# Supplementary material for: Wildfire-dependent changes in soil microbiome diversity and function
Source: Nat Microbiol. 2022 Aug 25;7(9):1419–30. doi: 10.1038/s41564-022-01203-y (PMC9418001; doi:10.1038/s41564-022-01203-y)
Supplement: Supplementary file 4 — All sample metadata and associated chemistry data for subsets of samples. [file 41564_2022_1203_MOESM4_ESM.xlsx]

## Sheet: Sheet1
Label #	Fire Location	Site #	Collection Date	Time	Location coordinates	Plot slope	Plot aspect	Elevation (m)	Soil taxonomic class	Soil formation	Soil depth	Subplot	Burn severity	KCl Extracted NO3-N (mg/L)	KCl Extracted NH4-N (mg/L)	Total C (%)	Total N (%)	Water Extracted NO3-N (mg/L)	Water Extracted NH4-N (mg/L)	Water Extracted DOC (mg/L)	Water Extracted TDN (mg/L)	Soil pH
1	Badger Creek	4	2019-08-16	08:52:00	41.03881, -106.12196	8.3°	95° NE	2706.8	Loamy-skeletal, mixed, superactive Ustic Haplocryepts	Formed in moderately thin, gravelly to very gravelly coarse textured, noncalcareous materials weathered from granite	Shallow	a	High	N/A	N/A	N/A	N/A	N/A	N/A	N/A	N/A	7.18
2	Badger Creek	4	2019-08-16	08:52:00	41.03881, -106.12196	8.3°	95° NE	2706.8	Loamy-skeletal, mixed, superactive Ustic Haplocryepts	Formed in moderately thin, gravelly to very gravelly coarse textured, noncalcareous materials weathered from granite	Deep	a	High	0.191	0.702	1.525	0.048	N/A	N/A	N/A	N/A	N/A
3	Badger Creek	4	2019-08-16	08:52:00	41.03881, -106.12196	8.3°	95° NE	2706.8	Loamy-skeletal, mixed, superactive Ustic Haplocryepts	Formed in moderately thin, gravelly to very gravelly coarse textured, noncalcareous materials weathered from granite	Shallow	b	High	N/A	N/A	N/A	N/A	N/A	N/A	N/A	N/A	N/A
4	Badger Creek	4	2019-08-16	08:52:00	41.03881, -106.12196	8.3°	95° NE	2706.8	Loamy-skeletal, mixed, superactive Ustic Haplocryepts	Formed in moderately thin, gravelly to very gravelly coarse textured, noncalcareous materials weathered from granite	Deep	b	High	N/A	N/A	N/A	N/A	N/A	N/A	N/A	N/A	N/A
5	Badger Creek	4	2019-08-16	08:52:00	41.03881, -106.12196	8.3°	95° NE	2706.8	Loamy-skeletal, mixed, superactive Ustic Haplocryepts	Formed in moderately thin, gravelly to very gravelly coarse textured, noncalcareous materials weathered from granite	Shallow	c	High	N/A	N/A	N/A	N/A	N/A	N/A	N/A	N/A	N/A
6	Badger Creek	4	2019-08-16	08:52:00	41.03881, -106.12196	8.3°	95° NE	2706.8	Loamy-skeletal, mixed, superactive Ustic Haplocryepts	Formed in moderately thin, gravelly to very gravelly coarse textured, noncalcareous materials weathered from granite	Deep	c	High	0.08244	3.37	2.066	0.0667	N/A	N/A	N/A	N/A	N/A
7	Badger Creek	4	2019-08-16	08:52:00	41.03881, -106.12196	8.3°	95° NE	2706.8	Loamy-skeletal, mixed, superactive Ustic Haplocryepts	Formed in moderately thin, gravelly to very gravelly coarse textured, noncalcareous materials weathered from granite	Shallow	d	High	N/A	N/A	N/A	N/A	N/A	N/A	N/A	N/A	N/A
8	Badger Creek	4	2019-08-16	08:52:00	41.03881, -106.12196	8.3°	95° NE	2706.8	Loamy-skeletal, mixed, superactive Ustic Haplocryepts	Formed in moderately thin, gravelly to very gravelly coarse textured, noncalcareous materials weathered from granite	Deep	d	High	N/A	N/A	N/A	N/A	N/A	N/A	N/A	N/A	N/A
9	Badger Creek	4	2019-08-16	08:52:00	41.03881, -106.12196	8.3°	95° NE	2706.8	Loamy-skeletal, mixed, superactive Ustic Haplocryepts	Formed in moderately thin, gravelly to very gravelly coarse textured, noncalcareous materials weathered from granite	Shallow	e	High	N/A	N/A	N/A	N/A	N/A	N/A	N/A	N/A	N/A
10	Badger Creek	4	2019-08-16	08:52:00	41.03881, -106.12196	8.3°	95° NE	2706.8	Loamy-skeletal, mixed, superactive Ustic Haplocryepts	Formed in moderately thin, gravelly to very gravelly coarse textured, noncalcareous materials weathered from granite	Deep	e	High	2.23	0.417	13.94	0.6968	N/A	N/A	N/A	N/A	N/A
11	Badger Creek	4	2019-08-16	08:52:00	41.03881, -106.12196	8.3°	95° NE	2706.8	Loamy-skeletal, mixed, superactive Ustic Haplocryepts	Formed in moderately thin, gravelly to very gravelly coarse textured, noncalcareous materials weathered from granite	Shallow	f	High	N/A	N/A	N/A	N/A	N/A	N/A	N/A	N/A	N/A
12	Badger Creek	4	2019-08-16	08:52:00	41.03881, -106.12196	8.3°	95° NE	2706.8	Loamy-skeletal, mixed, superactive Ustic Haplocryepts	Formed in moderately thin, gravelly to very gravelly coarse textured, noncalcareous materials weathered from granite	Deep	f	High	N/A	N/A	N/A	N/A	N/A	N/A	N/A	N/A	N/A
13	Badger Creek	4	2019-08-16	09:51:00	41.03998, -106.12322	3.3°	104° E	2703.44	Loamy-skeletal, mixed, superactive Ustic Haplocryepts	Formed in moderately thin, gravelly to very gravelly coarse textured, noncalcareous materials weathered from granite	Shallow	a	Mod	N/A	N/A	N/A	N/A	N/A	N/A	N/A	N/A	N/A
14	Badger Creek	4	2019-08-16	09:51:00	41.03998, -106.12322	3.3°	104° E	2703.44	Loamy-skeletal, mixed, superactive Ustic Haplocryepts	Formed in moderately thin, gravelly to very gravelly coarse textured, noncalcareous materials weathered from granite	Deep	a	Mod	0.0942	0.313	0.7242	0.0129	N/A	N/A	N/A	N/A	N/A
15	Badger Creek	4	2019-08-16	09:51:00	41.03998, -106.12322	3.3°	104° E	2703.44	Loamy-skeletal, mixed, superactive Ustic Haplocryepts	Formed in moderately thin, gravelly to very gravelly coarse textured, noncalcareous materials weathered from granite	Shallow	b	Mod	N/A	N/A	N/A	N/A	N/A	N/A	N/A	N/A	N/A
16	Badger Creek	4	2019-08-16	09:51:00	41.03998, -106.12322	3.3°	104° E	2703.44	Loamy-skeletal, mixed, superactive Ustic Haplocryepts	Formed in moderately thin, gravelly to very gravelly coarse textured, noncalcareous materials weathered from granite	Deep	b	Mod	N/A	N/A	N/A	N/A	N/A	N/A	N/A	N/A	N/A
17	Badger Creek	4	2019-08-16	09:51:00	41.03998, -106.12322	3.3°	104° E	2703.44	Loamy-skeletal, mixed, superactive Ustic Haplocryepts	Formed in moderately thin, gravelly to very gravelly coarse textured, noncalcareous materials weathered from granite	Shallow	c	Mod	N/A	N/A	N/A	N/A	N/A	N/A	N/A	N/A	N/A
18	Badger Creek	4	2019-08-16	09:51:00	41.03998, -106.12322	3.3°	104° E	2703.44	Loamy-skeletal, mixed, superactive Ustic Haplocryepts	Formed in moderately thin, gravelly to very gravelly coarse textured, noncalcareous materials weathered from granite	Deep	c	Mod	0.0902	0.0925	0.6749	0.006	N/A	N/A	N/A	N/A	N/A
19	Badger Creek	4	2019-08-16	09:51:00	41.03998, -106.12322	3.3°	104° E	2703.44	Loamy-skeletal, mixed, superactive Ustic Haplocryepts	Formed in moderately thin, gravelly to very gravelly coarse textured, noncalcareous materials weathered from granite	Shallow	d	Mod	N/A	N/A	N/A	N/A	N/A	N/A	N/A	N/A	N/A
20	Badger Creek	4	2019-08-16	09:51:00	41.03998, -106.12322	3.3°	104° E	2703.44	Loamy-skeletal, mixed, superactive Ustic Haplocryepts	Formed in moderately thin, gravelly to very gravelly coarse textured, noncalcareous materials weathered from granite	Deep	d	Mod	N/A	N/A	N/A	N/A	N/A	N/A	N/A	N/A	N/A
21	Badger Creek	4	2019-08-16	09:51:00	41.03998, -106.12322	3.3°	104° E	2703.44	Loamy-skeletal, mixed, superactive Ustic Haplocryepts	Formed in moderately thin, gravelly to very gravelly coarse textured, noncalcareous materials weathered from granite	Shallow	e	Mod	N/A	N/A	N/A	N/A	N/A	N/A	N/A	N/A	7.94
22	Badger Creek	4	2019-08-16	09:51:00	41.03998, -106.12322	3.3°	104° E	2703.44	Loamy-skeletal, mixed, superactive Ustic Haplocryepts	Formed in moderately thin, gravelly to very gravelly coarse textured, noncalcareous materials weathered from granite	Deep	e	Mod	0.0904	0.476	1.257	0.0218	N/A	N/A	N/A	N/A	N/A
23	Badger Creek	4	2019-08-16	09:51:00	41.03998, -106.12322	3.3°	104° E	2703.44	Loamy-skeletal, mixed, superactive Ustic Haplocryepts	Formed in moderately thin, gravelly to very gravelly coarse textured, noncalcareous materials weathered from granite	Shallow	f	Mod	N/A	N/A	N/A	N/A	N/A	N/A	N/A	N/A	N/A
24	Badger Creek	4	2019-08-16	09:51:00	41.03998, -106.12322	3.3°	104° E	2703.44	Loamy-skeletal, mixed, superactive Ustic Haplocryepts	Formed in moderately thin, gravelly to very gravelly coarse textured, noncalcareous materials weathered from granite	Deep	f	Mod	N/A	N/A	N/A	N/A	N/A	N/A	N/A	N/A	N/A
25	Badger Creek	4	2019-08-16	10:50:00	41.03975, -106.12519	4.9°	60° NE	2718.68	Loamy-skeletal, mixed, superactive Ustic Haplocryepts	Formed in moderately thin, gravelly to very gravelly coarse textured, noncalcareous materials weathered from granite	Shallow	a	Low	N/A	N/A	N/A	N/A	N/A	N/A	N/A	N/A	7.19
26	Badger Creek	4	2019-08-16	10:50:00	41.03975, -106.12519	4.9°	60° NE	2718.68	Loamy-skeletal, mixed, superactive Ustic Haplocryepts	Formed in moderately thin, gravelly to very gravelly coarse textured, noncalcareous materials weathered from granite	Deep	a	Low	0.080834	0.0345	1.964	0.0329	N/A	N/A	N/A	N/A	N/A
27	Badger Creek	4	2019-08-16	10:50:00	41.03975, -106.12519	4.9°	60° NE	2718.68	Loamy-skeletal, mixed, superactive Ustic Haplocryepts	Formed in moderately thin, gravelly to very gravelly coarse textured, noncalcareous materials weathered from granite	Shallow	b	Low	N/A	N/A	N/A	N/A	N/A	N/A	N/A	N/A	N/A
28	Badger Creek	4	2019-08-16	10:50:00	41.03975, -106.12519	4.9°	60° NE	2718.68	Loamy-skeletal, mixed, superactive Ustic Haplocryepts	Formed in moderately thin, gravelly to very gravelly coarse textured, noncalcareous materials weathered from granite	Deep	b	Low	N/A	N/A	N/A	N/A	N/A	N/A	N/A	N/A	N/A
29	Badger Creek	4	2019-08-16	10:50:00	41.03975, -106.12519	4.9°	60° NE	2718.68	Loamy-skeletal, mixed, superactive Ustic Haplocryepts	Formed in moderately thin, gravelly to very gravelly coarse textured, noncalcareous materials weathered from granite	Shallow	c	Low	N/A	N/A	N/A	N/A	N/A	N/A	N/A	N/A	6.59
30	Badger Creek	4	2019-08-16	10:50:00	41.03975, -106.12519	4.9°	60° NE	2718.68	Loamy-skeletal, mixed, superactive Ustic Haplocryepts	Formed in moderately thin, gravelly to very gravelly coarse textured, noncalcareous materials weathered from granite	Deep	c	Low	0.202	2.61	1.141	0.0174	N/A	N/A	N/A	N/A	N/A
31	Badger Creek	4	2019-08-16	10:50:00	41.03975, -106.12519	4.9°	60° NE	2718.68	Loamy-skeletal, mixed, superactive Ustic Haplocryepts	Formed in moderately thin, gravelly to very gravelly coarse textured, noncalcareous materials weathered from granite	Shallow	d	Low	N/A	N/A	N/A	N/A	N/A	N/A	N/A	N/A	N/A
32	Badger Creek	4	2019-08-16	10:50:00	41.03975, -106.12519	4.9°	60° NE	2718.68	Loamy-skeletal, mixed, superactive Ustic Haplocryepts	Formed in moderately thin, gravelly to very gravelly coarse textured, noncalcareous materials weathered from granite	Deep	d	Low	N/A	N/A	N/A	N/A	N/A	N/A	N/A	N/A	N/A
33	Badger Creek	4	2019-08-16	10:50:00	41.03975, -106.12519	4.9°	60° NE	2718.68	Loamy-skeletal, mixed, superactive Ustic Haplocryepts	Formed in moderately thin, gravelly to very gravelly coarse textured, noncalcareous materials weathered from granite	Shallow	e	Low	N/A	N/A	N/A	N/A	N/A	N/A	N/A	N/A	N/A
34	Badger Creek	4	2019-08-16	10:50:00	41.03975, -106.12519	4.9°	60° NE	2718.68	Loamy-skeletal, mixed, superactive Ustic Haplocryepts	Formed in moderately thin, gravelly to very gravelly coarse textured, noncalcareous materials weathered from granite	Deep	e	Low	0.08716	0.161	1.616	0.0289	N/A	N/A	N/A	N/A	N/A
35	Badger Creek	4	2019-08-16	10:50:00	41.03975, -106.12519	4.9°	60° NE	2718.68	Loamy-skeletal, mixed, superactive Ustic Haplocryepts	Formed in moderately thin, gravelly to very gravelly coarse textured, noncalcareous materials weathered from granite	Shallow	f	Low	N/A	N/A	N/A	N/A	N/A	N/A	N/A	N/A	N/A
36	Badger Creek	4	2019-08-16	10:50:00	41.03975, -106.12519	4.9°	60° NE	2718.68	Loamy-skeletal, mixed, superactive Ustic Haplocryepts	Formed in moderately thin, gravelly to very gravelly coarse textured, noncalcareous materials weathered from granite	Deep	f	Low	N/A	N/A	N/A	N/A	N/A	N/A	N/A	N/A	N/A
37	Badger Creek	4	2019-08-16	11:45:00	41.03974, -106.12568	8.0°	33° NE	2727.83	Loamy-skeletal, mixed, superactive Ustic Haplocryepts	Formed in moderately thin, gravelly to very gravelly coarse textured, noncalcareous materials weathered from granite	Shallow	a	Control	N/A	N/A	N/A	N/A	N/A	N/A	N/A	N/A	N/A
38	Badger Creek	4	2019-08-16	11:45:00	41.03974, -106.12568	8.0°	33° NE	2727.83	Loamy-skeletal, mixed, superactive Ustic Haplocryepts	Formed in moderately thin, gravelly to very gravelly coarse textured, noncalcareous materials weathered from granite	Deep	a	Control	0.083	0.335	1.616	0.0289	N/A	N/A	N/A	N/A	N/A
39	Badger Creek	4	2019-08-16	11:45:00	41.03974, -106.12568	8.0°	33° NE	2727.83	Loamy-skeletal, mixed, superactive Ustic Haplocryepts	Formed in moderately thin, gravelly to very gravelly coarse textured, noncalcareous materials weathered from granite	Shallow	b	Control	N/A	N/A	N/A	N/A	N/A	N/A	N/A	N/A	N/A
40	Badger Creek	4	2019-08-16	11:45:00	41.03974, -106.12568	8.0°	33° NE	2727.83	Loamy-skeletal, mixed, superactive Ustic Haplocryepts	Formed in moderately thin, gravelly to very gravelly coarse textured, noncalcareous materials weathered from granite	Deep	b	Control	N/A	N/A	N/A	N/A	N/A	N/A	N/A	N/A	N/A
41	Badger Creek	4	2019-08-16	11:45:00	41.03974, -106.12568	8.0°	33° NE	2727.83	Loamy-skeletal, mixed, superactive Ustic Haplocryepts	Formed in moderately thin, gravelly to very gravelly coarse textured, noncalcareous materials weathered from granite	Shallow	c	Control	N/A	N/A	N/A	N/A	N/A	N/A	N/A	N/A	N/A
42	Badger Creek	4	2019-08-16	11:45:00	41.03974, -106.12568	8.0°	33° NE	2727.83	Loamy-skeletal, mixed, superactive Ustic Haplocryepts	Formed in moderately thin, gravelly to very gravelly coarse textured, noncalcareous materials weathered from granite	Deep	c	Control	0.098	0.573	3.174	0.0656	N/A	N/A	N/A	N/A	N/A
43	Badger Creek	4	2019-08-16	11:45:00	41.03974, -106.12568	8.0°	33° NE	2727.83	Loamy-skeletal, mixed, superactive Ustic Haplocryepts	Formed in moderately thin, gravelly to very gravelly coarse textured, noncalcareous materials weathered from granite	Shallow	d	Control	N/A	N/A	N/A	N/A	N/A	N/A	N/A	N/A	N/A
44	Badger Creek	4	2019-08-16	11:45:00	41.03974, -106.12568	8.0°	33° NE	2727.83	Loamy-skeletal, mixed, superactive Ustic Haplocryepts	Formed in moderately thin, gravelly to very gravelly coarse textured, noncalcareous materials weathered from granite	Deep	d	Control	N/A	N/A	N/A	N/A	N/A	N/A	N/A	N/A	N/A
45	Badger Creek	4	2019-08-16	11:45:00	41.03974, -106.12568	8.0°	33° NE	2727.83	Loamy-skeletal, mixed, superactive Ustic Haplocryepts	Formed in moderately thin, gravelly to very gravelly coarse textured, noncalcareous materials weathered from granite	Shallow	e	Control	N/A	N/A	N/A	N/A	N/A	N/A	N/A	N/A	N/A
46	Badger Creek	4	2019-08-16	11:45:00	41.03974, -106.12568	8.0°	33° NE	2727.83	Loamy-skeletal, mixed, superactive Ustic Haplocryepts	Formed in moderately thin, gravelly to very gravelly coarse textured, noncalcareous materials weathered from granite	Deep	e	Control	0.0954	0.092	9.224	0.1603	N/A	N/A	N/A	N/A	N/A
47	Badger Creek	4	2019-08-16	11:45:00	41.03974, -106.12568	8.0°	33° NE	2727.83	Loamy-skeletal, mixed, superactive Ustic Haplocryepts	Formed in moderately thin, gravelly to very gravelly coarse textured, noncalcareous materials weathered from granite	Shallow	f	Control	N/A	N/A	N/A	N/A	N/A	N/A	N/A	N/A	N/A
48	Badger Creek	4	2019-08-16	11:45:00	41.03974, -106.12568	8.0°	33° NE	2727.83	Loamy-skeletal, mixed, superactive Ustic Haplocryepts	Formed in moderately thin, gravelly to very gravelly coarse textured, noncalcareous materials weathered from granite	Deep	f	Control	N/A	N/A	N/A	N/A	N/A	N/A	N/A	N/A	N/A
49	Badger Creek	3	2019-08-16	13:30:00	41.04855, -106.12924	1.7°	294° NW	2746.11	Loamy-skeletal, mixed, superactive Ustic Haplocryepts	Formed in moderately thin, gravelly to very gravelly coarse textured, noncalcareous materials weathered from granite	Shallow	a	High	N/A	N/A	N/A	N/A	N/A	N/A	N/A	N/A	7.24
50	Badger Creek	3	2019-08-16	13:30:00	41.04855, -106.12924	1.7°	294° NW	2746.11	Loamy-skeletal, mixed, superactive Ustic Haplocryepts	Formed in moderately thin, gravelly to very gravelly coarse textured, noncalcareous materials weathered from granite	Deep	a	High	0.080592	0.924	1.028	0.0174	N/A	N/A	N/A	N/A	N/A
51	Badger Creek	3	2019-08-16	13:30:00	41.04855, -106.12924	1.7°	294° NW	2746.11	Loamy-skeletal, mixed, superactive Ustic Haplocryepts	Formed in moderately thin, gravelly to very gravelly coarse textured, noncalcareous materials weathered from granite	Shallow	b	High	N/A	N/A	N/A	N/A	N/A	N/A	N/A	N/A	N/A
52	Badger Creek	3	2019-08-16	13:30:00	41.04855, -106.12924	1.7°	294° NW	2746.11	Loamy-skeletal, mixed, superactive Ustic Haplocryepts	Formed in moderately thin, gravelly to very gravelly coarse textured, noncalcareous materials weathered from granite	Deep	b	High	N/A	N/A	N/A	N/A	N/A	N/A	N/A	N/A	N/A
53	Badger Creek	3	2019-08-16	13:30:00	41.04855, -106.12924	1.7°	294° NW	2746.11	Loamy-skeletal, mixed, superactive Ustic Haplocryepts	Formed in moderately thin, gravelly to very gravelly coarse textured, noncalcareous materials weathered from granite	Shallow	c	High	N/A	N/A	N/A	N/A	N/A	N/A	N/A	N/A	7.85
54	Badger Creek	3	2019-08-16	13:30:00	41.04855, -106.12924	1.7°	294° NW	2746.11	Loamy-skeletal, mixed, superactive Ustic Haplocryepts	Formed in moderately thin, gravelly to very gravelly coarse textured, noncalcareous materials weathered from granite	Deep	c	High	0.0946	0.966	1.087	0.0282	N/A	N/A	N/A	N/A	N/A
55	Badger Creek	3	2019-08-16	13:30:00	41.04855, -106.12924	1.7°	294° NW	2746.11	Loamy-skeletal, mixed, superactive Ustic Haplocryepts	Formed in moderately thin, gravelly to very gravelly coarse textured, noncalcareous materials weathered from granite	Shallow	d	High	N/A	N/A	N/A	N/A	N/A	N/A	N/A	N/A	N/A
56	Badger Creek	3	2019-08-16	13:30:00	41.04855, -106.12924	1.7°	294° NW	2746.11	Loamy-skeletal, mixed, superactive Ustic Haplocryepts	Formed in moderately thin, gravelly to very gravelly coarse textured, noncalcareous materials weathered from granite	Deep	d	High	N/A	N/A	N/A	N/A	N/A	N/A	N/A	N/A	N/A
57	Badger Creek	3	2019-08-16	13:30:00	41.04855, -106.12924	1.7°	294° NW	2746.11	Loamy-skeletal, mixed, superactive Ustic Haplocryepts	Formed in moderately thin, gravelly to very gravelly coarse textured, noncalcareous materials weathered from granite	Shallow	e	High	N/A	N/A	N/A	N/A	N/A	N/A	N/A	N/A	7.9
58	Badger Creek	3	2019-08-16	13:30:00	41.04855, -106.12924	1.7°	294° NW	2746.11	Loamy-skeletal, mixed, superactive Ustic Haplocryepts	Formed in moderately thin, gravelly to very gravelly coarse textured, noncalcareous materials weathered from granite	Deep	e	High	0.1639	0.599	2.555	0.0403	N/A	N/A	N/A	N/A	N/A
59	Badger Creek	3	2019-08-16	13:30:00	41.04855, -106.12924	1.7°	294° NW	2746.11	Loamy-skeletal, mixed, superactive Ustic Haplocryepts	Formed in moderately thin, gravelly to very gravelly coarse textured, noncalcareous materials weathered from granite	Shallow	f	High	N/A	N/A	N/A	N/A	N/A	N/A	N/A	N/A	N/A
60	Badger Creek	3	2019-08-16	13:30:00	41.04855, -106.12924	1.7°	2° N	2746.11	Loamy-skeletal, mixed, superactive Ustic Haplocryepts	Formed in moderately thin, gravelly to very gravelly coarse textured, noncalcareous materials weathered from granite	Deep	f	High	N/A	N/A	N/A	N/A	N/A	N/A	N/A	N/A	N/A
61	Badger Creek	3	2019-08-16	14:27:00	41.04851, -106.13182	2.4°	2° N	2761.35	Loamy-skeletal, mixed, superactive Ustic Haplocryepts	Formed in moderately thin, gravelly to very gravelly coarse textured, noncalcareous materials weathered from granite	Shallow	a	Mod	N/A	N/A	N/A	N/A	N/A	N/A	N/A	N/A	N/A
62	Badger Creek	3	2019-08-16	14:27:00	41.04851, -106.13182	2.4°	2° N	2761.35	Loamy-skeletal, mixed, superactive Ustic Haplocryepts	Formed in moderately thin, gravelly to very gravelly coarse textured, noncalcareous materials weathered from granite	Deep	a	Mod	0.08608	1.87	1.489	0.0398	N/A	N/A	N/A	N/A	N/A
63	Badger Creek	3	2019-08-16	14:27:00	41.04851, -106.13182	2.4°	2° N	2761.35	Loamy-skeletal, mixed, superactive Ustic Haplocryepts	Formed in moderately thin, gravelly to very gravelly coarse textured, noncalcareous materials weathered from granite	Shallow	b	Mod	N/A	N/A	N/A	N/A	N/A	N/A	N/A	N/A	N/A
64	Badger Creek	3	2019-08-16	14:27:00	41.04851, -106.13182	2.4°	2° N	2761.35	Loamy-skeletal, mixed, superactive Ustic Haplocryepts	Formed in moderately thin, gravelly to very gravelly coarse textured, noncalcareous materials weathered from granite	Deep	b	Mod	N/A	N/A	N/A	N/A	N/A	N/A	N/A	N/A	N/A
65	Badger Creek	3	2019-08-16	14:27:00	41.04851, -106.13182	2.4°	2° N	2761.35	Loamy-skeletal, mixed, superactive Ustic Haplocryepts	Formed in moderately thin, gravelly to very gravelly coarse textured, noncalcareous materials weathered from granite	Shallow	c	Mod	N/A	N/A	N/A	N/A	N/A	N/A	N/A	N/A	N/A
66	Badger Creek	3	2019-08-16	14:27:00	41.04851, -106.13182	2.4°	2° N	2761.35	Loamy-skeletal, mixed, superactive Ustic Haplocryepts	Formed in moderately thin, gravelly to very gravelly coarse textured, noncalcareous materials weathered from granite	Deep	c	Mod	0.1117	0.876	1.669	0.0415	N/A	N/A	N/A	N/A	N/A
67	Badger Creek	3	2019-08-16	14:27:00	41.04851, -106.13182	2.4°	2° N	2761.35	Loamy-skeletal, mixed, superactive Ustic Haplocryepts	Formed in moderately thin, gravelly to very gravelly coarse textured, noncalcareous materials weathered from granite	Shallow	d	Mod	N/A	N/A	N/A	N/A	N/A	N/A	N/A	N/A	N/A
68	Badger Creek	3	2019-08-16	14:27:00	41.04851, -106.13182	2.4°	2° N	2761.35	Loamy-skeletal, mixed, superactive Ustic Haplocryepts	Formed in moderately thin, gravelly to very gravelly coarse textured, noncalcareous materials weathered from granite	Deep	d	Mod	N/A	N/A	N/A	N/A	N/A	N/A	N/A	N/A	N/A
69	Badger Creek	3	2019-08-16	14:27:00	41.04851, -106.13182	2.4°	2° N	2761.35	Loamy-skeletal, mixed, superactive Ustic Haplocryepts	Formed in moderately thin, gravelly to very gravelly coarse textured, noncalcareous materials weathered from granite	Shallow	e	Mod	N/A	N/A	N/A	N/A	N/A	N/A	N/A	N/A	7.61
70	Badger Creek	3	2019-08-16	14:27:00	41.04851, -106.13182	2.4°	2° N	2761.35	Loamy-skeletal, mixed, superactive Ustic Haplocryepts	Formed in moderately thin, gravelly to very gravelly coarse textured, noncalcareous materials weathered from granite	Deep	e	Mod	0.0947	0.467	1.036	0.0027	N/A	N/A	N/A	N/A	N/A
71	Badger Creek	3	2019-08-16	14:27:00	41.04851, -106.13182	2.4°	2° N	2761.35	Loamy-skeletal, mixed, superactive Ustic Haplocryepts	Formed in moderately thin, gravelly to very gravelly coarse textured, noncalcareous materials weathered from granite	Shallow	f	Mod	N/A	N/A	N/A	N/A	N/A	N/A	N/A	N/A	N/A
72	Badger Creek	3	2019-08-16	14:27:00	41.04851, -106.13182	2.4°	2° N	2761.35	Loamy-skeletal, mixed, superactive Ustic Haplocryepts	Formed in moderately thin, gravelly to very gravelly coarse textured, noncalcareous materials weathered from granite	Deep	f	Mod	N/A	N/A	N/A	N/A	N/A	N/A	N/A	N/A	N/A
73	Badger Creek	3	2019-08-16	15:18:00	41.04866, -106.12905	4.3°	320° NW	2743.07	Loamy-skeletal, mixed, superactive Ustic Haplocryepts	Formed in moderately thin, gravelly to very gravelly coarse textured, noncalcareous materials weathered from granite	Shallow	a	Low	N/A	N/A	N/A	N/A	N/A	N/A	N/A	N/A	7.44
74	Badger Creek	3	2019-08-16	15:18:00	41.04866, -106.12905	4.3°	320° NW	2743.07	Loamy-skeletal, mixed, superactive Ustic Haplocryepts	Formed in moderately thin, gravelly to very gravelly coarse textured, noncalcareous materials weathered from granite	Deep	a	Low	0.0986	0.174	1.046	0.0168	N/A	N/A	N/A	N/A	N/A
75	Badger Creek	3	2019-08-16	15:18:00	41.04866, -106.12905	4.3°	320° NW	2743.07	Loamy-skeletal, mixed, superactive Ustic Haplocryepts	Formed in moderately thin, gravelly to very gravelly coarse textured, noncalcareous materials weathered from granite	Shallow	b	Low	N/A	N/A	N/A	N/A	N/A	N/A	N/A	N/A	N/A
76	Badger Creek	3	2019-08-16	15:18:00	41.04866, -106.12905	4.3°	320° NW	2743.07	Loamy-skeletal, mixed, superactive Ustic Haplocryepts	Formed in moderately thin, gravelly to very gravelly coarse textured, noncalcareous materials weathered from granite	Deep	b	Low	N/A	N/A	N/A	N/A	N/A	N/A	N/A	N/A	N/A
77	Badger Creek	3	2019-08-16	15:18:00	41.04866, -106.12905	4.3°	320° NW	2743.07	Loamy-skeletal, mixed, superactive Ustic Haplocryepts	Formed in moderately thin, gravelly to very gravelly coarse textured, noncalcareous materials weathered from granite	Shallow	c	Low	N/A	N/A	N/A	N/A	N/A	N/A	N/A	N/A	7.99
78	Badger Creek	3	2019-08-16	15:18:00	41.04866, -106.12905	4.3°	320° NW	2743.07	Loamy-skeletal, mixed, superactive Ustic Haplocryepts	Formed in moderately thin, gravelly to very gravelly coarse textured, noncalcareous materials weathered from granite	Deep	c	Low	0.339	0.568	0.8441	0.0203	N/A	N/A	N/A	N/A	N/A
79	Badger Creek	3	2019-08-16	15:18:00	41.04866, -106.12905	4.3°	320° NW	2743.07	Loamy-skeletal, mixed, superactive Ustic Haplocryepts	Formed in moderately thin, gravelly to very gravelly coarse textured, noncalcareous materials weathered from granite	Shallow	d	Low	N/A	N/A	N/A	N/A	N/A	N/A	N/A	N/A	N/A
80	Badger Creek	3	2019-08-16	15:18:00	41.04866, -106.12905	4.3°	320° NW	2743.07	Loamy-skeletal, mixed, superactive Ustic Haplocryepts	Formed in moderately thin, gravelly to very gravelly coarse textured, noncalcareous materials weathered from granite	Deep	d	Low	N/A	N/A	N/A	N/A	N/A	N/A	N/A	N/A	N/A
81	Badger Creek	3	2019-08-16	15:18:00	41.04866, -106.12905	4.3°	320° NW	2743.07	Loamy-skeletal, mixed, superactive Ustic Haplocryepts	Formed in moderately thin, gravelly to very gravelly coarse textured, noncalcareous materials weathered from granite	Shallow	e	Low	N/A	N/A	N/A	N/A	N/A	N/A	N/A	N/A	N/A
82	Badger Creek	3	2019-08-16	15:18:00	41.04866, -106.12905	4.3°	320° NW	2743.07	Loamy-skeletal, mixed, superactive Ustic Haplocryepts	Formed in moderately thin, gravelly to very gravelly coarse textured, noncalcareous materials weathered from granite	Deep	e	Low	0.08448	0.206	1.287	0.0261	N/A	N/A	N/A	N/A	N/A
83	Badger Creek	3	2019-08-16	15:18:00	41.04866, -106.12905	4.3°	320° NW	2743.07	Loamy-skeletal, mixed, superactive Ustic Haplocryepts	Formed in moderately thin, gravelly to very gravelly coarse textured, noncalcareous materials weathered from granite	Shallow	f	Low	N/A	N/A	N/A	N/A	N/A	N/A	N/A	N/A	N/A
84	Badger Creek	3	2019-08-16	15:18:00	41.04866, -106.12905	4.3°	320° NW	2743.07	Loamy-skeletal, mixed, superactive Ustic Haplocryepts	Formed in moderately thin, gravelly to very gravelly coarse textured, noncalcareous materials weathered from granite	Deep	f	Low	N/A	N/A	N/A	N/A	N/A	N/A	N/A	N/A	N/A
85	Ryan	1	2019-08-19	09:49:00	41.02722, -106.63529	6.4°	117° SE	2749.16	Fine-loamy, mixed, superactive Ustic Haplocryalfs and Loamy-skeletal, mixed, suparactive Ustic Glossocryalfs	Alluvial Deposits from metamorphic parent material	Shallow	a	High	N/A	N/A	4.312	0.1991	0.296833	0.939565	7.04	6.66	7.6
86	Ryan	1	2019-08-19	09:49:00	41.02722, -106.63529	6.4°	117° SE	2749.16	Fine-loamy, mixed, superactive Ustic Haplocryalfs and Loamy-skeletal, mixed, suparactive Ustic Glossocryalfs	Alluvial Deposits from metamorphic parent material	Deep	a	High	0.183	0.134	1.019	0.0097	0.0752247	0.007765	35.93	2.682	7.53
87	Ryan	1	2019-08-19	09:49:00	41.02722, -106.63529	6.4°	117° SE	2749.16	Fine-loamy, mixed, superactive Ustic Haplocryalfs and Loamy-skeletal, mixed, suparactive Ustic Glossocryalfs	Alluvial Deposits from metamorphic parent material	Shallow	b	High	N/A	N/A	N/A	N/A	N/A	N/A	N/A	N/A	N/A
88	Ryan	1	2019-08-19	09:49:00	41.02722, -106.63529	6.4°	117° SE	2749.16	Fine-loamy, mixed, superactive Ustic Haplocryalfs and Loamy-skeletal, mixed, suparactive Ustic Glossocryalfs	Alluvial Deposits from metamorphic parent material	Deep	b	High	N/A	N/A	N/A	N/A	N/A	N/A	N/A	N/A	N/A
89	Ryan	1	2019-08-19	09:49:00	41.02722, -106.63529	6.4°	117° SE	2749.16	Fine-loamy, mixed, superactive Ustic Haplocryalfs and Loamy-skeletal, mixed, suparactive Ustic Glossocryalfs	Alluvial Deposits from metamorphic parent material	Shallow	c	High	N/A	N/A	4.196	0.1643	0.200825	1.47535	68.09	6.882	6.98
90	Ryan	1	2019-08-19	09:49:00	41.02722, -106.63529	6.4°	117° SE	2749.16	Fine-loamy, mixed, superactive Ustic Haplocryalfs and Loamy-skeletal, mixed, suparactive Ustic Glossocryalfs	Alluvial Deposits from metamorphic parent material	Deep	c	High	0.08447	0.618	0.844	0.0143	1.18665	0.21742	20.44	1.612	7.22
91	Ryan	1	2019-08-19	09:49:00	41.02722, -106.63529	6.4°	117° SE	2749.16	Fine-loamy, mixed, superactive Ustic Haplocryalfs and Loamy-skeletal, mixed, suparactive Ustic Glossocryalfs	Alluvial Deposits from metamorphic parent material	Shallow	d	High	N/A	N/A	N/A	N/A	N/A	N/A	N/A	N/A	N/A
92	Ryan	1	2019-08-19	09:49:00	41.02722, -106.63529	6.4°	117° SE	2749.16	Fine-loamy, mixed, superactive Ustic Haplocryalfs and Loamy-skeletal, mixed, suparactive Ustic Glossocryalfs	Alluvial Deposits from metamorphic parent material	Deep	d	High	N/A	N/A	N/A	N/A	N/A	N/A	N/A	N/A	N/A
93	Ryan	1	2019-08-19	09:49:00	41.02722, -106.63529	6.4°	117° SE	2749.16	Fine-loamy, mixed, superactive Ustic Haplocryalfs and Loamy-skeletal, mixed, suparactive Ustic Glossocryalfs	Alluvial Deposits from metamorphic parent material	Shallow	e	High	N/A	N/A	4.101	0.1555	0.285086	1.11816	76.81	6.161	7.78
94	Ryan	1	2019-08-19	09:49:00	41.02722, -106.63529	6.4°	117° SE	2749.16	Fine-loamy, mixed, superactive Ustic Haplocryalfs and Loamy-skeletal, mixed, suparactive Ustic Glossocryalfs	Alluvial Deposits from metamorphic parent material	Deep	e	High	0.079924	0.274	1.021	0.0221	0.0533124	0.038825	43.93	1.693	6.89
95	Ryan	1	2019-08-19	09:49:00	41.02722, -106.63529	6.4°	117° SE	2749.16	Fine-loamy, mixed, superactive Ustic Haplocryalfs and Loamy-skeletal, mixed, suparactive Ustic Glossocryalfs	Alluvial Deposits from metamorphic parent material	Shallow	f	High	N/A	N/A	N/A	N/A	N/A	N/A	N/A	N/A	N/A
96	Ryan	1	2019-08-19	09:49:00	41.02722, -106.63529	6.4°	117° SE	2749.16	Fine-loamy, mixed, superactive Ustic Haplocryalfs and Loamy-skeletal, mixed, suparactive Ustic Glossocryalfs	Alluvial Deposits from metamorphic parent material	Deep	f	High	N/A	N/A	N/A	N/A	N/A	N/A	N/A	N/A	N/A
97	Ryan	1	2019-08-19	10:41:00	41.02784, -106.63271	11.7°	114° SE	2727.83	Fine-loamy, mixed, superactive Ustic Haplocryalfs and Loamy-skeletal, mixed, suparactive Ustic Glossocryalfs	Alluvial Deposits from metamorphic parent material	Shallow	a	Mod	N/A	N/A	2.554	0.1748	0.398488	1.04828	62.26	7.585	8.27
98	Ryan	1	2019-08-19	10:41:00	41.02784, -106.63271	11.7°	114° SE	2727.83	Fine-loamy, mixed, superactive Ustic Haplocryalfs and Loamy-skeletal, mixed, suparactive Ustic Glossocryalfs	Alluvial Deposits from metamorphic parent material	Deep	a	Mod	0.1797	0.325	0.9758	0.0136	0.691254	0.20189	10.46	1.675	6.98
99	Ryan	1	2019-08-19	10:41:00	41.02784, -106.63271	11.7°	114° SE	2727.83	Fine-loamy, mixed, superactive Ustic Haplocryalfs and Loamy-skeletal, mixed, suparactive Ustic Glossocryalfs	Alluvial Deposits from metamorphic parent material	Shallow	b	Mod	N/A	N/A	N/A	N/A	N/A	N/A	N/A	N/A	N/A
100	Ryan	1	2019-08-19	10:41:00	41.02784, -106.63271	11.7°	114° SE	2727.83	Fine-loamy, mixed, superactive Ustic Haplocryalfs and Loamy-skeletal, mixed, suparactive Ustic Glossocryalfs	Alluvial Deposits from metamorphic parent material	Deep	b	Mod	N/A	N/A	N/A	N/A	N/A	N/A	N/A	N/A	N/A
101	Ryan	1	2019-08-19	10:41:00	41.02784, -106.63271	11.7°	114° SE	2727.83	Fine-loamy, mixed, superactive Ustic Haplocryalfs and Loamy-skeletal, mixed, suparactive Ustic Glossocryalfs	Alluvial Deposits from metamorphic parent material	Shallow	c	Mod	N/A	N/A	1.742	0.0616	0.393744	1.49088	79.72	7.974	7.27
102	Ryan	1	2019-08-19	10:41:00	41.02784, -106.63271	11.7°	114° SE	2727.83	Fine-loamy, mixed, superactive Ustic Haplocryalfs and Loamy-skeletal, mixed, suparactive Ustic Glossocryalfs	Alluvial Deposits from metamorphic parent material	Deep	c	Mod	0.0928	1.59	2.226	0.0345	0.113628	0	57.32	2.283	7.39
103	Ryan	1	2019-08-19	10:41:00	41.02784, -106.63271	11.7°	114° SE	2727.83	Fine-loamy, mixed, superactive Ustic Haplocryalfs and Loamy-skeletal, mixed, suparactive Ustic Glossocryalfs	Alluvial Deposits from metamorphic parent material	Shallow	d	Mod	N/A	N/A	N/A	N/A	N/A	N/A	N/A	N/A	N/A
104	Ryan	1	2019-08-19	10:41:00	41.02784, -106.63271	11.7°	114° SE	2727.83	Fine-loamy, mixed, superactive Ustic Haplocryalfs and Loamy-skeletal, mixed, suparactive Ustic Glossocryalfs	Alluvial Deposits from metamorphic parent material	Deep	d	Mod	N/A	N/A	N/A	N/A	N/A	N/A	N/A	N/A	N/A
105	Ryan	1	2019-08-19	10:41:00	41.02784, -106.63271	11.7°	114° SE	2727.83	Fine-loamy, mixed, superactive Ustic Haplocryalfs and Loamy-skeletal, mixed, suparactive Ustic Glossocryalfs	Alluvial Deposits from metamorphic parent material	Shallow	e	Mod	N/A	N/A	2.844	0.1267	0.20715	0.007765	81.6	6.577	8.21
106	Ryan	1	2019-08-19	10:41:00	41.02784, -106.63271	11.7°	114° SE	2727.83	Fine-loamy, mixed, superactive Ustic Haplocryalfs and Loamy-skeletal, mixed, suparactive Ustic Glossocryalfs	Alluvial Deposits from metamorphic parent material	Deep	e	Mod	0.1176	0.57	0.8132	0.0059	0.0553455	0	71.22	3.427	7.28
107	Ryan	1	2019-08-19	10:41:00	41.02784, -106.63271	11.7°	114° SE	2727.83	Fine-loamy, mixed, superactive Ustic Haplocryalfs and Loamy-skeletal, mixed, suparactive Ustic Glossocryalfs	Alluvial Deposits from metamorphic parent material	Shallow	f	Mod	N/A	N/A	N/A	N/A	N/A	N/A	N/A	N/A	N/A
108	Ryan	1	2019-08-19	10:41:00	41.02784, -106.63271	11.7°	114° SE	2727.83	Fine-loamy, mixed, superactive Ustic Haplocryalfs and Loamy-skeletal, mixed, suparactive Ustic Glossocryalfs	Alluvial Deposits from metamorphic parent material	Deep	f	Mod	N/A	N/A	N/A	N/A	N/A	N/A	N/A	N/A	N/A
109	Ryan	1	2019-08-19	11:35:00	41.02787, -106.63208	14.1°	158° S	2724.78	Fine-loamy, mixed, superactive Ustic Haplocryalfs and Loamy-skeletal, mixed, suparactive Ustic Glossocryalfs	Alluvial Deposits from metamorphic parent material	Shallow	a	Low	N/A	N/A	6.355	0.3634	0.270176	1.54524	83.81	8.28	8.04
110	Ryan	1	2019-08-19	11:35:00	41.02787, -106.63208	14.1°	158° S	2724.78	Fine-loamy, mixed, superactive Ustic Haplocryalfs and Loamy-skeletal, mixed, suparactive Ustic Glossocryalfs	Alluvial Deposits from metamorphic parent material	Deep	a	Low	0.08772	0.226	0.6978	0.021	0.0648333	0.038825	29.38	1.78	6.83
111	Ryan	1	2019-08-19	11:35:00	41.02787, -106.63208	14.1°	158° S	2724.78	Fine-loamy, mixed, superactive Ustic Haplocryalfs and Loamy-skeletal, mixed, suparactive Ustic Glossocryalfs	Alluvial Deposits from metamorphic parent material	Shallow	b	Low	N/A	N/A	N/A	N/A	N/A	N/A	N/A	N/A	N/A
112	Ryan	1	2019-08-19	11:35:00	41.02787, -106.63208	14.1°	158° S	2724.78	Fine-loamy, mixed, superactive Ustic Haplocryalfs and Loamy-skeletal, mixed, suparactive Ustic Glossocryalfs	Alluvial Deposits from metamorphic parent material	Deep	b	Low	N/A	N/A	N/A	N/A	N/A	N/A	N/A	N/A	N/A
113	Ryan	1	2019-08-19	11:35:00	41.02787, -106.63208	14.1°	158° S	2724.78	Fine-loamy, mixed, superactive Ustic Haplocryalfs and Loamy-skeletal, mixed, suparactive Ustic Glossocryalfs	Alluvial Deposits from metamorphic parent material	Shallow	c	Low	N/A	N/A	16.02	0.8633	0.0580563	0	146	10.28	7.92
114	Ryan	1	2019-08-19	11:35:00	41.02787, -106.63208	14.1°	158° S	2724.78	Fine-loamy, mixed, superactive Ustic Haplocryalfs and Loamy-skeletal, mixed, suparactive Ustic Glossocryalfs	Alluvial Deposits from metamorphic parent material	Deep	c	Low	0.0971	0.0387	1.816	0.0302	0.0842607	0.13977	67.83	4.988	7.73
115	Ryan	1	2019-08-19	11:35:00	41.02787, -106.63208	14.1°	158° S	2724.78	Fine-loamy, mixed, superactive Ustic Haplocryalfs and Loamy-skeletal, mixed, suparactive Ustic Glossocryalfs	Alluvial Deposits from metamorphic parent material	Shallow	d	Low	N/A	N/A	N/A	N/A	N/A	N/A	N/A	N/A	N/A
116	Ryan	1	2019-08-19	11:35:00	41.02787, -106.63208	14.1°	158° S	2724.78	Fine-loamy, mixed, superactive Ustic Haplocryalfs and Loamy-skeletal, mixed, suparactive Ustic Glossocryalfs	Alluvial Deposits from metamorphic parent material	Deep	d	Low	N/A	N/A	N/A	N/A	N/A	N/A	N/A	N/A	N/A
117	Ryan	1	2019-08-19	11:35:00	41.02787, -106.63208	14.1°	158° S	2724.78	Fine-loamy, mixed, superactive Ustic Haplocryalfs and Loamy-skeletal, mixed, suparactive Ustic Glossocryalfs	Alluvial Deposits from metamorphic parent material	Shallow	e	Low	N/A	N/A	17.79	1.322	0.0932967	0	290.4	10.01	7.76
118	Ryan	1	2019-08-19	11:35:00	41.02787, -106.63208	14.1°	158° S	2724.78	Fine-loamy, mixed, superactive Ustic Haplocryalfs and Loamy-skeletal, mixed, suparactive Ustic Glossocryalfs	Alluvial Deposits from metamorphic parent material	Deep	e	Low	0.08562	0.35	1.848	0.0254	0.0862938	1.01721	31	3.193	7.54
119	Ryan	1	2019-08-19	11:35:00	41.02787, -106.63208	14.1°	158° S	2724.78	Fine-loamy, mixed, superactive Ustic Haplocryalfs and Loamy-skeletal, mixed, suparactive Ustic Glossocryalfs	Alluvial Deposits from metamorphic parent material	Shallow	f	Low	N/A	N/A	N/A	N/A	N/A	N/A	N/A	N/A	N/A
120	Ryan	1	2019-08-19	11:35:00	41.02787, -106.63208	14.1°	158° S	2724.78	Fine-loamy, mixed, superactive Ustic Haplocryalfs and Loamy-skeletal, mixed, suparactive Ustic Glossocryalfs	Alluvial Deposits from metamorphic parent material	Deep	f	Low	N/A	N/A	N/A	N/A	N/A	N/A	N/A	N/A	N/A
121	Ryan	1	2019-08-19	12:30:00	41.02788, -106.63169	15.3°	118° SE	2718.68	Fine-loamy, mixed, superactive Ustic Haplocryalfs and Loamy-skeletal, mixed, suparactive Ustic Glossocryalfs	Alluvial Deposits from metamorphic parent material	Shallow	a	Control	N/A	N/A	13.18	0.6608	0.110917	4.95407	187.5	17.45	7.15
122	Ryan	1	2019-08-19	12:30:00	41.02788, -106.63169	15.3°	118° SE	2718.68	Fine-loamy, mixed, superactive Ustic Haplocryalfs and Loamy-skeletal, mixed, suparactive Ustic Glossocryalfs	Alluvial Deposits from metamorphic parent material	Deep	a	Control	0.1006	0.0335	1.02	0.0166	0.0978147	0.04659	40.35	3.377	6.78
123	Ryan	1	2019-08-19	12:30:00	41.02788, -106.63169	15.3°	118° SE	2718.68	Fine-loamy, mixed, superactive Ustic Haplocryalfs and Loamy-skeletal, mixed, suparactive Ustic Glossocryalfs	Alluvial Deposits from metamorphic parent material	Shallow	b	Control	N/A	N/A	10.73	0.4574	0.0652851	0.023295	1.531	0.3416	6.94
124	Ryan	1	2019-08-19	12:30:00	41.02788, -106.63169	15.3°	118° SE	2718.68	Fine-loamy, mixed, superactive Ustic Haplocryalfs and Loamy-skeletal, mixed, suparactive Ustic Glossocryalfs	Alluvial Deposits from metamorphic parent material	Deep	b	Control	N/A	N/A	2.62	0.0717	0	0.03106	57.65	3.808	7.08
125	Ryan	1	2019-08-19	12:30:00	41.02788, -106.63169	15.3°	118° SE	2718.68	Fine-loamy, mixed, superactive Ustic Haplocryalfs and Loamy-skeletal, mixed, suparactive Ustic Glossocryalfs	Alluvial Deposits from metamorphic parent material	Shallow	c	Control	N/A	N/A	12.11	0.4374	0.269047	3.85144	117	9.387	6.88
126	Ryan	1	2019-08-19	12:30:00	41.02788, -106.63169	15.3°	118° SE	2718.68	Fine-loamy, mixed, superactive Ustic Haplocryalfs and Loamy-skeletal, mixed, suparactive Ustic Glossocryalfs	Alluvial Deposits from metamorphic parent material	Deep	c	Control	0.1037	0.213	1.617	0.0368	0.604057	0.20189	20.91	1.987	6.53
127	Ryan	1	2019-08-19	12:30:00	41.02788, -106.63169	15.3°	118° SE	2718.68	Fine-loamy, mixed, superactive Ustic Haplocryalfs and Loamy-skeletal, mixed, suparactive Ustic Glossocryalfs	Alluvial Deposits from metamorphic parent material	Shallow	d	Control	N/A	N/A	N/A	N/A	N/A	N/A	N/A	N/A	N/A
128	Ryan	1	2019-08-19	12:30:00	41.02788, -106.63169	15.3°	118° SE	2718.68	Fine-loamy, mixed, superactive Ustic Haplocryalfs and Loamy-skeletal, mixed, suparactive Ustic Glossocryalfs	Alluvial Deposits from metamorphic parent material	Deep	d	Control	N/A	N/A	N/A	N/A	N/A	N/A	N/A	N/A	N/A
129	Ryan	2	2019-08-19	14:20:00	41.01162, -106.53558	6.7°	5° N	2487.05	Loamy-skeletal, mixed, superactive Ustic Glossocryalfs and Loamy-skeletal, mixed, superactive Ustic Haplocryepts	Alluvial and Colluvial Deposits from metamorphic parent material	Shallow	a	Control	N/A	N/A	17.82	0.9836	N/A	N/A	N/A	N/A	N/A
130	Ryan	2	2019-08-19	14:20:00	41.01162, -106.53558	6.7°	5° N	2487.05	Loamy-skeletal, mixed, superactive Ustic Glossocryalfs and Loamy-skeletal, mixed, superactive Ustic Haplocryepts	Alluvial and Colluvial Deposits from metamorphic parent material	Deep	a	Control	0.1603	0.0515	1.186	0.034	0.775967	0.3106	29.85	3.343	7.69
131	Ryan	2	2019-08-19	14:20:00	41.01162, -106.53558	6.7°	5° N	2487.05	Loamy-skeletal, mixed, superactive Ustic Glossocryalfs and Loamy-skeletal, mixed, superactive Ustic Haplocryepts	Alluvial and Colluvial Deposits from metamorphic parent material	Shallow	b	Control	N/A	N/A	N/A	N/A	N/A	N/A	N/A	N/A	N/A
132	Ryan	2	2019-08-19	14:20:00	41.01162, -106.53558	6.7°	5° N	2487.05	Loamy-skeletal, mixed, superactive Ustic Glossocryalfs and Loamy-skeletal, mixed, superactive Ustic Haplocryepts	Alluvial and Colluvial Deposits from metamorphic parent material	Deep	b	Control	N/A	N/A	N/A	N/A	N/A	N/A	N/A	N/A	N/A
133	Ryan	2	2019-08-19	14:20:00	41.01162, -106.53558	6.7°	5° N	2487.05	Loamy-skeletal, mixed, superactive Ustic Glossocryalfs and Loamy-skeletal, mixed, superactive Ustic Haplocryepts	Alluvial and Colluvial Deposits from metamorphic parent material	Shallow	c	Control	N/A	N/A	18.09	1.04	0.572431	4.38722	61.92	7.348	7.63
134	Ryan	2	2019-08-19	14:20:00	41.01162, -106.53558	6.7°	5° N	2487.05	Loamy-skeletal, mixed, superactive Ustic Glossocryalfs and Loamy-skeletal, mixed, superactive Ustic Haplocryepts	Alluvial and Colluvial Deposits from metamorphic parent material	Deep	c	Control	0.1001	0.156	2.212	0.0811	0.236517	0.038825	47.85	3.834	7.65
135	Ryan	2	2019-08-19	14:20:00	41.01162, -106.53558	6.7°	5° N	2487.05	Loamy-skeletal, mixed, superactive Ustic Glossocryalfs and Loamy-skeletal, mixed, superactive Ustic Haplocryepts	Alluvial and Colluvial Deposits from metamorphic parent material	Shallow	d	Control	N/A	N/A	N/A	N/A	N/A	N/A	N/A	N/A	N/A
136	Ryan	2	2019-08-19	14:20:00	41.01162, -106.53558	6.7°	5° N	2487.05	Loamy-skeletal, mixed, superactive Ustic Glossocryalfs and Loamy-skeletal, mixed, superactive Ustic Haplocryepts	Alluvial and Colluvial Deposits from metamorphic parent material	Deep	d	Control	N/A	N/A	N/A	N/A	N/A	N/A	N/A	N/A	N/A
137	Ryan	2	2019-08-19	14:20:00	41.01162, -106.53558	6.7°	5° N	2487.05	Loamy-skeletal, mixed, superactive Ustic Glossocryalfs and Loamy-skeletal, mixed, superactive Ustic Haplocryepts	Alluvial and Colluvial Deposits from metamorphic parent material	Shallow	e	Control	N/A	N/A	22.35	1.538	0.0603153	0.147535	372.9	16.81	7.21
138	Ryan	2	2019-08-19	14:20:00	41.01162, -106.53558	6.7°	5° N	2487.05	Loamy-skeletal, mixed, superactive Ustic Glossocryalfs and Loamy-skeletal, mixed, superactive Ustic Haplocryepts	Alluvial and Colluvial Deposits from metamorphic parent material	Deep	e	Control	0.08235	0.0961	4.123	0.1178	0.246457	0.83862	57.02	3.994	8.04
139	Ryan	2	2019-08-19	14:20:00	41.01162, -106.53558	6.7°	5° N	2487.05	Loamy-skeletal, mixed, superactive Ustic Glossocryalfs and Loamy-skeletal, mixed, superactive Ustic Haplocryepts	Alluvial and Colluvial Deposits from metamorphic parent material	Shallow	f	Control	N/A	N/A	N/A	N/A	N/A	N/A	N/A	N/A	N/A
140	Ryan	2	2019-08-19	14:20:00	41.01162, -106.53558	6.7°	5° N	2487.05	Loamy-skeletal, mixed, superactive Ustic Glossocryalfs and Loamy-skeletal, mixed, superactive Ustic Haplocryepts	Alluvial and Colluvial Deposits from metamorphic parent material	Deep	f	Control	N/A	N/A	N/A	N/A	N/A	N/A	N/A	N/A	N/A
141	Ryan	2	2019-08-19	15:25:00	41.01220, -106.53679	14.2°	19° N	2487.05	Loamy-skeletal, mixed, superactive Ustic Glossocryalfs and Loamy-skeletal, mixed, superactive Ustic Haplocryepts	Alluvial and Colluvial Deposits from metamorphic parent material	Shallow	a	Low	N/A	N/A	N/A	N/A	1.69109	2.00337	100.2	11.74	7.38
142	Ryan	2	2019-08-19	15:25:00	41.01220, -106.53679	14.2°	19° N	2487.05	Loamy-skeletal, mixed, superactive Ustic Glossocryalfs and Loamy-skeletal, mixed, superactive Ustic Haplocryepts	Alluvial and Colluvial Deposits from metamorphic parent material	Deep	a	Low	0.08331	0.103	2.85	0.0553	0.259333	0.24848	50.23	2.07	8.02
143	Ryan	2	2019-08-19	15:25:00	41.01220, -106.53679	14.2°	19° N	2487.05	Loamy-skeletal, mixed, superactive Ustic Glossocryalfs and Loamy-skeletal, mixed, superactive Ustic Haplocryepts	Alluvial and Colluvial Deposits from metamorphic parent material	Shallow	b	Low	N/A	N/A	N/A	N/A	N/A	N/A	N/A	N/A	N/A
144	Ryan	2	2019-08-19	15:25:00	41.01220, -106.53679	14.2°	19° N	2487.05	Loamy-skeletal, mixed, superactive Ustic Glossocryalfs and Loamy-skeletal, mixed, superactive Ustic Haplocryepts	Alluvial and Colluvial Deposits from metamorphic parent material	Deep	b	Low	N/A	N/A	N/A	N/A	N/A	N/A	N/A	N/A	N/A
145	Ryan	2	2019-08-19	15:25:00	41.01220, -106.53679	14.2°	19° N	2487.05	Loamy-skeletal, mixed, superactive Ustic Glossocryalfs and Loamy-skeletal, mixed, superactive Ustic Haplocryepts	Alluvial and Colluvial Deposits from metamorphic parent material	Shallow	c	Low	N/A	N/A	N/A	N/A	0.880784	1.76265	45.04	5.468	8.26
146	Ryan	2	2019-08-19	15:25:00	41.01220, -106.53679	14.2°	19° N	2487.05	Loamy-skeletal, mixed, superactive Ustic Glossocryalfs and Loamy-skeletal, mixed, superactive Ustic Haplocryepts	Alluvial and Colluvial Deposits from metamorphic parent material	Deep	c	Low	0.223	2.24	1.738	0.04	3.11606	0.116475	36.98	5.829	8.19
147	Ryan	2	2019-08-19	15:25:00	41.01220, -106.53679	14.2°	19° N	2487.05	Loamy-skeletal, mixed, superactive Ustic Glossocryalfs and Loamy-skeletal, mixed, superactive Ustic Haplocryepts	Alluvial and Colluvial Deposits from metamorphic parent material	Shallow	d	Low	N/A	N/A	N/A	N/A	N/A	N/A	N/A	N/A	N/A
148	Ryan	2	2019-08-19	15:25:00	41.01220, -106.53679	14.2°	19° N	2487.05	Loamy-skeletal, mixed, superactive Ustic Glossocryalfs and Loamy-skeletal, mixed, superactive Ustic Haplocryepts	Alluvial and Colluvial Deposits from metamorphic parent material	Deep	d	Low	N/A	N/A	N/A	N/A	N/A	N/A	N/A	N/A	N/A
149	Ryan	2	2019-08-19	15:25:00	41.01220, -106.53679	14.2°	19° N	2487.05	Loamy-skeletal, mixed, superactive Ustic Glossocryalfs and Loamy-skeletal, mixed, superactive Ustic Haplocryepts	Alluvial and Colluvial Deposits from metamorphic parent material	Shallow	e	Low	N/A	N/A	N/A	N/A	0.428758	4.70559	121	12.65	7.85
150	Ryan	2	2019-08-19	15:25:00	41.01220, -106.53679	14.2°	19° N	2487.05	Loamy-skeletal, mixed, superactive Ustic Glossocryalfs and Loamy-skeletal, mixed, superactive Ustic Haplocryepts	Alluvial and Colluvial Deposits from metamorphic parent material	Deep	e	Low	0.08927	0.923	1.879	0.0205	0.243746	0.069885	57.87	2.541	7.94
151	Ryan	2	2019-08-19	15:25:00	41.01220, -106.53679	14.2°	19° N	2487.05	Loamy-skeletal, mixed, superactive Ustic Glossocryalfs and Loamy-skeletal, mixed, superactive Ustic Haplocryepts	Alluvial and Colluvial Deposits from metamorphic parent material	Shallow	f	Low	N/A	N/A	N/A	N/A	N/A	N/A	N/A	N/A	N/A
152	Ryan	2	2019-08-19	15:25:00	41.01220, -106.53679	14.2°	19° N	2487.05	Loamy-skeletal, mixed, superactive Ustic Glossocryalfs and Loamy-skeletal, mixed, superactive Ustic Haplocryepts	Alluvial and Colluvial Deposits from metamorphic parent material	Deep	f	Low	N/A	N/A	N/A	N/A	N/A	N/A	N/A	N/A	N/A
153	Ryan	2	2019-08-19	16:10:00	41.01217, -106.53865	11.5°	346° N	2493.14	Loamy-skeletal, mixed, superactive Ustic Glossocryalfs and Loamy-skeletal, mixed, superactive Ustic Haplocryepts	Alluvial and Colluvial Deposits from metamorphic parent material	Shallow	a	Mod	N/A	N/A	N/A	N/A	0.404135	2.25185	53.14	6.472	8.33
154	Ryan	2	2019-08-19	16:10:00	41.01217, -106.53865	11.5°	346° N	2493.14	Loamy-skeletal, mixed, superactive Ustic Glossocryalfs and Loamy-skeletal, mixed, superactive Ustic Haplocryepts	Alluvial and Colluvial Deposits from metamorphic parent material	Deep	a	Mod	0.1028	0.352	1.722	0.0421	0.0905859	0.007765	37.56	2.389	7.56
155	Ryan	2	2019-08-19	16:10:00	41.01217, -106.53865	11.5°	346° N	2493.14	Loamy-skeletal, mixed, superactive Ustic Glossocryalfs and Loamy-skeletal, mixed, superactive Ustic Haplocryepts	Alluvial and Colluvial Deposits from metamorphic parent material	Shallow	b	Mod	N/A	N/A	N/A	N/A	N/A	N/A	N/A	N/A	N/A
156	Ryan	2	2019-08-19	16:10:00	41.01217, -106.53865	11.5°	346° N	2493.14	Loamy-skeletal, mixed, superactive Ustic Glossocryalfs and Loamy-skeletal, mixed, superactive Ustic Haplocryepts	Alluvial and Colluvial Deposits from metamorphic parent material	Deep	b	Mod	N/A	N/A	N/A	N/A	N/A	N/A	N/A	N/A	N/A
157	Ryan	2	2019-08-19	16:10:00	41.01217, -106.53865	11.5°	346° N	2493.14	Loamy-skeletal, mixed, superactive Ustic Glossocryalfs and Loamy-skeletal, mixed, superactive Ustic Haplocryepts	Alluvial and Colluvial Deposits from metamorphic parent material	Shallow	c	Mod	N/A	N/A	N/A	N/A	1.55374	0.76097	34.44	5.887	8.58
158	Ryan	2	2019-08-19	16:10:00	41.01217, -106.53865	11.5°	346° N	2493.14	Loamy-skeletal, mixed, superactive Ustic Glossocryalfs and Loamy-skeletal, mixed, superactive Ustic Haplocryepts	Alluvial and Colluvial Deposits from metamorphic parent material	Deep	c	Mod	0.515	1.83	1.471	0.0344	3.37336	0.09318	28.64	4.884	7.11
159	Ryan	2	2019-08-19	16:10:00	41.01217, -106.53865	11.5°	346° N	2493.14	Loamy-skeletal, mixed, superactive Ustic Glossocryalfs and Loamy-skeletal, mixed, superactive Ustic Haplocryepts	Alluvial and Colluvial Deposits from metamorphic parent material	Shallow	d	Mod	N/A	N/A	N/A	N/A	N/A	N/A	N/A	N/A	N/A
160	Ryan	2	2019-08-19	16:10:00	41.01217, -106.53865	11.5°	346° N	2493.14	Loamy-skeletal, mixed, superactive Ustic Glossocryalfs and Loamy-skeletal, mixed, superactive Ustic Haplocryepts	Alluvial and Colluvial Deposits from metamorphic parent material	Deep	d	Mod	N/A	N/A	N/A	N/A	N/A	N/A	N/A	N/A	N/A
161	Ryan	2	2019-08-19	16:10:00	41.01217, -106.53865	11.5°	346° N	2493.14	Loamy-skeletal, mixed, superactive Ustic Glossocryalfs and Loamy-skeletal, mixed, superactive Ustic Haplocryepts	Alluvial and Colluvial Deposits from metamorphic parent material	Shallow	e	Mod	N/A	N/A	N/A	N/A	0.290733	0.29507	36.83	2.889	7.81
162	Ryan	2	2019-08-19	16:10:00	41.01217, -106.53865	11.5°	346° N	2493.14	Loamy-skeletal, mixed, superactive Ustic Glossocryalfs and Loamy-skeletal, mixed, superactive Ustic Haplocryepts	Alluvial and Colluvial Deposits from metamorphic parent material	Deep	e	Mod	0.109	0.607	1.352	0.0223	0.197437	0.007765	17.77	1.157	8.24
163	Ryan	2	2019-08-19	16:10:00	41.01217, -106.53865	11.5°	346° N	2493.14	Loamy-skeletal, mixed, superactive Ustic Glossocryalfs and Loamy-skeletal, mixed, superactive Ustic Haplocryepts	Alluvial and Colluvial Deposits from metamorphic parent material	Shallow	f	Mod	N/A	N/A	N/A	N/A	N/A	N/A	N/A	N/A	N/A
164	Ryan	2	2019-08-19	16:10:00	41.01217, -106.53865	11.5°	346° N	2493.14	Loamy-skeletal, mixed, superactive Ustic Glossocryalfs and Loamy-skeletal, mixed, superactive Ustic Haplocryepts	Alluvial and Colluvial Deposits from metamorphic parent material	Deep	f	Mod	N/A	N/A	N/A	N/A	N/A	N/A	N/A	N/A	N/A
165	Ryan	2	2019-08-19	17:04:00	41.01183, -106.54110	5.5°	335° NW	2502.29	Loamy-skeletal, mixed, superactive Ustic Glossocryalfs and Loamy-skeletal, mixed, superactive Ustic Haplocryepts	Alluvial and Colluvial Deposits from metamorphic parent material	Shallow	a	High	N/A	N/A	N/A	N/A	0.370476	0.566845	13.75	1.913	8.16
166	Ryan	2	2019-08-19	17:04:00	41.01183, -106.54110	5.5°	335° NW	2502.29	Loamy-skeletal, mixed, superactive Ustic Glossocryalfs and Loamy-skeletal, mixed, superactive Ustic Haplocryepts	Alluvial and Colluvial Deposits from metamorphic parent material	Deep	a	High	0.273	1.15	1.22	0.0084	1.39425	0.116475	31.54	3.078	7.36
167	Ryan	2	2019-08-19	17:04:00	41.01183, -106.54110	5.5°	335° NW	2502.29	Loamy-skeletal, mixed, superactive Ustic Glossocryalfs and Loamy-skeletal, mixed, superactive Ustic Haplocryepts	Alluvial and Colluvial Deposits from metamorphic parent material	Shallow	b	High	N/A	N/A	N/A	N/A	N/A	N/A	N/A	N/A	N/A
168	Ryan	2	2019-08-19	17:04:00	41.01183, -106.54110	5.5°	335° NW	2502.29	Loamy-skeletal, mixed, superactive Ustic Glossocryalfs and Loamy-skeletal, mixed, superactive Ustic Haplocryepts	Alluvial and Colluvial Deposits from metamorphic parent material	Deep	b	High	N/A	N/A	N/A	N/A	N/A	N/A	N/A	N/A	N/A
169	Ryan	2	2019-08-19	17:04:00	41.01183, -106.54110	5.5°	335° NW	2502.29	Loamy-skeletal, mixed, superactive Ustic Glossocryalfs and Loamy-skeletal, mixed, superactive Ustic Haplocryepts	Alluvial and Colluvial Deposits from metamorphic parent material	Shallow	c	High	N/A	N/A	N/A	N/A	4.4229	1.80148	74.23	10.01	7.84
170	Ryan	2	2019-08-19	17:04:00	41.01183, -106.54110	5.5°	335° NW	2502.29	Loamy-skeletal, mixed, superactive Ustic Glossocryalfs and Loamy-skeletal, mixed, superactive Ustic Haplocryepts	Alluvial and Colluvial Deposits from metamorphic parent material	Deep	c	High	0.345	0.599	1.294	0.0163	2.61908	0	51.35	5.176	7.01
171	Ryan	2	2019-08-19	17:04:00	41.01183, -106.54110	5.5°	335° NW	2502.29	Loamy-skeletal, mixed, superactive Ustic Glossocryalfs and Loamy-skeletal, mixed, superactive Ustic Haplocryepts	Alluvial and Colluvial Deposits from metamorphic parent material	Shallow	d	High	N/A	N/A	N/A	N/A	N/A	N/A	N/A	N/A	N/A
172	Ryan	2	2019-08-19	17:04:00	41.01183, -106.54110	5.5°	335° NW	2502.29	Loamy-skeletal, mixed, superactive Ustic Glossocryalfs and Loamy-skeletal, mixed, superactive Ustic Haplocryepts	Alluvial and Colluvial Deposits from metamorphic parent material	Deep	d	High	N/A	N/A	N/A	N/A	N/A	N/A	N/A	N/A	N/A
173	Ryan	2	2019-08-19	17:04:00	41.01183, -106.54110	5.5°	335° NW	2502.29	Loamy-skeletal, mixed, superactive Ustic Glossocryalfs and Loamy-skeletal, mixed, superactive Ustic Haplocryepts	Alluvial and Colluvial Deposits from metamorphic parent material	Shallow	e	High	N/A	N/A	N/A	N/A	0.27492	0.7765	17.43	2.286	8.34
174	Ryan	2	2019-08-19	17:04:00	41.01183, -106.54110	5.5°	335° NW	2502.29	Loamy-skeletal, mixed, superactive Ustic Glossocryalfs and Loamy-skeletal, mixed, superactive Ustic Haplocryepts	Alluvial and Colluvial Deposits from metamorphic parent material	Deep	e	High	0.1058	0.651	1.352	0.0343	0.116564	0	56.06	2.102	6.66
175	Ryan	2	2019-08-19	17:04:00	41.01183, -106.54110	5.5°	335° NW	2502.29	Loamy-skeletal, mixed, superactive Ustic Glossocryalfs and Loamy-skeletal, mixed, superactive Ustic Haplocryepts	Alluvial and Colluvial Deposits from metamorphic parent material	Shallow	f	High	N/A	N/A	N/A	N/A	N/A	N/A	N/A	N/A	N/A
176	Ryan	2	2019-08-19	17:04:00	41.01183, -106.54110	5.5°	335° NW	2502.29	Loamy-skeletal, mixed, superactive Ustic Glossocryalfs and Loamy-skeletal, mixed, superactive Ustic Haplocryepts	Alluvial and Colluvial Deposits from metamorphic parent material	Deep	f	High	N/A	N/A	N/A	N/A	N/A	N/A	N/A	N/A	N/A
