# Supplementary material for: Wildfire-dependent changes in soil microbiome diversity and function
Source: Nat Microbiol. 2022 Aug 25;7(9):1419–30. doi: 10.1038/s41564-022-01203-y (PMC9418001; doi:10.1038/s41564-022-01203-y)
Supplement: Supplementary file 5 — All metatranscriptomics and metagenomics mapping information including sequencing depth, % reads assembled or binned, and number of MAGs used from each metagenome. This data file also includes all MAGs information (completeness, contamination, taxonomy and so on), their relative abundance across samples and the selected MAGs of interest for High S and High D. [file 41564_2022_1203_MOESM5_ESM.xlsx]

## Sheet: Sheet Information
Sheet	Data Presented
A	Metagenomics and metatranscriptomics sequencing metrics (e.g., metagenomics and metatranscriptomics sequencing depth, % metagenomics reads assembled and binned, etc.)
B	Information about all medium- and high-quality MAGs
C	MAG relative abundance across samples, calculated from read mapping
D	MAGs of interest in High S with their corresponding taxonomy, average relative abundance and standard deviation in High S, and whether they are significantly more abundant in High S vs. Low S
E	MAGs of interest in High D with their corresponding taxonomy, average relative abundance and standard deviation in High D, and whether they are significantly more abundant in High D vs. Low D

## Sheet: SheetA
Sample	Condition	MetaG sequencing depth (Gbp)	Contig total length	Assembly N50	Assembly longest contig	% reads mapped to assembly	% reads mapped to MAGs	Final # utilized MAGs from metagenome	MetaT sequencing depth (Gbp)	% metaT reads mapped to assembly	% metaT reads mapped to MAGs
R85	High S	41.5041	2504236410	756	1662334	87.7985	24.7057	38	18.1271	93.7717	41.4075
R86	High D	41.9827	2019272377	1063	444801	80.5148	39.4356	55	21.2951	83.704	30.646
R89	High S	28.437	1563795797	1066	365060	88.5143	36.9558	36	18.3186	98.0215	15.276
R90	High D	37.9316	2352621450	915	526350	75.3466	30.2827	53	19.5826	83.5287	27.7284
R93	High S	34.3367	1911208961	924	603614	88.0345	29.2856	37	28.6884	97.9218	6.66345
R94	High D	33.215	1368284949	1367	825122	83.6003	21.9894	40	19.0997	93.8855	16.5907
R109	Low S	28.5979	1600811839	825	364267	76.8314	24.1521	32	24.3877	95.3792	16.5583
R110	Low D	74.9017	2187196140	1172	784769	82.1723	35.8323	61	17.808	77.5463	25.8591
R113	Low S	42.402	2454266640	1140	645641	86.5524	15.366	38	22.933	97.9614	17.5787
R114	Low D	53.9685	3749720494	1034	1164240	81.3804	22.5837	95	22.7576	89.8324	30.511
R117	Low S	51.2665	3052887448	813	1743520	78.9879	22.0643	61	18.6451	95.5223	30.8734
R118	Low D	57.1144	4839600153	746	766121	70.1497	25.4247	91	18.3337	94.9933	26.7241

## Sheet: SheetB
MAG Id #	Completeness	Contamination	# contigs	N50 (contigs)	GC	GTDBTK tax assignment	CRISPR-Cas_yes/no	#_CRISPR_spacers	Inferred maximum MAG doubling time using CUB (hours)
1	52.79	7.02	1550	4098	68.7	No GTDBTK tax assignment, potential taxonomy inferred from NCBI blastn match to RPS2: d__Bacteria; p__Myxococcota; c__Myxococcia; o__; f__; g__; s__(percent ID 79.88%)	No	NA	6.60172
2	55.41	1.71	525	6481	55.4	d__Bacteria;p__Acidobacteriota;c__Acidobacteriae;o__Acidobacteriales;f__Gp1-AA117;g__Gp1-AA17;s__	No	NA	11.5664
3	99.02	3.45	136	73757	57.4	d__Bacteria;p__Acidobacteriota;c__Acidobacteriae;o__Acidobacteriales;f__Acidobacteriaceae;g__Edaphobacter;s__	No	NA	3.60592
4	98.93	1.71	24	276817	55.2	d__Bacteria;p__Acidobacteriota;c__Acidobacteriae;o__Acidobacteriales;f__Koribacteraceae;g__Gp1-AA145;s__	No	NA	11.0768
5	57.51	0	293	6970	59.7	d__Bacteria;p__Acidobacteriota;c__Acidobacteriae;o__Acidobacteriales;f__Acidobacteriaceae;g__Edaphobacter;s__	No	NA	4.05084
6	99.15	2.31	91	365622	55.2	d__Bacteria;p__Acidobacteriota;c__Acidobacteriae;o__Acidobacteriales;f__;g__;s__	No	NA	8.64903
7	74.48	0.86	553	17198	57.5	d__Bacteria;p__Acidobacteriota;c__Acidobacteriae;o__Acidobacteriales;f__Acidobacteriaceae;g__Edaphobacter;s__	No	NA	3.26788
8	56.9	0	455	9857	53.3	d__Bacteria;p__Acidobacteriota;c__Acidobacteriae;o__Acidobacteriales;f__Koribacteraceae;g__PALSA-188;s__	No	NA	10.5893
9	69.12	3.45	229	23629	55.3	d__Bacteria;p__Acidobacteriota;c__Acidobacteriae;o__Acidobacteriales;f__Gp1-AA117;g__;s__	No	NA	7.41326
10	99.6	2.56	189	104155	55.6	d__Bacteria;p__Acidobacteriota;c__Acidobacteriae;o__Acidobacteriales;f__Koribacteraceae;g__Sulfotelmatobacter;s__	No	NA	12.3164
11	56.94	0.86	455	5971	61.9	d__Bacteria;p__Acidobacteriota;c__Acidobacteriae;o__Acidobacteriales;f__Acidobacteriaceae;g__KBS-83;s__	No	NA	8.18596
12	50.52	7.76	444	10012	55.5	d__Bacteria;p__Acidobacteriota;c__Acidobacteriae;o__Acidobacteriales;f__Gp1-AA117;g__Gp1-AA17;s__	No	NA	9.53964
13	53.45	0	408	11845	55.2	d__Bacteria;p__Acidobacteriota;c__Acidobacteriae;o__Acidobacteriales;f__;g__;s__	No	NA	5.56981
14	56.03	4.31	440	9177	55.3	d__Bacteria;p__Acidobacteriota;c__Acidobacteriae;o__Acidobacteriales;f__Gp1-AA117;g__Gp1-AA17;s__	No	NA	18.285
15	100	0.86	16	535221	58.7	d__Bacteria;p__Acidobacteriota;c__Acidobacteriae;o__Acidobacteriales;f__Acidobacteriaceae;g__;s__	No	NA	3.76206
16	91.79	1.05	640	13427	60.2	d__Bacteria;p__Acidobacteriota;c__Acidobacteriae;o__Bryobacterales;f__Bryobacteraceae;g__BOG-234;s__	No	NA	9.42699
17	72.59	1.72	839	5570	57.8	d__Bacteria;p__Acidobacteriota;c__Acidobacteriae;o__Bryobacterales;f__Bryobacteraceae;g__;s__	No	NA	32.9323
18	82.91	1.54	929	8980	59.2	d__Bacteria;p__Acidobacteriota;c__Acidobacteriae;o__Bryobacterales;f__Bryobacteraceae;g__Bog-113;s__	No	NA	9.2016
19	95.41	6.09	342	36357	59.5	d__Bacteria;p__Acidobacteriota;c__Acidobacteriae;o__Bryobacterales;f__Bryobacteraceae;g__Palsa-187;s__	No	NA	12.0999
20	59.77	3.45	742	5302	58.7	d__Bacteria;p__Acidobacteriota;c__Acidobacteriae;o__Bryobacterales;f__Bryobacteraceae;g__QHXW01;s__	No	NA	6.7002
21	90.51	2.63	1038	8486	62.2	d__Bacteria;p__Acidobacteriota;c__Acidobacteriae;o__Bryobacterales;f__Bryobacteraceae;g__Solibacter;s__	No	NA	13.9881
22	53.79	1.71	701	5443	57.6	d__Bacteria;p__Acidobacteriota;c__Acidobacteriae;o__UBA7541;f__UBA7541;g__UBA7541;s__	No	NA	4.93999
23	94.02	5.41	146	61333	57	d__Bacteria;p__Acidobacteriota;c__Acidobacteriae;o__UBA7541;f__UBA7541;g__;s__	No	NA	13.7214
24	70.51	1.03	514	6769	56.1	d__Bacteria;p__Acidobacteriota;c__Acidobacteriae;o__UBA7541;f__UBA7541;g__;s__	No	NA	10.805
25	94.02	4.27	201	27933	47.6	d__Bacteria;p__Acidobacteriota;c__Blastocatellia;o__Pyrinomonadales;f__Pyrinomonadaceae;g__SXVE01;s__	Yes	6	8.02932
26	96.58	2.66	56	183046	54.7	d__Bacteria;p__Acidobacteriota;c__Blastocatellia;o__Pyrinomonadales;f__Pyrinomonadaceae;g__;s__	Yes	65	12.2038
27	93.92	2.35	471	13202	63.6	d__Bacteria;p__Acidobacteriota;c__Thermoanaerobaculia;o__Gp7-AA8;f__Gp7-AA8;g__;s__	No	NA	6.99912
28	51.19	1.28	687	4155	66.8	d__Bacteria;p__Acidobacteriota;c__Thermoanaerobaculia;o__Gp7-AA8;f__Gp7-AA8;g__QHVT01;s__	Yes	7	5.77192
29	55.89	2.59	898	4438	67	d__Bacteria;p__Acidobacteriota;c__Thermoanaerobaculia;o__Gp7-AA8;f__Gp7-AA8;g__;s__	Yes	4	7.10701
30	92.53	6.54	441	20667	67	d__Bacteria;p__Acidobacteriota;c__Vicinamibacteria;o__Vicinamibacterales;f__UBA2999;g__Gp6-AA45;s__	No	NA	32.714
31	69.97	4.9	609	4878	66.8	d__Bacteria;p__Actinobacteriota;c__Acidimicrobiia;o__Acidimicrobiales;f__;g__;s__	No	NA	4.7121
32	89.17	7.12	204	35721	71.4	d__Bacteria;p__Actinobacteriota;c__Acidimicrobiia;o__Acidimicrobiales;f__UBA8139;g__;s__	No	NA	3.86433
33	94.78	1.57	102	31705	62	d__Bacteria;p__Actinobacteriota;c__Acidimicrobiia;o__Acidimicrobiales;f__RAAP-2;g__RAAP-2;s__	No	NA	5.31393
34	85.26	5.22	424	12241	70.9	d__Bacteria;p__Actinobacteriota;c__Acidimicrobiia;o__Acidimicrobiales;f__SIRW01;g__;s__	No	NA	5.07388
35	94.58	5.98	113	77419	69	d__Bacteria;p__Actinobacteriota;c__Acidimicrobiia;o__Acidimicrobiales;f__Ilumatobacteraceae;g__;s__	No	NA	5.20314
36	57.69	0.85	794	5614	68.3	d__Bacteria;p__Actinobacteriota;c__Acidimicrobiia;o__Acidimicrobiales;f__Ilumatobacteraceae;g__;s__	No	NA	5.07864
37	97.01	2.89	219	31652	71	d__Bacteria;p__Actinobacteriota;c__Acidimicrobiia;o__Acidimicrobiales;f__UBA8139;g__;s__	No	NA	4.87401
38	59	5.56	737	5174	71.4	d__Bacteria;p__Actinobacteriota;c__Acidimicrobiia;o__Acidimicrobiales;f__SIRW01;g__;s__	No	NA	3.46972
39	77.3	1.71	482	13472	68.2	d__Bacteria;p__Actinobacteriota;c__Acidimicrobiia;o__Acidimicrobiales;f__Ilumatobacteraceae;g__;s__	Yes	3	7.81842
40	81.67	7.35	536	7920	72.4	d__Bacteria;p__Actinobacteriota;c__Acidimicrobiia;o__Acidimicrobiales;f__UBA8139;g__;s__	No	NA	4.23454
41	54.71	3.42	664	4964	67	d__Bacteria;p__Actinobacteriota;c__Acidimicrobiia;o__Acidimicrobiales;f__Ilumatobacteraceae;g__VFMC01;s__	No	NA	2.51205
42	64.98	0	679	8301	68.2	d__Bacteria;p__Actinobacteriota;c__Acidimicrobiia;o__Acidimicrobiales;f__Ilumatobacteraceae;g__;s__	No	NA	4.29087
43	87.58	8.52	427	19431	71	d__Bacteria;p__Actinobacteriota;c__Acidimicrobiia;o__Acidimicrobiales;f__UBA8139;g__;s__	No	NA	18.784
44	78.72	1.85	705	6830	70.3	d__Bacteria;p__Actinobacteriota;c__Acidimicrobiia;o__Acidimicrobiales;f__Ilumatobacteraceae;g__;s__	No	NA	4.94263
45	93.12	4.15	374	20965	72	d__Bacteria;p__Actinobacteriota;c__Acidimicrobiia;o__Acidimicrobiales;f__SIRW01;g__;s__	No	NA	3.82838
46	96.15	2.42	178	33449	68	d__Bacteria;p__Actinobacteriota;c__Acidimicrobiia;o__Acidimicrobiales;f__Bog-793;g__;s__	No	NA	5.97069
47	80.35	4.7	438	10537	68.4	d__Bacteria;p__Actinobacteriota;c__Acidimicrobiia;o__Acidimicrobiales;f__Bog-793;g__;s__	No	NA	5.37113
48	77.55	3.42	238	25293	72	d__Bacteria;p__Actinobacteriota;c__Acidimicrobiia;o__Acidimicrobiales;f__UBA8139;g__;s__	No	NA	6.24466
49	72.57	8.28	655	5714	69.9	d__Bacteria;p__Actinobacteriota;c__Acidimicrobiia;o__Acidimicrobiales;f__AC-14;g__;s__	No	NA	5.51145
50	97.44	4.42	119	59668	70.6	d__Bacteria;p__Actinobacteriota;c__Acidimicrobiia;o__Acidimicrobiales;f__AC-14;g__;s__	No	NA	5.82644
51	96.58	4.36	366	19023	67.2	d__Bacteria;p__Actinobacteriota;c__Acidimicrobiia;o__IMCC26256;f__PALSA-610;g__;s__	No	NA	7.97044
52	94.62	4.56	403	15831	68.1	d__Bacteria;p__Actinobacteriota;c__Acidimicrobiia;o__IMCC26256;f__PALSA-610;g__PALSA-610;s__	No	NA	8.81663
53	92.54	5.98	286	23941	70.2	d__Bacteria;p__Actinobacteriota;c__Acidimicrobiia;o__IMCC26256;f__PALSA-555;g__;s__	No	NA	5.82865
54	96.14	4	147	40521	69	d__Bacteria;p__Actinobacteriota;c__Actinomycetia;o__Actinomycetales;f__Microbacteriaceae;g__Cryobacterium;s__	Yes	7	1.5466
55	66.09	3.45	320	17907	65.7	d__Bacteria;p__Actinobacteriota;c__Actinomycetia;o__Actinomycetales;f__Micrococcaceae;g__Pseudarthrobacter;s__	No	NA	1.31814
56	97.31	5.86	205	23200	72.5	d__Bacteria;p__Actinobacteriota;c__Actinomycetia;o__Actinomycetales;f__Microbacteriaceae;g__Amnibacterium;s__	No	NA	4.41366
57	95.9	9.13	15	368039	63.8	d__Bacteria;p__Actinobacteriota;c__Actinomycetia;o__Actinomycetales;f__Microbacteriaceae;g__Glaciihabitans;s__	No	NA	2.49368
58	92.53	3.09	118	67369	65.4	d__Bacteria;p__Actinobacteriota;c__Actinomycetia;o__Actinomycetales;f__Microbacteriaceae;g__Subtercola;s__	No	NA	1.8899
59	90.22	5.22	253	24118	64.9	d__Bacteria;p__Actinobacteriota;c__Actinomycetia;o__Actinomycetales;f__Microbacteriaceae;g__Subtercola;s__	Yes	3	2.05667
60	61.99	2.63	286	11027	65.7	d__Bacteria;p__Actinobacteriota;c__Actinomycetia;o__Actinomycetales;f__Microbacteriaceae;g__Cryobacterium;s__	No	NA	1.69114
61	65.92	3.85	306	9599	73.2	d__Bacteria;p__Actinobacteriota;c__Actinomycetia;o__Actinomycetales;f__Cellulomonadaceae;g__Actinotalea;s__	Yes	3	3.71645
62	64.95	2.02	400	5571	67.7	d__Bacteria;p__Actinobacteriota;c__Actinomycetia;o__Actinomycetales;f__Microbacteriaceae;g__SISG01;s__	No	NA	2.21757
63	75.03	2.13	122	31623	71.1	d__Bacteria;p__Actinobacteriota;c__Actinomycetia;o__Actinomycetales;f__Microbacteriaceae;g__Naasia;s__	No	NA	4.59021
64	55.08	6.05	89	24030	65.5	d__Bacteria;p__Actinobacteriota;c__Actinomycetia;o__Actinomycetales;f__Microbacteriaceae;g__Mycetocola_A;s__	Yes	3	1.40668
65	76.34	2.63	65	155983	66.2	d__Bacteria;p__Actinobacteriota;c__Actinomycetia;o__Actinomycetales;f__Microbacteriaceae;g__Rhodoglobus;s__	No	NA	6.45469
66	52.63	0	456	8030	70.2	d__Bacteria;p__Actinobacteriota;c__Actinomycetia;o__Actinomycetales;f__Microbacteriaceae;g__UBA10887;s__	No	NA	2.08071
67	92	3.11	162	38255	66.2	d__Bacteria;p__Actinobacteriota;c__Actinomycetia;o__Actinomycetales;f__Microbacteriaceae;g__UBA10887;s__	No	NA	2.95339
68	79.69	4.48	291	13392	68.3	d__Bacteria;p__Actinobacteriota;c__Actinomycetia;o__Actinomycetales;f__Microbacteriaceae;g__Schumannella;s__	No	NA	3890.72
69	52.63	0	15	155935	66.3	d__Bacteria;p__Actinobacteriota;c__Actinomycetia;o__Actinomycetales;f__Microbacteriaceae;g__NEAU-85;s__	No	NA	1.17173
70	93.7	2.8	78	78087	69.4	d__Bacteria;p__Actinobacteriota;c__Actinomycetia;o__Actinomycetales;f__Microbacteriaceae;g__Rhodoglobus;s__	No	NA	2.81557
71	56.32	0.58	304	7282	65.5	d__Bacteria;p__Actinobacteriota;c__Actinomycetia;o__Actinomycetales;f__Microbacteriaceae;g__UBA10887;s__	No	NA	2.74578
72	84.4	5.58	485	10523	65.2	d__Bacteria;p__Actinobacteriota;c__Actinomycetia;o__Actinomycetales;f__Microbacteriaceae;g__Glaciihabitans;s__	No	NA	0.875367
73	72.76	2.4	389	6020	64.5	d__Bacteria;p__Actinobacteriota;c__Actinomycetia;o__Actinomycetales;f__Microbacteriaceae;g__UBA10887;s__	No	NA	2.47056
74	71.35	3.45	447	8055	66.7	d__Bacteria;p__Actinobacteriota;c__Actinomycetia;o__Actinomycetales;f__Micrococcaceae;g__Arthrobacter_I;s__	No	NA	0.897977
75	68.5	1.21	338	6232	66.2	d__Bacteria;p__Actinobacteriota;c__Actinomycetia;o__Actinomycetales;f__Microbacteriaceae;g__Glaciihabitans;s__	No	NA	2.3262
76	93.06	2.44	206	21406	64	d__Bacteria;p__Actinobacteriota;c__Actinomycetia;o__Actinomycetales;f__Microbacteriaceae;g__Glaciihabitans;s__	No	NA	2.41618
77	97.1	2.85	57	64940	66.5	d__Bacteria;p__Actinobacteriota;c__Actinomycetia;o__Actinomycetales;f__Microbacteriaceae;g__Rhodoglobus;s__	No	NA	2.6524
78	95.39	3.38	182	23601	65.2	d__Bacteria;p__Actinobacteriota;c__Actinomycetia;o__Actinomycetales;f__Microbacteriaceae;g__UBA10887;s__	No	NA	3.14632
79	57.47	0	507	5554	66.8	d__Bacteria;p__Actinobacteriota;c__Actinomycetia;o__Actinomycetales;f__Micrococcaceae;g__Arthrobacter_I;s__	No	NA	0.975867
80	81.22	7.74	453	9413	72.1	d__Bacteria;p__Actinobacteriota;c__Actinomycetia;o__Actinomycetales;f__Dermatophilaceae;g__Humibacillus;s__	No	NA	1.82933
81	58.68	3.45	639	7812	66.7	d__Bacteria;p__Actinobacteriota;c__Actinomycetia;o__Actinomycetales;f__Micrococcaceae;g__Pseudarthrobacter;s__	No	NA	0.760205
82	53.51	4.31	567	6396	66.8	d__Bacteria;p__Actinobacteriota;c__Actinomycetia;o__Actinomycetales;f__Micrococcaceae;g__Arthrobacter_I;s__	No	NA	0.466271
83	96.76	1.86	41	118166	66.1	d__Bacteria;p__Actinobacteriota;c__Actinomycetia;o__Actinomycetales;f__Microbacteriaceae;g__UBA10887;s__	No	NA	2.75129
84	86.18	1.91	29	131231	65.9	d__Bacteria;p__Actinobacteriota;c__Actinomycetia;o__Actinomycetales;f__Microbacteriaceae;g__Glaciihabitans;s__	Yes	10	2.15352
85	91.69	2.06	239	15395	65.3	d__Bacteria;p__Actinobacteriota;c__Actinomycetia;o__Actinomycetales;f__Microbacteriaceae;g__UBA10887;s__	No	NA	2.9116
86	94.78	2.84	229	18938	65.3	d__Bacteria;p__Actinobacteriota;c__Actinomycetia;o__Actinomycetales;f__Microbacteriaceae;g__UBA10887;s__	Yes	4	2.67142
87	94.19	0.76	192	14690	61	d__Bacteria;p__Actinobacteriota;c__Actinomycetia;o__Actinomycetales;f__Microbacteriaceae;g__Homoserinimonas;s__	No	NA	2.00474
88	57.63	1.72	216	16104	66.9	d__Bacteria;p__Actinobacteriota;c__Actinomycetia;o__Actinomycetales;f__Micrococcaceae;g__Arthrobacter_I;s__	No	NA	0.268841
89	96.72	2.05	53	92881	70.6	d__Bacteria;p__Actinobacteriota;c__Actinomycetia;o__Actinomycetales;f__Microbacteriaceae;g__Naasia;s__	No	NA	3.30457
90	79.31	1.72	377	11794	66.7	d__Bacteria;p__Actinobacteriota;c__Actinomycetia;o__Actinomycetales;f__Micrococcaceae;g__Arthrobacter_D;s__Arthrobacter_D sp003602275	No	NA	9.07901
91	93.74	1.5	271	12461	64.9	d__Bacteria;p__Actinobacteriota;c__Actinomycetia;o__Actinomycetales;f__Microbacteriaceae;g__Cryobacterium;s__	No	NA	2.59498
92	50.56	0.57	608	7658	65.4	d__Bacteria;p__Actinobacteriota;c__Actinomycetia;o__Actinomycetales;f__Micrococcaceae;g__Pseudarthrobacter;s__	No	NA	1.91966
93	94.39	3.78	63	68423	68.1	d__Bacteria;p__Actinobacteriota;c__Actinomycetia;o__Actinomycetales;f__Microbacteriaceae;g__SISG01;s__	No	NA	1.61177
94	98.65	1.68	106	38214	65.9	d__Bacteria;p__Actinobacteriota;c__Actinomycetia;o__Actinomycetales;f__Microbacteriaceae;g__Mycetocola_A;s__	No	NA	1.54762
95	56.9	6.9	522	6879	66.6	d__Bacteria;p__Actinobacteriota;c__Actinomycetia;o__Actinomycetales;f__Micrococcaceae;g__Arthrobacter_I;s__	No	NA	2.79878
96	95.1	0.23	172	38359	65.7	d__Bacteria;p__Actinobacteriota;c__Actinomycetia;o__Actinomycetales;f__Micrococcaceae;g__;s__	Yes	5	1.48222
97	59.46	0.86	264	18417	66.1	d__Bacteria;p__Actinobacteriota;c__Actinomycetia;o__Actinomycetales;f__Micrococcaceae;g__Arthrobacter_I;s__	No	NA	0.383678
98	61.56	3.2	557	5111	67.8	d__Bacteria;p__Actinobacteriota;c__Actinomycetia;o__Actinomycetales;f__Microbacteriaceae;g__Subtercola;s__	No	NA	2.13617
99	97.01	1.69	24	207829	65	d__Bacteria;p__Actinobacteriota;c__Actinomycetia;o__Actinomycetales;f__Microbacteriaceae;g__UBA10887;s__	No	NA	2.13613
100	94.02	1.35	166	22137	65.7	d__Bacteria;p__Actinobacteriota;c__Actinomycetia;o__Actinomycetales;f__Microbacteriaceae;g__Leifsonia;s__	No	NA	1.82927
101	74.37	0.86	409	10926	67.3	d__Bacteria;p__Actinobacteriota;c__Actinomycetia;o__Actinomycetales;f__Micrococcaceae;g__Arthrobacter_I;s__	No	NA	0.735327
102	89.27	1.67	294	12821	65.1	d__Bacteria;p__Actinobacteriota;c__Actinomycetia;o__Actinomycetales;f__Microbacteriaceae;g__UBA10887;s__	No	NA	2.71251
103	87.28	6.27	550	9487	66.3	d__Bacteria;p__Actinobacteriota;c__Actinomycetia;o__Actinomycetales;f__Microbacteriaceae;g__Frondihabitans;s__	No	NA	1.32457
104	94.64	1.74	152	32091	64.8	d__Bacteria;p__Actinobacteriota;c__Actinomycetia;o__Actinomycetales;f__Microbacteriaceae;g__Glaciihabitans;s__	No	NA	1.79059
105	60.85	0	416	4756	71.1	d__Bacteria;p__Actinobacteriota;c__Actinomycetia;o__Mycobacteriales;f__SCTD01;g__SCTD01;s__	No	NA	4.02118
106	89.8	3.51	235	25228	71.4	d__Bacteria;p__Actinobacteriota;c__Actinomycetia;o__Mycobacteriales;f__SCTD01;g__SCTD01;s__	Yes	4	4.30832
107	78.21	3.58	425	10665	70.3	d__Bacteria;p__Actinobacteriota;c__Actinomycetia;o__Mycobacteriales;f__SCTD01;g__SCTD01;s__	No	NA	3.31568
108	56.49	0	585	4986	73.4	d__Bacteria;p__Actinobacteriota;c__Actinomycetia;o__Mycobacteriales;f__Geodermatophilaceae;g__Modestobacter;s__	No	NA	2.05161
109	92.39	4.1	115	51361	70.5	d__Bacteria;p__Actinobacteriota;c__Actinomycetia;o__Mycobacteriales;f__SCTD01;g__SCTD01;s__	No	NA	3.0922
110	66.54	8.62	663	7201	73.2	d__Bacteria;p__Actinobacteriota;c__Actinomycetia;o__Mycobacteriales;f__Geodermatophilaceae;g__Modestobacter;s__	No	NA	4.93463
111	72.84	3.45	501	9663	71.5	d__Bacteria;p__Actinobacteriota;c__Actinomycetia;o__Mycobacteriales;f__SCTD01;g__;s__	No	NA	3.17031
112	87.27	3.17	603	8129	66.7	d__Bacteria;p__Actinobacteriota;c__Actinomycetia;o__Mycobacteriales;f__Pseudonocardiaceae;g__GCA-003244245;s__	No	NA	9.02955
113	69.96	2.17	1281	4935	71	d__Bacteria;p__Actinobacteriota;c__Actinomycetia;o__Mycobacteriales;f__Pseudonocardiaceae;g__Pseudonocardia;s__	No	NA	4.79271
114	94.68	2.72	256	42067	72.7	d__Bacteria;p__Actinobacteriota;c__Actinomycetia;o__Mycobacteriales;f__Pseudonocardiaceae;g__Pseudonocardia;s__	No	NA	3.19838
115	83.06	5.72	612	11202	71.8	d__Bacteria;p__Actinobacteriota;c__Actinomycetia;o__Mycobacteriales;f__Geodermatophilaceae;g__;s__	Yes	102	2.85212
116	97.6	5.58	242	67854	65.9	d__Bacteria;p__Actinobacteriota;c__Actinomycetia;o__Mycobacteriales;f__Mycobacteriaceae;g__Nocardia;s__	No	NA	1.52659
117	81.23	3.74	670	7795	68.7	d__Bacteria;p__Actinobacteriota;c__Actinomycetia;o__Mycobacteriales;f__Jatrophihabitantaceae;g__QHCC01;s__	Yes	4	5.25378
118	94.31	5.17	182	83220	67.8	d__Bacteria;p__Actinobacteriota;c__Actinomycetia;o__Mycobacteriales;f__Pseudonocardiaceae;g__Amycolatopsis;s__	Yes	4	3.46302
119	95.52	2.28	195	42584	71.7	d__Bacteria;p__Actinobacteriota;c__Actinomycetia;o__Mycobacteriales;f__Geodermatophilaceae;g__Blastococcus;s__	No	NA	3.44758
120	87.85	4.8	731	12159	70.9	d__Bacteria;p__Actinobacteriota;c__Actinomycetia;o__Mycobacteriales;f__Pseudonocardiaceae;g__Pseudonocardia;s__	Yes	7	4.29914
121	92.59	2.81	228	70034	66.1	d__Bacteria;p__Actinobacteriota;c__Actinomycetia;o__Mycobacteriales;f__Mycobacteriaceae;g__Mycobacterium;s__	No	NA	4.30912
122	51.18	0	297	13250	74.6	d__Bacteria;p__Actinobacteriota;c__Actinomycetia;o__Mycobacteriales;f__SCTD01;g__SCTD01;s__	No	NA	3.77315
123	64.66	2.07	545	4831	70	d__Bacteria;p__Actinobacteriota;c__Actinomycetia;o__Mycobacteriales;f__Jatrophihabitantaceae;g__;s__	No	NA	1.44077
124	92.79	2	332	12128	72.8	d__Bacteria;p__Actinobacteriota;c__Actinomycetia;o__Mycobacteriales;f__SCTD01;g__SCTD01;s__	No	NA	5.22516
125	86.98	7.7	516	9869	70	d__Bacteria;p__Actinobacteriota;c__Actinomycetia;o__Mycobacteriales;f__SCTD01;g__;s__	No	NA	3.16757
126	60.14	0	515	8437	73.6	d__Bacteria;p__Actinobacteriota;c__Actinomycetia;o__Mycobacteriales;f__Geodermatophilaceae;g__Modestobacter;s__	No	NA	3.96251
127	67.86	2.73	811	4976	66.9	d__Bacteria;p__Actinobacteriota;c__Actinomycetia;o__Mycobacteriales;f__Mycobacteriaceae;g__Mycobacterium;s__	No	NA	5.55424
128	60.34	0	441	10256	72.5	d__Bacteria;p__Actinobacteriota;c__Actinomycetia;o__Mycobacteriales;f__Geodermatophilaceae;g__Blastococcus;s__	No	NA	2.61225
129	88.6	6.26	418	24980	67.2	d__Bacteria;p__Actinobacteriota;c__Actinomycetia;o__Mycobacteriales;f__Mycobacteriaceae;g__Mycobacterium;s__	Yes	4	4.71928
130	88	8.17	619	11404	65.6	d__Bacteria;p__Actinobacteriota;c__Actinomycetia;o__Mycobacteriales;f__Jatrophihabitantaceae;g__;s__	No	NA	2.59162
131	66.15	6.9	467	6498	70.6	d__Bacteria;p__Actinobacteriota;c__Actinomycetia;o__Mycobacteriales;f__SCTD01;g__SCTD01;s__	No	NA	3.66195
132	69.55	8.71	655	6264	73.6	d__Bacteria;p__Actinobacteriota;c__Actinomycetia;o__Mycobacteriales;f__Geodermatophilaceae;g__Modestobacter;s__	No	NA	6.34641
133	89.14	2.82	273	22604	69.6	d__Bacteria;p__Actinobacteriota;c__Actinomycetia;o__Mycobacteriales;f__Jatrophihabitantaceae;g__Jatrophihabitans;s__	No	NA	3.15572
134	64.12	1.79	633	5477	68.9	d__Bacteria;p__Actinobacteriota;c__Actinomycetia;o__Mycobacteriales;f__Jatrophihabitantaceae;g__Iso899;s__	No	NA	4.92077
135	91.98	2.93	77	91730	66.2	d__Bacteria;p__Actinobacteriota;c__Actinomycetia;o__Mycobacteriales;f__Jatrophihabitantaceae;g__Iso899;s__	No	NA	5.06389
136	71.9	3.25	651	5281	66.3	d__Bacteria;p__Actinobacteriota;c__Actinomycetia;o__Mycobacteriales;f__Jatrophihabitantaceae;g__Iso899;s__	No	NA	5.767
137	71.43	5.56	798	5731	66.5	d__Bacteria;p__Actinobacteriota;c__Actinomycetia;o__Mycobacteriales;f__Frankiaceae;g__;s__	No	NA	4.94649
138	54.15	8.77	575	7679	73.1	d__Bacteria;p__Actinobacteriota;c__Actinomycetia;o__Mycobacteriales;f__;g__;s__	No	NA	3.72532
139	72.8	0.86	378	9950	73	d__Bacteria;p__Actinobacteriota;c__Actinomycetia;o__Mycobacteriales;f__SCTD01;g__SCTD01;s__	No	NA	2.87086
140	88.93	2.85	547	12196	71.7	d__Bacteria;p__Actinobacteriota;c__Actinomycetia;o__Mycobacteriales;f__Cryptosporangiaceae;g__;s__	Yes	5	3.75134
141	76.28	2.05	587	11104	66.9	d__Bacteria;p__Actinobacteriota;c__Actinomycetia;o__Mycobacteriales;f__Mycobacteriaceae;g__Mycobacterium;s__	No	NA	5.67017
142	77.26	1.91	631	6916	69.3	d__Bacteria;p__Actinobacteriota;c__Actinomycetia;o__Mycobacteriales;f__Jatrophihabitantaceae;g__Jatrophihabitans;s__	No	NA	5.90079
143	93.48	7.39	601	12668	66.9	d__Bacteria;p__Actinobacteriota;c__Actinomycetia;o__Mycobacteriales;f__Mycobacteriaceae;g__Mycobacterium;s__	No	NA	5.97335
144	93.7	2.05	429	24062	66.3	d__Bacteria;p__Actinobacteriota;c__Actinomycetia;o__Mycobacteriales;f__Mycobacteriaceae;g__Mycobacterium;s__	Yes	4	6.34181
145	63.19	2.92	837	4795	65.6	d__Bacteria;p__Actinobacteriota;c__Actinomycetia;o__Mycobacteriales;f__Mycobacteriaceae;g__Mycobacterium;s__	No	NA	8.23545
146	66.19	3.45	542	9451	69.1	d__Bacteria;p__Actinobacteriota;c__Actinomycetia;o__Mycobacteriales;f__SCTD01;g__SCTD01;s__	No	NA	7.02928
147	52.76	6.9	449	6406	73	d__Bacteria;p__Actinobacteriota;c__Actinomycetia;o__Mycobacteriales;f__Geodermatophilaceae;g__Blastococcus;s__	No	NA	2.80601
148	56.2	0.86	475	7009	73.9	d__Bacteria;p__Actinobacteriota;c__Actinomycetia;o__Mycobacteriales;f__Geodermatophilaceae;g__Klenkia;s__	No	NA	2.36438
149	61.73	1.72	627	7475	73.3	d__Bacteria;p__Actinobacteriota;c__Actinomycetia;o__Mycobacteriales;f__Geodermatophilaceae;g__Modestobacter;s__	No	NA	5.01765
150	88.2	2.17	361	12964	70.1	d__Bacteria;p__Actinobacteriota;c__Actinomycetia;o__Mycobacteriales;f__Jatrophihabitantaceae;g__;s__	No	NA	3.18299
151	96.17	4.68	108	65900	70	d__Bacteria;p__Actinobacteriota;c__Actinomycetia;o__Mycobacteriales;f__SCTD01;g__SCTD01;s__	No	NA	3.20526
152	70.8	2.51	486	6067	73	d__Bacteria;p__Actinobacteriota;c__Actinomycetia;o__Mycobacteriales;f__SCTD01;g__SCTD01;s__	No	NA	3.29961
153	92.77	3.25	409	13671	73	d__Bacteria;p__Actinobacteriota;c__Actinomycetia;o__Mycobacteriales;f__Cryptosporangiaceae;g__;s__	No	NA	2.36751
154	52.76	1.72	508	7018	74.7	d__Bacteria;p__Actinobacteriota;c__Actinomycetia;o__Mycobacteriales;f__SCTD01;g__SCTD01;s__	No	NA	4.73242
155	52.9	6.9	642	5225	73.6	d__Bacteria;p__Actinobacteriota;c__Actinomycetia;o__Mycobacteriales;f__Geodermatophilaceae;g__Modestobacter;s__	No	NA	3.60158
156	51.03	0	554	4828	72.6	d__Bacteria;p__Actinobacteriota;c__Actinomycetia;o__Mycobacteriales;f__SCTD01;g__;s__	No	NA	3.39087
157	81.36	2.88	451	9954	73.9	d__Bacteria;p__Actinobacteriota;c__Actinomycetia;o__Mycobacteriales;f__SCTD01;g__SCTD01;s__	No	NA	2.79228
158	52.66	0	607	4670	69.4	d__Bacteria;p__Actinobacteriota;c__Actinomycetia;o__Mycobacteriales;f__Jatrophihabitantaceae;g__Jatrophihabitans;s__	No	NA	4.28916
159	94.33	5.42	449	26801	65.8	d__Bacteria;p__Actinobacteriota;c__Actinomycetia;o__Mycobacteriales;f__Mycobacteriaceae;g__Mycobacterium;s__	No	NA	6.38636
160	60.7	1.33	494	4661	70.5	d__Bacteria;p__Actinobacteriota;c__Actinomycetia;o__Mycobacteriales;f__Pseudonocardiaceae;g__Pseudonocardia;s__	No	NA	5.27092
161	82.12	2.07	315	13200	71.2	d__Bacteria;p__Actinobacteriota;c__Actinomycetia;o__Mycobacteriales;f__SCTD01;g__SCTD01;s__	No	NA	2.20962
162	89.3	2.11	685	11281	69.3	d__Bacteria;p__Actinobacteriota;c__Actinomycetia;o__Mycobacteriales;f__Micromonosporaceae;g__Dactylosporangium;s__	No	NA	4.26592
163	97.2	3.69	362	28627	66.9	d__Bacteria;p__Actinobacteriota;c__Actinomycetia;o__Mycobacteriales;f__Mycobacteriaceae;g__Mycobacterium;s__	No	NA	6.52059
164	95.45	0.91	212	63640	66.1	d__Bacteria;p__Actinobacteriota;c__Actinomycetia;o__Mycobacteriales;f__Mycobacteriaceae;g__Mycobacterium;s__	Yes	6	6.21783
165	89.85	2.45	549	12825	68.4	d__Bacteria;p__Actinobacteriota;c__Actinomycetia;o__Mycobacteriales;f__Jatrophihabitantaceae;g__QHCC01;s__	No	NA	4.53826
166	75.74	6.9	236	21209	70.8	d__Bacteria;p__Actinobacteriota;c__Actinomycetia;o__Mycobacteriales;f__SCTD01;g__SCTD01;s__	No	NA	4.15379
167	79.24	1.89	877	7530	66.6	d__Bacteria;p__Actinobacteriota;c__Actinomycetia;o__Mycobacteriales;f__Mycobacteriaceae;g__Mycobacterium;s__	No	NA	4.67055
168	56.38	0	528	7063	73.6	d__Bacteria;p__Actinobacteriota;c__Actinomycetia;o__Mycobacteriales;f__Geodermatophilaceae;g__Modestobacter;s__	No	NA	3.06927
169	84.56	4.27	317	19229	72.4	d__Bacteria;p__Actinobacteriota;c__Actinomycetia;o__Mycobacteriales;f__Geodermatophilaceae;g__Blastococcus;s__	No	NA	2.30545
170	74.77	0.62	442	7677	73.6	d__Bacteria;p__Actinobacteriota;c__Actinomycetia;o__Mycobacteriales;f__SCTD01;g__SCTD01;s__	No	NA	3.31721
171	83.5	5.23	263	19814	72.4	d__Bacteria;p__Actinobacteriota;c__Actinomycetia;o__Mycobacteriales;f__Geodermatophilaceae;g__Blastococcus;s__	No	NA	4.5187
172	89.4	2.24	351	12374	73.3	d__Bacteria;p__Actinobacteriota;c__Actinomycetia;o__Mycobacteriales;f__SCTD01;g__SCTD01;s__	No	NA	3.05659
173	89.29	1.47	333	13804	74.3	d__Bacteria;p__Actinobacteriota;c__Actinomycetia;o__Mycobacteriales;f__Frankiaceae;g__;s__	Yes	5	3.44307
174	78.24	1.04	317	18136	72.1	d__Bacteria;p__Actinobacteriota;c__Actinomycetia;o__Mycobacteriales;f__Geodermatophilaceae;g__Blastococcus;s__	No	NA	3.52695
175	51.19	5.52	473	6361	72.9	d__Bacteria;p__Actinobacteriota;c__Actinomycetia;o__Mycobacteriales;f__Geodermatophilaceae;g__Blastococcus;s__	No	NA	3.48762
176	65.57	2.43	491	8239	73.7	d__Bacteria;p__Actinobacteriota;c__Actinomycetia;o__Mycobacteriales;f__Geodermatophilaceae;g__Modestobacter;s__	No	NA	3.01338
177	81.38	1.72	282	15223	72.9	d__Bacteria;p__Actinobacteriota;c__Actinomycetia;o__Mycobacteriales;f__SCTD01;g__SCTD01;s__	No	NA	4.35297
178	61.52	7.76	298	18354	72.6	d__Bacteria;p__Actinobacteriota;c__Actinomycetia;o__Mycobacteriales;f__Geodermatophilaceae;g__Blastococcus;s__	No	NA	3.98422
179	97.06	1.77	555	18528	72.2	d__Bacteria;p__Actinobacteriota;c__Actinomycetia;o__Mycobacteriales;f__Pseudonocardiaceae;g__Pseudonocardia;s__	Yes	9	3.90522
180	79.78	1.32	475	8688	71.1	d__Bacteria;p__Actinobacteriota;c__Actinomycetia;o__Mycobacteriales;f__SCTD01;g__SCTD01;s__	No	NA	2.10604
181	95.45	1.31	638	12140	66.8	d__Bacteria;p__Actinobacteriota;c__Actinomycetia;o__Mycobacteriales;f__Mycobacteriaceae;g__Mycobacterium;s__	No	NA	6.36049
182	84.24	0.7	284	16443	74.4	d__Bacteria;p__Actinobacteriota;c__Actinomycetia;o__Mycobacteriales;f__Frankiaceae;g__;s__	Yes	6	3.33883
183	97.75	2.16	215	27950	72.1	d__Bacteria;p__Actinobacteriota;c__Actinomycetia;o__Mycobacteriales;f__SCTD01;g__SCTD01;s__	No	NA	4.44328
184	50	0	547	5733	75	d__Bacteria;p__Actinobacteriota;c__Actinomycetia;o__Mycobacteriales;f__SCTD01;g__SCTD01;s__	No	NA	3.7486
185	74.86	3.3	557	5525	70.5	d__Bacteria;p__Actinobacteriota;c__Actinomycetia;o__Propionibacteriales;f__Nocardioidaceae;g__Marmoricola;s__	No	NA	5.39814
186	90.13	6.17	195	31863	71.3	d__Bacteria;p__Actinobacteriota;c__Actinomycetia;o__Propionibacteriales;f__Nocardioidaceae;g__Nocardioides;s__	No	NA	3.5322
187	56.83	0	148	23827	69.8	d__Bacteria;p__Actinobacteriota;c__Actinomycetia;o__Propionibacteriales;f__Nocardioidaceae;g__Aeromicrobium;s__	Yes	6	1.6805
188	66.8	2.56	330	5937	64.6	d__Bacteria;p__Actinobacteriota;c__Actinomycetia;o__Propionibacteriales;f__Nocardioidaceae;g__;s__	No	NA	5.7189
189	59.89	5.44	357	20483	68.2	d__Bacteria;p__Actinobacteriota;c__Actinomycetia;o__Propionibacteriales;f__Nocardioidaceae;g__Marmoricola;s__	No	NA	6.04313
190	61.87	1.72	459	12049	70.2	d__Bacteria;p__Actinobacteriota;c__Actinomycetia;o__Propionibacteriales;f__Nocardioidaceae;g__Nocardioides;s__	No	NA	6.54431
191	91.58	3.94	217	30335	68.9	d__Bacteria;p__Actinobacteriota;c__Actinomycetia;o__Propionibacteriales;f__Nocardioidaceae;g__Marmoricola;s__	No	NA	3.79823
192	85.45	7.14	210	33004	68.9	d__Bacteria;p__Actinobacteriota;c__Actinomycetia;o__Propionibacteriales;f__Nocardioidaceae;g__Marmoricola;s__	No	NA	3.55611
193	77.33	7.12	346	11616	70.6	d__Bacteria;p__Actinobacteriota;c__Actinomycetia;o__Propionibacteriales;f__Nocardioidaceae;g__Aeromicrobium;s__	No	NA	1.74008
194	51.72	0	517	7054	71.8	d__Bacteria;p__Actinobacteriota;c__Actinomycetia;o__Propionibacteriales;f__Nocardioidaceae;g__Nocardioides;s__	No	NA	2.94723
195	84.89	2.6	416	13595	71.3	d__Bacteria;p__Actinobacteriota;c__Actinomycetia;o__Propionibacteriales;f__Nocardioidaceae;g__Nocardioides;s__	No	NA	2.75278
196	56.39	0.95	650	4875	71.4	d__Bacteria;p__Actinobacteriota;c__Actinomycetia;o__Propionibacteriales;f__Nocardioidaceae;g__4Q3S-7;s__	No	NA	5.67622
197	93.93	3.89	206	25275	68.7	d__Bacteria;p__Actinobacteriota;c__Actinomycetia;o__Propionibacteriales;f__Nocardioidaceae;g__Marmoricola;s__	No	NA	3.26183
198	61.89	5.96	612	5652	66.3	d__Bacteria;p__Actinobacteriota;c__Actinomycetia;o__Propionibacteriales;f__Nocardioidaceae;g__Aeromicrobium;s__	No	NA	5.66618
199	94.39	3.33	200	46529	67.4	d__Bacteria;p__Actinobacteriota;c__Actinomycetia;o__Propionibacteriales;f__Nocardioidaceae;g__Marmoricola;s__	No	NA	4.13569
200	84.16	3.97	241	16447	69.9	d__Bacteria;p__Actinobacteriota;c__Actinomycetia;o__Propionibacteriales;f__Nocardioidaceae;g__Aeromicrobium;s__	No	NA	2.04826
201	87.29	2.23	257	22761	69.6	d__Bacteria;p__Actinobacteriota;c__Actinomycetia;o__Propionibacteriales;f__Nocardioidaceae;g__Nocardioides;s__	No	NA	5.526
202	99.48	3.5	134	50766	67	d__Bacteria;p__Actinobacteriota;c__Actinomycetia;o__Propionibacteriales;f__Propionibacteriaceae;g__;s__	No	NA	4.21717
203	85.54	0	293	14949	66.1	d__Bacteria;p__Actinobacteriota;c__Actinomycetia;o__Propionibacteriales;f__Nocardioidaceae;g__Aeromicrobium;s__	No	NA	4.90645
204	93.02	3.35	243	19691	70.3	d__Bacteria;p__Actinobacteriota;c__Actinomycetia;o__Propionibacteriales;f__Nocardioidaceae;g__Marmoricola;s__	No	NA	4.94567
205	93.05	3.67	286	14316	70.6	d__Bacteria;p__Actinobacteriota;c__Actinomycetia;o__Propionibacteriales;f__Nocardioidaceae;g__Aeromicrobium;s__	No	NA	1.93413
206	52.23	3.45	525	5709	73.1	d__Bacteria;p__Actinobacteriota;c__Actinomycetia;o__Propionibacteriales;f__Nocardioidaceae;g__Marmoricola;s__	Yes	3	5.45263
207	63.09	3.45	440	6000	69.5	d__Bacteria;p__Actinobacteriota;c__Actinomycetia;o__Propionibacteriales;f__Nocardioidaceae;g__Aeromicrobium;s__	No	NA	2.78408
208	61.79	1.72	549	4960	70.5	d__Bacteria;p__Actinobacteriota;c__Actinomycetia;o__Propionibacteriales;f__Nocardioidaceae;g__Marmoricola;s__	No	NA	3.49914
209	88.05	6.12	426	13993	72.7	d__Bacteria;p__Actinobacteriota;c__Actinomycetia;o__Propionibacteriales;f__Nocardioidaceae;g__Nocardioides;s__	No	NA	3.94127
210	92.52	2.05	238	23870	69.5	d__Bacteria;p__Actinobacteriota;c__Actinomycetia;o__Propionibacteriales;f__Nocardioidaceae;g__Nocardioides;s__	No	NA	2.9898
211	85.09	1.73	418	8311	72.5	d__Bacteria;p__Actinobacteriota;c__Actinomycetia;o__Propionibacteriales;f__Propionibacteriaceae;g__Friedmanniella;s__	No	NA	2.18838
212	67.59	5.17	533	5302	70.4	d__Bacteria;p__Actinobacteriota;c__Actinomycetia;o__Propionibacteriales;f__Nocardioidaceae;g__Marmoricola;s__	No	NA	2.92989
213	90.79	3.37	218	21572	70.1	d__Bacteria;p__Actinobacteriota;c__Actinomycetia;o__Propionibacteriales;f__Nocardioidaceae;g__Aeromicrobium;s__	No	NA	2.32977
214	79.32	6.77	570	7939	71.9	d__Bacteria;p__Actinobacteriota;c__Actinomycetia;o__Propionibacteriales;f__Nocardioidaceae;g__Nocardioides;s__	No	NA	2.57999
215	67.02	2.94	518	4759	70.4	d__Bacteria;p__Actinobacteriota;c__Actinomycetia;o__Propionibacteriales;f__Nocardioidaceae;g__Marmoricola;s__	No	NA	4.17309
216	58.62	1.72	547	7313	71.6	d__Bacteria;p__Actinobacteriota;c__Actinomycetia;o__Propionibacteriales;f__Nocardioidaceae;g__Nocardioides;s__	No	NA	3.58902
217	91.5	3.24	204	36186	70.6	d__Bacteria;p__Actinobacteriota;c__Actinomycetia;o__Propionibacteriales;f__Nocardioidaceae;g__Marmoricola;s__	No	NA	4.28718
218	60.63	5.17	469	6019	73.3	d__Bacteria;p__Actinobacteriota;c__Actinomycetia;o__Propionibacteriales;f__Nocardioidaceae;g__Marmoricola;s__	No	NA	3.09426
219	91.02	0.78	53	178447	68.4	d__Bacteria;p__Actinobacteriota;c__Actinomycetia;o__Propionibacteriales;f__Nocardioidaceae;g__Marmoricola;s__	No	NA	2.98501
220	95.45	1.37	655	17082	70	d__Bacteria;p__Actinobacteriota;c__Actinomycetia;o__Streptomycetales;f__Streptomycetaceae;g__Streptomyces_B;s__Streptomyces_B sp005047355	Yes	10	5.16803
221	85.65	3.91	502	23306	70.1	d__Bacteria;p__Actinobacteriota;c__Actinomycetia;o__Streptosporangiales;f__Streptosporangiaceae;g__Actinoallomurus;s__	No	NA	4.58467
222	86.9	1.87	542	27099	69.6	d__Bacteria;p__Actinobacteriota;c__Actinomycetia;o__Streptosporangiales;f__Streptosporangiaceae;g__;s__	No	NA	8.46134
223	98.24	2.99	313	49446	69.2	d__Bacteria;p__Actinobacteriota;c__Actinomycetia;o__Streptosporangiales;f__Streptosporangiaceae;g__Sphaerisporangium;s__	Yes	3	5.70915
224	59.28	5.17	1071	8909	69.6	d__Bacteria;p__Actinobacteriota;c__Actinomycetia;o__Streptosporangiales;f__Streptosporangiaceae;g__Palsa-504;s__	No	NA	5.23505
225	98.34	3.25	335	49087	69.3	d__Bacteria;p__Actinobacteriota;c__Actinomycetia;o__Streptosporangiales;f__Streptosporangiaceae;g__;s__	No	NA	4.76318
226	92.41	1.34	375	22410	70	d__Bacteria;p__Actinobacteriota;c__Actinomycetia;o__Streptosporangiales;f__Streptosporangiaceae;g__Actinoallomurus;s__	Yes	4	6.00192
227	93.81	6.71	614	13591	69.2	d__Bacteria;p__Actinobacteriota;c__Actinomycetia;o__Streptosporangiales;f__Streptosporangiaceae;g__;s__	Yes	4	3.92221
228	86.72	7.38	1009	8989	69.9	d__Bacteria;p__Actinobacteriota;c__Actinomycetia;o__Streptosporangiales;f__Streptosporangiaceae;g__;s__	No	NA	6.42368
229	86.8	3.15	497	25545	68.1	d__Bacteria;p__Actinobacteriota;c__Actinomycetia;o__Streptosporangiales;f__Streptosporangiaceae;g__;s__	Yes	9	3.76009
230	92.81	3.06	840	9990	71.6	d__Bacteria;p__Actinobacteriota;c__Actinomycetia;o__Streptosporangiales;f__Streptosporangiaceae;g__UBA9676;s__	Yes	6	6.23007
231	50.92	0.86	309	6895	69.1	d__Bacteria;p__Actinobacteriota;c__Thermoleophilia;o__Gaiellales;f__SKUG01;g__;s__	Yes	8	4.24583
232	66.91	2.59	51	105251	69.1	d__Bacteria;p__Actinobacteriota;c__Thermoleophilia;o__Gaiellales;f__SKUG01;g__;s__	No	NA	3.15053
233	51.42	3.45	245	10468	69.1	d__Bacteria;p__Actinobacteriota;c__Thermoleophilia;o__Gaiellales;f__SKUG01;g__;s__	No	NA	5.06241
234	84.41	5.46	474	8411	72.3	d__Bacteria;p__Actinobacteriota;c__Thermoleophilia;o__Gaiellales;f__SKUG01;g__;s__	No	NA	4.20076
235	60.79	1.15	359	4919	64.3	d__Bacteria;p__Actinobacteriota;c__Thermoleophilia;o__Gaiellales;f__SKUG01;g__;s__	No	NA	3.47463
236	75.95	5	362	10023	70.2	d__Bacteria;p__Actinobacteriota;c__Thermoleophilia;o__Gaiellales;f__SKUG01;g__;s__	No	NA	4.21322
237	90.09	4.11	213	20686	68.6	d__Bacteria;p__Actinobacteriota;c__Thermoleophilia;o__Gaiellales;f__SKUG01;g__;s__	No	NA	6.34461
238	78.45	1.55	374	9691	69.7	d__Bacteria;p__Actinobacteriota;c__Thermoleophilia;o__Gaiellales;f__SKUG01;g__;s__	Yes	4	4.48982
239	70	2.59	360	11582	69	d__Bacteria;p__Actinobacteriota;c__Thermoleophilia;o__Gaiellales;f__Gaiellaceae;g__Palsa-739;s__	No	NA	5.54181
240	59.37	0.86	281	14625	68.4	d__Bacteria;p__Actinobacteriota;c__Thermoleophilia;o__Gaiellales;f__Gaiellaceae;g__PALSA-600;s__	No	NA	4.38218
241	58.13	1.88	498	4724	71.9	d__Bacteria;p__Actinobacteriota;c__Thermoleophilia;o__Solirubrobacterales;f__Solirubrobacteraceae;g__;s__	Yes	4	4.4631
242	98.89	4.27	251	27423	72.6	d__Bacteria;p__Actinobacteriota;c__Thermoleophilia;o__Solirubrobacterales;f__Solirubrobacteraceae;g__Conexibacter;s__	Yes	55	5.50526
243	89.42	6.47	264	14776	69.4	d__Bacteria;p__Actinobacteriota;c__Thermoleophilia;o__Solirubrobacterales;f__Solirubrobacteraceae;g__Palsa-744;s__	No	NA	8.97748
244	50.11	1.71	447	5152	72.4	d__Bacteria;p__Actinobacteriota;c__Thermoleophilia;o__Solirubrobacterales;f__Solirubrobacteraceae;g__SEOHO-28;s__	No	NA	1.71912
245	65.42	2.14	681	6786	72.3	d__Bacteria;p__Actinobacteriota;c__Thermoleophilia;o__Solirubrobacterales;f__Solirubrobacteraceae;g__Conexibacter_A;s__	No	NA	3.47492
246	64.95	5.17	423	14834	71.9	d__Bacteria;p__Actinobacteriota;c__Thermoleophilia;o__Solirubrobacterales;f__Solirubrobacteraceae;g__Conexibacter_A;s__	No	NA	3.15734
247	90.95	3.57	277	23335	69	d__Bacteria;p__Actinobacteriota;c__Thermoleophilia;o__Solirubrobacterales;f__70-9;g__VAYN01;s__	No	NA	4.12715
248	61.72	1.28	675	5367	72.4	d__Bacteria;p__Actinobacteriota;c__Thermoleophilia;o__Solirubrobacterales;f__Solirubrobacteraceae;g__Conexibacter_A;s__	No	NA	2.99333
249	92.4	9.74	254	23862	72.4	d__Bacteria;p__Actinobacteriota;c__Thermoleophilia;o__Solirubrobacterales;f__Solirubrobacteraceae;g__SEOHO-28;s__	No	NA	4.12236
250	73.26	1.72	562	8376	73.1	d__Bacteria;p__Actinobacteriota;c__Thermoleophilia;o__Solirubrobacterales;f__Solirubrobacteraceae;g__Conexibacter_A;s__	No	NA	2.58763
251	55.34	2.56	518	5553	72.8	d__Bacteria;p__Actinobacteriota;c__Thermoleophilia;o__Solirubrobacterales;f__Solirubrobacteraceae;g__F1-60-MAGs163;s__	No	NA	3.67486
252	78.69	2.14	451	15026	71.5	d__Bacteria;p__Actinobacteriota;c__Thermoleophilia;o__Solirubrobacterales;f__Solirubrobacteraceae;g__SEOHO-28;s__	No	NA	2.56932
253	83.65	7.94	332	7063	69.2	d__Bacteria;p__Actinobacteriota;c__Thermoleophilia;o__Solirubrobacterales;f__70-9;g__VAYN01;s__	No	NA	9.10341
254	98.18	3.99	433	11490	72.2	d__Bacteria;p__Actinobacteriota;c__Thermoleophilia;o__Solirubrobacterales;f__Solirubrobacteraceae;g__VAWY01;s__	No	NA	3.25713
255	83.33	3.13	265	15501	69.2	d__Bacteria;p__Actinobacteriota;c__Thermoleophilia;o__Solirubrobacterales;f__Solirubrobacteraceae;g__Palsa-744;s__	No	NA	7.82943
256	68.43	3.75	466	6356	69.6	d__Bacteria;p__Actinobacteriota;c__Thermoleophilia;o__Solirubrobacterales;f__Solirubrobacteraceae;g__Palsa-744;s__	No	NA	6.1998
257	81.01	1.71	497	6922	73.3	d__Bacteria;p__Actinobacteriota;c__Thermoleophilia;o__Solirubrobacterales;f__Solirubrobacteraceae;g__SEOHO-28;s__	No	NA	2.9915
258	72.85	0	618	6174	73.1	d__Bacteria;p__Actinobacteriota;c__Thermoleophilia;o__Solirubrobacterales;f__Solirubrobacteraceae;g__Conexibacter_A;s__	No	NA	2.29544
259	81.54	0.43	691	6344	72	d__Bacteria;p__Actinobacteriota;c__Thermoleophilia;o__Solirubrobacterales;f__Solirubrobacteraceae;g__;s__	No	NA	6.81487
260	57.75	1.28	356	4417	70.5	d__Bacteria;p__Actinobacteriota;c__Thermoleophilia;o__Solirubrobacterales;f__Solirubrobacteraceae;g__;s__	No	NA	7.16972
261	94.46	3.81	147	33112	70.3	d__Bacteria;p__Actinobacteriota;c__Thermoleophilia;o__Solirubrobacterales;f__Solirubrobacteraceae;g__Palsa-744;s__	No	NA	6.90851
262	68.86	2.14	341	7005	69.7	d__Bacteria;p__Actinobacteriota;c__Thermoleophilia;o__Solirubrobacterales;f__Solirubrobacteraceae;g__Palsa-744;s__	No	NA	8.42859
263	70.61	1.28	643	5542	72.4	d__Bacteria;p__Actinobacteriota;c__Thermoleophilia;o__Solirubrobacterales;f__Solirubrobacteraceae;g__SEOHO-28;s__	No	NA	3.93938
264	78.36	0.85	302	12037	69.5	d__Bacteria;p__Actinobacteriota;c__Thermoleophilia;o__Solirubrobacterales;f__Solirubrobacteraceae;g__Palsa-744;s__	No	NA	7.08707
265	85.91	5.56	512	12121	72.4	d__Bacteria;p__Actinobacteriota;c__Thermoleophilia;o__Solirubrobacterales;f__Solirubrobacteraceae;g__;s__	No	NA	4.24666
266	51.81	2.78	392	4791	69.5	d__Bacteria;p__Actinobacteriota;c__Thermoleophilia;o__Solirubrobacterales;f__Solirubrobacteraceae;g__Palsa-744;s__	No	NA	6.46868
267	97.01	1.71	273	20480	69.1	d__Bacteria;p__Actinobacteriota;c__UBA4738;o__;f__;g__;s__	No	NA	8.6049
268	69.14	2.21	637	4879	68.9	d__Bacteria;p__Actinobacteriota;c__UBA4738;o__;f__;g__;s__	No	NA	7.04773
269	79.6	0	559	6113	58	d__Bacteria;p__Armatimonadota;c__Abditibacteria;o__Abditibacteriales;f__Abditibacteriaceae;g__;s__	Yes	3	8.76446
270	79.16	2.78	734	7613	59.7	d__Bacteria;p__Armatimonadota;c__BOG-944;o__Capsulimonadales;f__Capsulimonadaceae;g__Capsulimonas;s__	No	NA	7.77468
271	51.26	1.85	1076	5319	59.5	d__Bacteria;p__Armatimonadota;c__Chthonomonadetes;o__Chthonomonadales;f__;g__;s__	Yes	9	8.72491
272	88.79	9.88	666	18169	60.1	d__Bacteria;p__Armatimonadota;c__Chthonomonadetes;o__Chthonomonadales;f__Chthonomonadaceae;g__;s__	Yes	107	7.23895
273	62.49	2.06	44	136201	45.9	d__Bacteria;p__Bacteroidota;c__Bacteroidia;o__AKYH767;f__2-12-FULL-35-15;g__;s__	Yes	16	2.81412
274	99.05	3.04	7	967206	47.8	d__Bacteria;p__Bacteroidota;c__Bacteroidia;o__AKYH767;f__2-12-FULL-35-15;g__;s__	No	NA	2.13652
275	95.56	1.21	269	18414	37.4	d__Bacteria;p__Bacteroidota;c__Bacteroidia;o__AKYH767;f__B-17BO;g__;s__	Yes	10	3.46663
276	98.81	0.95	51	155660	41.7	d__Bacteria;p__Bacteroidota;c__Bacteroidia;o__AKYH767;f__2-12-FULL-35-15;g__;s__	Yes	31	2.08152
277	97.35	2.58	123	66955	39.7	d__Bacteria;p__Bacteroidota;c__Bacteroidia;o__Chitinophagales;f__Chitinophagaceae;g__Segetibacter;s__	Yes	11	5.52389
278	69.34	0	21	190941	45.4	d__Bacteria;p__Bacteroidota;c__Bacteroidia;o__Chitinophagales;f__Chitinophagaceae;g__Flaviaesturariibacter;s__	No	NA	4.43731
279	91.35	0.99	444	14996	39.4	d__Bacteria;p__Bacteroidota;c__Bacteroidia;o__Chitinophagales;f__Chitinophagaceae;g__Segetibacter;s__	Yes	8	4.66933
280	98.52	2.22	106	133804	41.4	d__Bacteria;p__Bacteroidota;c__Bacteroidia;o__Chitinophagales;f__Chitinophagaceae;g__Ferruginibacter;s__	No	NA	5.98951
281	87.5	6.53	835	6354	41.3	d__Bacteria;p__Bacteroidota;c__Bacteroidia;o__Chitinophagales;f__Chitinophagaceae;g__;s__	No	NA	8.61582
282	57.84	1.72	432	5687	48.6	d__Bacteria;p__Bacteroidota;c__Bacteroidia;o__Chitinophagales;f__Chitinophagaceae;g__Sediminibacterium;s__	No	NA	7.37488
283	71.2	6.16	1036	6795	37.7	d__Bacteria;p__Bacteroidota;c__Bacteroidia;o__Chitinophagales;f__Chitinophagaceae;g__Segetibacter;s__	No	NA	4.8151
284	91.86	4.43	279	22376	47	d__Bacteria;p__Bacteroidota;c__Bacteroidia;o__Chitinophagales;f__LD1;g__UBA1941;s__	No	NA	4.61196
285	92.61	2.46	277	22489	43.8	d__Bacteria;p__Bacteroidota;c__Bacteroidia;o__Chitinophagales;f__Chitinophagaceae;g__Flavipsychrobacter;s__	Yes	19	4.64826
286	74.33	0.99	57	61714	36.7	d__Bacteria;p__Bacteroidota;c__Bacteroidia;o__Chitinophagales;f__Chitinophagaceae;g__Palsa-955;s__	No	NA	6.41168
287	98.15	0.74	254	29818	41.1	d__Bacteria;p__Bacteroidota;c__Bacteroidia;o__Chitinophagales;f__Chitinophagaceae;g__Flavisolibacter;s__	No	NA	6.20478
288	99.01	0.25	29	334415	44.6	d__Bacteria;p__Bacteroidota;c__Bacteroidia;o__Chitinophagales;f__Chitinophagaceae;g__Ferruginibacter;s__	No	NA	2.70791
289	98.52	1.72	161	38280	38.2	d__Bacteria;p__Bacteroidota;c__Bacteroidia;o__Chitinophagales;f__;g__;s__	Yes	18	7.13783
290	55.47	0	572	5231	42.7	d__Bacteria;p__Bacteroidota;c__Bacteroidia;o__Chitinophagales;f__Chitinophagaceae;g__Sediminibacterium;s__	No	NA	1.45106
291	97.78	0.82	191	33298	39.7	d__Bacteria;p__Bacteroidota;c__Bacteroidia;o__Chitinophagales;f__Chitinophagaceae;g__;s__	No	NA	5.5733
292	96.03	2.62	98	47111	36.7	d__Bacteria;p__Bacteroidota;c__Bacteroidia;o__Chitinophagales;f__Chitinophagaceae;g__Palsa-955;s__	Yes	46	6.71675
293	54.37	3.45	307	8856	45.4	d__Bacteria;p__Bacteroidota;c__Bacteroidia;o__Chitinophagales;f__Chitinophagaceae;g__Flaviaesturariibacter;s__	No	NA	2.93971
294	95.21	2.32	308	18057	39.7	d__Bacteria;p__Bacteroidota;c__Bacteroidia;o__Chitinophagales;f__Chitinophagaceae;g__Segetibacter;s__	No	NA	3.84729
295	98.96	1.23	220	52488	40.6	d__Bacteria;p__Bacteroidota;c__Bacteroidia;o__Chitinophagales;f__Chitinophagaceae;g__Segetibacter;s__	Yes	3	5.73726
296	89.48	0.49	303	14317	56.7	d__Bacteria;p__Bacteroidota;c__Bacteroidia;o__Chitinophagales;f__Chitinophagaceae;g__Flaviaesturariibacter;s__	No	NA	6.97582
297	78.77	3.57	644	7613	41.9	d__Bacteria;p__Bacteroidota;c__Bacteroidia;o__Chitinophagales;f__LD1;g__Bog-950;s__	Yes	7	3.95924
298	99.01	0.99	95	161636	41.2	d__Bacteria;p__Bacteroidota;c__Bacteroidia;o__Chitinophagales;f__Chitinophagaceae;g__Ferruginibacter;s__	Yes	44	4.87202
299	81.03	1.72	163	37854	40.4	d__Bacteria;p__Bacteroidota;c__Bacteroidia;o__Cytophagales;f__Cytophagaceae;g__;s__	No	NA	4.55033
300	77.07	0	311	23586	61.9	d__Bacteria;p__Bacteroidota;c__Bacteroidia;o__Cytophagales;f__Hymenobacteraceae;g__Hymenobacter;s__	No	NA	1.25232
301	95.53	4.32	180	40984	41	d__Bacteria;p__Bacteroidota;c__Bacteroidia;o__Cytophagales;f__Cytophagaceae;g__;s__	No	NA	12.9406
302	80.2	0.76	681	6307	44.9	d__Bacteria;p__Bacteroidota;c__Bacteroidia;o__Cytophagales;f__Hymenobacteraceae;g__Adhaeribacter;s__	No	NA	3.05179
303	69.31	5.17	529	9804	61.4	d__Bacteria;p__Bacteroidota;c__Bacteroidia;o__Cytophagales;f__Hymenobacteraceae;g__Hymenobacter;s__	No	NA	4.33447
304	74.11	3.04	874	6305	51.6	d__Bacteria;p__Bacteroidota;c__Bacteroidia;o__Cytophagales;f__Spirosomaceae;g__Spirosoma;s__	No	NA	11.4243
305	60.69	1.72	354	10119	39.7	d__Bacteria;p__Bacteroidota;c__Bacteroidia;o__Sphingobacteriales;f__Sphingobacteriaceae;g__Mucilaginibacter;s__	No	NA	3.80258
306	65	2.59	257	21990	39.7	d__Bacteria;p__Bacteroidota;c__Bacteroidia;o__Sphingobacteriales;f__Sphingobacteriaceae;g__Mucilaginibacter;s__	No	NA	5.71295
307	91.9	5.07	137	95071	41.5	d__Bacteria;p__Bacteroidota;c__Bacteroidia;o__Sphingobacteriales;f__Sphingobacteriaceae;g__Mucilaginibacter;s__	No	NA	2.64301
308	92.49	1.67	109	74906	37.8	d__Bacteria;p__Bacteroidota;c__Bacteroidia;o__Sphingobacteriales;f__Sphingobacteriaceae;g__Mucilaginibacter;s__	No	NA	3.88405
309	57.71	1.72	179	34543	40.5	d__Bacteria;p__Bacteroidota;c__Bacteroidia;o__Sphingobacteriales;f__Sphingobacteriaceae;g__Mucilaginibacter;s__	No	NA	2.09542
310	96.74	4.79	96	127231	40.7	d__Bacteria;p__Bacteroidota;c__Bacteroidia;o__Sphingobacteriales;f__Sphingobacteriaceae;g__Mucilaginibacter;s__	No	NA	2.34216
311	93.79	0.48	67	106194	39.8	d__Bacteria;p__Bacteroidota;c__Bacteroidia;o__Sphingobacteriales;f__Sphingobacteriaceae;g__Mucilaginibacter;s__	No	NA	3.38401
312	57.01	1.9	528	5113	38.3	d__Bacteria;p__Bacteroidota;c__Bacteroidia;o__Sphingobacteriales;f__Sphingobacteriaceae;g__Mucilaginibacter;s__	No	NA	2.81342
313	97.35	5.02	40	167065	40.7	d__Bacteria;p__Bacteroidota;c__Bacteroidia;o__Sphingobacteriales;f__Sphingobacteriaceae;g__Mucilaginibacter;s__	Yes	3	2.12956
314	72.17	0.24	42	174540	36.9	d__Bacteria;p__Bacteroidota;c__Bacteroidia;o__Sphingobacteriales;f__Sphingobacteriaceae;g__;s__	No	NA	4.70347
315	65.52	0	206	21836	43.9	d__Bacteria;p__Bacteroidota;c__Bacteroidia;o__Sphingobacteriales;f__Sphingobacteriaceae;g__Mucilaginibacter;s__	Yes	16	3.38899
316	89.69	3.57	333	20576	41.8	d__Bacteria;p__Bacteroidota;c__Bacteroidia;o__Sphingobacteriales;f__Sphingobacteriaceae;g__Mucilaginibacter;s__	No	NA	3.83554
317	76.02	6.9	316	21770	41.9	d__Bacteria;p__Bacteroidota;c__Bacteroidia;o__Sphingobacteriales;f__Sphingobacteriaceae;g__Mucilaginibacter;s__	No	NA	4.78782
318	78.45	0	383	20073	40.6	d__Bacteria;p__Bacteroidota;c__Bacteroidia;o__Sphingobacteriales;f__Sphingobacteriaceae;g__Mucilaginibacter;s__	No	NA	2.52515
319	57.68	0.86	46	135052	40.3	d__Bacteria;p__Bacteroidota;c__Bacteroidia;o__Sphingobacteriales;f__Sphingobacteriaceae;g__Mucilaginibacter;s__	No	NA	2.31291
320	88.7	3.73	55	152793	44	d__Bacteria;p__Bacteroidota;c__Bacteroidia;o__Sphingobacteriales;f__Sphingobacteriaceae;g__Mucilaginibacter;s__	Yes	18	3.27159
321	57.92	1.72	967	6013	42.4	d__Bacteria;p__Bacteroidota;c__Bacteroidia;o__Sphingobacteriales;f__Sphingobacteriaceae;g__Mucilaginibacter;s__	No	NA	3.13594
322	84.16	9.05	455	13145	41.9	d__Bacteria;p__Bacteroidota;c__Bacteroidia;o__Sphingobacteriales;f__Sphingobacteriaceae;g__Mucilaginibacter;s__	No	NA	2.7132
323	87.39	3.19	423	15934	42.3	d__Bacteria;p__Bacteroidota;c__Bacteroidia;o__Sphingobacteriales;f__Sphingobacteriaceae;g__Mucilaginibacter;s__	No	NA	9.92469
324	58.45	1.72	629	6972	41.1	d__Bacteria;p__Bacteroidota;c__Bacteroidia;o__Sphingobacteriales;f__Sphingobacteriaceae;g__Mucilaginibacter;s__	No	NA	1.06344
325	67.94	0.16	735	4904	37.8	d__Bacteria;p__Bacteroidota;c__Bacteroidia;o__Sphingobacteriales;f__Sphingobacteriaceae;g__Daejeonella;s__	No	NA	4.08312
326	78.92	1.72	675	11806	41.4	d__Bacteria;p__Bacteroidota;c__Bacteroidia;o__Sphingobacteriales;f__Sphingobacteriaceae;g__Mucilaginibacter;s__	No	NA	2.09541
327	82.85	2.2	498	7945	42.1	d__Bacteria;p__Bacteroidota;c__Bacteroidia;o__Sphingobacteriales;f__Sphingobacteriaceae;g__Pedobacter;s__	No	NA	1.91785
328	73.59	0	266	20692	40.4	d__Bacteria;p__Bacteroidota;c__Bacteroidia;o__Sphingobacteriales;f__Sphingobacteriaceae;g__Mucilaginibacter;s__	No	NA	3.39105
329	88.31	5.32	708	11070	43.3	d__Bacteria;p__Bacteroidota;c__Bacteroidia;o__Sphingobacteriales;f__Sphingobacteriaceae;g__Mucilaginibacter;s__	No	NA	1.26084
330	95.08	0.95	111	57739	42.5	d__Bacteria;p__Bacteroidota;c__Bacteroidia;o__Sphingobacteriales;f__Sphingobacteriaceae;g__Mucilaginibacter;s__	No	NA	2.34554
331	93.7	4.23	165	36298	39.8	d__Bacteria;p__Bacteroidota;c__Bacteroidia;o__Sphingobacteriales;f__Sphingobacteriaceae;g__Mucilaginibacter;s__	Yes	5	2.03577
332	61.83	2.59	553	7268	39.7	d__Bacteria;p__Bacteroidota;c__Bacteroidia;o__Sphingobacteriales;f__Sphingobacteriaceae;g__Mucilaginibacter;s__	No	NA	9.57627
333	88.25	3.11	500	11921	38.9	d__Bacteria;p__Bacteroidota;c__Bacteroidia;o__Sphingobacteriales;f__Sphingobacteriaceae;g__Mucilaginibacter;s__	No	NA	3.07506
334	91.26	3.01	37	201049	60.5	d__Bacteria;p__Bacteroidota;c__Kapabacteria;o__OLB7;f__OLB7;g__;s__	Yes	210	5.76592
335	79.33	3.3	270	15476	43.1	d__Bacteria;p__Bdellovibrionota;c__UBA2394;o__UBA2394;f__UBA2394;g__;s__	No	NA	13.932
336	94.19	1.1	137	82312	53.4	d__Bacteria;p__Chloroflexota;c__Chloroflexia;o__54-19;f__54-19;g__54-19;s__	No	NA	8.03929
337	80.5	3.96	718	6632	60.7	d__Bacteria;p__Chloroflexota;c__UBA5177;o__;f__;g__;s__	No	NA	9.06525
338	72.41	2.97	697	5388	60.7	d__Bacteria;p__Chloroflexota;c__UBA5177;o__;f__;g__;s__	No	NA	8.90742
339	83.93	2.56	506	19083	68.5	d__Bacteria;p__Cyanobacteria;c__Sericytochromatia;o__;f__;g__;s__	No	NA	4.30658
340	77.02	2.13	532	5937	63.6	d__Bacteria;p__Deinococcota;c__Deinococci;o__Deinococcales;f__Deinococcaceae;g__Deinococcus;s__	No	NA	2.60292
341	51.11	1.75	393	4225	59.9	d__Bacteria;p__Desulfobacterota_B;c__Binatia;o__Binatales;f__Binataceae;g__Binatus;s__	No	NA	10.1026
342	88.12	2.08	688	8774	72.6	d__Bacteria;p__Dormibacterota;c__Dormibacteria;o__UBA8260;f__UBA8260;g__CF-96;s__	No	NA	4.90106
343	64.85	0.93	258	5904	73.3	d__Bacteria;p__Dormibacterota;c__Dormibacteria;o__UBA8260;f__UBA8260;g__CF-96;s__	No	NA	6.41364
344	59.19	0.62	590	4602	69.1	d__Bacteria;p__Eremiobacterota;c__Eremiobacteria;o__UBP12;f__UBA5184;g__Palsa-1478;s__	No	NA	5.95448
345	81.77	5.28	400	16469	67.9	d__Bacteria;p__Eremiobacterota;c__Eremiobacteria;o__UBP12;f__UBA5184;g__Palsa-1478;s__	Yes	3	12.8695
346	56.76	0.46	407	11020	67.8	d__Bacteria;p__Eremiobacterota;c__Eremiobacteria;o__UBP12;f__UBA5184;g__Palsa-1478;s__	No	NA	6.02244
347	87.75	4.81	502	11602	67.4	d__Bacteria;p__Eremiobacterota;c__Eremiobacteria;o__UBP12;f__UBA5184;g__Palsa-1478;s__	No	NA	6.87352
348	90.66	1.1	130	71039	60.4	d__Bacteria;p__Fibrobacterota;c__Fibrobacteria;o__UBA11236;f__UBA11236;g__;s__	No	NA	8.35796
349	79.31	3.45	100	95260	62.2	d__Bacteria;p__Fibrobacterota;c__Fibrobacteria;o__UBA11236;f__UBA11236;g__;s__	No	NA	3.87196
350	82.56	2.31	404	7845	47.5	d__Bacteria;p__Firmicutes;c__Alicyclobacillia;o__;f__;g__;s__	No	NA	9.54741
351	91.63	0.92	278	15007	53.5	d__Bacteria;p__Firmicutes;c__Bacilli;o__Paenibacillales;f__Paenibacillaceae;g__Cohnella;s__	No	NA	4.78914
352	97.16	1.05	268	33783	41.2	d__Bacteria;p__Firmicutes;c__Bacilli;o__Paenibacillales;f__Paenibacillaceae;g__;s__	No	NA	8.27112
353	79.35	0.07	822	5358	64.3	d__Bacteria;p__Firmicutes_E;c__Symbiobacteriia;o__Symbiobacteriales;f__Symbiobacteriaceae;g__;s__	No	NA	3.15486
354	51.32	1.72	537	4564	68.6	d__Bacteria;p__Gemmatimonadota;c__Gemmatimonadetes;o__Gemmatimonadales;f__Gemmatimonadaceae;g__2013-60CM-65-52;s__	No	NA	6.53882
355	68.39	3.85	270	13782	71.8	d__Bacteria;p__Gemmatimonadota;c__Gemmatimonadetes;o__Gemmatimonadales;f__Gemmatimonadaceae;g__AG11;s__	No	NA	5.47927
356	78.22	3.3	543	15016	64.2	d__Bacteria;p__Gemmatimonadota;c__Gemmatimonadetes;o__Gemmatimonadales;f__Gemmatimonadaceae;g__2013-60CM-65-52;s__	No	NA	6.53507
357	50.86	5.17	412	10860	68.4	d__Bacteria;p__Gemmatimonadota;c__Gemmatimonadetes;o__Gemmatimonadales;f__Gemmatimonadaceae;g__AG11;s__	No	NA	3.70958
358	97.8	7.81	39	271444	68.2	d__Bacteria;p__Gemmatimonadota;c__Gemmatimonadetes;o__Gemmatimonadales;f__Gemmatimonadaceae;g__AG2;s__	No	NA	6.70578
359	81.81	4.4	442	22744	63.4	d__Bacteria;p__Gemmatimonadota;c__Gemmatimonadetes;o__Gemmatimonadales;f__Gemmatimonadaceae;g__2013-60CM-65-52;s__	Yes	18	5.93928
360	92.11	3.85	415	11692	70.5	d__Bacteria;p__Gemmatimonadota;c__Gemmatimonadetes;o__Gemmatimonadales;f__Gemmatimonadaceae;g__2013-60CM-65-52;s__	No	NA	6.70829
361	78.48	7.09	699	7260	62.3	d__Bacteria;p__Gemmatimonadota;c__Gemmatimonadetes;o__Gemmatimonadales;f__Gemmatimonadaceae;g__UBA4720;s__	No	NA	403.843
362	97.8	3.3	31	327745	66.2	d__Bacteria;p__Gemmatimonadota;c__Gemmatimonadetes;o__Gemmatimonadales;f__Gemmatimonadaceae;g__AG2;s__	No	NA	8.24575
363	71.93	3.3	574	5785	65.6	d__Bacteria;p__Gemmatimonadota;c__Gemmatimonadetes;o__Gemmatimonadales;f__Gemmatimonadaceae;g__FEN-1250;s__	No	NA	6.17664
364	96.19	4.95	225	40740	72.3	d__Bacteria;p__Gemmatimonadota;c__Gemmatimonadetes;o__SG8-23;f__SKRI01;g__;s__	Yes	83	6.20511
365	54.01	0.65	71	118487	67.9	d__Bacteria;p__Myxococcota;c__Polyangia;o__Haliangiales;f__Haliangiaceae;g__;s__	Yes	10	3.68583
366	95.28	3.41	367	38857	65.8	d__Bacteria;p__Myxococcota;c__Polyangia;o__Haliangiales;f__Haliangiaceae;g__;s__	Yes	19	5.66975
367	71.86	6.24	836	5874	69.5	d__Bacteria;p__Myxococcota;c__Polyangia;o__Palsa-1104;f__Fen-1088;g__;s__	No	NA	4.95595
368	96.47	4.84	428	29461	68.9	d__Bacteria;p__Myxococcota;c__Polyangia;o__Palsa-1104;f__Palsa-1104;g__;s__	No	NA	6.33234
369	63.6	0	876	7707	73.3	d__Bacteria;p__Myxococcota;c__Polyangia;o__Polyangiales;f__Ga0077539;g__SCUS01;s__	No	NA	6.08302
370	62.97	1.85	577	16565	69	d__Bacteria;p__Myxococcota;c__Polyangia;o__Polyangiales;f__Polyangiaceae;g__Labilithrix;s__	No	NA	6.08279
371	63.17	6.45	1164	5903	68.4	d__Bacteria;p__Myxococcota;c__Polyangia;o__Polyangiales;f__Polyangiaceae;g__;s__	No	NA	4.68171
372	94.39	5.7	298	45317	70.9	d__Bacteria;p__Myxococcota;c__Polyangia;o__Polyangiales;f__Polyangiaceae;g__Labilithrix;s__	Yes	7	26.155
373	65.42	5.42	1083	7679	66.1	d__Bacteria;p__Myxococcota;c__Polyangia;o__Polyangiales;f__;g__;s__	No	NA	8.27447
374	94.8	9.17	493	20056	67.8	d__Bacteria;p__Myxococcota;c__Polyangia;o__Polyangiales;f__;g__;s__	No	NA	5.81116
375	80.89	6.71	1270	9114	68.5	d__Bacteria;p__Myxococcota;c__Polyangia;o__Polyangiales;f__Polyangiaceae;g__;s__	Yes	7	5.29258
376	71.78	0	3	540391	40.1	d__Bacteria;p__Patescibacteria;c__Doudnabacteria;o__UBA920;f__;g__;s__	No	NA	4.74465
377	74.99	0	48	39352	49.2	d__Bacteria;p__Patescibacteria;c__Gracilibacteria;o__Peribacterales;f__Peribacteraceae;g__;s__	No	NA	9.3085
378	70.98	1.72	42	30455	48.9	d__Bacteria;p__Patescibacteria;c__Paceibacteria;o__UBA9983;f__UBA2163;g__C7867-001;s__	No	NA	1.70396
379	77.56	0	16	86295	46.9	d__Bacteria;p__Patescibacteria;c__Paceibacteria;o__UBA9983;f__UBA1006;g__;s__	No	NA	2.24572
380	73.9	0	27	30591	53.5	d__Bacteria;p__Patescibacteria;c__Paceibacteria;o__UBA9983;f__UBA11359;g__C7867-002;s__	No	NA	4.30845
381	65.06	0	21	62358	54.9	d__Bacteria;p__Patescibacteria;c__Paceibacteria;o__UBA9983;f__UBA2163;g__UBA10103;s__	No	NA	1.7367
382	62.36	0	24	43389	49.9	d__Bacteria;p__Patescibacteria;c__Paceibacteria;o__UBA9983;f__UBA2163;g__C7867-001;s__	No	NA	3.26655
383	74.09	0	32	22652	44.9	d__Bacteria;p__Patescibacteria;c__Paceibacteria;o__UBA9983;f__Zambryskibacteraceae;g__UBA5004;s__	No	NA	3.08452
384	60.08	0	39	18143	51.4	d__Bacteria;p__Patescibacteria;c__Paceibacteria;o__UBA9983;f__UBA2163;g__GWA1-54-10;s__	No	NA	2.03576
385	72.23	5.17	29	32252	49.2	d__Bacteria;p__Patescibacteria;c__Paceibacteria;o__UBA9983;f__UBA2163;g__C7867-001;s__	No	NA	1.49822
386	84.61	0	14	73681	39.2	d__Bacteria;p__Patescibacteria;c__Paceibacteria;o__UBA9983;f__UBA11359_D;g__;s__	No	NA	2.90247
387	59.8	0	6	192460	56.4	d__Bacteria;p__Patescibacteria;c__Paceibacteria;o__UBA9983;f__UBA2163;g__GWA1-54-10;s__	No	NA	2.34296
388	54.05	1.71	32	33095	54.9	d__Bacteria;p__Patescibacteria;c__Paceibacteria;o__UBA9983;f__UBA2163;g__C7867-001;s__	No	NA	2.76099
389	51.89	0	44	15588	43.4	d__Bacteria;p__Patescibacteria;c__Paceibacteria;o__UBA9983;f__UBA9973;g__UBA4124;s__	No	NA	2.53193
390	58.52	0.85	34	49281	51.9	d__Bacteria;p__Patescibacteria;c__Paceibacteria;o__UBA9983;f__UBA11359;g__PALSA-1337;s__	No	NA	1.82747
391	82.18	3.45	7	532551	52.2	d__Bacteria;p__Patescibacteria;c__Paceibacteria;o__UBA9983;f__UBA2163;g__C7867-001;s__	No	NA	3.27168
392	79.28	0	5	514133	39.1	d__Bacteria;p__Patescibacteria;c__Paceibacteria;o__UBA9983;f__UBA5272;g__UBA11704;s__	No	NA	7.74329
393	55.53	1.71	8	186408	48.5	d__Bacteria;p__Patescibacteria;c__Paceibacteria;o__UBA9983;f__UBA2163;g__C7867-001;s__	No	NA	1.68734
394	60.94	0	7	220859	51.9	d__Bacteria;p__Patescibacteria;c__Paceibacteria;o__UBA9983;f__Zambryskibacteraceae;g__UBA5004;s__	No	NA	4.36179
395	63.22	0.85	20	94973	46	d__Bacteria;p__Patescibacteria;c__Paceibacteria;o__UBA9983;f__UBA2163;g__UBA10103;s__	No	NA	2.31753
396	51.07	0.43	29	36640	49.2	d__Bacteria;p__Patescibacteria;c__Paceibacteria;o__UBA9983;f__UBA2163;g__C7867-001;s__	No	NA	1.46471
397	60.58	0.86	50	14825	54.8	d__Bacteria;p__Patescibacteria;c__Paceibacteria;o__UBA9983;f__UBA2163;g__C7867-001;s__	No	NA	4.48754
398	73.28	0.16	36	28537	57.7	d__Bacteria;p__Patescibacteria;c__Paceibacteria;o__UBA9983;f__UBA2163;g__C7867-001;s__	No	NA	4.29705
399	78.58	0	32	27398	46.8	d__Bacteria;p__Patescibacteria;c__Paceibacteria;o__UBA9983;f__UBA9973;g__UBA4124;s__	No	NA	5.2692
400	58.3	0	32	31926	53.3	d__Bacteria;p__Patescibacteria;c__Paceibacteria;o__UBA9983;f__Zambryskibacteraceae;g__UBA5004;s__	No	NA	7.99
401	51.42	0	1	645641	49.3	d__Bacteria;p__Patescibacteria;c__Saccharimonadia;o__Saccharimonadales;f__Saccharimonadaceae;g__UBA1547;s__	No	NA	5.6588
402	83.68	7.07	17	122126	45.8	d__Bacteria;p__Patescibacteria;c__Saccharimonadia;o__Saccharimonadales;f__Saccharimonadaceae;g__UBA1547;s__	No	NA	3.53397
403	58.48	0	20	36132	51.4	d__Bacteria;p__Patescibacteria;c__Saccharimonadia;o__Saccharimonadales;f__UBA4665;g__UBA4729;s__	No	NA	1.57988
404	66.81	0.85	1	1164240	45.9	d__Bacteria;p__Patescibacteria;c__Saccharimonadia;o__Saccharimonadales;f__Saccharimonadaceae;g__UBA6022;s__	No	NA	3.40155
405	64.97	0	48	26566	50	d__Bacteria;p__Patescibacteria;c__Saccharimonadia;o__Saccharimonadales;f__UBA4665;g__;s__	No	NA	2.37351
406	70.23	0.85	2	542581	44.4	d__Bacteria;p__Patescibacteria;c__Saccharimonadia;o__Saccharimonadales;f__Saccharimonadaceae;g__UBA1547;s__	No	NA	3.27381
407	63.39	0	5	248218	47	d__Bacteria;p__Patescibacteria;c__Saccharimonadia;o__Saccharimonadales;f__Saccharimonadaceae;g__UBA1547;s__	No	NA	2.69709
408	66.34	0	3	821458	50.4	d__Bacteria;p__Patescibacteria;c__Saccharimonadia;o__Saccharimonadales;f__UBA4665;g__UBA4729;s__	No	NA	3.28888
409	53.45	4.23	56	7094	47.3	d__Bacteria;p__Patescibacteria;c__Saccharimonadia;o__Saccharimonadales;f__Saccharimonadaceae;g__;s__	No	NA	4.24975
410	62.11	0	4	227155	48.6	d__Bacteria;p__Patescibacteria;c__Saccharimonadia;o__Saccharimonadales;f__Saccharimonadaceae;g__;s__	No	NA	4.74943
411	63.39	2.99	37	103464	47.1	d__Bacteria;p__Patescibacteria;c__Saccharimonadia;o__Saccharimonadales;f__Saccharimonadaceae;g__UBA2112;s__	No	NA	4.50446
412	59.97	0.85	28	45725	43.9	d__Bacteria;p__Patescibacteria;c__Saccharimonadia;o__Saccharimonadales;f__Saccharimonadaceae;g__UBA1547;s__	No	NA	2.47335
413	66.2	0	4	371194	49.9	d__Bacteria;p__Patescibacteria;c__Saccharimonadia;o__Saccharimonadales;f__UBA4665;g__UBA4729;s__	No	NA	4.8648
414	65.1	1.71	7	427619	53.8	d__Bacteria;p__Patescibacteria;c__Saccharimonadia;o__Saccharimonadales;f__UBA4665;g__UBA4729;s__	No	NA	5.58997
415	53.85	0	113	9620	49.4	d__Bacteria;p__Patescibacteria;c__Saccharimonadia;o__Saccharimonadales;f__UBA4665;g__UBA4665;s__	No	NA	2.25114
416	57.23	0	80	12264	49.3	d__Bacteria;p__Patescibacteria;c__Saccharimonadia;o__Saccharimonadales;f__Saccharimonadaceae;g__UBA2112;s__	No	NA	4.72416
417	65.43	0.93	8	182837	46.6	d__Bacteria;p__Patescibacteria;c__Saccharimonadia;o__Saccharimonadales;f__AWTP1-31;g__;s__	No	NA	3.82312
418	61.54	1.71	98	12657	47.5	d__Bacteria;p__Patescibacteria;c__Saccharimonadia;o__Saccharimonadales;f__UBA4665;g__;s__	No	NA	1.88524
419	62.73	0	82	12863	45.6	d__Bacteria;p__Patescibacteria;c__Saccharimonadia;o__Saccharimonadales;f__Saccharimonadaceae;g__UBA6022;s__	No	NA	2.69323
420	64.36	0	11	147672	53.9	d__Bacteria;p__Patescibacteria;c__Saccharimonadia;o__Saccharimonadales;f__UBA4665;g__;s__	No	NA	2.84709
421	63.39	0.85	17	134204	44.1	d__Bacteria;p__Patescibacteria;c__Saccharimonadia;o__Saccharimonadales;f__Saccharimonadaceae;g__UBA1547;s__	No	NA	2.18793
422	50.77	0	55	14896	50.9	d__Bacteria;p__Patescibacteria;c__Saccharimonadia;o__Saccharimonadales;f__UBA4665;g__;s__	No	NA	1.71801
423	61.6	0	37	35803	45.8	d__Bacteria;p__Patescibacteria;c__Saccharimonadia;o__Saccharimonadales;f__Saccharimonadaceae;g__UBA6022;s__	No	NA	2.35739
424	61.39	0.23	30	52133	48.2	d__Bacteria;p__Patescibacteria;c__Saccharimonadia;o__Saccharimonadales;f__AWTP1-31;g__;s__	No	NA	8.45672
425	60.19	0	51	22987	49.9	d__Bacteria;p__Patescibacteria;c__Saccharimonadia;o__Saccharimonadales;f__UBA10212;g__;s__	No	NA	8.07041
426	61.68	0.85	5	169536	45.6	d__Bacteria;p__Patescibacteria;c__Saccharimonadia;o__Saccharimonadales;f__Saccharimonadaceae;g__UBA1547;s__	No	NA	2.38857
427	64.53	2.56	26	78862	57.6	d__Bacteria;p__Patescibacteria;c__Saccharimonadia;o__UBA4664;f__UBA4664;g__UBA5169;s__	No	NA	5.65048
428	62.63	0	670	7501	63.4	d__Bacteria;p__Planctomycetota;c__Phycisphaerae;o__UBA1161;f__UBA1161;g__;s__	No	NA	8.42085
429	64.69	7.95	754	9176	62.5	d__Bacteria;p__Planctomycetota;c__Phycisphaerae;o__UBA1161;f__UBA1161;g__;s__	No	NA	9.69374
430	65.34	0.57	969	5058	71	d__Bacteria;p__Planctomycetota;c__Phycisphaerae;o__UBA1161;f__UBA1161;g__;s__	No	NA	7.18457
431	81.53	0	713	7596	62.1	d__Bacteria;p__Planctomycetota;c__Phycisphaerae;o__UBA1161;f__UBA1161;g__;s__	No	NA	2.02199
432	86.7	8.52	145	66083	62.4	d__Bacteria;p__Planctomycetota;c__Phycisphaerae;o__UBA1161;f__UBA1161;g__;s__	Yes	23	11.7653
433	88.36	7.39	400	25259	62.9	d__Bacteria;p__Planctomycetota;c__Phycisphaerae;o__UBA1161;f__UBA1161;g__;s__	No	NA	11.0419
434	57.97	0	654	5770	63.5	d__Bacteria;p__Planctomycetota;c__Phycisphaerae;o__UBA1161;f__UBA1161;g__;s__	No	NA	6.90411
435	65.78	2.34	763	6262	63.4	d__Bacteria;p__Planctomycetota;c__Phycisphaerae;o__UBA1161;f__UBA1161;g__;s__	No	NA	8.0902
436	85.15	4.74	801	9304	63.2	d__Bacteria;p__Planctomycetota;c__Phycisphaerae;o__UBA1161;f__UBA1161;g__;s__	Yes	21	8.04654
437	93.37	7.05	615	26044	68.5	d__Bacteria;p__Planctomycetota;c__Planctomycetes;o__Gemmatales;f__Gemmataceae;g__PALSA-1347;s__	Yes	57	7.56033
438	77.23	4.65	164	59783	64.8	d__Bacteria;p__Planctomycetota;c__Planctomycetes;o__Isosphaerales;f__Isosphaeraceae;g__;s__	Yes	3	4.06041
439	67.54	0	1050	10590	56.9	d__Bacteria;p__Planctomycetota;c__Planctomycetes;o__Planctomycetales;f__UBA10511;g__;s__	No	NA	8.80832
440	81.58	3.55	1264	9528	54.2	d__Bacteria;p__Planctomycetota;c__Planctomycetes;o__Planctomycetales;f__UBA10511;g__;s__	Yes	10	7.27213
441	98.61	3.58	119	151418	56.1	d__Bacteria;p__Planctomycetota;c__Planctomycetes;o__Planctomycetales;f__Planctomycetaceae;g__Schlesneria;s__	No	NA	8.91669
442	90.99	2.35	391	14804	67.8	d__Bacteria;p__Proteobacteria;c__Alphaproteobacteria;o__Acetobacterales;f__Acetobacteraceae;g__Ga0074136;s__	No	NA	7.70617
443	89.29	1.21	987	8597	63.7	d__Bacteria;p__Proteobacteria;c__Alphaproteobacteria;o__Acetobacterales;f__Acetobacteraceae;g__Rhodopila;s__	No	NA	7.47396
444	81.17	0.75	237	17480	69.5	d__Bacteria;p__Proteobacteria;c__Alphaproteobacteria;o__Acetobacterales;f__Acetobacteraceae;g__Roseomonas;s__	Yes	30	3.63983
445	95.98	2.9	356	19122	67.9	d__Bacteria;p__Proteobacteria;c__Alphaproteobacteria;o__Acetobacterales;f__Acetobacteraceae;g__Rubritepida;s__	No	NA	7.24386
446	77.69	1.82	775	6069	69.5	d__Bacteria;p__Proteobacteria;c__Alphaproteobacteria;o__Acetobacterales;f__Acetobacteraceae;g__Rubritepida;s__	No	NA	6.08539
447	53.95	0	687	6150	70.3	d__Bacteria;p__Proteobacteria;c__Alphaproteobacteria;o__Acetobacterales;f__Acetobacteraceae;g__Belnapia;s__	No	NA	5.03412
448	78.02	3.07	574	7433	67.8	d__Bacteria;p__Proteobacteria;c__Alphaproteobacteria;o__Acetobacterales;f__Acetobacteraceae;g__Ga0074136;s__	No	NA	6.39002
449	97.83	0.94	146	60537	66.2	d__Bacteria;p__Proteobacteria;c__Alphaproteobacteria;o__ATCC43930;f__Stellaceae;g__;s__	No	NA	4.44842
450	98.7	3.99	461	20860	66	d__Bacteria;p__Proteobacteria;c__Alphaproteobacteria;o__ATCC43930;f__Stellaceae;g__URHD0088;s__	No	NA	6.86489
451	98.47	3.29	271	23029	66.5	d__Bacteria;p__Proteobacteria;c__Alphaproteobacteria;o__Azospirillales_A;f__BOG-932;g__;s__	Yes	4	4.04744
452	98.25	1.29	401	22774	61.2	d__Bacteria;p__Proteobacteria;c__Alphaproteobacteria;o__Azospirillales_A;f__BOG-932;g__BOG-932;s__	No	NA	6.71012
453	79.06	5.49	511	8431	69.3	d__Bacteria;p__Proteobacteria;c__Alphaproteobacteria;o__Caulobacterales;f__Caulobacteraceae;g__Phenylobacterium;s__	No	NA	7.93835
454	87.69	6.53	411	9255	70.3	d__Bacteria;p__Proteobacteria;c__Alphaproteobacteria;o__Caulobacterales;f__Caulobacteraceae;g__Phenylobacterium;s__	No	NA	4.56996
455	77.65	3.1	524	6695	68.9	d__Bacteria;p__Proteobacteria;c__Alphaproteobacteria;o__Caulobacterales;f__Caulobacteraceae;g__BOG-938;s__	No	NA	2.24311
456	75.2	3.17	679	6078	70.2	d__Bacteria;p__Proteobacteria;c__Alphaproteobacteria;o__Caulobacterales;f__Caulobacteraceae;g__Phenylobacterium;s__	No	NA	4.15268
457	94.54	5.25	198	35424	68.8	d__Bacteria;p__Proteobacteria;c__Alphaproteobacteria;o__Caulobacterales;f__Caulobacteraceae;g__Caulobacter;s__	No	NA	2.07537
458	52.07	2.14	316	8788	69.8	d__Bacteria;p__Proteobacteria;c__Alphaproteobacteria;o__Caulobacterales;f__Caulobacteraceae;g__Phenylobacterium;s__	No	NA	2.71329
459	50.8	4.66	594	4330	68.9	d__Bacteria;p__Proteobacteria;c__Alphaproteobacteria;o__Caulobacterales;f__Caulobacteraceae;g__UBA5005;s__	No	NA	3.536
460	78	3.63	553	7900	69.5	d__Bacteria;p__Proteobacteria;c__Alphaproteobacteria;o__Caulobacterales;f__Caulobacteraceae;g__Caulobacter;s__	No	NA	2.43084
461	75.6	7.2	644	6462	66	d__Bacteria;p__Proteobacteria;c__Alphaproteobacteria;o__Caulobacterales;f__Caulobacteraceae;g__UBA5005;s__	No	NA	4.14389
462	98.57	5.5	154	50509	68.4	d__Bacteria;p__Proteobacteria;c__Alphaproteobacteria;o__Caulobacterales;f__Caulobacteraceae;g__Caulobacter;s__	No	NA	2.60923
463	51.68	2.85	526	4139	65.9	d__Bacteria;p__Proteobacteria;c__Alphaproteobacteria;o__Caulobacterales;f__Caulobacteraceae;g__Brevundimonas;s__	No	NA	2.84933
464	59.44	3.45	575	5683	69.5	d__Bacteria;p__Proteobacteria;c__Alphaproteobacteria;o__Caulobacterales;f__Caulobacteraceae;g__Phenylobacterium;s__	No	NA	3.8336
465	81.12	4.44	389	10822	69.3	d__Bacteria;p__Proteobacteria;c__Alphaproteobacteria;o__Caulobacterales;f__Caulobacteraceae;g__Phenylobacterium;s__	No	NA	6.69591
466	75.58	3.14	471	6360	70.2	d__Bacteria;p__Proteobacteria;c__Alphaproteobacteria;o__Caulobacterales;f__Caulobacteraceae;g__Phenylobacterium;s__	No	NA	4.21913
467	51.87	2.19	518	4995	69	d__Bacteria;p__Proteobacteria;c__Alphaproteobacteria;o__Caulobacterales;f__Caulobacteraceae;g__Phenylobacterium;s__	No	NA	3.41417
468	65.86	0	189	21692	70.5	d__Bacteria;p__Proteobacteria;c__Alphaproteobacteria;o__Caulobacterales;f__Caulobacteraceae;g__Phenylobacterium;s__	No	NA	4.12336
469	95.29	3.47	317	22516	68.2	d__Bacteria;p__Proteobacteria;c__Alphaproteobacteria;o__Caulobacterales;f__Caulobacteraceae;g__Palsa-881;s__	No	NA	5.72226
470	82.48	2.27	441	8343	70.1	d__Bacteria;p__Proteobacteria;c__Alphaproteobacteria;o__Caulobacterales;f__Caulobacteraceae;g__Phenylobacterium;s__	No	NA	4.25463
471	62.49	7.43	634	4395	69.9	d__Bacteria;p__Proteobacteria;c__Alphaproteobacteria;o__Caulobacterales;f__Caulobacteraceae;g__Phenylobacterium;s__	No	NA	4.75441
472	93.94	5.93	317	17581	69.2	d__Bacteria;p__Proteobacteria;c__Alphaproteobacteria;o__Caulobacterales;f__Caulobacteraceae;g__Phenylobacterium;s__	No	NA	11.0811
473	53.85	0	210	7070	54	d__Bacteria;p__Proteobacteria;c__Alphaproteobacteria;o__Micavibrionales;f__GCA-2720935;g__;s__	No	NA	6.99091
474	91.31	2.54	116	29676	54.6	d__Bacteria;p__Proteobacteria;c__Alphaproteobacteria;o__Micavibrionales;f__Micavibrionaceae;g__UBA6139;s__	No	NA	2.04812
475	52.11	1.53	600	6591	65.6	d__Bacteria;p__Proteobacteria;c__Alphaproteobacteria;o__Reyranellales;f__Reyranellaceae;g__Reyranella;s__	No	NA	4.13711
476	92.61	4.42	423	18213	64	d__Bacteria;p__Proteobacteria;c__Alphaproteobacteria;o__Rhizobiales;f__Xanthobacteraceae;g__Tardiphaga;s__	No	NA	5.18825
477	56.56	0.76	476	4239	63.8	d__Bacteria;p__Proteobacteria;c__Alphaproteobacteria;o__Rhizobiales;f__Xanthobacteraceae;g__Tardiphaga;s__	No	NA	5.24057
478	62.64	1.72	1141	6615	63.3	d__Bacteria;p__Proteobacteria;c__Alphaproteobacteria;o__Rhizobiales;f__Xanthobacteraceae;g__Tardiphaga;s__	No	NA	6.10246
479	53.28	1.72	430	3821	64.1	d__Bacteria;p__Proteobacteria;c__Alphaproteobacteria;o__Rhizobiales;f__Xanthobacteraceae;g__Tardiphaga;s__	No	NA	2.64124
480	69	1.91	148	31280	65.1	d__Bacteria;p__Proteobacteria;c__Alphaproteobacteria;o__Rhizobiales;f__Beijerinckiaceae;g__28-YEA-48;s__	No	NA	5.13694
481	60.44	0.86	233	9298	62.1	d__Bacteria;p__Proteobacteria;c__Alphaproteobacteria;o__Rhizobiales;f__Devosiaceae;g__Devosia;s__	No	NA	3.21448
482	63.12	0.42	243	15930	69.7	d__Bacteria;p__Proteobacteria;c__Alphaproteobacteria;o__Rhizobiales;f__Beijerinckiaceae;g__Enterovirga;s__	No	NA	5.59005
483	69.79	0.41	28	118137	63	d__Bacteria;p__Proteobacteria;c__Alphaproteobacteria;o__Rhizobiales;f__Devosiaceae;g__Devosia;s__	No	NA	5.01914
484	93.47	5.1	423	13742	65.5	d__Bacteria;p__Proteobacteria;c__Alphaproteobacteria;o__Rhizobiales;f__Devosiaceae;g__Devosia;s__	No	NA	3.02018
485	98	3.76	60	167465	62.7	d__Bacteria;p__Proteobacteria;c__Alphaproteobacteria;o__Rhizobiales;f__Devosiaceae;g__Devosia;s__	No	NA	1.87866
486	51.72	9.48	1147	12037	62.6	d__Bacteria;p__Proteobacteria;c__Alphaproteobacteria;o__Rhizobiales;f__Xanthobacteraceae;g__Bradyrhizobium;s__	No	NA	4.86113
487	51.88	0	591	5721	61.6	d__Bacteria;p__Proteobacteria;c__Alphaproteobacteria;o__Rhizobiales;f__Beijerinckiaceae;g__28-YEA-48;s__	No	NA	4.91633
488	79.91	1.87	108	70045	59.7	d__Bacteria;p__Proteobacteria;c__Alphaproteobacteria;o__Rhizobiales;f__Rhizobiaceae;g__FKL33;s__	Yes	40	1.68979
489	83.07	6.9	613	17705	60.9	d__Bacteria;p__Proteobacteria;c__Alphaproteobacteria;o__Rhizobiales;f__Rhizobiaceae;g__FKL33;s__	No	NA	4.89634
490	51.72	0	538	5740	62.8	d__Bacteria;p__Proteobacteria;c__Alphaproteobacteria;o__Rhizobiales;f__Devosiaceae;g__Devosia;s__	No	NA	2.27267
491	54.62	1.72	445	3962	63.9	d__Bacteria;p__Proteobacteria;c__Alphaproteobacteria;o__Rhizobiales;f__Xanthobacteraceae;g__Tardiphaga;s__	No	NA	2.38532
492	96.84	9.01	231	53970	63	d__Bacteria;p__Proteobacteria;c__Alphaproteobacteria;o__Rhizobiales;f__Xanthobacteraceae;g__Tardiphaga;s__	No	NA	2.81126
493	98.34	1.76	155	61921	63.8	d__Bacteria;p__Proteobacteria;c__Alphaproteobacteria;o__Rhizobiales;f__Xanthobacteraceae;g__;s__	No	NA	6.89162
494	98.19	2.68	99	76576	62.7	d__Bacteria;p__Proteobacteria;c__Alphaproteobacteria;o__Rhizobiales;f__Devosiaceae;g__Devosia;s__	No	NA	2.35887
495	56.9	1.72	508	7785	63.7	d__Bacteria;p__Proteobacteria;c__Alphaproteobacteria;o__Rhizobiales;f__Beijerinckiaceae;g__28-YEA-48;s__	No	NA	4.53658
496	95.9	0.69	223	28229	68	d__Bacteria;p__Proteobacteria;c__Alphaproteobacteria;o__Rhizobiales;f__Beijerinckiaceae;g__28-YEA-48;s__	No	NA	2.83871
497	88.59	0.61	475	8242	63.6	d__Bacteria;p__Proteobacteria;c__Alphaproteobacteria;o__Rhizobiales;f__Xanthobacteraceae;g__Tardiphaga;s__	No	NA	4.82086
498	76.47	2.06	552	6409	68.8	d__Bacteria;p__Proteobacteria;c__Alphaproteobacteria;o__Rhizobiales;f__Beijerinckiaceae;g__Enterovirga;s__	No	NA	4.23599
499	81.36	4.45	684	8933	63	d__Bacteria;p__Proteobacteria;c__Alphaproteobacteria;o__Rhizobiales;f__Xanthobacteraceae;g__Tardiphaga;s__	No	NA	3.91846
500	67.83	0.82	361	8896	62.9	d__Bacteria;p__Proteobacteria;c__Alphaproteobacteria;o__Rhizobiales;f__Devosiaceae;g__;s__	No	NA	2.38069
501	61.78	1.72	510	32501	60.3	d__Bacteria;p__Proteobacteria;c__Alphaproteobacteria;o__Rhizobiales;f__Xanthobacteraceae;g__Bradyrhizobium;s__	Yes	13	9.36789
502	96.69	2.88	145	74604	63.1	d__Bacteria;p__Proteobacteria;c__Alphaproteobacteria;o__Rhizobiales;f__Beijerinckiaceae;g__28-YEA-48;s__	No	NA	4.29765
503	88.01	1.87	490	8303	63.6	d__Bacteria;p__Proteobacteria;c__Alphaproteobacteria;o__Rhizobiales;f__Xanthobacteraceae;g__Tardiphaga;s__	No	NA	4.33904
504	96.76	3.57	256	20957	70.3	d__Bacteria;p__Proteobacteria;c__Alphaproteobacteria;o__Rhizobiales;f__Beijerinckiaceae;g__Enterovirga;s__	No	NA	5.8796
505	63.79	1.72	491	7422	61.1	d__Bacteria;p__Proteobacteria;c__Alphaproteobacteria;o__Rhizobiales;f__Devosiaceae;g__Devosia;s__	No	NA	3.33683
506	83.65	2.19	370	8395	63.4	d__Bacteria;p__Proteobacteria;c__Alphaproteobacteria;o__Rhizobiales;f__Devosiaceae;g__Devosia;s__	No	NA	2.77563
507	61.21	2.91	706	5187	63.2	d__Bacteria;p__Proteobacteria;c__Alphaproteobacteria;o__Rhizobiales;f__Xanthobacteraceae;g__Tardiphaga;s__	No	NA	3.50141
508	51.21	0	897	6230	62.1	d__Bacteria;p__Proteobacteria;c__Alphaproteobacteria;o__Rhizobiales;f__Xanthobacteraceae;g__Bradyrhizobium;s__	No	NA	12.1997
509	90.72	3.43	478	8566	63.6	d__Bacteria;p__Proteobacteria;c__Alphaproteobacteria;o__Rhizobiales;f__Xanthobacteraceae;g__Tardiphaga;s__	No	NA	4.78369
510	97.91	2.53	316	19643	69.5	d__Bacteria;p__Proteobacteria;c__Alphaproteobacteria;o__Rhizobiales;f__Beijerinckiaceae;g__Methylobacterium;s__	No	NA	2.69832
511	77.7	4.61	484	8635	65.4	d__Bacteria;p__Proteobacteria;c__Alphaproteobacteria;o__Rhizobiales;f__Beijerinckiaceae;g__28-YEA-48;s__	No	NA	2.53945
512	70.03	0.42	682	5528	62.2	d__Bacteria;p__Proteobacteria;c__Alphaproteobacteria;o__Rhizobiales;f__Beijerinckiaceae;g__28-YEA-48;s__	No	NA	3.07886
513	59.36	2.59	743	7126	64.3	d__Bacteria;p__Proteobacteria;c__Alphaproteobacteria;o__Rhizobiales;f__Xanthobacteraceae;g__Tardiphaga;s__	No	NA	3.16918
514	94.22	1.52	238	21987	59	d__Bacteria;p__Proteobacteria;c__Alphaproteobacteria;o__Rhodobacterales;f__Rhodobacteraceae;g__Cypionkella;s__	No	NA	1.95334
515	95.2	0.56	118	66840	58.7	d__Bacteria;p__Proteobacteria;c__Alphaproteobacteria;o__Rhodobacterales;f__Rhodobacteraceae;g__Cypionkella;s__	Yes	19	2.15976
516	76.33	1.08	625	6787	66.3	d__Bacteria;p__Proteobacteria;c__Alphaproteobacteria;o__Sphingomonadales;f__Sphingomonadaceae;g__Allosphingosinicella;s__	No	NA	5.02546
517	91.38	3.62	301	14479	67.8	d__Bacteria;p__Proteobacteria;c__Alphaproteobacteria;o__Sphingomonadales;f__Sphingomonadaceae;g__Sphingomonas_H;s__	No	NA	5.23445
518	51.96	1.81	255	7999	67.9	d__Bacteria;p__Proteobacteria;c__Alphaproteobacteria;o__Sphingomonadales;f__Sphingomonadaceae;g__;s__	No	NA	3.22404
519	67.17	5.33	144	23846	67.1	d__Bacteria;p__Proteobacteria;c__Alphaproteobacteria;o__Sphingomonadales;f__Sphingomonadaceae;g__Allosphingosinicella;s__	No	NA	6.82923
520	60.34	8.21	607	6542	66.1	d__Bacteria;p__Proteobacteria;c__Alphaproteobacteria;o__Sphingomonadales;f__Sphingomonadaceae;g__Sphingomonas;s__	No	NA	4.8796
521	50.69	2.59	343	5893	65.6	d__Bacteria;p__Proteobacteria;c__Alphaproteobacteria;o__Sphingomonadales;f__Sphingomonadaceae;g__Sphingomonas;s__	No	NA	5.58722
522	88.87	5.58	211	22518	61.1	d__Bacteria;p__Proteobacteria;c__Alphaproteobacteria;o__Sphingomonadales;f__Sphingomonadaceae;g__UBA1936;s__	No	NA	2.77678
523	50.81	2.95	612	3861	64.8	d__Bacteria;p__Proteobacteria;c__Alphaproteobacteria;o__Sphingomonadales;f__Sphingomonadaceae;g__Rhizorhabdus;s__	No	NA	5.16727
524	96.72	2.06	146	37104	65.6	d__Bacteria;p__Proteobacteria;c__Alphaproteobacteria;o__Sphingomonadales;f__Sphingomonadaceae;g__Sphingomonas;s__	No	NA	4.27201
525	93.86	7.48	402	16245	66.3	d__Bacteria;p__Proteobacteria;c__Alphaproteobacteria;o__Sphingomonadales;f__Sphingomonadaceae;g__Sphingomonas;s__	No	NA	3.77132
526	83.98	1.99	644	6225	66.3	d__Bacteria;p__Proteobacteria;c__Alphaproteobacteria;o__Sphingomonadales;f__Sphingomonadaceae;g__Allosphingosinicella;s__	No	NA	5.43881
527	62.57	3.45	311	21126	60.3	d__Bacteria;p__Proteobacteria;c__Alphaproteobacteria;o__Sphingomonadales;f__Sphingomonadaceae;g__UBA1936;s__	No	NA	2.20418
528	87.66	4.02	389	10891	67.8	d__Bacteria;p__Proteobacteria;c__Alphaproteobacteria;o__Sphingomonadales;f__Sphingomonadaceae;g__Allosphingosinicella;s__	No	NA	5.78307
529	95.15	6.85	270	25937	65.8	d__Bacteria;p__Proteobacteria;c__Alphaproteobacteria;o__Sphingomonadales;f__Sphingomonadaceae;g__Sphingomonas;s__	No	NA	2.37706
530	68.68	2.25	417	6572	65.5	d__Bacteria;p__Proteobacteria;c__Alphaproteobacteria;o__Sphingomonadales;f__Sphingomonadaceae;g__Allosphingosinicella;s__	No	NA	5.68021
531	84.63	3.6	384	8179	68	d__Bacteria;p__Proteobacteria;c__Alphaproteobacteria;o__Sphingomonadales;f__Sphingomonadaceae;g__Sphingomonas_H;s__	No	NA	2.71869
532	97.71	1.67	130	32986	67.9	d__Bacteria;p__Proteobacteria;c__Alphaproteobacteria;o__Sphingomonadales;f__Sphingomonadaceae;g__Sphingomonas;s__	Yes	6	4.75141
533	97.86	2.04	224	18327	68	d__Bacteria;p__Proteobacteria;c__Alphaproteobacteria;o__Sphingomonadales;f__Sphingomonadaceae;g__;s__	No	NA	4.69643
534	52.04	0.86	438	5665	66.3	d__Bacteria;p__Proteobacteria;c__Alphaproteobacteria;o__Sphingomonadales;f__Sphingomonadaceae;g__B12;s__	Yes	3	2.01804
535	80.9	10	360	15036	64.8	d__Bacteria;p__Proteobacteria;c__Alphaproteobacteria;o__Sphingomonadales;f__Sphingomonadaceae;g__Novosphingobium;s__	No	NA	4.89005
536	58.78	3.45	406	6901	64.4	d__Bacteria;p__Proteobacteria;c__Alphaproteobacteria;o__UBA1301;f__UBA1301;g__UBA6038;s__	No	NA	3.1826
537	87.08	3.26	219	17718	64.4	d__Bacteria;p__Proteobacteria;c__Alphaproteobacteria;o__UBA1301;f__UBA1301;g__UBA6038;s__	No	NA	5.28176
538	60.16	1.39	578	5468	68	d__Bacteria;p__Proteobacteria;c__Gammaproteobacteria;o__Burkholderiales;f__Burkholderiaceae;g__Variovorax;s__	No	NA	4.31312
539	53.26	0	591	5754	60.5	d__Bacteria;p__Proteobacteria;c__Gammaproteobacteria;o__Burkholderiales;f__Burkholderiaceae;g__Noviherbaspirillum;s__	No	NA	3.68162
540	69.28	1.72	520	11244	65.3	d__Bacteria;p__Proteobacteria;c__Gammaproteobacteria;o__Burkholderiales;f__Burkholderiaceae;g__Massilia;s__	No	NA	1.83698
541	93.28	6.43	329	18089	68.9	d__Bacteria;p__Proteobacteria;c__Gammaproteobacteria;o__Burkholderiales;f__Burkholderiaceae;g__Ramlibacter;s__	Yes	9	2.7852
542	86.75	3.61	154	37920	61.7	d__Bacteria;p__Proteobacteria;c__Gammaproteobacteria;o__Burkholderiales;f__Burkholderiaceae;g__Polaromonas;s__	Yes	36	3.48464
543	51.54	3.45	696	6778	62.7	d__Bacteria;p__Proteobacteria;c__Gammaproteobacteria;o__Burkholderiales;f__Burkholderiaceae;g__;s__	No	NA	4.06407
544	90.37	2.75	418	14666	60.4	d__Bacteria;p__Proteobacteria;c__Gammaproteobacteria;o__Burkholderiales;f__Burkholderiaceae;g__Collimonas;s__Collimonas fungivorans_A	No	NA	1.63782
545	98.88	1.93	199	38647	56.4	d__Bacteria;p__Proteobacteria;c__Gammaproteobacteria;o__Burkholderiales;f__Burkholderiaceae;g__Herminiimonas;s__	No	NA	3.42435
546	75.86	3.45	514	30925	60.3	d__Bacteria;p__Proteobacteria;c__Gammaproteobacteria;o__Burkholderiales;f__Burkholderiaceae;g__Caballeronia;s__Caballeronia mineralivorans	Yes	6	5.63046
547	96.98	0.73	95	68015	59.7	d__Bacteria;p__Proteobacteria;c__Gammaproteobacteria;o__Burkholderiales;f__Burkholderiaceae;g__Herbaspirillum;s__	No	NA	2.86763
548	66.64	1.78	630	4841	64.2	d__Bacteria;p__Proteobacteria;c__Gammaproteobacteria;o__Burkholderiales;f__Burkholderiaceae;g__Massilia;s__	No	NA	1.05028
549	54.63	4.08	260	14062	64.1	d__Bacteria;p__Proteobacteria;c__Gammaproteobacteria;o__Burkholderiales;f__Burkholderiaceae;g__Polaromonas;s__	No	NA	2.52367
550	50.5	3.45	157	37783	65	d__Bacteria;p__Proteobacteria;c__Gammaproteobacteria;o__Burkholderiales;f__Burkholderiaceae;g__Massilia;s__	No	NA	3.22727
551	79.63	1.49	150	28999	62.1	d__Bacteria;p__Proteobacteria;c__Gammaproteobacteria;o__Burkholderiales;f__Burkholderiaceae;g__Paucimonas;s__	No	NA	5.82113
552	74.41	1.83	488	11083	58.7	d__Bacteria;p__Proteobacteria;c__Gammaproteobacteria;o__Burkholderiales;f__Burkholderiaceae;g__;s__	No	NA	2.211
553	59.95	2.56	220	15532	59.4	d__Bacteria;p__Proteobacteria;c__Gammaproteobacteria;o__Burkholderiales;f__Burkholderiaceae;g__Noviherbaspirillum;s__	No	NA	3.63885
554	76.21	5.17	57	103434	59.2	d__Bacteria;p__Proteobacteria;c__Gammaproteobacteria;o__Burkholderiales;f__Rhodocyclaceae;g__;s__	No	NA	5.63461
555	90.75	3	54	132454	59.4	d__Bacteria;p__Proteobacteria;c__Gammaproteobacteria;o__Burkholderiales;f__Rhodocyclaceae;g__;s__	No	NA	6.74739
556	81.28	1.39	93	125520	59.1	d__Bacteria;p__Proteobacteria;c__Gammaproteobacteria;o__Burkholderiales;f__Burkholderiaceae;g__Herminiimonas;s__	No	NA	12.0211
557	90.27	2.18	178	58650	60.2	d__Bacteria;p__Proteobacteria;c__Gammaproteobacteria;o__Burkholderiales;f__SG8-41;g__PALSA-1004;s__	No	NA	12.1255
558	91.63	2.29	89	104879	64.9	d__Bacteria;p__Proteobacteria;c__Gammaproteobacteria;o__Burkholderiales;f__;g__;s__	No	NA	6.30735
559	59.19	1.4	992	4634	66.9	d__Bacteria;p__Proteobacteria;c__Gammaproteobacteria;o__Burkholderiales;f__Burkholderiaceae;g__Rhizobacter;s__	No	NA	7.66887
560	71.55	5.17	894	6105	67	d__Bacteria;p__Proteobacteria;c__Gammaproteobacteria;o__Burkholderiales;f__Burkholderiaceae;g__Rhizobacter;s__	No	NA	4.35408
561	92.17	4.59	681	16340	59.9	d__Bacteria;p__Proteobacteria;c__Gammaproteobacteria;o__Burkholderiales;f__Burkholderiaceae;g__Caballeronia;s__	No	NA	2.84044
562	76.87	3.85	487	8416	64.4	d__Bacteria;p__Proteobacteria;c__Gammaproteobacteria;o__Burkholderiales;f__Burkholderiaceae;g__Polaromonas;s__	No	NA	2.42897
563	94.63	2.99	402	16382	58.5	d__Bacteria;p__Proteobacteria;c__Gammaproteobacteria;o__Burkholderiales;f__Burkholderiaceae;g__Herminiimonas;s__	No	NA	2.72352
564	60	1.28	695	6165	65	d__Bacteria;p__Proteobacteria;c__Gammaproteobacteria;o__Burkholderiales;f__Burkholderiaceae;g__Variovorax;s__	Yes	4	2.82467
565	65.99	1.72	958	6208	66	d__Bacteria;p__Proteobacteria;c__Gammaproteobacteria;o__Burkholderiales;f__Burkholderiaceae;g__Albidiferax;s__	Yes	8	4.80676
566	96.25	1.38	76	102675	59.4	d__Bacteria;p__Proteobacteria;c__Gammaproteobacteria;o__Burkholderiales;f__Burkholderiaceae;g__Herminiimonas;s__	No	NA	9.22428
567	92.34	7.06	558	18741	65.4	d__Bacteria;p__Proteobacteria;c__Gammaproteobacteria;o__Burkholderiales;f__Burkholderiaceae;g__Ramlibacter;s__	No	NA	4.43699
568	78.86	1.7	494	8161	65.9	d__Bacteria;p__Proteobacteria;c__Gammaproteobacteria;o__Burkholderiales;f__Burkholderiaceae;g__Ramlibacter;s__	No	NA	5.85349
569	82.7	4.36	692	10032	68.7	d__Bacteria;p__Proteobacteria;c__Gammaproteobacteria;o__Burkholderiales;f__Burkholderiaceae;g__Ramlibacter;s__	No	NA	3.42438
570	90.56	4.65	544	13403	64.9	d__Bacteria;p__Proteobacteria;c__Gammaproteobacteria;o__Burkholderiales;f__SG8-41;g__;s__	No	NA	8.19111
571	60.53	3.51	361	9818	62.3	d__Bacteria;p__Proteobacteria;c__Gammaproteobacteria;o__Burkholderiales;f__Burkholderiaceae;g__Polaromonas;s__	No	NA	6.25418
572	79.72	2.22	550	7121	65	d__Bacteria;p__Proteobacteria;c__Gammaproteobacteria;o__Burkholderiales;f__Burkholderiaceae;g__Variovorax;s__	No	NA	2.40733
573	83.06	3.24	496	11928	68.2	d__Bacteria;p__Proteobacteria;c__Gammaproteobacteria;o__Burkholderiales;f__Burkholderiaceae;g__Ramlibacter;s__	No	NA	3.76429
574	77.57	2.14	279	17412	62.8	d__Bacteria;p__Proteobacteria;c__Gammaproteobacteria;o__Burkholderiales;f__Burkholderiaceae;g__Polaromonas;s__	No	NA	5.79093
575	64.44	2.36	762	5195	66.5	d__Bacteria;p__Proteobacteria;c__Gammaproteobacteria;o__Burkholderiales;f__Burkholderiaceae;g__Albidiferax;s__	No	NA	1.40417
576	83.95	8.1	672	12112	63.3	d__Bacteria;p__Proteobacteria;c__Gammaproteobacteria;o__Burkholderiales;f__Burkholderiaceae;g__Massilia;s__	Yes	4	2.17463
577	84.18	1.57	685	7893	65.8	d__Bacteria;p__Proteobacteria;c__Gammaproteobacteria;o__Burkholderiales;f__SG8-41;g__;s__	Yes	7	9.07937
578	56.9	1.72	296	8010	59.7	d__Bacteria;p__Proteobacteria;c__Gammaproteobacteria;o__Burkholderiales;f__Rhodocyclaceae;g__;s__	No	NA	7.23775
579	95.79	1.73	94	74538	60.5	d__Bacteria;p__Proteobacteria;c__Gammaproteobacteria;o__Burkholderiales;f__Burkholderiaceae;g__Polaromonas;s__	No	NA	5.60743
580	67.24	6.03	604	11652	64.5	d__Bacteria;p__Proteobacteria;c__Gammaproteobacteria;o__Burkholderiales;f__Burkholderiaceae;g__Massilia;s__	Yes	3	1.47202
581	61.54	7.76	549	11750	64.3	d__Bacteria;p__Proteobacteria;c__Gammaproteobacteria;o__Burkholderiales;f__Burkholderiaceae;g__Massilia;s__	No	NA	3.29373
582	96.8	3.04	587	19988	60.7	d__Bacteria;p__Proteobacteria;c__Gammaproteobacteria;o__Burkholderiales;f__SG8-41;g__;s__	No	NA	11.5911
583	75.48	3.7	696	6528	68.2	d__Bacteria;p__Proteobacteria;c__Gammaproteobacteria;o__Burkholderiales;f__Burkholderiaceae;g__Ramlibacter;s__	No	NA	4.21501
584	94.32	4.03	340	17738	68.2	d__Bacteria;p__Proteobacteria;c__Gammaproteobacteria;o__Burkholderiales;f__Burkholderiaceae;g__Ramlibacter;s__	No	NA	2.62782
585	83.13	5.92	579	9098	63.8	d__Bacteria;p__Proteobacteria;c__Gammaproteobacteria;o__Burkholderiales;f__Burkholderiaceae;g__Polaromonas;s__	No	NA	7.66281
586	52.99	1.72	624	7179	65.6	d__Bacteria;p__Proteobacteria;c__Gammaproteobacteria;o__Burkholderiales;f__Burkholderiaceae;g__Polaromonas;s__	No	NA	10.3283
587	87.34	2.85	614	9762	63.6	d__Bacteria;p__Proteobacteria;c__Gammaproteobacteria;o__Burkholderiales;f__Burkholderiaceae;g__Massilia;s__	No	NA	1.7185
588	51.72	6.9	646	9987	64.5	d__Bacteria;p__Proteobacteria;c__Gammaproteobacteria;o__Burkholderiales;f__Burkholderiaceae;g__Massilia;s__	Yes	3	0.773398
589	50.15	3.29	555	4731	63.8	d__Bacteria;p__Proteobacteria;c__Gammaproteobacteria;o__Burkholderiales;f__Burkholderiaceae;g__Polaromonas;s__	No	NA	1.27557
590	66.24	0.56	603	4736	67.1	d__Bacteria;p__Proteobacteria;c__Gammaproteobacteria;o__Burkholderiales;f__Burkholderiaceae;g__Ramlibacter;s__	No	NA	3.91817
591	99.29	4.17	148	51403	68.1	d__Bacteria;p__Proteobacteria;c__Gammaproteobacteria;o__Burkholderiales;f__Burkholderiaceae;g__Ramlibacter;s__	No	NA	2.69533
592	94.28	2.71	306	21342	56	d__Bacteria;p__Proteobacteria;c__Gammaproteobacteria;o__Burkholderiales;f__Burkholderiaceae;g__Herbaspirillum;s__	No	NA	3.5053
593	80.17	5.17	614	12746	65.1	d__Bacteria;p__Proteobacteria;c__Gammaproteobacteria;o__Nevskiales;f__Nevskiaceae;g__Nevskia;s__	No	NA	4.87327
594	98.91	3.29	120	96007	64.5	d__Bacteria;p__Proteobacteria;c__Gammaproteobacteria;o__Nevskiales;f__Nevskiaceae;g__Hydrocarboniphaga;s__	Yes	58	6.01428
595	92.78	1.84	234	25072	63.2	d__Bacteria;p__Proteobacteria;c__Gammaproteobacteria;o__Nevskiales;f__Nevskiaceae;g__Nevskia;s__	Yes	14	7.22784
596	65.79	5.26	357	23322	59.1	d__Bacteria;p__Proteobacteria;c__Gammaproteobacteria;o__Pseudomonadales;f__Pseudomonadaceae;g__Pseudomonas_E;s__	No	NA	6.84016
597	58.6	3.51	541	15406	59.3	d__Bacteria;p__Proteobacteria;c__Gammaproteobacteria;o__Pseudomonadales;f__Pseudomonadaceae;g__Pseudomonas_E;s__	No	NA	22.5362
598	95.83	3.01	187	46982	56.9	d__Bacteria;p__Proteobacteria;c__Gammaproteobacteria;o__Pseudomonadales;f__Pseudomonadaceae;g__Pseudomonas_E;s__	No	NA	1.28299
599	98.06	1.07	56	134795	53	d__Bacteria;p__Proteobacteria;c__Gammaproteobacteria;o__Pseudomonadales;f__Spongiibacteraceae;g__;s__	No	NA	6.18929
600	53.51	1.75	679	9550	60.4	d__Bacteria;p__Proteobacteria;c__Gammaproteobacteria;o__Pseudomonadales;f__Pseudomonadaceae;g__Pseudomonas_E;s__	No	NA	8.54556
601	75.07	5.17	850	6589	62.3	d__Bacteria;p__Proteobacteria;c__Gammaproteobacteria;o__Steroidobacterales;f__Steroidobacteraceae;g__Bog-1198;s__	No	NA	7.60673
602	75.06	9.82	1242	7599	61.8	d__Bacteria;p__Proteobacteria;c__Gammaproteobacteria;o__Steroidobacterales;f__Steroidobacteraceae;g__;s__	No	NA	10.4148
603	87.34	5.13	392	25047	63.3	d__Bacteria;p__Proteobacteria;c__Gammaproteobacteria;o__Steroidobacterales;f__Steroidobacteraceae;g__13-2-20CM-66-19;s__	No	NA	5.82104
604	60.27	1.39	522	5117	60.2	d__Bacteria;p__Proteobacteria;c__Gammaproteobacteria;o__Steroidobacterales;f__Steroidobacteraceae;g__Bog-1198;s__	No	NA	10.0383
605	98.19	8.26	382	41524	62.2	d__Bacteria;p__Proteobacteria;c__Gammaproteobacteria;o__Steroidobacterales;f__Steroidobacteraceae;g__13-2-20CM-66-19;s__	No	NA	6.53516
606	83.28	3.4	259	45975	61.8	d__Bacteria;p__Proteobacteria;c__Gammaproteobacteria;o__Steroidobacterales;f__Steroidobacteraceae;g__13-2-20CM-66-19;s__	No	NA	16.9613
607	97.46	4.76	211	57475	62.9	d__Bacteria;p__Proteobacteria;c__Gammaproteobacteria;o__Steroidobacterales;f__Steroidobacteraceae;g__13-2-20CM-66-19;s__	No	NA	7.3742
608	85.5	2.03	139	13400	33.5	d__Bacteria;p__Proteobacteria;c__Gammaproteobacteria;o__UBA6186;f__UBA6186;g__;s__	No	NA	9.40955
609	79.55	1.53	372	6650	65	d__Bacteria;p__Proteobacteria;c__Gammaproteobacteria;o__Xanthomonadales;f__Xanthomonadaceae;g__WF-2;s__	No	NA	5.10833
610	96.96	3.07	432	17689	57.2	d__Bacteria;p__Verrucomicrobiota;c__Verrucomicrobiae;o__Chthoniobacterales;f__Chthoniobacteraceae;g__;s__	Yes	17	4.64258
611	73.9	2.1	225	23173	62.1	d__Bacteria;p__Verrucomicrobiota;c__Verrucomicrobiae;o__Chthoniobacterales;f__Chthoniobacteraceae;g__Chthoniobacter;s__	Yes	3	7.55788
612	97.97	1.38	43	289330	56.9	d__Bacteria;p__Verrucomicrobiota;c__Verrucomicrobiae;o__Chthoniobacterales;f__Chthoniobacteraceae;g__;s__	Yes	31	4.20718
613	57.6	1.41	457	4557	55.6	d__Bacteria;p__Verrucomicrobiota;c__Verrucomicrobiae;o__Chthoniobacterales;f__UBA10450;g__Palsa-1382;s__	No	NA	11.0176
614	91.78	2.4	239	28116	65.7	d__Bacteria;p__Verrucomicrobiota;c__Verrucomicrobiae;o__Opitutales;f__Opitutaceae;g__Opi-474;s__	No	NA	5.99822
615	56.49	0	317	10229	64.9	d__Bacteria;p__Verrucomicrobiota;c__Verrucomicrobiae;o__Opitutales;f__Opitutaceae;g__Lacunisphaera;s__	No	NA	5.82405
616	84.72	3.81	63	128289	62.9	d__Bacteria;p__Verrucomicrobiota;c__Verrucomicrobiae;o__Opitutales;f__Opitutaceae;g__Opi-474;s__	No	NA	2.98016
617	55.54	4.11	634	4630	62.8	d__Bacteria;p__Verrucomicrobiota;c__Verrucomicrobiae;o__Opitutales;f__Opitutaceae;g__Opi-474;s__	No	NA	2.77565
618	67.57	4.31	513	7588	64.9	d__Bacteria;p__Verrucomicrobiota;c__Verrucomicrobiae;o__Opitutales;f__Opitutaceae;g__Lacunisphaera;s__	No	NA	5.22077
619	59.42	2.03	354	10976	50.9	d__Bacteria;p__Verrucomicrobiota;c__Verrucomicrobiae;o__Pedosphaerales;f__Palsa-1400;g__;s__	No	NA	5.43445
620	61.21	1.72	776	7497	58.4	d__Bacteria;p__Verrucomicrobiota;c__Verrucomicrobiae;o__Pedosphaerales;f__Pedosphaeraceae;g__Pedosphaera;s__	No	NA	9.94533
621	94.18	6.53	659	12903	52.9	d__Bacteria;p__Verrucomicrobiota;c__Verrucomicrobiae;o__Pedosphaerales;f__Palsa-1400;g__;s__	Yes	10	4.90214
622	94.33	7.83	750	13486	55	d__Bacteria;p__Verrucomicrobiota;c__Verrucomicrobiae;o__Pedosphaerales;f__Palsa-1400;g__;s__	No	NA	9.94543
623	69.97	3.55	684	6351	54.3	d__Bacteria;p__Verrucomicrobiota;c__Verrucomicrobiae;o__Pedosphaerales;f__Palsa-1400;g__;s__	No	NA	4.60143
624	77.87	5.54	978	6510	52.8	d__Bacteria;p__Verrucomicrobiota;c__Verrucomicrobiae;o__Pedosphaerales;f__SXQI01;g__;s__	No	NA	8.77651
625	82.66	2.7	281	20724	50.8	d__Bacteria;p__Verrucomicrobiota;c__Verrucomicrobiae;o__Pedosphaerales;f__Palsa-1400;g__;s__	No	NA	14.1279
626	86.64	8.58	250	31922	56.2	d__Bacteria;p__Verrucomicrobiota;c__Verrucomicrobiae;o__Pedosphaerales;f__Pedosphaeraceae;g__Pedosphaera;s__	No	NA	9.03038
627	97.75	2.7	218	42942	55.7	d__Bacteria;p__Verrucomicrobiota;c__Verrucomicrobiae;o__Pedosphaerales;f__Pedosphaeraceae;g__Pedosphaera;s__	No	NA	11.3138
628	50.86	1.72	663	5953	57.4	d__Bacteria;p__Verrucomicrobiota;c__Verrucomicrobiae;o__Pedosphaerales;f__Pedosphaeraceae;g__Pedosphaera;s__	No	NA	7.6787
629	96.22	3.38	314	24967	52.1	d__Bacteria;p__Verrucomicrobiota;c__Verrucomicrobiae;o__Pedosphaerales;f__Pedosphaeraceae;g__Pedosphaera;s__	Yes	3	9.05072
630	59.48	1.72	659	7370	61.6	d__Bacteria;p__Verrucomicrobiota;c__Verrucomicrobiae;o__Verrucomicrobiales;f__V1-33;g__;s__	Yes	7	2.33627
631	76.33	2.04	821	5934	63.7	d__Bacteria;p__Verrucomicrobiota;c__Verrucomicrobiae;o__Verrucomicrobiales;f__Akkermansiaceae;g__;s__	No	NA	2.10172
632	76.04	7.88	772	7175	59.6	d__Bacteria;p__Verrucomicrobiota;c__Verrucomicrobiae;o__Verrucomicrobiales;f__Verrucomicrobiaceae;g__Prosthecobacter;s__	No	NA	1.93356
633	57.59	1.72	765	6178	60.4	d__Bacteria;p__Verrucomicrobiota;c__Verrucomicrobiae;o__Verrucomicrobiales;f__Verrucomicrobiaceae;g__;s__	Yes	4	6.20471
634	64.66	2.59	781	5710	58.9	d__Bacteria;p__Verrucomicrobiota;c__Verrucomicrobiae;o__Verrucomicrobiales;f__Verrucomicrobiaceae;g__;s__	Yes	28	5.85656
635	88.14	0.18	680	9591	59	d__Bacteria;p__Verrucomicrobiota;c__Verrucomicrobiae;o__Verrucomicrobiales;f__Verrucomicrobiaceae;g__;s__	No	NA	6.04928
636	97.28	0.98	120	137856	62.5	d__Bacteria;p__Verrucomicrobiota;c__Verrucomicrobiae;o__Verrucomicrobiales;f__V1-33;g__;s__	Yes	63	1.63693
637	57.03	0	232	6936	40.2	d__Bacteria;p__Verrucomicrobiota_A;c__Chlamydiia;o__FEN-1388;f__;g__;s__	No	NA	5.85269

## Sheet: SheetC
MAG_ID	R109	R110	R113	R114	R117	R118	R85	R86	R89	R90	R93	R94
RYN_1	0	1.15549e-05	0	4.43767e-06	0	0.000130973	0	0.000238143	0	0.00433941	0	2.63447e-05
RYN_2	0	0.00284807	0	0	0	7.27924e-06	0	0.00046268	0	0.00705154	0	0
RYN_3	0	0.0123531	0	0.00112257	1.13424e-05	0.000109133	0	0.000251752	0	0.000159873	0	5.80636e-05
RYN_4	0	0.00552352	0	0	0	0.000123697	0	0.0181057	0	0.0192476	0	0.000501378
RYN_5	0	0.0010184	0	0.0015219	0	0	0	4.08364e-05	0	6.85221e-05	0	0
RYN_6	0	0.000730717	0	0.000230725	5.66061e-06	0.00352172	0	0.00788596	0	0.00436796	0	0.000527767
RYN_7	0	0.000719209	0	1.3313e-05	5.66061e-06	0.00019646	0	0.0115398	0	0.000325456	0	3.16136e-05
RYN_8	0	0.000794007	0	8.87535e-06	0	0	0	0.00487855	0	0.00125614	0	0.000897203
RYN_9	0	0.000115073	0	4.43767e-06	0	0	0	0.00991359	0	0.00175289	0	3.16136e-05
RYN_10	0	0.000333713	0	4.43767e-06	0	2.91391e-05	0	0.00753215	0	9.13628e-05	0	2.10757e-05
RYN_11	0	0.00180665	0	0	0	7.99941e-05	0	0.0244948	0	5.71017e-06	0	0.00197385
RYN_12	0	0.000575367	0	0	0	7.27924e-06	0	0.0014969	0	0.0135435	0	0
RYN_13	0	8.05635e-05	0	4.88144e-05	0	7.27924e-06	0	0.000918555	0	0.00747977	0	2.63447e-05
RYN_14	0	0.000678934	0	0	0	0.000152802	0	0.000136082	0	0.0476421	0	7.91393e-05
RYN_15	0	1.15549e-05	0	0	0	0	0	6.80228e-06	0	0	0	0.0218918
RYN_16	4.52889e-06	0	8.28573e-06	0.00244924	1.13424e-05	0.000371091	0	8.84978e-05	0	0	0	0
RYN_17	2.27058e-05	5.75607e-06	0	0	2.8303e-05	0.00299783	0	0	0	5.71017e-06	0	0
RYN_18	0	0.00153623	0	1.3313e-05	0	7.27924e-06	0	0.00920596	0	0.000485328	0	0.000168885
RYN_19	0	1.15549e-05	0	8.87535e-06	0	7.27924e-06	0	0.00676328	0	0.00814781	0	6.33325e-05
RYN_20	0	0	0	0	0	7.27924e-06	0	4.76614e-05	0	0.00359143	0	0
RYN_21	0	0	0	0.000270659	0	0.000407471	0	0.000408247	0	0.00598953	0	0.000701929
RYN_22	0	0.00382619	0	0	0	7.27924e-06	0	0.00101381	0	0.000496748	0	1.05379e-05
RYN_23	0	7.47861e-05	0	0	0	0	0	0.00626658	0	0.00466486	0	5.27947e-06
RYN_24	0	0.000512077	0	0	0	7.27924e-06	0	0.00278288	0	0.00655479	0	7.38704e-05
RYN_25	0.0101988	0	0.0438313	0.00256904	0.000384869	8.73066e-05	0.000320245	0	0.000420124	0.00022268	0.000210678	5.27947e-06
RYN_26	0	0	0	0	0	0.0101431	0	0	0	5.71017e-06	0	0
RYN_27	0	0	0	0.000168607	0	0.0038637	0	0	0	0	0	0
RYN_28	0	0	0	0	0	0.00237934	0	0	0	0	0	0
RYN_29	0	0	0	4.43767e-06	0	0.00247393	0	0	0	5.71017e-06	0	0
RYN_30	0	2.30029e-05	0	0.000532443	7.35667e-05	0.00436577	0	3.40114e-05	0	5.71017e-06	0	0
RYN_31	0.00485703	0	0	0	3.39212e-05	0.000145525	0	0	0	0	0	0
RYN_32	0.00772956	0	9.94752e-05	8.87535e-06	2.8303e-05	2.18266e-05	0	0	0	0	0	0
RYN_33	0	0.00628301	0	0	0	0	0	0	0	0	0	0
RYN_34	4.52889e-06	0	4.14868e-06	0.004122	5.66061e-06	8.73066e-05	0	2.03613e-05	0	0.000159873	0	0
RYN_35	2.27058e-05	0	0	8.87535e-06	0.00728989	0.00440215	0	0	0	0	0	0
RYN_36	4.52889e-06	0	0	1.3313e-05	0.00256957	0.00470048	0	0	0	0	0	0
RYN_37	0	0	0	0.00526675	0.000124516	0.00700706	0	0	0	0	0	0
RYN_38	9.05778e-06	0	1.24344e-05	0.00109595	2.8303e-05	0.00400923	0	2.71864e-05	0	2.85509e-05	0	0
RYN_39	9.05778e-05	0	5.39212e-05	0.00118469	0.000848978	0.0058574	0	0	0	0	0	0
RYN_40	0	0	0	7.54405e-05	5.66061e-06	0.00491149	0	0	0	1.71305e-05	0	0
RYN_41	0	0	0	4.43767e-06	0.000911236	0.00248121	0	0	0	0	0	0
RYN_42	4.52889e-06	0	0	8.87535e-06	0.00114895	0.00339802	0	0	0	0	0	0
RYN_43	0.00022201	0	0.000219695	0.000141984	0.000299972	0.00381277	1.39449e-05	6.80228e-06	6.88589e-06	2.85509e-05	4.90222e-06	0
RYN_44	9.05778e-06	0	2.90523e-05	0.00101608	0.0014093	0.0031579	0	6.80228e-06	0	0.000251229	4.90222e-06	0
RYN_45	0.000185763	0	0	5.76898e-05	1.13424e-05	0.0106816	6.96112e-06	1.36501e-05	0	0.000165583	0	0
RYN_46	0	0	0	0	0	0	0	0.00871606	0	5.71017e-06	0	0
RYN_47	0	0	0	0	0	0	0	0.00437504	0	0	0	0.000147775
RYN_48	0	0	0	0	0	2.18266e-05	0	0	0	0.00717715	0	0
RYN_49	0	5.75607e-06	0	4.43767e-06	0	9.46191e-05	0	0	0	0.00368279	0	5.27947e-06
RYN_50	0	0.000143842	0	0	0	0.000101821	0	0	0	0.011745	0	0
RYN_51	0	0	0	0	0	4.36533e-05	0	0	0	0.00914702	0	0
RYN_52	0	9.7789e-05	0	4.43767e-06	0	0.000400195	0	0.0011635	0	0.00520729	0	4.22568e-05
RYN_53	0	0	0	7.10028e-05	0	0.00062576	0	6.80228e-06	0	0.00547565	0	7.91393e-05
RYN_54	0.0168818	0	0.00774738	0.000683303	0.00422225	0.0015353	0.0235241	6.80228e-06	0.00428045	1.71305e-05	0.00110238	0.000105554
RYN_55	0.00822342	0	0.00638775	0.000199666	0.000928216	0.000181907	0.0118282	2.03613e-05	0.00305451	2.85509e-05	0.00238605	7.38704e-05
RYN_56	0.0196411	0	1.24344e-05	0	0.00439204	0.00232841	3.48056e-06	0	0	0	4.90222e-06	0
RYN_57	0	0.0282563	0	3.55014e-05	2.8303e-05	0.000371091	0	0.00179629	0	0.000165583	0	0.00222717
RYN_58	0.00017217	0.00466047	1.66179e-05	0.000110926	0.000141496	5.09658e-05	2.08607e-05	6.80228e-06	6.88589e-06	1.14203e-05	6.3753e-05	1.58068e-05
RYN_59	3.16654e-05	0.00441307	0	0.000665554	0.000481087	0.000480234	0	0.00129278	0	0	4.90222e-06	0.00217968
RYN_60	0.000847261	0	0.00274827	0.000177481	0.000288653	5.81675e-05	0.000219298	0	0.000575089	5.71017e-06	0.000357663	5.27947e-06
RYN_61	0.000720398	0	0.00352756	0.000257347	6.79485e-05	3.63408e-05	0.000348092	0	0.000223837	5.71017e-06	0.000240075	5.27947e-06
RYN_62	0.00206605	0	0.00222183	0.000102067	0.00674088	0.0011642	0.00138889	0	0.000643962	1.71305e-05	0.000901505	9.49461e-05
RYN_63	0.00251913	0	0.00488304	0.000257347	0.000260353	8.73066e-05	0.000393344	0	0.000375357	5.71017e-06	0.000171482	1.05379e-05
RYN_64	0.0485793	5.75607e-06	0.0865352	0.0037626	0.0322951	0.0101504	0.0912315	0.00038103	0.0588967	0.00182712	0.0140713	0.00182607
RYN_65	2.71242e-05	0.000126581	0.000149227	0.00356293	0.000232054	0.000283775	3.48056e-06	2.03613e-05	6.88589e-06	2.28407e-05	1.95606e-05	0.000195274
RYN_66	4.52889e-06	1.15549e-05	4.14868e-06	0.00282195	0.000260353	0.000320156	0	3.40114e-05	0	5.71017e-06	0	0
RYN_67	9.05778e-06	0.00427498	0	0.0102052	0.000333931	0.000472958	0	0	0	0	4.90222e-06	0.000121387
RYN_68	0	5.75607e-06	4.97376e-05	0.00532443	4.52637e-05	0.00023284	0	2.03613e-05	0	0	0	0
RYN_69	0.000425896	0	0.000145082	0.0201219	0.00156212	0.00174631	1.74595e-05	0	3.44294e-06	0.000416812	0.00120527	0.000153052
RYN_70	0	5.75607e-06	0	0.00468106	5.66061e-05	7.27924e-05	0	6.80228e-06	0	0	0	0
RYN_71	0	0	0	0.00181031	5.66061e-06	0.000480234	0	0.000176907	0	4.56814e-05	0	0.00417463
RYN_72	0.000131393	0	0.000136791	1.77507e-05	0.00419961	0.000247393	0.000511696	0	0.000530321	0	0.000117605	0.000290272
RYN_73	2.27058e-05	0	4.14868e-06	0.000292844	0.00285256	0.000654865	0	0	0	0	0	5.27947e-06
RYN_74	0.00642016	0	0.0119423	0.00141541	0.00890294	0.00223382	0.0271164	0.000210927	0.038927	0.00151879	0.0470106	0.00171524
RYN_75	0	0	4.14868e-06	0.0294796	0.00164136	0.0138686	0	0.00327278	0	0.000542426	0	0
RYN_76	0	0	0	0.00228951	0.00125649	0.00534806	0	0	0	0	0	0
RYN_77	0	0	0	0.000354962	9.62515e-05	0.00858601	0	0	0	0	0	0
RYN_78	0	0	0	0.000594562	3.96455e-05	0.00718169	0	0.000170102	0	4.56814e-05	0	0.0115845
RYN_79	0.00294503	0	0.00539705	0.000607873	0.00369588	0.00138249	0.0124199	8.16728e-05	0.0176452	0.000645201	0.0215332	0.000749428
RYN_80	0.000194825	0	4.55541e-05	0	6.79485e-05	7.27924e-06	0.00280911	0	0.000409794	0	0.000872109	2.10757e-05
RYN_81	9.96601e-05	0	0.000476698	1.3313e-05	8.49091e-05	2.18266e-05	0.00450432	6.80228e-06	0.00077482	0	0.000323366	1.05379e-05
RYN_82	0.00179873	0	0.00477112	0.000381584	0.00194699	0.000538445	0.00973963	4.76614e-05	0.00959055	0.000325456	0.0117931	0.00042749
RYN_83	0.00915676	0	0.0129745	0.000669991	0.00125083	0.000523892	0.00383598	1.36501e-05	0.00722477	0.000188421	0.00150414	0.000110831
RYN_84	0	0	0	0.0233743	0.00124517	0.00881157	0	0.0133565	0	0.000411102	0	0
RYN_85	0	0	0	0.000230725	0	0.000363814	0	0.00459277	0	0.000753687	0	0.0351334
RYN_86	0	0.0254773	0	0.000261785	0.00073578	0.0015644	0	0.00583793	0	5.71017e-06	0	0.017258
RYN_87	0.00343888	0	0.00758157	0.000603436	0.000492407	0.000225565	0.00195628	0	0.00358483	5.13916e-05	0.0009554	7.91393e-05
RYN_88	0.000647905	0	0.0107444	0.00025291	0.00074144	0.000283775	0.0494848	2.71864e-05	0.0139433	0.000154164	0.0095589	0.00033777
RYN_89	0.0223958	0	0.00734944	0.000763169	0.00202623	0.00182635	0.0155354	0.000102034	0.0135266	0.000479619	0.0370646	0.00149886
RYN_90	0.00174889	0	0.00178243	2.21884e-05	0.000594284	0.000123697	0.00847257	3.40114e-05	0.00444919	6.85221e-05	0.00224396	0.00013722
RYN_91	0.00133206	0	0.0047877	0.000403769	0.000249034	0.000189183	0.001824	6.80228e-06	0.00368814	4.56814e-05	0.00181281	4.22568e-05
RYN_92	0.000634313	0	0.00155445	4.88144e-05	0.000288653	7.27924e-05	0.00510652	2.03613e-05	0.0128482	1.71305e-05	0.00157273	6.33325e-05
RYN_93	0.0413482	0	0.0271096	0.0106888	0.0482842	0.0143561	0.0565859	0.00211608	0.0483591	0.00276923	0.0412684	0.00221134
RYN_94	0.0410491	5.75607e-06	0.0725617	0.00313254	0.0270201	0.00864422	0.0777812	0.000299381	0.050229	0.00154734	0.0122732	0.00153052
RYN_95	0.00100584	0	0.00271925	0.000221851	0.00109801	0.000334709	0.00511348	3.40114e-05	0.00517235	0.000165583	0.00682008	0.000216384
RYN_96	0.00102396	0	0.000240421	4.43767e-06	8.49091e-05	2.91391e-05	0.000884155	2.03613e-05	0.000199731	0	0.00732963	0.000448602
RYN_97	0.000620721	0	0.00529342	0.000155296	0.000543345	0.000174631	0.0229776	1.36501e-05	0.00619167	8.56526e-05	0.0066192	0.000211107
RYN_98	4.52889e-06	0	5.79885e-05	4.43767e-06	0.000356571	5.81675e-05	6.96112e-06	0	0	0	0.00327286	0.00125608
RYN_99	0.000249195	0.000540846	4.14868e-06	0.00319022	0.00110367	0.00531896	0	6.80228e-06	0	0.000154164	0	0.0129408
RYN_100	0	0.000408511	0	3.55014e-05	5.66061e-06	0.00452584	0	0.00117031	0	0.00316891	0	0.00759456
RYN_101	0.0347015	5.75607e-06	0.0261355	0.00169938	0.00329969	0.0023939	0.0181182	0.000435463	0.0241813	0.000970657	0.0178488	0.00130358
RYN_102	0	6.33381e-05	0	2.6626e-05	0	0.00031288	0	0.00260597	0	7.42322e-05	0	0.00658653
RYN_103	0	5.75607e-06	0	0	0	7.27924e-06	0	6.80228e-06	0	5.71017e-06	4.90222e-06	0.00416936
RYN_104	4.52889e-06	0.00133485	0	3.10637e-05	0.0016923	0.00321612	0	0.000108859	0	5.71017e-06	0	0.0178016
RYN_105	0.00462142	0	0	4.43767e-06	0.000452788	0.00213195	0	0	0	5.71017e-06	0	0
RYN_106	0.0109691	0	2.06853e-05	0	2.26848e-05	7.27924e-05	5.91809e-05	0	1.72723e-05	5.71017e-06	9.80444e-06	0
RYN_107	0.0175206	5.75607e-06	0.000136791	7.54405e-05	0.00220168	0.000800391	9.75011e-05	0.000197319	3.44294e-06	0	2.93409e-05	0
RYN_108	0.012129	5.75607e-06	0.00181145	0.00327453	0.0178964	0.00350717	0.00287176	2.03613e-05	0.0105582	0.00135321	0.0618413	0.00224301
RYN_109	0.0132889	5.75607e-06	4.14868e-06	0.00876313	0.000820678	0.0274025	0	0.000122474	0	0.000194132	0	3.69879e-05
RYN_110	0.0134565	1.15549e-05	0.00178658	0.00317247	0.00607868	0.00237207	0.00195976	6.80228e-06	0.00981094	0.000548136	0.0762948	0.0017733
RYN_111	0.00608034	0	0	0	0.00200359	0.00275771	0	0	0	0	0	0
RYN_112	0.000244663	0.00256038	0	0.00041708	0.0022696	0.060022	0	0.000170102	3.44294e-06	0.00109056	4.90222e-06	0.000506656
RYN_113	0	0.00556955	0	0.00117581	0.000147156	0.00253942	0	0.000673607	0	0.00125614	0	0.000554155
RYN_114	0	0.00635205	4.14868e-06	0.00246255	0.000565984	0.00531168	0	6.80228e-06	0	0.00163299	0	0.000601654
RYN_115	1.81647e-05	0.00857297	8.28573e-06	4.43767e-06	1.13424e-05	0.000298327	6.96112e-06	2.03613e-05	1.03288e-05	5.71017e-06	1.47308e-05	1.05379e-05
RYN_116	0	0.0148215	0	4.43767e-06	0	0	0	1.36501e-05	0	5.71017e-06	0	0
RYN_117	0	0.00228421	0	1.3313e-05	0	2.91391e-05	0	2.03613e-05	0	0.000776525	0	0.000153052
RYN_118	0	0.0228248	0	3.55014e-05	0	7.27924e-06	0	2.71864e-05	0	4.56814e-05	0	2.63447e-05
RYN_119	0.000199356	0.0195107	3.31197e-05	0.00219633	0.000118857	0.000167354	5.56663e-05	0.000258556	4.47928e-05	0.00270071	0.00085741	0.00600598
RYN_120	0	0.00270423	0	0.000310592	0	0.00193549	0	6.80228e-06	0	0.00109627	0	0.000754706
RYN_121	0	0.0106328	0	0.000519132	7.35667e-05	0.00181179	0	5.44865e-05	0	0.000850752	0	3.69879e-05
RYN_122	6.79947e-05	0	0.00516906	7.98781e-05	0.000815018	0.000778562	0.00108257	0	0.000358139	0	0.000494848	1.58068e-05
RYN_123	0.00137283	0	0.00194824	0.000155296	0.000350911	0.000713075	0.00365149	8.16728e-05	0.00664623	0.000102783	0.00564421	0.000200551
RYN_124	0.0133251	0	0.00331201	0.000181918	3.96455e-05	7.99941e-05	0.0391882	0.000142886	0.0162333	0.00149595	0.00482599	0.0005436
RYN_125	9.05778e-06	0	1.24344e-05	0.00209871	9.05273e-05	0.000836772	3.48056e-06	6.80228e-06	3.44294e-06	6.28119e-05	9.80444e-06	0
RYN_126	0.00151329	0	0.00849766	0.000922901	0.00615792	0.00274316	0.000692704	0	0.00459727	0.000125614	0.0028956	7.91393e-05
RYN_127	0.000892569	0.0010932	0.000128501	0.00753851	0.0181285	0.0165535	4.17214e-05	0.000721236	6.88589e-06	0.00138176	6.3753e-05	0.00121386
RYN_128	0.0160844	0	0.00464262	0.00130005	0.0090218	0.00293962	0.00512044	0.000102034	0.00142911	0.000159873	0.000979897	3.16136e-05
RYN_129	0.000276379	1.72254e-05	1.24344e-05	0.000102067	0.0174889	0.00207374	0	6.80228e-06	0	1.71305e-05	0	1.58068e-05
RYN_130	0.00044855	0	1.66179e-05	4.43767e-06	0.00347515	0.000211012	0	0	0	5.71017e-06	0	0
RYN_131	1.36235e-05	0	0	8.87535e-06	0.00271107	0.0034053	0	0	0	0	0	0
RYN_132	0.00684605	5.75607e-06	0.00195653	0.00242705	0.0139515	0.00285958	0.00189014	1.36501e-05	0.00684252	0.000719428	0.0402689	0.0013933
RYN_133	4.52889e-06	0	0	4.43767e-06	0.00469202	7.99941e-05	0	0	3.44294e-06	0	6.85828e-05	3.16136e-05
RYN_134	0.000253726	5.17832e-05	0	2.21884e-05	0.00271673	0.00082222	0	0.000734844	0	0	9.80444e-06	6.33325e-05
RYN_135	0	5.75607e-06	0	1.77507e-05	0.00524668	0.00280137	0	0	0	0	0	0
RYN_136	0.000801954	0	0	0.000279532	0.000565984	0.00319429	0	8.16728e-05	0	1.14203e-05	4.90222e-06	4.75258e-05
RYN_137	2.71242e-05	0.000138088	4.14868e-06	8.87535e-06	0.00187907	0.00377639	0	0	0	0.000274067	4.90222e-06	0
RYN_138	1.36235e-05	0	2.90523e-05	0.0016062	0.00167532	0.00853507	0.000174046	2.03613e-05	1.03288e-05	0.00207835	0.0019451	0
RYN_139	0.000262787	0	0.000721264	0.00172157	0.000249034	0.00424207	0.000379421	0.00141525	0.00182858	0.00220967	5.88025e-05	0
RYN_140	4.52889e-06	0	0	1.77507e-05	7.91849e-05	0.00560273	0	6.80228e-06	0	0	0	0
RYN_141	0	6.90086e-05	0	3.55014e-05	2.26848e-05	0.00852052	0	0	0	2.28407e-05	0	0
RYN_142	4.52889e-06	0.000184117	0	0.00056794	1.13424e-05	0.00601021	0	0	0	0.00213545	0	0.000126664
RYN_143	0.000765707	0.000834282	0.00011191	0.00563502	0.0153835	0.0169974	2.78898e-05	0.000544329	3.44294e-06	0.00106201	4.90222e-05	0.000934147
RYN_144	1.36235e-05	2.30029e-05	4.14868e-06	0.000168607	0.00432413	0.00459861	0	0	0	2.28407e-05	0	0
RYN_145	0	0.000471801	0	0.000727672	5.66061e-06	0.0048169	0	6.80228e-06	0	0.000799365	0	1.05379e-05
RYN_146	0.000240133	0	4.14868e-06	0.000248474	6.79485e-05	0.00434394	3.48056e-06	1.36501e-05	0	0.000102783	0	1.58068e-05
RYN_147	0.0228806	5.75607e-06	0.0105329	0.000559066	0.00154514	0.000458405	0.0269319	0.000102034	0.0277833	0.000890721	0.0120772	0.00112414
RYN_148	0.000353403	0	0.00241251	2.6626e-05	0.000113197	2.91391e-05	0.00258633	0	0.00229691	1.71305e-05	0.00111218	2.63447e-05
RYN_149	0.00551399	0	0.00104044	0.00150415	0.00808793	0.00170993	0.00243665	2.03613e-05	0.00712146	0.00102775	0.0301808	0.00117164
RYN_150	0.00117801	0	0.000916089	0.000115363	0.000288653	0.000472958	0.00364801	6.80228e-05	0.00615724	7.99424e-05	0.00491418	0.000195274
RYN_151	4.98301e-05	0	1.66179e-05	0.000102067	5.66061e-06	5.81675e-05	3.48056e-06	0.0188474	0	0.00234671	0	0
RYN_152	0.000398712	0	0.000791733	0.0020366	0.000322611	0.00130245	0.000323726	0.00120433	0.00274459	0.00256939	6.3753e-05	0
RYN_153	7.25359e-05	0	0.000335761	0.00350969	0.0015225	0.00235751	0.000891117	0	0.00592307	0.000194132	0.0047329	4.75258e-05
RYN_154	7.70771e-05	0	0.00130574	4.43767e-06	5.09879e-05	7.27924e-06	0.00253759	0	0.00710424	3.99712e-05	0.00215577	0.000126664
RYN_155	0.0023968	0	0.000642505	0.000585687	0.003045	0.0007058	0.000866751	6.80228e-06	0.00332312	0.000285488	0.0129199	0.000422213
RYN_156	0.000647905	0	0.00117724	3.99391e-05	0.00039619	4.36533e-05	0.00159426	6.80228e-06	0.0031165	1.71305e-05	0.00219497	6.86015e-05
RYN_157	0.0025146	0	0.00667791	0.000359399	0.00162438	0.00039292	0.00579226	6.80228e-06	0.00557526	0.000177002	0.00200389	0.000126664
RYN_158	0	0.000103566	0	0.000337214	5.66061e-06	0.00326705	0	0	0	0.00195844	0	6.86015e-05
RYN_159	0	0.00273875	0	0.000230725	1.13424e-05	0.000349262	0	4.08364e-05	0	0.0151879	0	0.000390547
RYN_160	0	1.15549e-05	0	2.6626e-05	0	0.00136794	0	6.80228e-06	0	0.00341443	0	0.000131941
RYN_161	0.000217479	1.15549e-05	0	0.00758288	1.69606e-05	0.00873881	3.48056e-06	0.0180513	0	0.0250315	0	0.00502434
RYN_162	0	0.00638658	0	0.000128674	0	7.27924e-06	0	0.000115669	0	0.00497319	0	0.0016783
RYN_163	0	0.00540845	0	0.000687739	5.66061e-06	0.0004293	0	0.000578349	0	0.00623505	0	0.000211107
RYN_164	0	0.0242115	0	0.00294175	1.69606e-05	0.00136066	0	8.84978e-05	0	0.020458	0	0.00623292
RYN_165	0	1.72254e-05	0	0.000621184	5.66061e-06	0.00249576	0	0.000183711	0	0.00750261	0	1.58068e-05
RYN_166	9.05778e-06	0	0	0.000408207	0	0.000458405	0	0.00187793	0	0.0144799	0	0.000612209
RYN_167	0	0.000247408	0	3.55014e-05	0	2.18266e-05	0	6.80228e-06	0	0.00401395	0	9.49461e-05
RYN_168	0.0218747	1.72254e-05	0.0037514	0.00104714	0.00410905	0.00238662	0.00162559	0	0.00335411	0.000256939	0.0209796	0.000480267
RYN_169	0.000928815	0	0.00109019	3.10637e-05	6.22243e-05	2.18266e-05	0.0122563	3.40114e-05	0.0137539	0.000496748	0.006678	0.000554155
RYN_170	0.00993153	0	0.00191923	7.10028e-05	0.00111499	0.000531169	0.0180277	2.71864e-05	0.0112332	0.000308326	0.00586958	0.000364159
RYN_171	0.000738522	0	0.00370995	0.000181918	6.79485e-05	2.91391e-05	0.00855263	1.36501e-05	0.0155756	0.000422521	0.0076285	0.000469713
RYN_172	0.0183634	0	0.0399224	0.00267109	0.000277333	0.000189183	0.00784252	5.44865e-05	0.00446641	0.000119905	0.00594797	0.000569988
RYN_173	0.00017217	0.00167432	3.73032e-05	0.00475649	0.00178851	0.00873153	0.000254107	0.00656597	9.63794e-05	0.00793655	0.0250805	0.0594001
RYN_174	0.028159	1.15549e-05	0.0016415	0.00697944	0.0175172	0.00889889	0.00269075	0.000251752	0.000977995	0.000890721	0.00831933	0.000385269
RYN_175	0.0176158	0	0.0102967	0.000545755	0.000973494	0.000356538	0.0352652	0.000136082	0.0311237	0.000993497	0.015551	0.00145664
RYN_176	0.00284535	0	0.00126428	6.65651e-05	0.000356571	0.000160078	0.00668337	6.80228e-06	0.0136472	0.00045678	0.00598227	0.000432769
RYN_177	0.00357934	0	0.00474211	0.00016417	0.00131874	0.000516616	0.0130778	6.80228e-06	0.0206825	0.000433941	0.00513466	0.000522489
RYN_178	0.00352497	0	0.0022467	0.00016417	0.000215074	0.000101821	0.012587	4.76614e-05	0.0276972	0.000696589	0.00867699	0.000712485
RYN_179	0	0.0279111	0	0.000860783	0.000305632	0.00160806	0	0.000408247	0	0.000850752	0	0.0158963
RYN_180	0.000122366	0	0	0.00366942	5.66061e-06	0.00502063	0	0.010873	0	0.0103175	0	0.00545183
RYN_181	0.00111458	0.00201378	8.70408e-05	0.0124015	0.0119649	0.0110308	9.39865e-05	0.00145608	6.88589e-06	0.00230674	0.000132286	0.00257022
RYN_182	1.36235e-05	0.00107018	0	0.000563502	0.000413169	0.00273588	2.43753e-05	0.00423216	1.72723e-05	0.0041567	0.00675639	0.0292647
RYN_183	0.00953282	0.00282505	0.00134304	0.00296837	0.00106971	0.0012879	0.00333821	0.00107505	0.0219395	0.00373989	0.0220281	0.0105712
RYN_184	0.00145439	0	0.000128501	0	0.000798039	7.99941e-05	0.00146895	0	0.0010021	1.71305e-05	0.00924043	0.000179441
RYN_185	0.00473923	0	0.00963344	0.00073211	0.00342421	0.00236479	0.0010408	0	0.0021144	7.99424e-05	0.00312097	5.80636e-05
RYN_186	0.0101807	0	0.0027151	0.000137548	0.000232054	0.000109133	0.000435116	0	0.000557871	5.71017e-06	7.83631e-05	0
RYN_187	0.00188028	0	0.00567478	0.000421518	0.00302802	0.000676694	0.000953774	0	0.00259995	5.13916e-05	0.000617335	7.38704e-05
RYN_188	0.00118707	0	0.00239592	0.000319466	0.001664	0.00107689	0.00116263	1.36501e-05	0.000306484	0	0.000117605	5.27947e-06
RYN_189	0.00180326	0	0.00344466	0.00163726	0.0021564	0.00109872	0.00033765	3.40114e-05	0.000323702	0.000108493	0.000730023	3.69879e-05
RYN_190	0	5.75607e-06	4.14868e-05	0.0073699	5.66061e-06	2.18266e-05	3.48056e-06	0	0	5.71017e-06	0	0
RYN_191	1.36235e-05	0	4.14868e-06	4.43767e-05	0.00873315	0.000531169	3.48056e-06	0	3.44294e-06	0	4.90222e-06	0
RYN_192	9.05778e-06	0	0.000385504	7.10028e-05	0.00661636	0.000480234	1.39449e-05	0	6.88589e-06	0	9.80444e-06	0
RYN_193	0.00299486	0	0.00295967	0.00361618	0.0217168	0.00363814	0.00481064	6.80228e-06	0.0021144	0.000411102	0.00105829	0.000263883
RYN_194	0.00243304	0	0.00140108	0.000359399	0.00377512	0.00189911	0.000891117	0	0.000309928	6.85221e-05	0.000930902	5.27947e-05
RYN_195	0.0039554	0	0.00333688	0.00243593	0.00340723	0.00805484	0.00129838	0.000557937	0.00190778	0.00243235	0.00235665	0.000311382
RYN_196	4.52889e-06	0	0	0	0.026873	0.00273588	0	0	0	0	0	0
RYN_197	0	0	0	0	0.000147156	0.0061048	0	0	0	0	0	7.91393e-05
RYN_198	0	0	0	7.98781e-05	1.13424e-05	0.00283775	0	6.80228e-06	0	1.14203e-05	0	0
RYN_199	1.36235e-05	0	0.000107726	2.21884e-05	0.00815018	0.00502063	1.39449e-05	0	1.38178e-05	0	3.42914e-05	0
RYN_200	0.000493858	0	0.00154616	0.00651799	0.0214508	0.00861511	0.000682262	6.80228e-06	0.00604704	0.000274067	0.0018863	0.00042749
RYN_201	4.52889e-05	0	6.63556e-05	0.00138435	0.000798039	0.00467865	3.83202e-05	2.71864e-05	3.78839e-05	1.14203e-05	3.92419e-05	5.27947e-06
RYN_202	0.000679621	0	0.0586587	0.00352744	0.00431281	0.00571188	0.000442078	0	0.000843693	0	0.000323366	5.27947e-06
RYN_203	9.05778e-06	0	2.48688e-05	0.000749857	0.00259787	0.00816398	0	0	0	0	0	0
RYN_204	0.00248288	0	0.00850595	0.000798665	0.0142855	0.0102304	0.000633528	0	0.00166672	0.000165583	0.00436544	6.86015e-05
RYN_205	0.00130487	0	0.00137206	0.00157514	0.00908406	0.00154985	0.00244361	0	0.000988326	0.000159873	0.00048015	0.00010032
RYN_206	7.70771e-05	0	9.52917e-05	0	9.05273e-05	7.27924e-06	0.0028648	0	0.000847137	5.71017e-06	0.00445853	0.000321938
RYN_207	1.36235e-05	0	0.000315036	8.87535e-06	0.000441468	1.45142e-05	0.00212684	0	0.000550984	0	9.80444e-05	1.05379e-05
RYN_208	0.0016175	0	0.0047877	0.000341651	0.000860297	0.000749456	0.000758842	0	0.00108475	2.85509e-05	0.00150414	2.63447e-05
RYN_209	0.00203886	0	0.00822822	0.000279532	0.0014659	0.000269222	0.00663812	0	0.00258618	4.56814e-05	0.00119547	5.80636e-05
RYN_210	0.001912	0	0.00480014	0.0002396	0.000894256	8.73066e-05	0.00292398	0	0.0042288	6.85221e-05	0.00114648	9.49461e-05
RYN_211	1.81647e-05	0	0.000729554	0	1.69606e-05	7.27924e-06	0.0026455	0	0.00145666	0	0.00156784	2.10757e-05
RYN_212	0.000924285	0	0.00277728	0.000199666	0.00076974	0.000618484	0.000261069	0	0.000943559	1.71305e-05	0.000926003	1.05379e-05
RYN_213	0.000815545	0	0.00205187	0.00314141	0.00116593	0.000261946	0.00192843	2.71864e-05	0.00522057	0.000382553	0.00399308	0.000622764
RYN_214	0.000829138	0	0.00051815	0.000594562	0.000311292	0.00011642	0.00098162	0	0.00559248	0.000519587	0.000695727	6.33325e-05
RYN_215	0.000430426	0	0.00144667	0.000110926	0.00117725	0.000865877	0.000121832	0	0.000289266	1.14203e-05	0.000940701	5.27947e-06
RYN_216	0.00703181	0	0.000621779	0.000616747	0.000894256	0.00050934	0.0101434	9.52091e-05	0.0144736	0.00272355	0.0151443	0.00097109
RYN_217	0.0035295	0	0.000140936	4.43767e-06	0.000588625	0.000603931	0.002555	0	0.000692173	0.000108493	0.00741292	0.000459157
RYN_218	0.000357933	0	0.000306745	4.43767e-06	0.000515046	2.18266e-05	0.00389864	0	0.0029271	6.85221e-05	0.0157175	0.000997479
RYN_219	1.81647e-05	0	0	3.10637e-05	0.000130177	0.000414748	3.48056e-06	1.36501e-05	0	1.71305e-05	1.95606e-05	0.00775289
RYN_220	0	0.0463113	0	0.00587019	0	0.000407471	0	0.00919235	0	0.00581252	0	0.00502434
RYN_221	0	0.00421744	0	0.00403769	0	1.45142e-05	0	0.000510308	0	0.00126185	0	0.000596377
RYN_222	1.36235e-05	0.00369961	4.14868e-06	6.65651e-05	5.66061e-06	4.36533e-05	3.48056e-06	5.44865e-05	3.44294e-06	0.000148454	4.90222e-06	0.000168885
RYN_223	0	0.00101265	0	0.0140299	0	1.45142e-05	0	0.000687215	0	0.00138176	0	0.000517211
RYN_224	0	0.000103566	0	0	0	0	0	0.110165	0	0	0	3.69879e-05
RYN_225	0	0.137357	0	0.0227442	0	0.000101821	0	0.0293121	0	0.0410645	0	0.113375
RYN_226	0	0.00503446	0	8.87535e-06	0	0	0	0.0102878	0	0.000371134	0	0.00454407
RYN_227	0	0.000356727	0	1.3313e-05	0	7.27924e-06	0	0.0179356	0	2.85509e-05	0	6.33325e-05
RYN_228	0	0.00090908	0	0	0	2.91391e-05	0	0.0182418	0	9.70729e-05	0	0.00114525
RYN_229	0	0.000184117	0	4.88144e-05	0	7.27924e-06	0	0.00190515	0	0.0077881	0	8.44083e-05
RYN_230	0	0.0102933	0	0.000173044	0	0.000756733	0	0.00127917	0	0.00233529	0	0.0117903
RYN_231	1.81647e-05	0	0.00215965	0.000146422	0	0	0.000327207	0	0.00237956	7.42322e-05	0.000387059	1.58068e-05
RYN_232	7.25359e-05	0	0.00460946	0.000261785	2.8303e-05	2.91391e-05	0.000278474	0	9.98338e-05	5.71017e-06	9.80444e-06	0
RYN_233	0.00033981	0	0.00264464	0.00025291	1.13424e-05	0	6.96112e-06	0	0	0	4.90222e-06	0
RYN_234	0.000869915	0	0.000182388	0	0.00700689	0.000487511	0.00418407	0	3.44294e-06	0	3.42914e-05	0
RYN_235	0	0	0	0	2.8303e-05	0	0.00176483	0	0.000182513	0	0	0
RYN_236	0.00256897	0	0.000447682	4.43767e-06	5.66061e-06	0	0.00260025	0	0.00160474	0.000114195	0.000220477	5.27947e-06
RYN_237	9.05778e-06	0	0.000953396	7.10028e-05	5.66061e-06	0	0.000219298	0	0.00314749	0.000119905	0.000269471	5.27947e-06
RYN_238	0.000865384	0	0.00744063	0.000230725	0.00179417	0.000567549	0.00182052	0	0.00357106	1.14203e-05	0.000970098	9.49461e-05
RYN_239	0	0.000460294	0	0.00102939	0	5.09658e-05	0	0.000755256	0	0.0108714	0	0.000395825
RYN_240	0	0.000103566	0	4.43767e-05	0	0.000443853	0	5.44865e-05	0	0.0162671	0	0.00138275
RYN_241	0.00647906	0	4.14868e-06	0	0.000107537	0.000633036	0	0	0	0	0	0
RYN_242	0	0.0134463	0	1.77507e-05	0	0	0	0	0	2.28407e-05	0	3.16136e-05
RYN_243	0	0.00380893	0	8.87535e-06	0	0.000356538	0	0.00440906	0	0.0227134	0	0.0109881
RYN_244	0.00226087	0	0.00237105	0.000301717	0.000718801	0.000211012	0.00156293	6.80228e-06	0.0025173	0.0002341	0.00037726	2.63447e-05
RYN_245	4.52889e-06	0	2.48688e-05	0.00346088	0.000209415	0.000283775	3.48056e-06	6.80228e-06	3.44294e-06	3.4261e-05	0	0
RYN_246	9.05778e-06	0	8.28573e-06	0.00846141	6.22243e-05	0.000523892	1.04417e-05	2.03613e-05	3.44294e-06	0.000268358	0	0
RYN_247	0.000240133	2.87803e-05	0	1.77507e-05	0.00627111	0.0030051	0	6.80228e-06	0	2.85509e-05	0	1.05379e-05
RYN_248	9.05778e-06	0	0	2.6626e-05	0.0973381	0.0036818	0	0	0	1.14203e-05	0	0
RYN_249	0.000194825	0	0.00041452	0.0111059	0.000537686	0.014669	2.43753e-05	3.40114e-05	7.23133e-05	0.000285488	4.90222e-06	0
RYN_250	0.000620721	0	8.70408e-05	0.00378478	0.000696162	0.0100194	0.000100902	0.00448391	0.000196288	0.0066747	0.000450752	5.27947e-06
RYN_251	0.000992247	0	0.000211405	0.00016417	0.00105839	0.00916811	1.74595e-05	0	0	0.000102783	0	0
RYN_252	4.52889e-06	0	0	0.00115806	0.00034525	0.00486055	0	0	0	1.14203e-05	0	0
RYN_253	4.52889e-06	0	0	8.87535e-06	0	0.00308514	0	0	0	0	0	0
RYN_254	0.0129898	0	0.00301356	0.00159289	0.0045675	0.00633764	0.00260373	0.000142886	0.00629843	0.000531007	0.00174422	6.86015e-05
RYN_255	0	0.000276177	0	0	0	7.27924e-06	0	0.00521195	0	0.000445361	0	0.000179441
RYN_256	0	5.75607e-06	0	0	0	0	0	0.00423896	0	5.71017e-06	0	5.27947e-06
RYN_257	0.00451722	0	0.00318351	0.000159733	0.00116593	0.000400195	0.00313283	1.36501e-05	0.00464548	9.70729e-05	0.00148944	0.00013722
RYN_258	0.000154047	0	1.66179e-05	0.00113144	0.000209415	0.00261946	2.43753e-05	0.00127917	4.82473e-05	0.00516732	0.000102874	0
RYN_259	0	0.000166856	0	0.000195229	0	0.000123697	0	6.80228e-06	0	0.00463061	0	0.0018894
RYN_260	0	3.45578e-05	0	4.43767e-06	0	0.00117876	0	2.03613e-05	0	0.00376843	0	1.58068e-05
RYN_261	0	2.30029e-05	0	3.55014e-05	0	0.000909535	0	3.40114e-05	0	0.0194702	0	3.69879e-05
RYN_262	0	0.000558106	0	0	0	9.46191e-05	0	0.00188474	0	0.00764535	0	0.00210051
RYN_263	0.000135924	0	7.46064e-05	4.43767e-06	0.000147156	1.45142e-05	0.000191451	0	0.000175626	0	0.00398818	2.10757e-05
RYN_264	0	0.00150746	0	4.43767e-06	0	7.27924e-06	0	4.08364e-05	0	0.0065034	0	0.00550988
RYN_265	0	0.000753731	0	0.00381584	5.66061e-06	0.000611207	0	0.000163299	0	0.0154506	0	0.0736973
RYN_266	0	0.00127156	0	2.6626e-05	0	0.000218289	0	0.000367422	0	0.0147997	0	0.0124289
RYN_267	0	0.00292286	0	4.88144e-05	0	0.000349262	0	0.0208002	0	0.0246147	0	0.00625403
RYN_268	0	0.00137513	0	1.77507e-05	0	0.00019646	0	0.00533442	0	0.0110312	0	0.00329854
RYN_269	0.000711337	0	0.00101557	5.32521e-05	5.66061e-06	0	0.0018066	0	0.00184235	0.000142743	0.00180791	0.000121387
RYN_270	0	0	0	0.00204991	1.13424e-05	0.000269222	0	0	0	0	0	0
RYN_271	0	0	0	0.00215639	0	1.45142e-05	0	2.03613e-05	0	0	0	0
RYN_272	0	5.75607e-06	0	9.76288e-05	0	2.91391e-05	0	0.000156494	0	0.000245519	0	0.00739929
RYN_273	0	0	0.0042281	0.00404657	5.66061e-06	0.0014407	0	0	0	0	0	0
RYN_274	4.52889e-06	0	0	0	0.0135667	0	0	0	0	0.000159873	0	0
RYN_275	0.000154047	0	0	0	0	0	0.00235659	1.36501e-05	0	0	0.000186181	1.05379e-05
RYN_276	0	0	0	0	0	0	0	0.0157719	0	0	0	0
RYN_277	0.0215485	5.75607e-06	0.00928939	0.000496947	0.00129045	0.000756733	0.00240184	5.44865e-05	0.00479355	9.13628e-05	0.00363542	0.000348326
RYN_278	0	0	0.0148357	0.000532443	0	0	1.04417e-05	0	3.44294e-06	0	9.80444e-06	0
RYN_279	0.00429521	0	0.00346953	0.000350526	0.00146024	0.000502063	0.00400306	0.000306185	0.017504	0.000502458	0.00929922	0.00111359
RYN_280	0	0	4.14868e-06	0.00394008	0	7.99941e-05	0	0	0	0	0	0
RYN_281	0	0	0	0.00202772	1.69606e-05	8.73066e-05	0	0	0	0	0	0
RYN_282	0	0	0	0.00283082	0	0	0	0	0	0	0	0
RYN_283	4.52889e-06	0	8.28573e-06	0.00360287	0	0.00039292	0	0	0	0	0	0
RYN_284	0	0	0	0.0032834	0	0	0	0	0	0	0	0
RYN_285	0	0	0	0.00256016	0	0	0	0	0	0	0	0
RYN_286	0	0	0	0.0146422	0	0.00180452	0	0	0	0	0	0
RYN_287	0.00260521	0	0.0152958	0.000514695	0.00464108	0.000538445	0.00422236	6.80228e-06	0.00133958	0.0010563	0.000558542	3.16136e-05
RYN_288	0.000117825	0	4.14868e-06	0	0.00572777	0.00082222	0	0.000299381	0	0	0	0
RYN_289	0	0	0	0	0	0.00408927	0	0	0	0	0	0
RYN_290	0	0	0	0.000838598	0	0.00263401	0	0	0	0	0	0
RYN_291	0	0	0	0	0	0.00400923	0	0	0	0	0	0
RYN_292	0	0	0	0.0038469	0	0.00486055	0	0	0	0	0	0
RYN_293	1.36235e-05	0	0	0	2.26848e-05	0	0.00229393	0	0.000117084	0	4.90222e-05	0
RYN_294	0.000593536	0	0.00550897	0.00020854	0.000418829	3.63408e-05	0.00252715	0	0.00197321	8.56526e-05	0.000558542	5.27947e-05
RYN_295	0.00471657	0	0.00447267	0.000230725	0.00140364	0.00104778	0.00987886	3.40114e-05	0.00247942	6.28119e-05	0.00172462	0.000153052
RYN_296	4.52889e-06	0	0	0	0	0	0.00244709	0	0.000134302	0	9.80444e-05	5.27947e-06
RYN_297	0	0	0	0	0	0	0	0.00413009	0	0	0	0
RYN_298	0	0	0	1.3313e-05	0	0	6.96112e-06	0.00654555	0	0.000131324	0	1.05379e-05
RYN_299	0	0	0	0.00307042	0	0	0	0.000190515	0	0	0	0
RYN_300	9.5119e-05	0	0.000252857	2.21884e-05	0.00410339	6.54799e-05	0.000309802	0	0.000120527	5.71017e-06	0.000338065	1.05379e-05
RYN_301	0	0	0	0.000199666	0	0	0	0.00501463	0	0	0	0
RYN_302	0.00152688	0	0.00678154	0.0002396	0.000996133	7.27924e-06	0.0029553	0	0.00307517	5.71017e-06	0.000646732	0.000131941
RYN_303	0.000366996	0	0.00141351	1.77507e-05	0.000628244	8.73066e-05	0.000469925	0	0.000537208	0	0.00520325	9.49461e-05
RYN_304	0	0	8.28573e-06	0	0	0	2.78898e-05	0	6.88589e-06	0	0.00325816	0
RYN_305	5.89124e-05	0.00684112	0.00075028	0.0033677	0.000922555	0.00129518	1.04417e-05	0.000476288	0	0.000205551	4.40717e-05	0.0057896
RYN_306	0.000104201	0.0108572	0.000103659	0.000709924	0.000226394	0.000880429	3.1291e-05	5.44865e-05	0	0.000142743	0.000166583	0.00453879
RYN_307	9.05778e-06	0.0162369	0	0.00025291	0.000118857	7.99941e-05	0	0.000694019	0	3.4261e-05	4.90222e-06	7.38704e-05
RYN_308	0	0.00680084	0	0.000110926	0	0.000189183	0	0.00230659	0	0.000770816	0	0.000385269
RYN_309	0	0.00444759	0	0	5.66061e-06	1.45142e-05	0	0.00261278	0	0	0.000519346	0.00201079
RYN_310	0	0.00674906	0	0.000261785	1.13424e-05	9.46191e-05	0	0.00128598	0	3.99712e-05	0	0.00116636
RYN_311	0	0.00920587	0	0.000190793	5.66061e-06	7.27924e-06	0	0.000374226	0	0.000376843	0	0.000501378
RYN_312	0	0.0135211	4.14868e-06	0.00104714	0.000299972	0.000349262	0	0.00217731	0	5.71017e-05	0.000220477	0.013685
RYN_313	0	0.00559832	0	0.000816413	0	0	0	0.00144927	0	0	4.90222e-06	0.00255967
RYN_314	0	0	0.00551726	0.000922901	9.05273e-05	0	7.6527e-05	6.80228e-06	3.78839e-05	0	9.80444e-06	0
RYN_315	4.52889e-06	5.75607e-06	4.14868e-06	0.00259122	5.66061e-06	1.45142e-05	0	0.000108859	0	0	0	5.27947e-06
RYN_316	0	5.75607e-06	0.00012021	0.0105291	6.22243e-05	0	0	0.000551133	0	0.000108493	4.90222e-06	5.27947e-06
RYN_317	0	5.17832e-05	0	0.00484967	5.66061e-05	1.45142e-05	0	0	0	5.71017e-06	0	8.44083e-05
RYN_318	0	0	0	0	0.00429583	0.00031288	0	0	0	0	0	0
RYN_319	0	0.000178364	0	0	0	7.27924e-06	0	0.0074505	0	0	0.000328265	0.00088137
RYN_320	0	0	0	5.32521e-05	0	0.00019646	0	0.0342179	0	0	0	5.27947e-06
RYN_321	0	5.75607e-06	0	0	0	7.27924e-06	0	0.00459958	0	0	0	0
RYN_322	0	4.02283e-05	0	0	5.66061e-06	3.63408e-05	0	0.0116214	0	1.14203e-05	0	5.27947e-06
RYN_323	0	4.60057e-05	0	0.000119799	1.69606e-05	0.000189183	0	0.00549092	0	1.14203e-05	0	5.27947e-06
RYN_324	0	0.00017261	0	4.43767e-06	0	5.09658e-05	0	0.0412397	0	0.00141602	0	4.22568e-05
RYN_325	2.71242e-05	0	0.000240421	0.000212978	0.000107537	7.27924e-06	4.17214e-05	0.000238143	0.00260684	6.28119e-05	0.000338065	5.27947e-06
RYN_326	0	2.87803e-05	0	1.77507e-05	2.26848e-05	3.63408e-05	0	1.36501e-05	0	0.00443647	0	0
RYN_327	0.00382853	0	0.000654941	0.00046145	0.00141496	0.00039292	0.000306321	0.000156494	0.00025483	2.28407e-05	0.00505137	9.49461e-05
RYN_328	0	0.000161102	0	0	0	0	0	0.000591957	0	0	0.000612436	0.00324049
RYN_329	0	0.00200803	0	0	0	7.27924e-06	0	0.000938968	0	0	0	0.00335132
RYN_330	0	0.00161103	0	0.000275096	0	0.00011642	0	0.0028169	0	0.000279778	1.47308e-05	0.00667097
RYN_331	0	0.000201379	0	4.43767e-05	1.13424e-05	1.45142e-05	0	0.00481051	0	1.14203e-05	0	0.0163713
RYN_332	4.52889e-05	0.00235901	0.000891218	0.00449027	0.000594284	0.00161533	1.04417e-05	0.000251752	0	0.000114195	2.93409e-05	0.00733595
RYN_333	0	0.0126811	4.14868e-06	0.00103383	0.000622583	0.000727627	0	0.00278288	0	7.99424e-05	0.00056344	0.0231531
RYN_334	0	0	0	0	2.8303e-05	0.00994667	0	0	0	0	0	0
RYN_335	0	0	0	0	0	0	0	0.00456556	0	0	0	0
RYN_336	0.00428161	0	0.00675253	0.000847472	0.000226394	0.000167354	0.00416319	8.16728e-05	0.00847481	0.000531007	0.00312097	0.000290272
RYN_337	0	0.00223818	0	5.32521e-05	0	0	0	8.16728e-05	0	0.00091927	0	0.00786372
RYN_338	0	0.000707702	0	1.3313e-05	0	0	0	5.44865e-05	0	0.00045107	0	0.00714068
RYN_339	0	0	0	0.00044814	0	0.00397285	0	0	0	0	0	0
RYN_340	4.52889e-06	0	0.000468407	0	3.39212e-05	0	0.00241924	0	0.00034092	0	0.00048015	1.05379e-05
RYN_341	0	0.000420019	0	0.00032834	0	0.000640313	0	0.00129958	0	0.00324314	0	4.75258e-05
RYN_342	0	0.0043843	0	0.000150859	0	0.00375456	0	0.00301422	0	0.0292739	0	0.00563655
RYN_343	0	0.000932095	0	0.000226289	0	0.00234296	0	0.00668844	0	0.00611514	0	0.000733595
RYN_344	0	0.00722086	0	0.000319466	0	0.00023284	0	0.00023134	0	0.0448158	0	0.0182343
RYN_345	0	0	0	0	0	0.00761099	0	0	0	5.71017e-06	0	5.27947e-06
RYN_346	0	0.000828529	0	0	0	0.000334709	0	0.0279989	0	0.00123902	0	0.000928869
RYN_347	0	0.00139814	0	0	0	0.000167354	0	0.0117575	0	0.00659476	0	0.019501
RYN_348	0	0	0	0.0210315	0	0.00831679	0	0	0	0	0	0
RYN_349	0	0	0	0	0	0	0	0.006287	0	0	0	0
RYN_350	0	0.00319904	0	0	0	0	0	0	0	0	0	0.000105554
RYN_351	0	0.00424046	0	8.87535e-06	0	0	0	1.36501e-05	0	5.71017e-05	0	0.00010032
RYN_352	0	0.0127789	0	8.43158e-05	0	0	0	0.00125196	0	3.99712e-05	0	0.000939424
RYN_353	0	0.00323932	0	0	0	0	0	0	0	5.71017e-05	0	4.75258e-05
RYN_354	0.00429974	0	0	0.00102495	8.49091e-05	0.00251032	0	0.00172824	0	0.000274067	0	0
RYN_355	0.00150423	0	0.00312962	0.000204103	0	7.27924e-06	0.000591757	0.000142886	0.00124316	3.99712e-05	0.000509546	1.05379e-05
RYN_356	9.05778e-06	0	0	0.00570602	0.000158476	0.000836772	0	0.00014969	0	0	0	0
RYN_357	4.52889e-06	0	5.79885e-05	0.00246255	1.69606e-05	0.00182635	0	0	0	3.99712e-05	0	0
RYN_358	4.52889e-06	0	0	3.55014e-05	1.13424e-05	0.00777107	0	0	0	0	0	0
RYN_359	0	0	0	8.87535e-06	0	0.00409654	0	0	0	0	0	0
RYN_360	0.0119432	0	1.66179e-05	4.43767e-06	1.69606e-05	7.27924e-06	0.00271512	0.000421855	0.00769999	0.000867882	0.00238115	0.000300826
RYN_361	0	0.00517831	0	0.000687739	1.13424e-05	2.91391e-05	0	0.00119072	0	0.0711834	4.90222e-06	0.00350965
RYN_362	0	2.30029e-05	0	8.43158e-05	0	9.46191e-05	0	0	0	0.020144	0	0
RYN_363	0	0.000425771	0	5.76898e-05	0	0.000778562	0	0	0	0.00572117	0	0
RYN_364	0	0	0	0	1.69606e-05	0.017514	0	0	0	0	0	0
RYN_365	0.000117825	0	0.0126263	0.00123793	5.66061e-06	7.27924e-06	0	0	0	0	0	0
RYN_366	0	0	0	4.43767e-06	0	2.18266e-05	0	0	0	0.00621221	0	0
RYN_367	0	0	0	0	0	0.0032816	0	0	0	0	0	0
RYN_368	0	0	0	6.21274e-05	0	0.00946644	0	0	0	0.000588104	0	5.27947e-06
RYN_369	0	0	0.00377628	0.000550191	0.000113197	2.18266e-05	0	0	0	0	0	0
RYN_370	0	0	0	0.00303493	1.69606e-05	0.00019646	0	6.80228e-06	0	0.00343156	0	0
RYN_371	0	0	0.000140936	0.00192123	2.8303e-05	0.000371091	0	6.80228e-06	0	0.000154164	0	5.27947e-06
RYN_372	4.52889e-06	0	0.00141351	9.76288e-05	0.0135214	0.000880429	0	0	0	0	0	0
RYN_373	5.43712e-05	0	1.24344e-05	0	0.00331667	0.000130973	0	0	0	0	0	0
RYN_374	0.00171718	0	0.000439391	3.10637e-05	0.00485049	0.000407471	0	0	0	0	0	0
RYN_375	0.000117825	5.75607e-06	0	0.00149084	0.0016074	0.0065341	0	0.000102034	0	0.00156447	0	3.69879e-05
RYN_376	0	0	0	0.0140964	0	0.000305604	0	0	0	0	0	0
RYN_377	0	0	0	0.00290625	0	0	0	0	0	0	0	0
RYN_378	0	0	0	0.0037626	0	0	0	0	0	0	0	0
RYN_379	0	0	0	0.00355406	0	0	0	0	0	0	0	0
RYN_380	0	0	0	0.00290625	0	0	0	0	0	0	0	0
RYN_381	0	0	0	0.0068907	0	0	0	0	0	0	0	0
RYN_382	0	0	0	0.004721	0	0	0	0	0	0	0	0
RYN_383	0	0	0	0.0025646	2.26848e-05	2.18266e-05	0	0	0	0	0	0
RYN_384	0	0	5.39212e-05	0.00269771	0	0	0	0	0	0	0	0
RYN_385	0	0	0	0.0119977	1.69606e-05	0	0	0	0	0	0	0
RYN_386	0	0	0	0.00371379	0	0	0	0	0	0	0	0
RYN_387	0	0	2.06853e-05	0.00879862	0	0	0	0	0	0	0	0
RYN_388	0	0	0	0.00301274	0	0.000130973	0	0	0	0	0	0
RYN_389	0	0	0	0.00255573	0	0	0	0	0	0	0	0
RYN_390	0	0	0	0.00293287	0	0	0	0	0	0	0	0
RYN_391	0	0	0	0.00801771	5.66061e-06	2.18266e-05	0	0	0	0	0	0
RYN_392	0	0	0	0.0117271	0	0	0	0	0	0	0	0
RYN_393	0	0	0	0.0042063	0	2.91391e-05	0	0	0	0	0	0
RYN_394	0	0	0	0.00441928	0	0	0	0	0	0	0	0
RYN_395	1.36235e-05	0.00111046	0	0.00558622	5.66061e-05	5.09658e-05	0	0	0	0	2.45111e-05	0
RYN_396	0	0	0	0.0158136	0.000215074	0	0	0	0	0	0	0
RYN_397	0	0	0	0.00705487	1.13424e-05	0.000341985	0	0	0	0	0	0
RYN_398	0	0	0	0.0010427	0	0.00458406	0	0	0	0	0	0
RYN_399	0	1.72254e-05	0	0	0	0	0	0.00581751	0	0	0	0
RYN_400	0	0	0	0	0	0	0	0	0	0.00546994	0	0
RYN_401	0	0	0.00702197	0.000683303	0	0	0	0	0	0	0	0
RYN_402	0	1.72254e-05	0	0.00321684	5.66061e-06	1.45142e-05	0	0	0	0	0	0
RYN_403	0	0	0	0.00334995	0	0	0	0	0	0	0	0
RYN_404	0	0	0	0.00610535	0	0	0	0.000401442	0	0	0	0
RYN_405	0	0	0	0.00584356	0	0.000400195	0	0	0	0	0	0
RYN_406	0	0	0	0.0114919	4.52637e-05	0.000276498	0	0	0	0	0	0
RYN_407	0	0	0	0.017788	0	0	0	0	0	0	0	0
RYN_408	0	0	0	0.00997	0	0.0147563	0	0	0	0	0	0
RYN_409	0	0	0	0.00193898	0	0	0	0	0	0	0	0
RYN_410	0	0	0	0.018072	0	0	0	0	0	0	0	0
RYN_411	0.000552759	5.75607e-06	0.0013389	0.00268884	0.00142628	0.000676694	6.96112e-06	6.80228e-06	2.06116e-05	1.71305e-05	0.000127387	1.05379e-05
RYN_412	0.00146798	0	0.00156274	0.000594562	0.00466938	0.000523892	0.00308758	0	6.19499e-05	0	0.00183731	7.38704e-05
RYN_413	0	0	0	0	0.00598246	0.000225565	0	0	0	0	0	0
RYN_414	0	0	0	0	0.00702953	0	0	0	0	0	0	0
RYN_415	0.00022201	0	0.000721264	0.001127	0.00334497	0.000494787	0	0	3.44294e-06	0	0.000828013	3.69879e-05
RYN_416	0	0	0	0	0.00288652	0.000640313	0	0	0	0	0	0
RYN_417	0	0	0	0	0.000294312	0.00529713	0	0	0	0	0	0
RYN_418	0	0	3.73032e-05	0.000585687	0.000277333	0.00326705	3.48056e-06	0	0	0	0	0
RYN_419	0.000176702	0	0.000455972	8.87535e-06	0.000554665	0.000283775	0.00343915	6.80228e-06	0.000103288	0	0.000151884	0
RYN_420	0.000444019	0	0.000998993	0.000563502	0.000215074	7.27924e-06	0.00471665	0	0.00363649	6.28119e-05	0.00101909	4.22568e-05
RYN_421	8.60366e-05	0	0.000236276	7.10028e-05	6.79485e-05	9.46191e-05	0.00131231	0	0	0	0.000112655	0
RYN_422	0	0	0	0.00298612	0	1.45142e-05	0	0.00742328	0	0.00135892	0	0
RYN_423	0.00152688	0	0.00834014	0.000736546	0.00160174	0.000523892	0.00161167	4.08364e-05	0.00484176	0.00023981	0.00464961	0.000290272
RYN_424	0	0	0	0	0	0	0	0	0	0.00492751	0	0
RYN_425	0	0	0	0	0	0	0	0	0	0.00465915	0	0
RYN_426	0	0	0	0	0	0	0	0	0	0	0	0.00835454
RYN_427	0	0	0	0.00127786	0	0	0	0.00102742	0	0.0099007	0	0
RYN_428	0	0.00741073	0	0.000581251	0	0.00011642	0	0.00158536	0	0.00409389	0	0.00301882
RYN_429	0	0.00920587	0	1.77507e-05	0	1.45142e-05	0	0.00539566	0	0.000137034	0	0.00191579
RYN_430	0	0	4.14868e-06	0	0.00259221	0	0	0	0	0	0	0
RYN_431	4.52889e-06	0	0	4.43767e-06	0.00143194	0.00294689	0	0	0	0	0	0
RYN_432	0	0.00256038	0	1.3313e-05	0	0	0	0.00919235	0	0.000148454	0	0.000818038
RYN_433	0	0	0	0.000896279	0	0.00102596	0	0	0	0.00484187	0	0
RYN_434	0	0.00231298	0	0.000425954	0	8.73066e-05	0	0.00124515	0	0.00500745	0	0.00227995
RYN_435	0	0.00223818	0	0.000354962	0	7.99941e-05	0	0.00107505	0	0.00264361	0	0.00435407
RYN_436	0	0.0136707	0	0.000115363	0	5.09658e-05	0	0.00665442	0	0.000325456	0	0.00413769
RYN_437	0	0	0	0	0	0	0	0	0	0.00723425	0	0
RYN_438	0	5.75607e-06	0	0.00464113	0	7.27924e-05	0	6.80228e-06	0	0.00125614	0	3.69879e-05
RYN_439	0	0	0	0.00223182	0	3.63408e-05	0	0	0	0	0	0
RYN_440	0	0	0	0.000146422	0	0.00309969	0	0	0	0	0	0
RYN_441	0	0	0	3.99391e-05	0	2.18266e-05	0	0.0107641	0	0	0	0
RYN_442	0.0175161	0	0.0166554	0.000914028	0.00112065	0.000298327	0.00622737	0.000204123	0.00986604	0.000393972	0.00721204	0.000401103
RYN_443	0	0.00284807	0	3.10637e-05	5.66061e-06	0.00019646	0	0.00233381	0	0.00102775	0	4.22568e-05
RYN_444	0.0022065	0	0.00412447	0.000279532	0.00104707	0.000203736	0.00164648	0	0.00100554	1.71305e-05	0.00217047	6.33325e-05
RYN_445	0	0	0.00012021	4.88144e-05	0.00345817	0.00093864	6.96112e-05	0	3.44294e-06	0	0.000362562	0
RYN_446	0.000122366	0	0.000609344	0.001127	0.00174323	0.00450402	0	0	0	0.000382553	4.90222e-06	0.000290272
RYN_447	0.000176702	0	0.00196068	0.000989457	0.00206585	0.000749456	0.0042885	6.80228e-05	0.00568546	8.56526e-05	0.00512486	0.000226939
RYN_448	0.00321687	0	0.00324983	0.000186355	0.000203754	3.63408e-05	0.00166388	3.40114e-05	0.0038741	6.28119e-05	0.0019108	7.91393e-05
RYN_449	0	0.0241424	0	8.87535e-06	0	7.27924e-06	0	0.000864122	0	1.14203e-05	0	0.000390547
RYN_450	0	0.00672604	0	0.000368273	0	2.91391e-05	0	0.000401442	0	0.000947818	0	0.0030241
RYN_451	0	0.0028193	0	0.001127	0	4.36533e-05	0	0.000108859	0	0.0017586	0	5.27947e-06
RYN_452	0	0.00404483	0	0.000705488	0	0.000145525	0	0.00208886	0	0.000628072	0	0.00167302
RYN_453	0	0.00268121	0	0.000288407	5.66061e-06	0.000320156	0	0.0041437	0	0.00276352	0	0.0029291
RYN_454	4.52889e-06	0.00883189	0	8.87535e-06	0	0.000211012	0	6.80228e-06	0	0.00183283	0	0.000638598
RYN_455	0	0.00233024	0	8.43158e-05	5.66061e-06	7.27924e-06	0	0.000374226	0	0.000114195	0	0.00225356
RYN_456	0.000330749	0.00743374	0	0.000315028	2.26848e-05	0.00031288	0	0.00014969	0	0.000319746	0	0.000802205
RYN_457	0	0	4.14868e-06	0.00362061	5.66061e-06	7.27924e-06	0	0.000142886	0	0	0	0
RYN_458	0.000357933	0.00775595	0	0.00291513	6.79485e-05	0.00023284	6.96112e-06	0.00292577	0	0.0026379	0	0.0307213
RYN_459	4.52889e-06	0	0.000203114	0.001797	3.96455e-05	7.99941e-05	3.48056e-06	6.80228e-06	0	1.14203e-05	0	0
RYN_460	0	0	0	0.00730335	5.66061e-06	7.27924e-06	0	0.00183711	0	0.000245519	0	0
RYN_461	4.52889e-06	0	4.14868e-06	0.00197891	0.000107537	0.000145525	0	6.80228e-06	0	1.14203e-05	0	0
RYN_462	1.36235e-05	5.75607e-06	0	0.000315028	0.00778795	0.00326705	0	0.000483091	0	1.14203e-05	0	1.05379e-05
RYN_463	1.81647e-05	0	6.63556e-05	0.000115363	0.00244506	0.000218289	1.39449e-05	6.80228e-06	0	0	4.90222e-06	0
RYN_464	4.52889e-06	5.75607e-06	0	0.00105158	0.00101877	0.00427845	0	2.03613e-05	0	2.28407e-05	0	0
RYN_465	0	0.000788253	0	0.000115363	0	0.000145525	0	0.00393278	0	0.00120476	0	0.00130358
RYN_466	0	0.00248559	0	4.43767e-06	0	6.54799e-05	0	0	0	0.00501887	0	0.0020319
RYN_467	0	0.000500569	0	7.10028e-05	0	6.54799e-05	0	0.00102742	0	0.00111911	0	0.00081276
RYN_468	3.16654e-05	1.15549e-05	0	3.99391e-05	1.69606e-05	0.000458405	0	6.80228e-06	0	0.0116993	0	0.000263883
RYN_469	0	2.87803e-05	0	4.43767e-06	0	7.27924e-06	0	0.00371504	0	0.00068517	0	0.0055996
RYN_470	4.52889e-06	0.00178364	0	8.87535e-06	0	5.09658e-05	0	6.80228e-06	0	0.0014046	0	0.00302938
RYN_471	0.000389649	0.00631178	0	0.000945086	5.66061e-05	0.000181907	6.96112e-06	0.0021569	0	0.00196986	4.90222e-06	0.0394136
RYN_472	0	0.000500569	0	6.21274e-05	0	7.27924e-05	0	0.000857318	0	0.000662331	0	0.00330382
RYN_473	0.00334374	0	0.0023296	0.000124237	0	0	0.000114871	0	2.75205e-05	0	4.90222e-06	0
RYN_474	0	0	0	4.43767e-06	0.00451656	0.0004293	0	0	0	0	0	0
RYN_475	0	0	0	0.0135773	5.66061e-06	0.000109133	0	6.80228e-06	0	0.000194132	0	0
RYN_476	0.0110144	2.30029e-05	0.00093267	0.0141009	0.0129045	0.0035872	0.000139237	0.00266041	0.00066118	0.00137034	0.00127877	0.000369436
RYN_477	0.00268224	0	0.000621779	2.6626e-05	0.000882936	8.73066e-05	0.00216514	6.80228e-05	0.00563725	0.000148454	0.00886807	0.000490823
RYN_478	0	0.00220366	0	0.00025291	5.66061e-06	0.000363814	0	0.000551133	0	0.00154163	0	2.63447e-05
RYN_479	0.000910692	0	0.000978267	2.6626e-05	0.000667863	6.54799e-05	0.00170217	5.44865e-05	0.00467991	0.000114195	0.00714345	0.000379992
RYN_480	0.00022201	0	0.00346539	0.000159733	0.000271673	5.09658e-05	0.00116959	6.80228e-06	0.00210062	0.000137034	0.00203329	6.86015e-05
RYN_481	0.00170811	0	0.00664475	0.000235163	5.09879e-05	3.63408e-05	0.000525619	0	0.000354696	5.71017e-06	0.000421356	2.10757e-05
RYN_482	0.00194372	0	0.00380944	0.000377147	0.000928216	0.000414748	0.000971178	1.36501e-05	0.000933227	0.00021697	0.00145025	0.000110831
RYN_483	0	0	0.00630485	0.00025291	2.8303e-05	6.54799e-05	7.31258e-05	0	7.23133e-05	0	0	0
RYN_484	4.52889e-06	0	8.28573e-05	0.00244924	2.26848e-05	5.09658e-05	0	0	0	5.71017e-06	0	0
RYN_485	0.000108742	0	0.00031089	0.0108752	0.000130177	0.000138249	3.48056e-06	2.71864e-05	0	0	0	0
RYN_486	1.81647e-05	1.72254e-05	3.31197e-05	0.00567496	0.000164135	0.000654865	0	5.44865e-05	0	0.000125614	4.90222e-06	5.27947e-06
RYN_487	3.16654e-05	0	3.73032e-05	0.00296393	0.00103575	0.00177541	0	7.48478e-05	0	0.000171292	0	5.27947e-06
RYN_488	5.43712e-05	0	0.00619293	0.00948193	4.52637e-05	3.63408e-05	0	0.000108859	0	1.71305e-05	9.80444e-06	0
RYN_489	2.27058e-05	0	0.00123941	0.00287963	0.00628809	0.00118603	0	1.36501e-05	0	5.13916e-05	4.90222e-06	0
RYN_490	0.000267317	0	4.14868e-06	1.77507e-05	0.00362796	0.00253214	0	0.00104103	0	0	0	0
RYN_491	0.000756645	0	0.000389649	2.6626e-05	0.00100179	5.81675e-05	0.00141674	4.76614e-05	0.00376046	8.56526e-05	0.00581569	0.000306105
RYN_492	2.27058e-05	4.02283e-05	1.24344e-05	0.00020854	0.0160683	0.00985208	3.48056e-06	6.80228e-05	2.06116e-05	6.28119e-05	0.000112655	0.000828593
RYN_493	4.52889e-06	0	8.70408e-05	0.00718355	6.22243e-05	0.0051225	0	0.00118392	0	4.56814e-05	0	0
RYN_494	0.000176702	0	0	1.3313e-05	0.00234318	0.00578464	0	0.00072804	0	0	0	0
RYN_495	0.00484797	0	0.000646651	0.00276427	0.00109801	0.00351444	0.00273949	0.00151051	0.00274803	0.00130182	0.00261633	0.000606931
RYN_496	0.00236961	0	0.000998993	0.000545755	0.000316952	0.000225565	0.00335909	5.44865e-05	0.00764834	0.000593814	0.00344924	0.000221662
RYN_497	0.000783829	0	0.000402084	1.77507e-05	0.000532026	5.81675e-05	0.001824	4.08364e-05	0.00405661	9.13628e-05	0.00633014	0.000332493
RYN_498	0.00311266	0	0.00548824	0.000261785	0.000492407	0.000181907	0.00217906	1.36501e-05	0.00362271	0.000325456	0.00396858	0.000432769
RYN_499	4.07477e-05	0.0176005	0	0.00160177	0.00196963	0.00154985	0	0.00900184	0	0.00185567	9.80444e-06	0.000628042
RYN_500	1.36235e-05	0.00464897	0	0.00269328	3.96455e-05	0.000436576	0	0.00423216	0	0.00519016	0	0.00451768
RYN_501	0	0.000149596	0	2.21884e-05	1.13424e-05	0.000152802	0	0.00955297	0	0.000416812	0	7.91393e-05
RYN_502	0.000326219	0	3.73032e-05	3.10637e-05	7.35667e-05	2.18266e-05	0.000692704	6.80228e-06	0.006233	8.56526e-05	0.00273881	0.000116108
RYN_503	0.000430426	0	0.000257002	1.3313e-05	0.000299972	2.91391e-05	0.000877193	2.03613e-05	0.00408761	5.13916e-05	0.0038118	0.000179441
RYN_504	0.00473469	0	0.00481672	0.000470325	0.00153382	0.00101868	0.00275341	2.03613e-05	0.00565102	0.000531007	0.0056981	0.000453879
RYN_505	0.000181233	0	0.0031918	0.000270659	0.000215074	5.81675e-05	0.00100599	0	0.00329557	2.28407e-05	0.000426255	1.58068e-05
RYN_506	0.00331655	0	0.00670693	0.000279532	0.00179983	0.00039292	0.00657895	6.80228e-06	0.0050105	0.000188421	0.00200389	0.000311382
RYN_507	2.27058e-05	0.00328535	4.14868e-06	0.00138435	0.00151118	0.00112055	0	0.00193237	0	0.0033973	9.80444e-06	0.000274439
RYN_508	0	0.000184117	0	3.55014e-05	0	0.000189183	0	0.000945771	0	0.00469912	0	0.00170469
RYN_509	0.000330749	0	0.000178243	8.87535e-06	0.000220734	2.18266e-05	0.00067878	1.36501e-05	0.00176659	2.85509e-05	0.00394409	0.000142497
RYN_510	0.000516512	0	0.00247054	5.76898e-05	0.00136968	0.00031288	0.00161515	0	0.00228314	6.28119e-05	0.0076285	0.000390547
RYN_511	0.000240133	0	0.000252857	0.000102067	0.00123385	0.000174631	0.00255848	1.36501e-05	0.00227625	6.85221e-05	0.0066486	0.000327215
RYN_512	0.00119613	0	4.14868e-06	0.00175706	0.00100745	0.00054572	9.04719e-05	6.80228e-06	6.88589e-06	0.000148454	0.000254773	0.00352548
RYN_513	9.05778e-06	5.75607e-06	1.24344e-05	0.000150859	0.00212244	4.36533e-05	0	0.000115669	1.72723e-05	1.71305e-05	0.000112655	0.0046074
RYN_514	4.52889e-06	0	0.000853911	2.21884e-05	2.26848e-05	2.91391e-05	0.00258633	0	0.000464892	5.71017e-06	5.3852e-05	0
RYN_515	4.52889e-06	0	0.000269438	4.43767e-06	1.69606e-05	4.36533e-05	0.000442078	0	0.00506904	5.13916e-05	5.3852e-05	0
RYN_516	0.00535995	0	4.14868e-06	0	0.00220168	0.000494787	0	0	0	0	0	0
RYN_517	0.0078972	0	0.00262806	7.54405e-05	0.00100179	0.000189183	0.00159426	0	0.000540653	0	0.000347863	1.05379e-05
RYN_518	0.00192106	0	0.00230473	4.88144e-05	0.000667863	0.000109133	0.00100599	0	0.000323702	0	0.000195979	5.27947e-06
RYN_519	0.00299939	0	0.00441049	0.000168607	5.66061e-06	0	0.000107931	6.80228e-06	1.38178e-05	2.28407e-05	0.000269471	5.27947e-06
RYN_520	2.27058e-05	2.30029e-05	4.14868e-06	0.00936656	0.000277333	9.46191e-05	0	0.00112948	0	0.000433941	4.90222e-06	1.58068e-05
RYN_521	0.000466673	0	7.46064e-05	0.00208984	0.00118857	0.00172448	0	6.80228e-06	0	1.71305e-05	0	0
RYN_522	0.000987717	5.75607e-06	0.000431101	0.000217414	0.00677484	0.000814943	9.75011e-05	0.000394639	0.000189401	0.000119905	0.00323366	0.00187885
RYN_523	1.81647e-05	1.15549e-05	4.14868e-06	0.000514695	0.00228658	0.000567549	3.48056e-06	3.40114e-05	0	1.71305e-05	3.42914e-05	5.27947e-06
RYN_524	2.71242e-05	0	4.14868e-06	4.43767e-06	0.00502595	0.00970655	0	0	0	0	1.47308e-05	0
RYN_525	0	0	4.14868e-06	0.000834161	0.00404113	0.00054572	0	3.40114e-05	0	0.00179286	4.90222e-06	0.000142497
RYN_526	0.00223822	0	0	0	0.00207717	0.00039292	0	0	0	0	0	0
RYN_527	0.00016764	0.000132334	9.52917e-05	0.00025291	0.00646921	0.000247393	2.08607e-05	6.80228e-06	2.40661e-05	1.14203e-05	0.000112655	1.58068e-05
RYN_528	1.36235e-05	0	0	0	5.66061e-06	0.00395102	0	0	0	0	0	0
RYN_529	0.000131393	5.75607e-06	0	0.00118912	0.00324875	0.00435121	0	4.76614e-05	0	6.85221e-05	4.90222e-06	5.27947e-06
RYN_530	0.00022201	0	0.000696393	0.00105601	0.000820678	0.00336892	0.000104417	0	0.00156686	2.28407e-05	9.30939e-05	0
RYN_531	0.00189388	0	0.00153787	3.55014e-05	0.000554665	0.000109133	0.00126358	0	0.000313371	0	0.00019108	5.27947e-06
RYN_532	0.00453534	0	0.00330787	9.76288e-05	0.00114329	0.000152802	0.00914439	0	0.00791005	0.000251229	0.00354723	0.00033777
RYN_533	0.00517418	0	0.00477112	0.000354962	0.00119989	0.000356538	0.00347744	0	0.00292365	3.99712e-05	0.00582549	0.000205829
RYN_534	4.52889e-06	0.000834282	0	0.000736546	0.00211112	0.000552997	0	0	0	0	0.00363542	0.000232218
RYN_535	1.36235e-05	0	4.14868e-06	8.43158e-05	0.00330535	0.000327433	3.48056e-06	4.08364e-05	6.88589e-06	0	4.90222e-06	2.10757e-05
RYN_536	4.52889e-05	0.00350399	0	0.00189905	0.00039053	0.000130973	0	0.00681772	0	5.71017e-06	0	0.00033777
RYN_537	4.52889e-06	0.000995386	0	0.000603436	0.000124516	5.09658e-05	0	0.00852555	0	0	0	0.000364159
RYN_538	0.0052059	0	3.73032e-05	8.87535e-06	1.13424e-05	7.27924e-06	3.48056e-06	0	3.44294e-06	0	4.90222e-06	0
RYN_539	0.00479813	0	0.00427784	0.000350526	0.000260353	0.000101821	0.00116263	0	0.00261028	7.99424e-05	0.000945601	4.75258e-05
RYN_540	0.0108377	0	0.0121662	0.000523569	0.00182247	0.0007058	0.00228349	2.71864e-05	0.00249664	4.56814e-05	0.00179321	0.000126664
RYN_541	0.00857229	0	0.00528513	0.000257347	0.000792379	0.000225565	0.00225912	6.80228e-06	0.00238645	1.71305e-05	0.00137676	8.96772e-05
RYN_542	0.0108241	0	0.0103547	0.000217414	0.00107537	0.000123697	0.00136104	0	0.000451118	0	0.000284171	5.27947e-06
RYN_543	0.0109328	0	0.00174098	0.000758731	0.00268277	0.00266312	0.0011139	0	0.000499328	2.85509e-05	0.000979897	5.27947e-05
RYN_544	0	0.0143324	0	1.3313e-05	0	0	0	1.36501e-05	0	0.000576685	0	5.27947e-06
RYN_545	4.52889e-06	0.0106788	0	0.000736546	5.66061e-06	0.000363814	3.48056e-06	0.000707628	0	0.000491039	9.80444e-06	0.00315604
RYN_546	0	0.0246602	0	0.000692176	0.000135837	0.00107689	0	0.0166088	0	0.000245519	1.47308e-05	0.00288161
RYN_547	0	0.00393551	0	0.000740984	0	4.36533e-05	0	0.000455875	0	5.71017e-06	0	0.00117692
RYN_548	7.25359e-05	0.0225199	4.97376e-05	0.000772042	0.000107537	0.000109133	4.17214e-05	0.00337484	7.57678e-05	0.00153021	0.000102874	0.00149358
RYN_549	0.0130215	0	0.0232877	0.000785353	0.0111499	0.00213195	0.0257797	6.80228e-05	0.0201625	0.00022268	0.0102399	0.000664985
RYN_550	0.00217932	0	0.00601054	0.000221851	0.000633903	0.000181907	0.000657894	6.80228e-06	0.00063363	5.71017e-06	0.000504648	2.10757e-05
RYN_551	0.000570882	0	0.0040996	0.000514695	0.00178851	0.000618484	0.00124617	0	0.000843693	3.4261e-05	0.000553642	2.10757e-05
RYN_552	0.000244663	0	0.00283946	0.000354962	0.000249034	0.000247393	0.000522139	6.80228e-06	0.00156686	1.71305e-05	0.000489948	1.58068e-05
RYN_553	0.00224275	0	0.00337005	0.000248474	0.000152816	7.27924e-05	0.00075536	0	0.00148765	3.99712e-05	0.000592838	1.58068e-05
RYN_554	0	0	0	0.00445921	6.79485e-05	2.91391e-05	0	0.00175546	0	0	0	0
RYN_555	0	0	0	0.0072146	0	0	0	2.03613e-05	0	0	0	0
RYN_556	0.00022201	1.72254e-05	2.90523e-05	0.00387352	0.000152816	0.00193549	3.48056e-06	0	3.44294e-06	5.71017e-06	0	1.05379e-05
RYN_557	0	0	0	0.00304824	5.66061e-06	0.000407471	0	0	0	0	0	0
RYN_558	0	5.75607e-06	0	0.00482748	1.69606e-05	0.000101821	0	0.000299381	0	1.71305e-05	0	0
RYN_559	0.000321687	0	0.000269438	0.000177481	0.00260919	0.00132428	4.5236e-05	6.80228e-06	0.000117084	0	0.000886807	1.05379e-05
RYN_560	0.000203886	0	0.000219695	4.43767e-06	0.00289218	0.000225565	5.91809e-05	0	1.03288e-05	0	0.000279271	0
RYN_561	0.000140455	0.00410237	0	0.00173931	0.00696728	0.00319429	0	0.0024835	0	0.000656622	0.00157273	0.0258395
RYN_562	0.00837746	0	0.0147735	0.000483636	0.00767476	0.00142615	0.0171053	4.76614e-05	0.013382	0.000131324	0.00686418	0.000443324
RYN_563	0.00429068	0	0.00165808	0.000368273	0.00386568	0.00106234	0.00145155	6.80228e-06	0.0062571	6.85221e-05	0.00369911	0.000237495
RYN_564	0.00017217	0	4.55541e-05	0.00479643	0.00571079	0.00195732	0	0.00223175	6.88589e-06	0	0	5.80636e-05
RYN_565	2.71242e-05	0	9.94752e-05	8.43158e-05	0.00137534	0.00288868	3.48056e-06	0	0	5.71017e-06	4.90222e-06	1.05379e-05
RYN_566	0.00016764	0	0	0.000474761	0.000169796	0.00284502	0	0	0	0	0	0
RYN_567	3.62066e-05	0	6.63556e-05	0.000803102	5.66061e-05	0.0048169	1.74595e-05	6.11977e-05	1.03288e-05	0.000947818	1.47308e-05	5.27947e-06
RYN_568	0.00371979	0	0	0.00434385	0.000962174	0.00892072	3.48056e-06	0.00046268	3.44294e-06	0.00299762	0	0.00268633
RYN_569	7.25359e-05	0	2.06853e-05	0.00149084	2.8303e-05	0.00477324	1.04417e-05	0.000183711	6.88589e-06	0.00023981	9.80444e-06	0
RYN_570	5.43712e-05	0	4.55541e-05	0.00989013	0.000175456	0.0165244	0	6.11977e-05	0	0.000262648	0	0
RYN_571	0.00382853	0	0.00254515	7.10028e-05	0.00226394	0.000254669	0.00418407	0	0.000702503	0	0.000460552	1.05379e-05
RYN_572	7.25359e-05	0	0.000211405	4.43767e-06	0.000639563	0.000218289	0.00516221	0	0.000223837	0	0.000823113	5.27947e-06
RYN_573	0.00409132	0	0.000538876	0.000146422	0.000990474	0.000523892	0.00688875	4.76614e-05	0.00161163	0.000336875	0.00302788	0.00010032
RYN_574	3.16654e-05	0	0.000116093	0	3.96455e-05	7.27924e-06	0.00312935	0	0.000499328	0	0.000249873	1.05379e-05
RYN_575	0.000548228	0	0.000476698	4.43767e-06	0.000305632	2.91391e-05	0.00327555	0	0.000210062	0	0.00112688	1.58068e-05
RYN_576	2.27058e-05	0.0160988	1.66179e-05	0.000723235	3.96455e-05	6.54799e-05	1.39449e-05	0.00711029	3.0975e-05	0.00150166	3.92419e-05	0.0055521
RYN_577	0.00594442	0	0.00262391	0.00931776	0.000775399	0.0026995	0.00037594	0.00436824	5.17017e-05	0.0113053	2.93409e-05	0
RYN_578	0	0	0	0.000141984	0	0	0	0.00293257	0	0	0	0
RYN_579	0.00619815	0	0.00669035	0.000212978	0.00204321	0.000305604	0.00756753	0	0.0149661	0.000182712	0.00354723	0.000279716
RYN_580	0.0138462	1.15549e-05	0.00127258	0.000887405	0.0054561	0.00149164	0.00685046	0.000163299	0.0120734	0.000987786	0.0105094	0.00165191
RYN_581	8.14955e-05	1.72254e-05	1.24344e-05	0.00025291	0.00010187	0.000109133	4.87505e-05	2.71864e-05	7.23133e-05	0.00906137	0.000132286	0.000168885
RYN_582	0	0	0	3.99391e-05	0	0.00104778	0	1.36501e-05	0	0.0125843	0	0
RYN_583	0.00158125	0	0.000190679	4.43767e-05	0.000356571	0.000189183	0.00247146	1.36501e-05	0.000619856	9.70729e-05	0.00177361	3.16136e-05
RYN_584	0.0156449	0	0.00302599	0.000590124	0.00127913	0.000560273	0.00329295	6.11977e-05	0.0107476	0.000245519	0.00698177	0.000348326
RYN_585	0.000656968	0	0.000895363	8.87535e-06	0.00037355	0.000109133	0.00400306	0	0.00197665	5.71017e-06	0.00589408	0.000654431
RYN_586	4.52889e-06	0	4.14868e-06	0	5.66061e-06	0	1.39449e-05	0	6.88589e-06	0	0.00341494	5.27947e-06
RYN_587	9.05778e-05	1.15549e-05	0.000145082	0.000230725	0.000135837	2.18266e-05	0.000365498	0	0.00165984	0.000182712	0.00507587	0.000269161
RYN_588	0.00356122	5.75607e-06	0.000286019	0.000212978	0.00124517	0.000363814	0.00161515	2.71864e-05	0.00273081	0.000211261	0.00313077	0.000369436
RYN_589	0.00343435	0	0.00499082	0.000150859	0.00276201	0.000494787	0.00831941	1.36501e-05	0.00739695	5.13916e-05	0.00430665	0.000237495
RYN_590	0.00234696	0.000569613	1.66179e-05	0.0044104	0.00174889	0.00305604	6.96112e-06	4.76614e-05	1.38178e-05	0.000376843	4.90222e-06	0.00349381
RYN_591	0.000199356	0.00113923	4.14868e-06	0.00504046	7.35667e-05	0.00132428	3.48056e-06	3.40114e-05	3.44294e-06	3.99712e-05	3.92419e-05	0.0117006
RYN_592	0	0.000552352	0	4.43767e-06	0	2.18266e-05	0	0.000136082	0	5.71017e-06	0	0.00797983
RYN_593	0	0.0123646	0	8.87535e-06	0	0.000276498	0	0.000510308	0	0.000930689	0	1.58068e-05
RYN_594	0	0	0	0	0	0	0	0.0169218	0	0	0	0
RYN_595	0	0	0	1.77507e-05	0	2.18266e-05	0	0.00547731	0	1.71305e-05	0	0
RYN_596	0	5.75607e-06	0	0.00634495	0.000198095	0.000240117	0	4.08364e-05	0	0	0	0.000944702
RYN_597	0	0	0	0.000119799	0.00372984	0.000327433	0	0.00221814	0	5.71017e-06	0	0.000353603
RYN_598	0	0	0	0.00279976	0.00486747	0.000261946	0	0.000340206	0	0	0	5.27947e-06
RYN_599	0	0	0	0	0.00560325	0.00011642	0	0	0	0	0	0
RYN_600	0	0	0	0.000106488	0.0032148	9.46191e-05	0	3.40114e-05	0	1.14203e-05	0	0
RYN_601	0	0.00195625	0	0	0	1.45142e-05	0	0.000530721	0	2.85509e-05	0	1.58068e-05
RYN_602	0	0.0163865	0	2.21884e-05	0	5.81675e-05	0	0.00210927	0	0.00067375	0	0.00152524
RYN_603	0	0.003924	0	0.000230725	0	0.000203736	0	0.00117031	0	0.00067946	0	0.00132469
RYN_604	0	0.000103566	0	7.10028e-05	0	0.00285958	0	6.80228e-06	0	5.71017e-06	0	5.27947e-06
RYN_605	0	6.90086e-05	0	0	0	0.000356538	0	0.0160441	0	0.000245519	0	5.27947e-06
RYN_606	0	0.00220366	0	0	0	7.27924e-06	0	0.00917194	0	0.00130182	0	0.000934147
RYN_607	0	0.0436186	0	0.00285301	0	0.00011642	0	0.0203579	0	0.00560697	0	0.00862898
RYN_608	0.00569976	0	0	0	5.66061e-05	7.27924e-06	0.00166388	0	0	0	0	0
RYN_609	0	0	0	5.32521e-05	5.66061e-06	0.00361631	0	0	0	0	0	0
RYN_610	0.0056907	0	0.0003026	2.6626e-05	0.00037921	0.000261946	9.39865e-05	0	0.000148076	0	1.47308e-05	0
RYN_611	0.000557289	0	0.00348611	0.000479199	0	0	6.96112e-06	0	3.44294e-06	5.71017e-06	1.47308e-05	0
RYN_612	0.000267317	0	0.000157517	0	0.00961609	0.000385643	0.000160123	0	0.00033059	0	9.80444e-06	0
RYN_613	0	0	0	4.43767e-06	0	0.00325977	0	0	0	1.14203e-05	0	0
RYN_614	1.81647e-05	0	0	0.00280864	1.69606e-05	0.000247393	0	0	0	5.71017e-06	0	0
RYN_615	0	0	0	0.00322128	2.26848e-05	0.00290324	0	0	0	1.14203e-05	0	0
RYN_616	0	0	0	0.00363836	0.00010187	0.00173175	0	6.80228e-06	0	1.14203e-05	0	0
RYN_617	0	0	0	0.00102495	5.66061e-06	0.0039583	0	0	0	5.71017e-06	0	0
RYN_618	0	0	0	0.00173931	0	0.00264856	0	0	0	0	0	0
RYN_619	0	0	0	0.00473874	0	0.00129518	0	0.00180989	0	0	0	0
RYN_620	0	0	0	0.00253798	0	0.000298327	0	2.03613e-05	0	0.000171292	0	0
RYN_621	0	0	0	0.00240487	0	2.18266e-05	0	0	0	0	0	0
RYN_622	0	0	0	0	0	0.00350717	0	2.03613e-05	0	0	0	0
RYN_623	0	0	0	0	0	0.00268495	0	0	0	0	0	0
RYN_624	0	0	0	0.000323903	0	0.00350717	0	0	0	0	0	0
RYN_625	0	0	0	0.002325	0	0.000967745	0	0.00387154	0	0	0	0
RYN_626	0	1.15549e-05	0	0	0	0	0	0.0135402	0	2.28407e-05	0	0
RYN_627	0	5.75607e-06	0	0.000119799	0	2.18266e-05	0	0.00899503	0	0.00163299	0	0
RYN_628	0	1.15549e-05	0	0	0	0	0	0.00400762	0	5.71017e-06	0	0
RYN_629	0	0	0	0.000217414	0	0.000174631	0	6.80228e-06	0	0.00567549	0	0
RYN_630	0.00477094	0	0.00145911	0.00104714	7.35667e-05	0	1.04417e-05	0	0	5.71017e-06	0	0
RYN_631	0	0	0	0.00183249	0	2.18266e-05	0	0	0	0	0	0
RYN_632	0	0	8.28573e-06	0.00193011	1.69606e-05	7.27924e-06	0	0.000408247	0	0	0	0
RYN_633	0	0	0	4.43767e-06	0.00252429	7.27924e-06	0	0	0	0	0	0
RYN_634	0	0	0	8.87535e-06	0.00264315	0.000189183	0.000205375	0.000605566	0.000761046	5.71017e-05	4.90222e-06	0
RYN_635	0	0	0	8.87535e-06	0.000713141	5.81675e-05	0.000132275	0.000360617	0.00268949	5.71017e-05	4.90222e-06	0
RYN_636	2.27058e-05	0	0.000211405	4.43767e-06	3.96455e-05	0.000130973	0.000222779	0	0.00668067	0	7.83631e-05	0
RYN_637	0	0	0	0.0019168	0	0	0	0	0	0	0	0

## Sheet: SheetD
MAG_ID	Phylum	Class	Order	Family	Genus	Average relative abundance, High S	Relative abundance standard deviation, High S	If significantly more abundant in High S vs. Low S; p values from one-sided pairwise t-tests
RYN_171	p__Actinobacteriota	c__Actinomycetia	o__Mycobacteriales	f__Geodermatophilaceae	g__Blastococcus	0.0105856	0.00434612	yes,p=0.03
RYN_216	p__Actinobacteriota	c__Actinomycetia	o__Propionibacteriales	f__Nocardioidaceae	g__Nocardioides	0.0132538	0.00271446	yes,p=0.016
RYN_123	p__Actinobacteriota	c__Actinomycetia	o__Mycobacteriales	f__Jatrophihabitantaceae	g__	0.00531398	0.00152444	yes,p=0.015
RYN_169	p__Actinobacteriota	c__Actinomycetia	o__Mycobacteriales	f__Geodermatophilaceae	g__Blastococcus	0.0108961	0.00372892	yes,p=0.0094
RYN_74	p__Actinobacteriota	c__Actinomycetia	o__Actinomycetales	f__Micrococcaceae	g__Arthrobacter_I	0.0376846	0.0100051	yes,p=0.0088
RYN_79	p__Actinobacteriota	c__Actinomycetia	o__Actinomycetales	f__Micrococcaceae	g__Arthrobacter_I	0.0171995	0.00457297	yes,p=0.0085
RYN_447	p__Proteobacteria	c__Alphaproteobacteria	o__Acetobacterales	f__Acetobacteraceae	g__Belnapia	0.00503294	0.000703001	yes,p=0.0078
RYN_95	p__Actinobacteriota	c__Actinomycetia	o__Actinomycetales	f__Micrococcaceae	g__Arthrobacter_I	0.00570197	0.000968761	yes,p=0.0066
RYN_82	p__Actinobacteriota	c__Actinomycetia	o__Actinomycetales	f__Micrococcaceae	g__Arthrobacter_I	0.0103744	0.00123084	yes,p=0.0033
RYN_176	p__Actinobacteriota	c__Actinomycetia	o__Mycobacteriales	f__Geodermatophilaceae	g__Modestobacter	0.00877094	0.00423746	yes, p=0.046
RYN_584	p__Proteobacteria	c__Gammaproteobacteria	o__Burkholderiales	f__Burkholderiaceae	g__Ramlibacter	0.00700744	0.0037274	no
RYN_532	p__Proteobacteria	c__Alphaproteobacteria	o__Sphingomonadales	f__Sphingomonadaceae	g__Sphingomonas	0.00686722	0.00294069	no
RYN_549	p__Proteobacteria	c__Gammaproteobacteria	o__Burkholderiales	f__Burkholderiaceae	g__Polaromonas	0.0187274	0.00786868	no
RYN_562	p__Proteobacteria	c__Gammaproteobacteria	o__Burkholderiales	f__Burkholderiaceae	g__Polaromonas	0.0124505	0.0051837	no
RYN_589	p__Proteobacteria	c__Gammaproteobacteria	o__Burkholderiales	f__Burkholderiaceae	g__Polaromonas	0.00667434	0.00210171	no
RYN_580	p__Proteobacteria	c__Gammaproteobacteria	o__Burkholderiales	f__Burkholderiaceae	g__Massilia	0.00981109	0.00268059	no
RYN_442	p__Proteobacteria	c__Alphaproteobacteria	o__Acetobacterales	f__Acetobacteraceae	g__Ga0074136	0.00776849	0.00188207	no
RYN_579	p__Proteobacteria	c__Gammaproteobacteria	o__Burkholderiales	f__Burkholderiaceae	g__Polaromonas	0.00869361	0.00579211	no
RYN_477	p__Proteobacteria	c__Alphaproteobacteria	o__Rhizobiales	f__Xanthobacteraceae	g__Tardiphaga	0.00555682	0.00335219	no
RYN_336	p__Chloroflexota	c__Chloroflexia	o__54-19	f__54-19	g__54-19	0.00525299	0.00283842	no
RYN_279	p__Bacteroidota	c__Bacteroidia	o__Chitinophagales	f__Chitinophagaceae	g__Segetibacter	0.0102688	0.00680251	no
RYN_177	p__Actinobacteriota	c__Actinomycetia	o__Mycobacteriales	f__SCTD01	g__SCTD01	0.012965	0.00777455	no
RYN_89	p__Actinobacteriota	c__Actinomycetia	o__Actinomycetales	f__Microbacteriaceae	g__Naasia	0.0220422	0.0130485	no
RYN_170	p__Actinobacteriota	c__Actinomycetia	o__Mycobacteriales	f__SCTD01	g__SCTD01	0.0117102	0.00609308	no
RYN_147	p__Actinobacteriota	c__Actinomycetia	o__Mycobacteriales	f__Geodermatophilaceae	g__Blastococcus	0.0222642	0.0088324	no
RYN_172	p__Actinobacteriota	c__Actinomycetia	o__Mycobacteriales	f__SCTD01	g__SCTD01	0.00608563	0.00169226	no
RYN_175	p__Actinobacteriota	c__Actinomycetia	o__Mycobacteriales	f__Geodermatophilaceae	g__Blastococcus	0.0273133	0.0103948	no
RYN_101	p__Actinobacteriota	c__Actinomycetia	o__Actinomycetales	f__Micrococcaceae	g__Arthrobacter_I	0.0200494	0.00358081	no
RYN_93	p__Actinobacteriota	c__Actinomycetia	o__Actinomycetales	f__Microbacteriaceae	g__SISG01	0.0487378	0.00766579	no
RYN_64	p__Actinobacteriota	c__Actinomycetia	o__Actinomycetales	f__Microbacteriaceae	g__Mycetocola_A	0.0547332	0.0387482	no
RYN_94	p__Actinobacteriota	c__Actinomycetia	o__Actinomycetales	f__Microbacteriaceae	g__Mycetocola_A	0.0467612	0.0328914	no
RYN_88	p__Actinobacteriota	c__Actinomycetia	o__Actinomycetales	f__Micrococcaceae	g__Arthrobacter_I	0.024329	0.0218956	no
RYN_124	p__Actinobacteriota	c__Actinomycetia	o__Mycobacteriales	f__SCTD01	g__SCTD01	0.0200825	0.0175015	no
RYN_178	p__Actinobacteriota	c__Actinomycetia	o__Mycobacteriales	f__Geodermatophilaceae	g__Blastococcus	0.0163204	0.0100447	no
RYN_183	p__Actinobacteriota	c__Actinomycetia	o__Mycobacteriales	f__SCTD01	g__SCTD01	0.0157686	0.0107651	no
RYN_97	p__Actinobacteriota	c__Actinomycetia	o__Actinomycetales	f__Micrococcaceae	g__Arthrobacter_I	0.0119295	0.00957032	no
RYN_218	p__Actinobacteriota	c__Actinomycetia	o__Propionibacteriales	f__Nocardioidaceae	g__Marmoricola	0.00751443	0.0071207	no
RYN_92	p__Actinobacteriota	c__Actinomycetia	o__Actinomycetales	f__Micrococcaceae	g__Pseudarthrobacter	0.00650916	0.00576713	no
RYN_55	p__Actinobacteriota	c__Actinomycetia	o__Actinomycetales	f__Micrococcaceae	g__Pseudarthrobacter	0.00575625	0.00526906	no
RYN_90	p__Actinobacteriota	c__Actinomycetia	o__Actinomycetales	f__Micrococcaceae	g__Arthrobacter_D	0.00505524	0.00315822	no

## Sheet: SheetE
MAG_ID	Phylum	Class	Order	Family	Genus	Average relative abundance, High D	Relative abundance standard deviation, High D	If significantly more abundant in High D vs. Low D; p values from one-sided pairwise t-tests
RYN_267	p__Actinobacteriota	c__UBA4738	o__	f__	g__	0.017223	0.00968896	yes,p=0.047
RYN_347	p__Eremiobacterota	c__Eremiobacteria	o__UBP12	f__UBA5184	g__Palsa-1478	0.0126177	0.00649597	yes,p=0.033
RYN_225	p__Actinobacteriota	c__Actinomycetia	o__Streptosporangiales	f__Streptosporangiaceae	g__	0.0612505	0.0455219	no
RYN_161	p__Actinobacteriota	c__Actinomycetia	o__Mycobacteriales	f__SCTD01	g__SCTD01	0.0160357	0.0101547	no
RYN_243	p__Actinobacteriota	c__Thermoleophilia	o__Solirubrobacterales	f__Solirubrobacteraceae	g__Palsa-744	0.0127035	0.00927195	no
RYN_4	p__Acidobacteriota	c__Acidobacteriae	o__Acidobacteriales	f__Koribacteraceae	g__Gp1-AA145	0.0126182	0.010509	no
RYN_607	p__Proteobacteria	c__Gammaproteobacteria	o__Steroidobacterales	f__Steroidobacteraceae	g__13-2-20CM-66-19	0.0115313	0.00779198	no
RYN_266	p__Actinobacteriota	c__Thermoleophilia	o__Solirubrobacterales	f__Solirubrobacteraceae	g__Palsa-744	0.00919866	0.0077394	no
RYN_180	p__Actinobacteriota	c__Actinomycetia	o__Mycobacteriales	f__SCTD01	g__SCTD01	0.00888077	0.00298251	no
RYN_220	p__Actinobacteriota	c__Actinomycetia	o__Streptomycetales	f__Streptomycetaceae	g__Streptomyces_B	0.0066764	0.00221423	no
RYN_268	p__Actinobacteriota	c__UBA4738	o__	f__	g__	0.00655473	0.00400818	no
RYN_183	p__Actinobacteriota	c__Actinomycetia	o__Mycobacteriales	f__SCTD01	g__SCTD01	0.0051287	0.00489802	no
RYN_226	p__Actinobacteriota	c__Actinomycetia	o__Streptosporangiales	f__Streptosporangiaceae	g__Actinoallomurus	0.00506767	0.00497903	no
