# Supplementary material for: Wildfire-dependent changes in soil microbiome diversity and function
Source: Nat Microbiol. 2022 Aug 25;7(9):1419–30. doi: 10.1038/s41564-022-01203-y (PMC9418001; doi:10.1038/s41564-022-01203-y)
Supplement: Supplementary file 6 — Kofamscan HMM IDs for gene identification used in addition to DRAM and annotation results. [file 41564_2022_1203_MOESM6_ESM.xlsx]

## Sheet: Sheet Information
Sheet	Description
A	List of Kofamscan HMMs used to further gene annotation
B	Gene annotation results from HMMER against Kofamscan HMMs

## Sheet: SheetA
Broader_function	Pathway	Gene	HMM
Nitrogen Cycling	NH3-NO2	amoA	K10944
Nitrogen Cycling	NO3-NO2	napA	K02567
Nitrogen Cycling	NO3-NO2	narG, narZ	K00370
Nitrogen Cycling	N fixation	nifH	K02588
Nitrogen Cycling	NO2-NO	nirK	K00368
Nitrogen Cycling	NO2-NO	nirS	K15864
Nitrogen Cycling	N20-N2	nosZ	K00376
Aromatics	Catechol ortho-cleavage	catA	K03381
Aromatics	Catechol ortho-cleavage	catB	K01856
Aromatics	Catechol ortho-cleavage	catC	K03464
Aromatics	Protocatechuate ortho-cleavage	pcaG	K00448
Aromatics	Protocatechuate ortho-cleavage	pcaH	K00449
Aromatics	Protocatechuate ortho-cleavage	pcaB	K01857
Aromatics	Protocatechuate ortho-cleavage	pcaC	K01607
Aromatics	Catechol/protocatechuate ortho-cleavage	pcaD	K01055
Aromatics	Catechol/protocatechuate ortho-cleavage	pcaI	K01031
Aromatics	Catechol/protocatechuate ortho-cleavage	pcaJ	K01032
Aromatics	Catechol/protocatechuate ortho-cleavage	pcaF	K07823
Aromatics	Catechol meta-cleavage	dmpB, xylE	K00446
Aromatics	Catechol meta-cleavage	dmpC, xylG, praB	K10217
Aromatics	Catechol meta-cleavage	dmpD, xylF	K10216
Aromatics	Catechol meta-cleavage	mhpD	K02554
Aromatics	Catechol meta-cleavage	mhpE	K01666
Aromatics	Catechol meta-cleavage	mhpF	K04073
Aromatics	Catechol meta-cleavage	praC, xylH	K01821
Aromatics	Catechol meta-cleavage	dmpH, xylI, nahK	K01617
Aromatics	Protocatechuate meta-cleavage	ligA	K04100
Aromatics	Protocatechuate meta-cleavage	ligB	K04101
Aromatics	Protocatechuate meta-cleavage	ligC	K10219
Aromatics	Protocatechuate meta-cleavage	ligI	K10221
Aromatics	Protocatechuate meta-cleavage	galD	K16514
Aromatics	Protocatechuate meta-cleavage	ligJ	K10220
Aromatics	Protocatechuate meta-cleavage	galB	K16515
Aromatics	Protocatechuate meta-cleavage	ligK, galC	K10218
Aromatics	Napthalene - polyaromatics	nahD	K14584
Aromatics	Napthalene - polyaromatics	nahE	K14585

## Sheet: SheetB
Gene	Annotated gene	Descendant MAG
R86.5_R86_k127_2404455_6	amoA	RYN_343
R94.29_R94_k127_1406776_9	catA	RYN_101
R109.35_R109_k127_210497_6	catA	RYN_108
R109.35_R109_k127_477253_2	catA	RYN_108
R109.35_R109_k127_973120_2	catA	RYN_108
R109.77_R109_k127_1402469_3	catA	RYN_110
R109.77_R109_k127_2110227_2	catA	RYN_110
R110.132_R110_k127_111515_5	catA	RYN_113
R110.132_R110_k127_253750_5	catA	RYN_113
R110.185_R110_k127_1467237_27	catA	RYN_114
R110.185_R110_k127_896106_12	catA	RYN_114
R110.198_R110_k127_1276965_14	catA	RYN_115
R110.198_R110_k127_296376_8	catA	RYN_115
R110.22_R110_k127_1114625_8	catA	RYN_119
R110.89_R110_k127_794349_26	catA	RYN_121
R117.103_R117_k127_2757017_6	catA	RYN_126
R117.184_R117_k127_2004520_6	catA	RYN_132
R118.180_R118_k127_3894297_2	catA	RYN_139
R118.224_R118_k127_1411751_5	catA	RYN_140
R85.178_R85_k127_1118326_21	catA	RYN_148
R85.178_R85_k127_1132421_2	catA	RYN_148
R85.21_R85_k127_1652446_2	catA	RYN_149
R85.21_R85_k127_2246286_2	catA	RYN_149
R89.44_R89_k127_742645_8	catA	RYN_153
R89.58_R89_k127_1529994_1	catA	RYN_155
R89.58_R89_k127_1704345_3	catA	RYN_155
R89.58_R89_k127_1783560_3	catA	RYN_155
R90.111_R90_k127_750061_13	catA	RYN_159
R90.128_R90_k127_1392622_3	catA	RYN_160
R90.42_R90_k127_2129019_18	catA	RYN_164
R90.81_R90_k127_235168_5	catA	RYN_167
R93.110_R93_k127_606709_1	catA	RYN_168
R93.110_R93_k127_698571_10	catA	RYN_168
R93.168_R93_k127_293590_7	catA	RYN_174
R94.27_R94_k127_1212565_27	catA	RYN_183
R110.16_R110_k127_1136707_31	catA	RYN_220
R110.16_R110_k127_2028734_10	catA	RYN_220
R110.165_R110_k127_2069794_9	catA	RYN_221
R86.103_R86_k127_492062_3	catA	RYN_224
R86.45_R86_k127_2075536_2	catA	RYN_228
R86.45_R86_k127_481631_3	catA	RYN_228
R113.87_R113_k127_2742758_2	catA	RYN_279
R113.87_R113_k127_2742758_3	catA	RYN_279
R85.37_R85_k127_1989460_66	catA	RYN_295
R86.25_R86_k127_1587775_24	catA	RYN_298
R110.40_R110_k127_2639317_24	catA	RYN_342
R118.192_R118_k127_3938922_19	catA	RYN_348
R114.169_R114_k127_1976312_50	catA	RYN_370
R118.218_R118_k127_4145152_8	catA	RYN_41
R118.62_R118_k127_6414626_7	catA	RYN_44
R110.109_R110_k127_439152_2	catA	RYN_449
R110.8_R110_k127_2016660_4	catA	RYN_450
R110.148_R110_k127_1444281_2	catA	RYN_455
R110.25_R110_k127_1436063_9	catA	RYN_456
R117.72_R117_k127_942336_5	catA	RYN_463
R109.110_R109_k127_1895397_15	catA	RYN_476
R110.93_R110_k127_1165936_7	catA	RYN_478
R114.239_R114_k127_530064_6	catA	RYN_486
R114.239_R114_k127_599708_2	catA	RYN_486
R114.335_R114_k127_1616522_35	catA	RYN_488
R114.423_R114_k127_1489694_9	catA	RYN_489
R118.131_R118_k127_2036695_32	catA	RYN_493
R118.83_R118_k127_1919109_1	catA	RYN_495
R118.83_R118_k127_2220619_15	catA	RYN_495
R118.83_R118_k127_5803477_4	catA	RYN_495
R85.183_R85_k127_961662_18	catA	RYN_496
R86.65_R86_k127_1135627_2	catA	RYN_499
R86.94_R86_k127_280712_20	catA	RYN_501
R89.104_R89_k127_1229994_44	catA	RYN_502
R90.27_R90_k127_1949511_3	catA	RYN_507
R93.5_R93_k127_2534265_13	catA	RYN_511
R94.11_R94_k127_1384485_3	catA	RYN_512
R85.180_R85_k127_4049530_26	catA	RYN_514
R89.53_R89_k127_315198_17	catA	RYN_515
R117.31_R117_k127_3808876_4	catA	RYN_525
R109.15_R109_k127_1597229_5	catA	RYN_540
R109.39_R109_k127_1311105_11	catA	RYN_541
R109.43_R109_k127_513941_2	catA	RYN_542
R109.67_R109_k127_1813047_7	catA	RYN_543
R110.162_R110_k127_412896_13	catA	RYN_545
R110.204_R110_k127_1666854_3	catA	RYN_546
R110.204_R110_k127_995915_22	catA	RYN_546
R113.268_R113_k127_2146944_17	catA	RYN_550
R114.459_R114_k127_853615_56	catA	RYN_558
R117.18_R117_k127_1083944_1	catA	RYN_561
R117.18_R117_k127_4006786_6	catA	RYN_561
R118.163_R118_k127_339499_73	catA	RYN_566
R118.193_R118_k127_2408529_3	catA	RYN_568
R85.161_R85_k127_1538262_5	catA	RYN_573
R86.79_R86_k127_784106_2	catA	RYN_577
R90.52_R90_k127_129237_5	catA	RYN_581
R93.100_R93_k127_633053_2	catA	RYN_583
R93.102_R93_k127_257151_3	catA	RYN_584
R94.56_R94_k127_915025_1	catA	RYN_590
R94.91_R94_k127_1367045_11	catA	RYN_591
R114.400_R114_k127_1436710_36	catA	RYN_596
R114.400_R114_k127_405356_5	catA	RYN_596
R117.147_R117_k127_1386147_14	catA	RYN_597
R117.147_R117_k127_394368_6	catA	RYN_597
R117.61_R117_k127_1306907_11	catA	RYN_600
R117.61_R117_k127_2233191_8	catA	RYN_600
R110.43_R110_k127_1892574_6	catA	RYN_603
R86.144_R86_k127_9570_19	catA	RYN_605
R86.53_R86_k127_2083941_30	catA	RYN_606
R94.28_R94_k127_411921_29	catA	RYN_607
R117.95_R117_k127_3415239_3	catA	RYN_74
R117.95_R117_k127_3415239_8	catA	RYN_74
R85.138_R85_k127_1098123_5	catA	RYN_81
R89.1_R89_k127_1271493_4	catA	RYN_87
R89.37_R89_k127_1772743_3	catA	RYN_92
R93.112_R93_k127_1638798_4	catA	RYN_95
R93.112_R93_k127_2296345_4	catA	RYN_95
R109.35_R109_k127_477253_6	catB	RYN_108
R109.35_R109_k127_973120_6	catB	RYN_108
R109.77_R109_k127_2110227_3	catB	RYN_110
R110.132_R110_k127_111515_4	catB	RYN_113
R110.185_R110_k127_1467237_30	catB	RYN_114
R117.103_R117_k127_4049058_9	catB	RYN_126
R117.120_R117_k127_3822317_1	catB	RYN_128
R117.184_R117_k127_6166_3	catB	RYN_132
R85.178_R85_k127_1118326_22	catB	RYN_148
R85.21_R85_k127_4141621_7	catB	RYN_149
R89.44_R89_k127_742645_7	catB	RYN_153
R89.58_R89_k127_1529994_5	catB	RYN_155
R93.110_R93_k127_698571_11	catB	RYN_168
R93.168_R93_k127_293590_6	catB	RYN_174
R114.269_R114_k127_4092414_11	catB	RYN_190
R90.73_R90_k127_3148932_1	catB	RYN_20
R110.63_R110_k127_325187_8	catB	RYN_222
R86.155_R86_k127_638314_76	catB	RYN_226
R86.155_R86_k127_638314_77	catB	RYN_226
R90.98_R90_k127_3229284_16	catB	RYN_229
R118.50_R118_k127_3302798_6	catB	RYN_252
R110.72_R110_k127_252224_4	catB	RYN_353
R90.134_R90_k127_685279_3	catB	RYN_437
R114.232_R114_k127_4523382_12	catB	RYN_439
R117.34_R117_k127_172335_4	catB	RYN_445
R118.240_R118_k127_6539836_4	catB	RYN_446
R117.72_R117_k127_3158266_1	catB	RYN_463
R117.72_R117_k127_942336_7	catB	RYN_463
R114.335_R114_k127_196763_32	catB	RYN_488
R117.168_R117_k127_3606307_4	catB	RYN_490
R118.108_R118_k127_6255874_3	catB	RYN_492
R118.131_R118_k127_5405780_10	catB	RYN_493
R118.131_R118_k127_5958148_27	catB	RYN_493
R118.131_R118_k127_6292505_82	catB	RYN_493
R118.77_R118_k127_5916606_120	catB	RYN_494
R118.83_R118_k127_2220619_17	catB	RYN_495
R90.27_R90_k127_843546_3	catB	RYN_507
R90.27_R90_k127_843546_4	catB	RYN_507
R93.5_R93_k127_1867885_1	catB	RYN_511
R109.15_R109_k127_1597229_3	catB	RYN_540
R109.43_R109_k127_1567035_5	catB	RYN_542
R109.67_R109_k127_1813047_9	catB	RYN_543
R110.204_R110_k127_1666854_2	catB	RYN_546
R113.268_R113_k127_2146944_19	catB	RYN_550
R113.33_R113_k127_459046_21	catB	RYN_552
R114.21_R114_k127_3980471_10	catB	RYN_556
R114.21_R114_k127_3980471_11	catB	RYN_556
R114.21_R114_k127_43956_130	catB	RYN_556
R114.245_R114_k127_2238103_44	catB	RYN_557
R114.245_R114_k127_2690815_26	catB	RYN_557
R114.245_R114_k127_3962855_18	catB	RYN_557
R114.459_R114_k127_922249_17	catB	RYN_558
R117.18_R117_k127_4006786_5	catB	RYN_561
R118.104_R118_k127_4273707_4	catB	RYN_565
R118.163_R118_k127_1469731_138	catB	RYN_566
R118.163_R118_k127_4437842_16	catB	RYN_566
R118.46_R118_k127_3258553_25	catB	RYN_570
R118.46_R118_k127_6029624_2	catB	RYN_570
R85.127_R85_k127_1150000_2	catB	RYN_571
R85.74_R85_k127_1039253_3	catB	RYN_574
R86.79_R86_k127_1524357_5	catB	RYN_577
R86.79_R86_k127_1577204_13	catB	RYN_577
R90.71_R90_k127_113945_7	catB	RYN_582
R90.71_R90_k127_2497086_15	catB	RYN_582
R93.159_R93_k127_1994825_3	catB	RYN_585
R93.30_R93_k127_2085935_3	catB	RYN_586
R94.91_R94_k127_777790_11	catB	RYN_591
R114.400_R114_k127_405356_3	catB	RYN_596
R117.147_R117_k127_394368_4	catB	RYN_597
R117.61_R117_k127_2233191_6	catB	RYN_600
R110.42_R110_k127_128611_3	catB	RYN_602
R110.42_R110_k127_2449931_1	catB	RYN_602
R86.144_R86_k127_721654_12	catB	RYN_605
R114.420_R114_k127_1120619_28	catB	RYN_616
R114.395_R114_k127_1463182_4	catB	RYN_621
R118.222_R118_k127_6045360_4	catB	RYN_623
R90.106_R90_k127_813622_8	catB	RYN_629
R114.308_R114_k127_743292_6	catB	RYN_68
R94.29_R94_k127_1406776_8	catC	RYN_101
R109.35_R109_k127_477253_7	catC	RYN_108
R109.77_R109_k127_2110227_4	catC	RYN_110
R110.101_R110_k127_1553153_5	catC	RYN_112
R110.132_R110_k127_111515_3	catC	RYN_113
R110.132_R110_k127_1358778_1	catC	RYN_113
R110.185_R110_k127_1467237_31	catC	RYN_114
R110.198_R110_k127_1693096_2	catC	RYN_115
R110.210_R110_k127_272016_51	catC	RYN_116
R110.212_R110_k127_112658_5	catC	RYN_117
R110.212_R110_k127_960579_2	catC	RYN_117
R110.214_R110_k127_2457943_109	catC	RYN_118
R117.103_R117_k127_4049058_8	catC	RYN_126
R117.103_R117_k127_4093270_21	catC	RYN_126
R117.136_R117_k127_2923569_6	catC	RYN_130
R117.184_R117_k127_6166_4	catC	RYN_132
R117.96_R117_k127_4016243_1	catC	RYN_134
R117.99_R117_k127_1676632_64	catC	RYN_135
R118.114_R118_k127_2850342_7	catC	RYN_137
R118.144_R118_k127_1415598_5	catC	RYN_138
R118.180_R118_k127_3858347_10	catC	RYN_139
R118.239_R118_k127_3553711_2	catC	RYN_142
R118.239_R118_k127_5996176_2	catC	RYN_142
R118.239_R118_k127_6899096_2	catC	RYN_142
R118.78_R118_k127_4566467_5	catC	RYN_146
R85.116_R85_k127_1990317_2	catC	RYN_147
R85.178_R85_k127_1118326_23	catC	RYN_148
R85.21_R85_k127_1667799_6	catC	RYN_149
R85.21_R85_k127_4141621_6	catC	RYN_149
R89.44_R89_k127_742645_6	catC	RYN_153
R89.58_R89_k127_121380_5	catC	RYN_155
R89.58_R89_k127_1529994_6	catC	RYN_155
R90.111_R90_k127_670094_30	catC	RYN_159
R90.15_R90_k127_2087747_21	catC	RYN_163
R90.42_R90_k127_1364264_49	catC	RYN_164
R90.46_R90_k127_1580108_4	catC	RYN_165
R90.46_R90_k127_2191635_18	catC	RYN_165
R90.81_R90_k127_2289229_2	catC	RYN_167
R93.110_R93_k127_698571_12	catC	RYN_168
R93.168_R93_k127_293590_5	catC	RYN_174
R93.3_R93_k127_950089_2	catC	RYN_175
R93.60_R93_k127_1740574_2	catC	RYN_176
R94.126_R94_k127_916562_4	catC	RYN_179
R113.320_R113_k127_1114195_6	catC	RYN_189
R89.25_R89_k127_1104625_19	catC	RYN_213
R110.16_R110_k127_1865275_3	catC	RYN_220
R110.16_R110_k127_2028734_11	catC	RYN_220
R110.16_R110_k127_2095727_4	catC	RYN_220
R86.103_R86_k127_1239902_20	catC	RYN_224
R86.103_R86_k127_2103122_9	catC	RYN_224
R86.103_R86_k127_840151_10	catC	RYN_224
R86.155_R86_k127_2018203_3	catC	RYN_226
R86.45_R86_k127_2318087_3	catC	RYN_228
R90.98_R90_k127_1785075_38	catC	RYN_229
R94.13_R94_k127_1599964_5	catC	RYN_230
R114.313_R114_k127_2428925_6	catC	RYN_245
R118.201_R118_k127_4190469_11	catC	RYN_249
R118.254_R118_k127_545371_2	catC	RYN_250
R94.69_R94_k127_1162029_15	catC	RYN_265
R94.98_R94_k127_1233833_2	catC	RYN_266
R86.18_R86_k127_61982_5	catC	RYN_267
R110.222_R110_k127_491702_6	catC	RYN_3
R114.325_R114_k127_2783744_5	catC	RYN_34
R90.136_R90_k127_2633383_9	catC	RYN_341
R110.40_R110_k127_995536_7	catC	RYN_342
R118.29_R118_k127_4027157_4	catC	RYN_43
R86.160_R86_k127_595832_24	catC	RYN_46
R117.72_R117_k127_942336_6	catC	RYN_463
R114.239_R114_k127_2382892_3	catC	RYN_486
R118.83_R118_k127_2220619_16	catC	RYN_495
R90.27_R90_k127_843546_2	catC	RYN_507
R90.59_R90_k127_2294234_1	catC	RYN_52
R109.15_R109_k127_1597229_4	catC	RYN_540
R109.67_R109_k127_1813047_8	catC	RYN_543
R110.204_R110_k127_1488236_22	catC	RYN_546
R113.268_R113_k127_2146944_18	catC	RYN_550
R113.33_R113_k127_459046_22	catC	RYN_552
R117.18_R117_k127_1631928_5	catC	RYN_561
R117.18_R117_k127_2033941_8	catC	RYN_561
R85.127_R85_k127_1150000_1	catC	RYN_571
R85.74_R85_k127_1039253_4	catC	RYN_574
R93.159_R93_k127_1889638_9	catC	RYN_585
R93.159_R93_k127_1994825_4	catC	RYN_585
R110.84_R110_k127_927139_47	catC	RYN_59
R86.124_R86_k127_1483426_58	catC	RYN_594
R114.400_R114_k127_405356_4	catC	RYN_596
R117.147_R117_k127_394368_5	catC	RYN_597
R118.58_R118_k127_884043_3	catC	RYN_6
R117.61_R117_k127_2233191_7	catC	RYN_600
R94.28_R94_k127_1095216_5	catC	RYN_607
R114.294_R114_k127_1494920_5	catC	RYN_67
R114.294_R114_k127_4523457_38	catC	RYN_67
R117.95_R117_k127_3415239_7	catC	RYN_74
R118.229_R118_k127_2011875_74	catC	RYN_77
R85.138_R85_k127_1638365_2	catC	RYN_81
R85.138_R85_k127_3871510_7	catC	RYN_81
R89.1_R89_k127_1271493_5	catC	RYN_87
R89.133_R89_k127_1083244_3	catC	RYN_90
R89.37_R89_k127_1772743_9	catC	RYN_92
R93.112_R93_k127_1638798_3	catC	RYN_95
R94.29_R94_k127_1230105_1	dmpB, xylE	RYN_101
R94.29_R94_k127_989507_36	dmpB, xylE	RYN_101
R94.96_R94_k127_687360_35	dmpB, xylE	RYN_104
R109.35_R109_k127_1976488_5	dmpB, xylE	RYN_108
R110.185_R110_k127_83886_37	dmpB, xylE	RYN_114
R110.185_R110_k127_83886_38	dmpB, xylE	RYN_114
R110.214_R110_k127_1236326_10	dmpB, xylE	RYN_118
R110.214_R110_k127_2431322_78	dmpB, xylE	RYN_118
R117.184_R117_k127_2566286_11	dmpB, xylE	RYN_132
R118.180_R118_k127_1344939_11	dmpB, xylE	RYN_139
R118.224_R118_k127_4634221_12	dmpB, xylE	RYN_140
R85.116_R85_k127_2518129_13	dmpB, xylE	RYN_147
R85.21_R85_k127_399599_6	dmpB, xylE	RYN_149
R89.143_R89_k127_531073_5	dmpB, xylE	RYN_152
R89.58_R89_k127_866263_5	dmpB, xylE	RYN_155
R90.128_R90_k127_3129760_8	dmpB, xylE	RYN_160
R90.128_R90_k127_3129760_9	dmpB, xylE	RYN_160
R90.46_R90_k127_409588_18	dmpB, xylE	RYN_165
R90.46_R90_k127_409588_19	dmpB, xylE	RYN_165
R93.114_R93_k127_400474_23	dmpB, xylE	RYN_169
R118.129_R118_k127_1099580_6	dmpB, xylE	RYN_17
R93.3_R93_k127_2209353_14	dmpB, xylE	RYN_175
R94.126_R94_k127_1166230_32	dmpB, xylE	RYN_179
R94.126_R94_k127_1166230_33	dmpB, xylE	RYN_179
R94.126_R94_k127_1311469_22	dmpB, xylE	RYN_179
R94.27_R94_k127_363039_63	dmpB, xylE	RYN_183
R113.320_R113_k127_1018252_5	dmpB, xylE	RYN_189
R113.320_R113_k127_1018252_6	dmpB, xylE	RYN_189
R90.156_R90_k127_581587_37	dmpB, xylE	RYN_19
R118.103_R118_k127_6918394_15	dmpB, xylE	RYN_195
R118.103_R118_k127_6918394_16	dmpB, xylE	RYN_195
R118.115_R118_k127_6148731_3	dmpB, xylE	RYN_196
R85.51_R85_k127_2781096_7	dmpB, xylE	RYN_207
R85.51_R85_k127_2781096_8	dmpB, xylE	RYN_207
R93.13_R93_k127_2348533_28	dmpB, xylE	RYN_216
R93.13_R93_k127_2348533_29	dmpB, xylE	RYN_216
R110.165_R110_k127_975926_15	dmpB, xylE	RYN_221
R86.103_R86_k127_806061_3	dmpB, xylE	RYN_224
R86.45_R86_k127_1273590_9	dmpB, xylE	RYN_228
R90.98_R90_k127_145312_14	dmpB, xylE	RYN_229
R90.98_R90_k127_2798926_13	dmpB, xylE	RYN_229
R94.13_R94_k127_760663_11	dmpB, xylE	RYN_230
R94.13_R94_k127_760663_12	dmpB, xylE	RYN_230
R94.13_R94_k127_818672_14	dmpB, xylE	RYN_230
R90.89_R90_k127_2473323_38	dmpB, xylE	RYN_240
R114.313_R114_k127_1411419_4	dmpB, xylE	RYN_245
R114.313_R114_k127_2236624_5	dmpB, xylE	RYN_245
R114.313_R114_k127_4244120_30	dmpB, xylE	RYN_245
R114.313_R114_k127_776664_21	dmpB, xylE	RYN_245
R114.313_R114_k127_776664_9	dmpB, xylE	RYN_245
R114.355_R114_k127_196368_8	dmpB, xylE	RYN_246
R114.355_R114_k127_2788675_31	dmpB, xylE	RYN_246
R118.100_R118_k127_1685953_10	dmpB, xylE	RYN_248
R118.100_R118_k127_6558805_3	dmpB, xylE	RYN_248
R118.201_R118_k127_661734_61	dmpB, xylE	RYN_249
R118.286_R118_k127_5073202_4	dmpB, xylE	RYN_251
R118.51_R118_k127_5062687_15	dmpB, xylE	RYN_253
R118.95_R118_k127_2110000_4	dmpB, xylE	RYN_254
R118.95_R118_k127_3652900_16	dmpB, xylE	RYN_254
R118.95_R118_k127_4801290_32	dmpB, xylE	RYN_254
R118.95_R118_k127_6540547_6	dmpB, xylE	RYN_254
R86.112_R86_k127_1646223_4	dmpB, xylE	RYN_255
R90.151_R90_k127_820230_14	dmpB, xylE	RYN_259
R93.90_R93_k127_125218_5	dmpB, xylE	RYN_263
R93.90_R93_k127_324828_4	dmpB, xylE	RYN_263
R93.90_R93_k127_52080_7	dmpB, xylE	RYN_263
R117.28_R117_k127_3766974_17	dmpB, xylE	RYN_300
R93.15_R93_k127_2483527_4	dmpB, xylE	RYN_304
R89.7_R89_k127_1706737_20	dmpB, xylE	RYN_336
R110.72_R110_k127_2112723_3	dmpB, xylE	RYN_353
R110.133_R110_k127_709497_5	dmpB, xylE	RYN_443
R110.109_R110_k127_2231845_38	dmpB, xylE	RYN_449
R110.8_R110_k127_2370316_21	dmpB, xylE	RYN_450
R109.110_R109_k127_1421615_2	dmpB, xylE	RYN_476
R109.110_R109_k127_315220_16	dmpB, xylE	RYN_476
R109.40_R109_k127_250611_3	dmpB, xylE	RYN_477
R110.93_R110_k127_1012126_3	dmpB, xylE	RYN_478
R110.93_R110_k127_1337530_5	dmpB, xylE	RYN_478
R110.93_R110_k127_2621683_2	dmpB, xylE	RYN_478
R113.284_R113_k127_1196120_20	dmpB, xylE	RYN_480
R113.284_R113_k127_1648721_41	dmpB, xylE	RYN_480
R113.284_R113_k127_708484_7	dmpB, xylE	RYN_480
R113.326_R113_k127_1396283_29	dmpB, xylE	RYN_482
R114.116_R114_k127_2105983_6	dmpB, xylE	RYN_484
R114.239_R114_k127_1615324_2	dmpB, xylE	RYN_486
R114.267_R114_k127_3298591_8	dmpB, xylE	RYN_487
R114.423_R114_k127_2032203_4	dmpB, xylE	RYN_489
R114.423_R114_k127_2644599_14	dmpB, xylE	RYN_489
R114.423_R114_k127_353877_1	dmpB, xylE	RYN_489
R114.423_R114_k127_793385_16	dmpB, xylE	RYN_489
R114.423_R114_k127_875037_12	dmpB, xylE	RYN_489
R117.187_R117_k127_4154461_5	dmpB, xylE	RYN_491
R118.108_R118_k127_5130784_36	dmpB, xylE	RYN_492
R118.108_R118_k127_6265318_21	dmpB, xylE	RYN_492
R118.131_R118_k127_2567846_2	dmpB, xylE	RYN_493
R118.131_R118_k127_3882923_32	dmpB, xylE	RYN_493
R118.131_R118_k127_5271676_9	dmpB, xylE	RYN_493
R118.131_R118_k127_5442238_9	dmpB, xylE	RYN_493
R118.131_R118_k127_7018849_16	dmpB, xylE	RYN_493
R118.131_R118_k127_86391_22	dmpB, xylE	RYN_493
R118.83_R118_k127_5074954_1	dmpB, xylE	RYN_495
R118.83_R118_k127_587558_6	dmpB, xylE	RYN_495
R85.183_R85_k127_2507712_21	dmpB, xylE	RYN_496
R85.183_R85_k127_856869_35	dmpB, xylE	RYN_496
R85.80_R85_k127_943579_3	dmpB, xylE	RYN_497
R86.65_R86_k127_1665657_4	dmpB, xylE	RYN_499
R86.65_R86_k127_1826146_2	dmpB, xylE	RYN_499
R86.65_R86_k127_2314164_10	dmpB, xylE	RYN_499
R86.94_R86_k127_1952906_16	dmpB, xylE	RYN_501
R86.94_R86_k127_2382180_19	dmpB, xylE	RYN_501
R89.104_R89_k127_72717_19	dmpB, xylE	RYN_502
R89.126_R89_k127_10594_8	dmpB, xylE	RYN_503
R90.27_R90_k127_1310485_1	dmpB, xylE	RYN_507
R90.27_R90_k127_843546_6	dmpB, xylE	RYN_507
R90.7_R90_k127_1299854_2	dmpB, xylE	RYN_508
R90.7_R90_k127_2628831_6	dmpB, xylE	RYN_508
R90.7_R90_k127_303986_3	dmpB, xylE	RYN_508
R90.7_R90_k127_3165558_8	dmpB, xylE	RYN_508
R93.154_R93_k127_1034634_1	dmpB, xylE	RYN_509
R93.5_R93_k127_236877_3	dmpB, xylE	RYN_511
R93.5_R93_k127_2715004_3	dmpB, xylE	RYN_511
R93.5_R93_k127_286750_4	dmpB, xylE	RYN_511
R94.11_R94_k127_1444772_1	dmpB, xylE	RYN_512
R94.11_R94_k127_97214_6	dmpB, xylE	RYN_512
R94.61_R94_k127_1393614_4	dmpB, xylE	RYN_513
R94.61_R94_k127_742938_9	dmpB, xylE	RYN_513
R109.108_R109_k127_209337_5	dmpB, xylE	RYN_538
R110.204_R110_k127_1589847_5	dmpB, xylE	RYN_546
R117.18_R117_k127_4196823_3	dmpB, xylE	RYN_561
R118.167_R118_k127_3784720_5	dmpB, xylE	RYN_567
R110.3_R110_k127_1651822_14	dmpB, xylE	RYN_58
R110.3_R110_k127_2107120_58	dmpB, xylE	RYN_58
R110.3_R110_k127_2500126_38	dmpB, xylE	RYN_58
R110.3_R110_k127_361195_15	dmpB, xylE	RYN_58
R93.33_R93_k127_1794894_7	dmpB, xylE	RYN_587
R110.84_R110_k127_572720_2	dmpB, xylE	RYN_59
R110.84_R110_k127_951426_60	dmpB, xylE	RYN_59
R113.219_R113_k127_74667_2	dmpB, xylE	RYN_60
R113.219_R113_k127_836153_13	dmpB, xylE	RYN_60
R113.270_R113_k127_2764111_8	dmpB, xylE	RYN_63
R114.294_R114_k127_10157_1	dmpB, xylE	RYN_67
R114.294_R114_k127_1333660_14	dmpB, xylE	RYN_67
R114.294_R114_k127_2360225_33	dmpB, xylE	RYN_67
R114.308_R114_k127_2176463_7	dmpB, xylE	RYN_68
R114.349_R114_k127_1599228_15	dmpB, xylE	RYN_70
R117.70_R117_k127_1142121_8	dmpB, xylE	RYN_73
R118.212_R118_k127_6695994_14	dmpB, xylE	RYN_76
R118.234_R118_k127_6277279_10	dmpB, xylE	RYN_78
R118.259_R118_k127_4578483_7	dmpB, xylE	RYN_79
R85.138_R85_k127_2009059_2	dmpB, xylE	RYN_81
R85.138_R85_k127_3418579_1	dmpB, xylE	RYN_81
R85.49_R85_k127_1403263_26	dmpB, xylE	RYN_83
R86.175_R86_k127_2238948_9	dmpB, xylE	RYN_85
R89.1_R89_k127_576359_6	dmpB, xylE	RYN_87
R89.1_R89_k127_576359_9	dmpB, xylE	RYN_87
R89.124_R89_k127_1705624_33	dmpB, xylE	RYN_89
R89.133_R89_k127_778364_18	dmpB, xylE	RYN_90
R89.15_R89_k127_1174709_4	dmpB, xylE	RYN_91
R89.37_R89_k127_1201450_4	dmpB, xylE	RYN_92
R89.37_R89_k127_1861213_2	dmpB, xylE	RYN_92
R89.37_R89_k127_706652_2	dmpB, xylE	RYN_92
R89.37_R89_k127_772307_3	dmpB, xylE	RYN_92
R93.112_R93_k127_1063349_2	dmpB, xylE	RYN_95
R93.136_R93_k127_2393244_42	dmpB, xylE	RYN_96
R93.165_R93_k127_969791_27	dmpB, xylE	RYN_97
R86.190_R86_k127_617415_6	dmpC, xylG, praB	RYN_10
R110.185_R110_k127_83886_11	dmpC, xylG, praB	RYN_114
R118.180_R118_k127_1344939_18	dmpC, xylG, praB	RYN_139
R118.284_R118_k127_6253849_6	dmpC, xylG, praB	RYN_143
R89.143_R89_k127_531073_12	dmpC, xylG, praB	RYN_152
R90.128_R90_k127_3129760_2	dmpC, xylG, praB	RYN_160
R90.147_R90_k127_2730386_8	dmpC, xylG, praB	RYN_162
R90.46_R90_k127_1463980_3	dmpC, xylG, praB	RYN_165
R90.46_R90_k127_799573_4	dmpC, xylG, praB	RYN_165
R90.81_R90_k127_2936396_3	dmpC, xylG, praB	RYN_167
R93.114_R93_k127_514985_11	dmpC, xylG, praB	RYN_169
R94.126_R94_k127_1166230_18	dmpC, xylG, praB	RYN_179
R94.19_R94_k127_1016565_10	dmpC, xylG, praB	RYN_181
R94.27_R94_k127_363039_74	dmpC, xylG, praB	RYN_183
R113.320_R113_k127_2501882_9	dmpC, xylG, praB	RYN_189
R113.320_R113_k127_2656866_3	dmpC, xylG, praB	RYN_189
R117.75_R117_k127_2132971_3	dmpC, xylG, praB	RYN_194
R118.103_R118_k127_6918394_2	dmpC, xylG, praB	RYN_195
R118.115_R118_k127_6439899_6	dmpC, xylG, praB	RYN_196
R85.51_R85_k127_3784130_2	dmpC, xylG, praB	RYN_207
R93.13_R93_k127_2348533_15	dmpC, xylG, praB	RYN_216
R110.16_R110_k127_166831_5	dmpC, xylG, praB	RYN_220
R110.63_R110_k127_688593_6	dmpC, xylG, praB	RYN_222
R94.13_R94_k127_760663_3	dmpC, xylG, praB	RYN_230
R114.313_R114_k127_4244120_28	dmpC, xylG, praB	RYN_245
R109.17_R109_k127_2208181_52	dmpC, xylG, praB	RYN_25
R118.50_R118_k127_642975_1	dmpC, xylG, praB	RYN_252
R90.151_R90_k127_1511128_4	dmpC, xylG, praB	RYN_259
R90.151_R90_k127_1624344_1	dmpC, xylG, praB	RYN_259
R118.154_R118_k127_1866256_3	dmpC, xylG, praB	RYN_27
R117.205_R117_k127_3900863_559	dmpC, xylG, praB	RYN_274
R85.83_R85_k127_338602_9	dmpC, xylG, praB	RYN_275
R86.158_R86_k127_1586308_39	dmpC, xylG, praB	RYN_276
R113.191_R113_k127_2142792_133	dmpC, xylG, praB	RYN_278
R118.157_R118_k127_4848083_1	dmpC, xylG, praB	RYN_28
R118.157_R118_k127_5656816_1	dmpC, xylG, praB	RYN_28
R114.317_R114_k127_1009097_19	dmpC, xylG, praB	RYN_284
R114.466_R114_k127_4533076_43	dmpC, xylG, praB	RYN_285
R117.189_R117_k127_1129459_102	dmpC, xylG, praB	RYN_288
R118.243_R118_k127_4029361_1	dmpC, xylG, praB	RYN_29
R85.42_R85_k127_449255_5	dmpC, xylG, praB	RYN_296
R86.117_R86_k127_1386636_3	dmpC, xylG, praB	RYN_297
R117.28_R117_k127_1991815_15	dmpC, xylG, praB	RYN_300
R93.125_R93_k127_1074533_11	dmpC, xylG, praB	RYN_303
R118.19_R118_k127_1054995_118	dmpC, xylG, praB	RYN_334
R110.180_R110_k127_804502_21	dmpC, xylG, praB	RYN_351
R85.95_R85_k127_2054144_10	dmpC, xylG, praB	RYN_498
R85.95_R85_k127_729599_1	dmpC, xylG, praB	RYN_498
R86.94_R86_k127_2169777_16	dmpC, xylG, praB	RYN_501
R109.108_R109_k127_209337_6	dmpC, xylG, praB	RYN_538
R109.136_R109_k127_1214152_4	dmpC, xylG, praB	RYN_539
R109.39_R109_k127_779065_5	dmpC, xylG, praB	RYN_541
R113.33_R113_k127_1093607_8	dmpC, xylG, praB	RYN_552
R114.21_R114_k127_3654352_26	dmpC, xylG, praB	RYN_556
R117.117_R117_k127_3219891_2	dmpC, xylG, praB	RYN_559
R117.117_R117_k127_3639652_1	dmpC, xylG, praB	RYN_559
R117.196_R117_k127_3414872_6	dmpC, xylG, praB	RYN_563
R117.76_R117_k127_767153_29	dmpC, xylG, praB	RYN_564
R118.104_R118_k127_4678240_6	dmpC, xylG, praB	RYN_565
R118.163_R118_k127_6114961_24	dmpC, xylG, praB	RYN_566
R93.33_R93_k127_60699_7	dmpC, xylG, praB	RYN_587
R86.53_R86_k127_1864476_24	dmpC, xylG, praB	RYN_606
R118.138_R118_k127_2834337_5	dmpC, xylG, praB	RYN_609
R113.270_R113_k127_2764111_12	dmpC, xylG, praB	RYN_63
R89.15_R89_k127_81668_14	dmpC, xylG, praB	RYN_91
R110.132_R110_k127_2593242_2	dmpD, xylF	RYN_113
R110.185_R110_k127_1072888_20	dmpD, xylF	RYN_114
R110.185_R110_k127_265566_5	dmpD, xylF	RYN_114
R110.214_R110_k127_1470691_40	dmpD, xylF	RYN_118
R110.89_R110_k127_962186_29	dmpD, xylF	RYN_121
R118.144_R118_k127_2644025_7	dmpD, xylF	RYN_138
R118.180_R118_k127_1344939_4	dmpD, xylF	RYN_139
R90.111_R90_k127_231286_6	dmpD, xylF	RYN_159
R90.15_R90_k127_2247578_2	dmpD, xylF	RYN_163
R90.42_R90_k127_757072_50	dmpD, xylF	RYN_164
R90.46_R90_k127_409588_11	dmpD, xylF	RYN_165
R93.161_R93_k127_1551026_51	dmpD, xylF	RYN_173
R93.168_R93_k127_2261973_4	dmpD, xylF	RYN_174
R94.126_R94_k127_1083179_6	dmpD, xylF	RYN_179
R94.126_R94_k127_1113940_14	dmpD, xylF	RYN_179
R94.126_R94_k127_341040_26	dmpD, xylF	RYN_179
R94.126_R94_k127_86597_21	dmpD, xylF	RYN_179
R94.24_R94_k127_211020_6	dmpD, xylF	RYN_182
R94.27_R94_k127_363039_65	dmpD, xylF	RYN_183
R93.80_R93_k127_460927_2	dmpD, xylF	RYN_184
R113.320_R113_k127_827843_25	dmpD, xylF	RYN_189
R118.115_R118_k127_4160818_8	dmpD, xylF	RYN_196
R85.71_R85_k127_2422725_11	dmpD, xylF	RYN_209
R93.13_R93_k127_2348533_32	dmpD, xylF	RYN_216
R93.131_R93_k127_1012171_74	dmpD, xylF	RYN_217
R94.13_R94_k127_1590986_2	dmpD, xylF	RYN_230
R114.355_R114_k127_2431412_3	dmpD, xylF	RYN_246
R89.7_R89_k127_1706737_15	dmpD, xylF	RYN_336
R94.132_R94_k127_1056282_5	dmpD, xylF	RYN_347
R114.239_R114_k127_2773763_19	dmpD, xylF	RYN_486
R118.131_R118_k127_3882923_31	dmpD, xylF	RYN_493
R117.98_R117_k127_1720007_25	dmpD, xylF	RYN_527
R90.82_R90_k127_1167177_7	dmpD, xylF	RYN_53
R118.7_R118_k127_5720440_4	dmpD, xylF	RYN_530
R89.155_R89_k127_855568_42	dmpD, xylF	RYN_532
R109.136_R109_k127_1024733_3	dmpD, xylF	RYN_539
R109.136_R109_k127_1305_1	dmpD, xylF	RYN_539
R109.136_R109_k127_1634628_2	dmpD, xylF	RYN_539
R110.24_R110_k127_2544885_19	dmpD, xylF	RYN_547
R113.56_R113_k127_2534416_8	dmpD, xylF	RYN_553
R114.459_R114_k127_4290579_212	dmpD, xylF	RYN_558
R117.196_R117_k127_3207504_1	dmpD, xylF	RYN_563
R117.196_R117_k127_939771_10	dmpD, xylF	RYN_563
R117.196_R117_k127_993805_29	dmpD, xylF	RYN_563
R93.33_R93_k127_60699_1	dmpD, xylF	RYN_587
R94.97_R94_k127_522117_6	dmpD, xylF	RYN_592
R110.217_R110_k127_1367579_3	dmpD, xylF	RYN_601
R110.217_R110_k127_1524672_15	dmpD, xylF	RYN_601
R110.43_R110_k127_1980639_6	dmpD, xylF	RYN_603
R114.294_R114_k127_3052399_18	dmpD, xylF	RYN_67
R110.185_R110_k127_1019617_25	dmpH, xylI, nahK	RYN_114
R110.185_R110_k127_83886_33	dmpH, xylI, nahK	RYN_114
R110.210_R110_k127_272016_70	dmpH, xylI, nahK	RYN_116
R110.214_R110_k127_558065_37	dmpH, xylI, nahK	RYN_118
R118.180_R118_k127_1344939_16	dmpH, xylI, nahK	RYN_139
R118.284_R118_k127_6253849_4	dmpH, xylI, nahK	RYN_143
R89.143_R89_k127_531073_10	dmpH, xylI, nahK	RYN_152
R90.128_R90_k127_3129760_13	dmpH, xylI, nahK	RYN_160
R90.147_R90_k127_2730386_6	dmpH, xylI, nahK	RYN_162
R90.46_R90_k127_1463980_1	dmpH, xylI, nahK	RYN_165
R90.81_R90_k127_2936396_5	dmpH, xylI, nahK	RYN_167
R93.114_R93_k127_514985_13	dmpH, xylI, nahK	RYN_169
R93.168_R93_k127_2673097_65	dmpH, xylI, nahK	RYN_174
R94.126_R94_k127_1166230_37	dmpH, xylI, nahK	RYN_179
R94.126_R94_k127_1463818_6	dmpH, xylI, nahK	RYN_179
R94.19_R94_k127_1016565_8	dmpH, xylI, nahK	RYN_181
R94.27_R94_k127_363039_72	dmpH, xylI, nahK	RYN_183
R113.320_R113_k127_2501882_11	dmpH, xylI, nahK	RYN_189
R113.320_R113_k127_2656866_1	dmpH, xylI, nahK	RYN_189
R118.103_R118_k127_6918394_4	dmpH, xylI, nahK	RYN_195
R85.51_R85_k127_3784130_4	dmpH, xylI, nahK	RYN_207
R93.13_R93_k127_2348533_17	dmpH, xylI, nahK	RYN_216
R94.13_R94_k127_144922_4	dmpH, xylI, nahK	RYN_230
R94.13_R94_k127_760663_5	dmpH, xylI, nahK	RYN_230
R118.19_R118_k127_1054995_110	dmpH, xylI, nahK	RYN_334
R114.239_R114_k127_1560919_8	dmpH, xylI, nahK	RYN_486
R118.7_R118_k127_136069_4	dmpH, xylI, nahK	RYN_530
R109.108_R109_k127_1315349_1	dmpH, xylI, nahK	RYN_538
R109.136_R109_k127_930021_1	dmpH, xylI, nahK	RYN_539
R109.39_R109_k127_1830986_10	dmpH, xylI, nahK	RYN_541
R109.39_R109_k127_779065_1	dmpH, xylI, nahK	RYN_541
R117.117_R117_k127_3136388_4	dmpH, xylI, nahK	RYN_559
R117.117_R117_k127_3639652_3	dmpH, xylI, nahK	RYN_559
R117.18_R117_k127_1083944_4	dmpH, xylI, nahK	RYN_561
R117.196_R117_k127_3414872_4	dmpH, xylI, nahK	RYN_563
R117.76_R117_k127_4077286_28	dmpH, xylI, nahK	RYN_564
R118.104_R118_k127_4678240_4	dmpH, xylI, nahK	RYN_565
R93.33_R93_k127_60699_3	dmpH, xylI, nahK	RYN_587
R86.53_R86_k127_1864476_22	dmpH, xylI, nahK	RYN_606
R114.312_R114_k127_597958_231	dmpH, xylI, nahK	RYN_69
R89.15_R89_k127_81668_10	dmpH, xylI, nahK	RYN_91
R93.10_R93_k127_2513179_9	dmpH, xylI, nahK	RYN_94
R109.35_R109_k127_1976488_2	galB	RYN_108
R117.184_R117_k127_2566286_8	galB	RYN_132
R118.144_R118_k127_1415598_1	galB	RYN_138
R85.21_R85_k127_639328_4	galB	RYN_149
R89.58_R89_k127_866263_8	galB	RYN_155
R93.60_R93_k127_1431265_3	galB	RYN_176
R110.165_R110_k127_2190635_8	galB	RYN_221
R86.155_R86_k127_290994_6	galB	RYN_226
R90.98_R90_k127_2798926_10	galB	RYN_229
R94.13_R94_k127_818672_11	galB	RYN_230
R114.313_R114_k127_1411419_6	galB	RYN_245
R118.95_R118_k127_6540547_8	galB	RYN_254
R109.4_R109_k127_1809476_1	galB	RYN_442
R117.34_R117_k127_3930532_29	galB	RYN_445
R118.240_R118_k127_1152637_2	galB	RYN_446
R109.110_R109_k127_22365_3	galB	RYN_476
R110.93_R110_k127_1012126_1	galB	RYN_478
R114.423_R114_k127_2644599_15	galB	RYN_489
R118.108_R118_k127_5130784_33	galB	RYN_492
R118.131_R118_k127_7018849_13	galB	RYN_493
R86.65_R86_k127_1826146_5	galB	RYN_499
R86.94_R86_k127_2382180_22	galB	RYN_501
R90.27_R90_k127_1310485_4	galB	RYN_507
R90.7_R90_k127_3165558_5	galB	RYN_508
R94.61_R94_k127_289854_4	galB	RYN_513
R110.204_R110_k127_333866_81	galB	RYN_546
R114.459_R114_k127_669754_120	galB	RYN_558
R114.400_R114_k127_2584959_15	galB	RYN_596
R117.147_R117_k127_3296768_4	galB	RYN_597
R117.183_R117_k127_3660898_64	galB	RYN_598
R114.294_R114_k127_1494920_1	galB	RYN_67
R114.294_R114_k127_4523457_34	galB	RYN_67
R85.49_R85_k127_1403263_29	galB	RYN_83
R89.1_R89_k127_576359_13	galB	RYN_87
R89.124_R89_k127_1705624_30	galB	RYN_89
R89.37_R89_k127_1201450_1	galB	RYN_92
R89.37_R89_k127_1443824_1	galB	RYN_92
R109.35_R109_k127_1976488_4	galD	RYN_108
R110.132_R110_k127_1032285_7	galD	RYN_113
R110.214_R110_k127_2431322_77	galD	RYN_118
R117.184_R117_k127_2566286_10	galD	RYN_132
R85.116_R85_k127_2518129_12	galD	RYN_147
R85.21_R85_k127_399599_7	galD	RYN_149
R89.58_R89_k127_866263_6	galD	RYN_155
R114.210_R114_k127_726493_7	galD	RYN_16
R93.3_R93_k127_2209353_13	galD	RYN_175
R110.165_R110_k127_975926_14	galD	RYN_221
R86.103_R86_k127_2174525_5	galD	RYN_224
R86.45_R86_k127_1885356_1	galD	RYN_228
R90.98_R90_k127_2798926_12	galD	RYN_229
R118.142_R118_k127_121299_6	galD	RYN_345
R118.142_R118_k127_6224948_2	galD	RYN_345
R110.111_R110_k127_1181150_3	galD	RYN_453
R114.405_R114_k127_1205623_12	galD	RYN_461
R86.14_R86_k127_431252_3	galD	RYN_465
R90.2_R90_k127_2723418_7	galD	RYN_467
R94.95_R94_k127_535563_13	galD	RYN_472
R113.284_R113_k127_1648721_9	galD	RYN_480
R114.239_R114_k127_2279840_23	galD	RYN_486
R114.239_R114_k127_3075725_40	galD	RYN_486
R114.423_R114_k127_2644599_17	galD	RYN_489
R118.131_R118_k127_3882923_54	galD	RYN_493
R118.83_R118_k127_2685343_1	galD	RYN_495
R85.183_R85_k127_97586_23	galD	RYN_496
R89.104_R89_k127_508828_70	galD	RYN_502
R89.104_R89_k127_628967_56	galD	RYN_502
R93.5_R93_k127_1588337_2	galD	RYN_511
R94.11_R94_k127_429628_2	galD	RYN_512
R109.143_R109_k127_2072477_1	galD	RYN_517
R109.143_R109_k127_661750_4	galD	RYN_517
R113.299_R113_k127_824771_2	galD	RYN_518
R114.348_R114_k127_843404_2	galD	RYN_521
R117.31_R117_k127_3808876_9	galD	RYN_525
R117.5_R117_k127_3794313_2	galD	RYN_526
R118.256_R118_k127_809770_1	galD	RYN_529
R93.118_R93_k127_1736110_15	galD	RYN_533
R109.67_R109_k127_1169674_2	galD	RYN_543
R109.67_R109_k127_1911404_2	galD	RYN_543
R110.204_R110_k127_333866_79	galD	RYN_546
R114.245_R114_k127_398468_46	galD	RYN_557
R117.76_R117_k127_939250_1	galD	RYN_564
R118.193_R118_k127_4195493_3	galD	RYN_568
R118.280_R118_k127_5722166_26	galD	RYN_569
R85.127_R85_k127_276197_1	galD	RYN_571
R90.71_R90_k127_1227994_6	galD	RYN_582
R93.33_R93_k127_2109539_3	galD	RYN_587
R114.400_R114_k127_2584959_13	galD	RYN_596
R117.147_R117_k127_3296768_6	galD	RYN_597
R117.183_R117_k127_3660898_62	galD	RYN_598
R110.42_R110_k127_2017305_3	galD	RYN_602
R86.53_R86_k127_658121_70	galD	RYN_606
R113.270_R113_k127_2764111_7	galD	RYN_63
R85.49_R85_k127_1403263_27	galD	RYN_83
R89.1_R89_k127_576359_10	galD	RYN_87
R89.124_R89_k127_1705624_32	galD	RYN_89
R89.37_R89_k127_1201450_3	galD	RYN_92
R89.37_R89_k127_258586_2	galD	RYN_92
R110.214_R110_k127_124803_10	ligA	RYN_118
R117.103_R117_k127_4093270_19	ligA	RYN_126
R85.116_R85_k127_1990317_1	ligA	RYN_147
R85.21_R85_k127_1667799_8	ligA	RYN_149
R89.58_R89_k127_121380_3	ligA	RYN_155
R114.210_R114_k127_726493_3	ligA	RYN_16
R93.3_R93_k127_950089_1	ligA	RYN_175
R93.60_R93_k127_1740574_4	ligA	RYN_176
R118.142_R118_k127_6224948_5	ligA	RYN_345
R110.8_R110_k127_1464738_3	ligA	RYN_450
R110.148_R110_k127_1522248_4	ligA	RYN_455
R114.405_R114_k127_1527973_3	ligA	RYN_461
R86.14_R86_k127_431252_7	ligA	RYN_465
R90.2_R90_k127_2723418_3	ligA	RYN_467
R94.95_R94_k127_535563_9	ligA	RYN_472
R113.284_R113_k127_1606621_10	ligA	RYN_480
R113.284_R113_k127_257357_2	ligA	RYN_480
R114.239_R114_k127_2279840_28	ligA	RYN_486
R114.239_R114_k127_3075725_45	ligA	RYN_486
R114.239_R114_k127_3593054_18	ligA	RYN_486
R118.83_R118_k127_3645082_11	ligA	RYN_495
R85.183_R85_k127_218289_5	ligA	RYN_496
R85.183_R85_k127_3834594_10	ligA	RYN_496
R86.94_R86_k127_2169777_4	ligA	RYN_501
R89.104_R89_k127_177228_52	ligA	RYN_502
R93.5_R93_k127_1756596_3	ligA	RYN_511
R94.11_R94_k127_27443_3	ligA	RYN_512
R109.143_R109_k127_2126128_2	ligA	RYN_517
R109.143_R109_k127_880534_9	ligA	RYN_517
R113.299_R113_k127_824771_6	ligA	RYN_518
R114.348_R114_k127_843404_7	ligA	RYN_521
R117.31_R117_k127_3808876_14	ligA	RYN_525
R118.256_R118_k127_1783407_10	ligA	RYN_529
R85.202_R85_k127_2016089_2	ligA	RYN_531
R85.202_R85_k127_3505607_4	ligA	RYN_531
R93.118_R93_k127_1736110_19	ligA	RYN_533
R93.118_R93_k127_2099916_3	ligA	RYN_533
R109.136_R109_k127_1006296_3	ligA	RYN_539
R109.136_R109_k127_2118063_12	ligA	RYN_539
R109.39_R109_k127_662451_12	ligA	RYN_541
R109.43_R109_k127_243900_14	ligA	RYN_542
R110.204_R110_k127_333866_75	ligA	RYN_546
R113.56_R113_k127_1877858_7	ligA	RYN_553
R114.459_R114_k127_3652035_82	ligA	RYN_558
R117.182_R117_k127_30355_9	ligA	RYN_562
R117.76_R117_k127_939250_4	ligA	RYN_564
R118.104_R118_k127_5144489_4	ligA	RYN_565
R118.193_R118_k127_1582585_2	ligA	RYN_568
R118.280_R118_k127_6914087_10	ligA	RYN_569
R85.127_R85_k127_276197_6	ligA	RYN_571
R85.161_R85_k127_3644620_2	ligA	RYN_573
R85.74_R85_k127_2360376_13	ligA	RYN_574
R85.98_R85_k127_3642595_4	ligA	RYN_575
R93.100_R93_k127_2444777_1	ligA	RYN_583
R93.100_R93_k127_396751_4	ligA	RYN_583
R93.102_R93_k127_11587_3	ligA	RYN_584
R93.102_R93_k127_1571111_28	ligA	RYN_584
R93.159_R93_k127_1417991_14	ligA	RYN_585
R93.33_R93_k127_2109539_10	ligA	RYN_587
R94.56_R94_k127_248263_3	ligA	RYN_590
R94.91_R94_k127_682338_28	ligA	RYN_591
R110.217_R110_k127_560339_1	ligA	RYN_601
R110.42_R110_k127_2017305_7	ligA	RYN_602
R110.43_R110_k127_925047_4	ligA	RYN_603
R86.144_R86_k127_1099882_8	ligA	RYN_605
R86.144_R86_k127_1152907_25	ligA	RYN_605
R86.53_R86_k127_658121_74	ligA	RYN_606
R94.28_R94_k127_155685_25	ligA	RYN_607
R114.294_R114_k127_1494920_4	ligA	RYN_67
R114.294_R114_k127_4523457_37	ligA	RYN_67
R109.77_R109_k127_1772504_4	ligB	RYN_110
R110.185_R110_k127_1019617_7	ligB	RYN_114
R110.185_R110_k127_1908835_64	ligB	RYN_114
R110.214_R110_k127_124803_9	ligB	RYN_118
R117.103_R117_k127_4093270_18	ligB	RYN_126
R117.103_R117_k127_820295_6	ligB	RYN_126
R117.184_R117_k127_2704864_3	ligB	RYN_132
R118.144_R118_k127_2644025_5	ligB	RYN_138
R118.144_R118_k127_602548_1	ligB	RYN_138
R85.116_R85_k127_2518129_1	ligB	RYN_147
R85.178_R85_k127_4207586_3	ligB	RYN_148
R85.21_R85_k127_1667799_9	ligB	RYN_149
R89.58_R89_k127_121380_2	ligB	RYN_155
R114.210_R114_k127_726493_2	ligB	RYN_16
R93.110_R93_k127_250165_3	ligB	RYN_168
R93.114_R93_k127_1683995_26	ligB	RYN_169
R93.114_R93_k127_1696854_3	ligB	RYN_169
R93.123_R93_k127_1463554_3	ligB	RYN_171
R93.161_R93_k127_1551026_53	ligB	RYN_173
R93.168_R93_k127_4119_7	ligB	RYN_174
R93.3_R93_k127_2209353_1	ligB	RYN_175
R93.60_R93_k127_1740574_5	ligB	RYN_176
R93.60_R93_k127_954430_2	ligB	RYN_176
R93.64_R93_k127_309493_29	ligB	RYN_178
R94.126_R94_k127_476649_13	ligB	RYN_179
R94.24_R94_k127_211020_8	ligB	RYN_182
R113.320_R113_k127_2892918_44	ligB	RYN_189
R89.77_R89_k127_1516091_3	ligB	RYN_214
R93.131_R93_k127_1968867_30	ligB	RYN_217
R110.165_R110_k127_2581895_18	ligB	RYN_221
R86.103_R86_k127_58563_1	ligB	RYN_224
R86.45_R86_k127_1661772_5	ligB	RYN_228
R86.45_R86_k127_35784_1	ligB	RYN_228
R94.13_R94_k127_205058_11	ligB	RYN_230
R110.117_R110_k127_1770336_7	ligB	RYN_344
R118.142_R118_k127_6224948_6	ligB	RYN_345
R110.133_R110_k127_1723552_8	ligB	RYN_443
R110.8_R110_k127_1464738_2	ligB	RYN_450
R110.8_R110_k127_184706_3	ligB	RYN_450
R110.8_R110_k127_436546_8	ligB	RYN_450
R114.405_R114_k127_1527973_2	ligB	RYN_461
R86.14_R86_k127_431252_8	ligB	RYN_465
R90.2_R90_k127_2723418_2	ligB	RYN_467
R94.95_R94_k127_535563_8	ligB	RYN_472
R113.284_R113_k127_1606621_9	ligB	RYN_480
R113.284_R113_k127_257357_3	ligB	RYN_480
R114.239_R114_k127_2279840_29	ligB	RYN_486
R114.239_R114_k127_3075725_46	ligB	RYN_486
R114.239_R114_k127_3593054_17	ligB	RYN_486
R114.239_R114_k127_922435_13	ligB	RYN_486
R114.267_R114_k127_3562461_4	ligB	RYN_487
R118.83_R118_k127_3645082_12	ligB	RYN_495
R85.183_R85_k127_218289_6	ligB	RYN_496
R85.183_R85_k127_3834594_11	ligB	RYN_496
R85.95_R85_k127_729599_3	ligB	RYN_498
R86.94_R86_k127_2169777_5	ligB	RYN_501
R86.94_R86_k127_218619_2	ligB	RYN_501
R89.104_R89_k127_177228_51	ligB	RYN_502
R93.5_R93_k127_1756596_2	ligB	RYN_511
R94.11_R94_k127_1000892_3	ligB	RYN_512
R94.11_R94_k127_27443_2	ligB	RYN_512
R109.143_R109_k127_2126128_3	ligB	RYN_517
R113.299_R113_k127_824771_7	ligB	RYN_518
R113.328_R113_k127_1500624_19	ligB	RYN_519
R114.348_R114_k127_843404_8	ligB	RYN_521
R117.31_R117_k127_3808876_15	ligB	RYN_525
R118.256_R118_k127_1783407_9	ligB	RYN_529
R90.82_R90_k127_1167177_5	ligB	RYN_53
R85.202_R85_k127_3505607_5	ligB	RYN_531
R89.155_R89_k127_855568_36	ligB	RYN_532
R93.118_R93_k127_1736110_20	ligB	RYN_533
R93.118_R93_k127_2099916_2	ligB	RYN_533
R109.136_R109_k127_1006296_2	ligB	RYN_539
R109.136_R109_k127_2118063_13	ligB	RYN_539
R109.136_R109_k127_770923_1	ligB	RYN_539
R109.39_R109_k127_662451_11	ligB	RYN_541
R109.43_R109_k127_243900_13	ligB	RYN_542
R110.204_R110_k127_333866_76	ligB	RYN_546
R113.56_R113_k127_1877858_8	ligB	RYN_553
R114.459_R114_k127_3652035_81	ligB	RYN_558
R117.117_R117_k127_1853230_4	ligB	RYN_559
R117.182_R117_k127_30355_8	ligB	RYN_562
R117.76_R117_k127_939250_5	ligB	RYN_564
R118.104_R118_k127_3703051_1	ligB	RYN_565
R118.104_R118_k127_5144489_5	ligB	RYN_565
R118.193_R118_k127_1582585_1	ligB	RYN_568
R118.280_R118_k127_6914087_9	ligB	RYN_569
R85.127_R85_k127_276197_7	ligB	RYN_571
R85.127_R85_k127_3227059_1	ligB	RYN_571
R85.161_R85_k127_3644620_1	ligB	RYN_573
R85.74_R85_k127_2360376_12	ligB	RYN_574
R85.98_R85_k127_3642595_5	ligB	RYN_575
R85.98_R85_k127_4031870_1	ligB	RYN_575
R89.87_R89_k127_3799_33	ligB	RYN_580
R93.100_R93_k127_2444777_2	ligB	RYN_583
R93.100_R93_k127_396751_5	ligB	RYN_583
R93.102_R93_k127_11587_2	ligB	RYN_584
R93.102_R93_k127_1571111_29	ligB	RYN_584
R93.159_R93_k127_1417991_13	ligB	RYN_585
R93.33_R93_k127_2109539_9	ligB	RYN_587
R93.57_R93_k127_1548927_12	ligB	RYN_588
R94.56_R94_k127_248263_4	ligB	RYN_590
R94.91_R94_k127_682338_29	ligB	RYN_591
R110.217_R110_k127_560339_2	ligB	RYN_601
R110.42_R110_k127_2017305_6	ligB	RYN_602
R110.43_R110_k127_925047_3	ligB	RYN_603
R86.144_R86_k127_1099882_9	ligB	RYN_605
R86.144_R86_k127_1152907_24	ligB	RYN_605
R86.144_R86_k127_319050_3	ligB	RYN_605
R86.53_R86_k127_658121_73	ligB	RYN_606
R94.28_R94_k127_155685_26	ligB	RYN_607
R114.294_R114_k127_1494920_3	ligB	RYN_67
R114.294_R114_k127_4523457_36	ligB	RYN_67
R110.214_R110_k127_124803_8	ligC	RYN_118
R114.210_R114_k127_1899215_1	ligC	RYN_16
R114.210_R114_k127_726493_1	ligC	RYN_16
R93.168_R93_k127_2673097_78	ligC	RYN_174
R94.126_R94_k127_172999_4	ligC	RYN_179
R90.156_R90_k127_174606_46	ligC	RYN_19
R90.66_R90_k127_2498540_7	ligC	RYN_24
R110.117_R110_k127_1036911_1	ligC	RYN_344
R110.117_R110_k127_1770336_6	ligC	RYN_344
R118.142_R118_k127_6224948_7	ligC	RYN_345
R110.111_R110_k127_1181150_1	ligC	RYN_453
R114.405_R114_k127_1527973_1	ligC	RYN_461
R86.14_R86_k127_431252_1	ligC	RYN_465
R90.2_R90_k127_2723418_9	ligC	RYN_467
R94.95_R94_k127_535563_15	ligC	RYN_472
R113.284_R113_k127_257357_4	ligC	RYN_480
R114.239_R114_k127_3075725_47	ligC	RYN_486
R114.239_R114_k127_3593054_16	ligC	RYN_486
R85.183_R85_k127_3834594_13	ligC	RYN_496
R89.104_R89_k127_177228_50	ligC	RYN_502
R94.11_R94_k127_1000892_2	ligC	RYN_512
R109.143_R109_k127_2126128_4	ligC	RYN_517
R113.299_R113_k127_824771_8	ligC	RYN_518
R114.257_R114_k127_1687067_4	ligC	RYN_520
R114.348_R114_k127_843404_9	ligC	RYN_521
R117.31_R117_k127_3808876_16	ligC	RYN_525
R118.256_R118_k127_1783407_8	ligC	RYN_529
R85.202_R85_k127_3505607_6	ligC	RYN_531
R93.118_R93_k127_1736110_22	ligC	RYN_533
R109.39_R109_k127_662451_10	ligC	RYN_541
R109.43_R109_k127_243900_12	ligC	RYN_542
R113.198_R113_k127_355315_1	ligC	RYN_549
R113.56_R113_k127_257472_3	ligC	RYN_553
R117.117_R117_k127_2471579_3	ligC	RYN_559
R117.182_R117_k127_30355_7	ligC	RYN_562
R118.104_R118_k127_3703051_2	ligC	RYN_565
R118.280_R118_k127_6914087_8	ligC	RYN_569
R85.127_R85_k127_3227059_2	ligC	RYN_571
R85.161_R85_k127_3917165_1	ligC	RYN_573
R85.74_R85_k127_2360376_11	ligC	RYN_574
R85.98_R85_k127_3642595_6	ligC	RYN_575
R85.98_R85_k127_4031870_2	ligC	RYN_575
R93.100_R93_k127_2444777_3	ligC	RYN_583
R93.102_R93_k127_11587_1	ligC	RYN_584
R93.102_R93_k127_1727739_1	ligC	RYN_584
R93.159_R93_k127_1417991_12	ligC	RYN_585
R93.30_R93_k127_859383_1	ligC	RYN_586
R94.56_R94_k127_248263_5	ligC	RYN_590
R94.56_R94_k127_426141_1	ligC	RYN_590
R94.91_R94_k127_682338_30	ligC	RYN_591
R110.217_R110_k127_560339_3	ligC	RYN_601
R110.42_R110_k127_2017305_5	ligC	RYN_602
R110.43_R110_k127_812399_12	ligC	RYN_603
R110.43_R110_k127_925047_2	ligC	RYN_603
R86.144_R86_k127_1099882_10	ligC	RYN_605
R86.53_R86_k127_658121_72	ligC	RYN_606
R94.28_R94_k127_155685_27	ligC	RYN_607
R114.244_R114_k127_3318661_179	ligC	RYN_65
R110.214_R110_k127_124803_11	ligI	RYN_118
R114.210_R114_k127_726493_4	ligI	RYN_16
R90.156_R90_k127_2603479_50	ligI	RYN_19
R118.115_R118_k127_4969124_8	ligI	RYN_196
R118.142_R118_k127_6224948_4	ligI	RYN_345
R110.133_R110_k127_1226420_3	ligI	RYN_443
R113.329_R113_k127_2318462_6	ligI	RYN_444
R117.34_R117_k127_2232819_6	ligI	RYN_445
R117.34_R117_k127_873256_30	ligI	RYN_445
R118.240_R118_k127_3747891_5	ligI	RYN_446
R89.112_R89_k127_797174_9	ligI	RYN_447
R110.109_R110_k127_2457219_11	ligI	RYN_449
R110.191_R110_k127_1501934_2	ligI	RYN_451
R110.148_R110_k127_1522248_3	ligI	RYN_455
R114.405_R114_k127_1205623_11	ligI	RYN_461
R117.72_R117_k127_2288648_1	ligI	RYN_463
R86.14_R86_k127_431252_6	ligI	RYN_465
R90.2_R90_k127_2723418_4	ligI	RYN_467
R94.95_R94_k127_535563_10	ligI	RYN_472
R109.110_R109_k127_1717516_6	ligI	RYN_476
R109.110_R109_k127_22365_4	ligI	RYN_476
R109.110_R109_k127_941894_11	ligI	RYN_476
R113.284_R113_k127_1648721_10	ligI	RYN_480
R114.239_R114_k127_2279840_22	ligI	RYN_486
R114.239_R114_k127_3075725_39	ligI	RYN_486
R114.239_R114_k127_3593054_19	ligI	RYN_486
R118.108_R118_k127_5130784_32	ligI	RYN_492
R118.108_R118_k127_5311901_33	ligI	RYN_492
R118.131_R118_k127_2063457_8	ligI	RYN_493
R118.131_R118_k127_430935_21	ligI	RYN_493
R85.183_R85_k127_1005814_7	ligI	RYN_496
R86.65_R86_k127_1048479_2	ligI	RYN_499
R86.65_R86_k127_1826146_7	ligI	RYN_499
R86.65_R86_k127_984184_1	ligI	RYN_499
R86.94_R86_k127_1834232_14	ligI	RYN_501
R86.94_R86_k127_1979637_17	ligI	RYN_501
R86.94_R86_k127_2270492_69	ligI	RYN_501
R89.104_R89_k127_1438895_31	ligI	RYN_502
R89.104_R89_k127_628967_57	ligI	RYN_502
R90.27_R90_k127_1072540_6	ligI	RYN_507
R90.27_R90_k127_1310485_6	ligI	RYN_507
R90.7_R90_k127_1277371_8	ligI	RYN_508
R90.7_R90_k127_2638588_6	ligI	RYN_508
R93.21_R93_k127_1203045_2	ligI	RYN_510
R93.5_R93_k127_918621_16	ligI	RYN_511
R93.5_R93_k127_930046_3	ligI	RYN_511
R94.11_R94_k127_1429672_7	ligI	RYN_512
R94.61_R94_k127_130109_7	ligI	RYN_513
R94.61_R94_k127_289854_6	ligI	RYN_513
R109.143_R109_k127_661750_1	ligI	RYN_517
R113.299_R113_k127_824771_5	ligI	RYN_518
R114.348_R114_k127_843404_1	ligI	RYN_521
R117.31_R117_k127_3808876_8	ligI	RYN_525
R117.5_R117_k127_3794313_3	ligI	RYN_526
R118.256_R118_k127_809770_2	ligI	RYN_529
R85.202_R85_k127_3505607_3	ligI	RYN_531
R93.118_R93_k127_1736110_18	ligI	RYN_533
R109.108_R109_k127_1183424_9	ligI	RYN_538
R109.136_R109_k127_1128585_3	ligI	RYN_539
R109.39_R109_k127_662451_14	ligI	RYN_541
R109.43_R109_k127_243900_15	ligI	RYN_542
R110.204_R110_k127_223087_38	ligI	RYN_546
R114.21_R114_k127_43956_113	ligI	RYN_556
R114.245_R114_k127_3117444_9	ligI	RYN_557
R114.245_R114_k127_3930907_17	ligI	RYN_557
R114.245_R114_k127_455220_42	ligI	RYN_557
R114.245_R114_k127_517963_43	ligI	RYN_557
R114.459_R114_k127_3652035_89	ligI	RYN_558
R114.459_R114_k127_3884472_68	ligI	RYN_558
R114.459_R114_k127_4492877_29	ligI	RYN_558
R114.459_R114_k127_669754_123	ligI	RYN_558
R114.459_R114_k127_945815_7	ligI	RYN_558
R117.117_R117_k127_3136388_2	ligI	RYN_559
R117.18_R117_k127_1983416_48	ligI	RYN_561
R117.182_R117_k127_2530090_7	ligI	RYN_562
R117.182_R117_k127_30355_10	ligI	RYN_562
R117.196_R117_k127_3296794_2	ligI	RYN_563
R118.104_R118_k127_5144489_3	ligI	RYN_565
R118.104_R118_k127_6600567_7	ligI	RYN_565
R118.163_R118_k127_1469731_122	ligI	RYN_566
R118.193_R118_k127_1582585_3	ligI	RYN_568
R118.193_R118_k127_5091775_3	ligI	RYN_568
R118.280_R118_k127_6914087_12	ligI	RYN_569
R118.46_R118_k127_363970_6	ligI	RYN_570
R85.127_R85_k127_276197_5	ligI	RYN_571
R85.161_R85_k127_3644620_3	ligI	RYN_573
R85.74_R85_k127_2360376_14	ligI	RYN_574
R85.98_R85_k127_3642595_3	ligI	RYN_575
R85.98_R85_k127_596744_4	ligI	RYN_575
R86.79_R86_k127_1282317_2	ligI	RYN_577
R86.79_R86_k127_1375678_3	ligI	RYN_577
R86.79_R86_k127_1828131_3	ligI	RYN_577
R90.71_R90_k127_1637760_2	ligI	RYN_582
R90.71_R90_k127_2606145_4	ligI	RYN_582
R93.100_R93_k127_396751_3	ligI	RYN_583
R93.102_R93_k127_11587_4	ligI	RYN_584
R93.159_R93_k127_1417991_15	ligI	RYN_585
R93.159_R93_k127_1532853_10	ligI	RYN_585
R93.159_R93_k127_1532853_9	ligI	RYN_585
R93.30_R93_k127_312386_5	ligI	RYN_586
R93.30_R93_k127_853186_1	ligI	RYN_586
R93.70_R93_k127_1178094_3	ligI	RYN_589
R94.56_R94_k127_248263_2	ligI	RYN_590
R94.91_R94_k127_682338_26	ligI	RYN_591
R110.217_R110_k127_2126080_2	ligI	RYN_601
R110.42_R110_k127_2017305_8	ligI	RYN_602
R110.43_R110_k127_925047_5	ligI	RYN_603
R86.144_R86_k127_1099882_7	ligI	RYN_605
R86.53_R86_k127_658121_75	ligI	RYN_606
R94.28_R94_k127_155685_24	ligI	RYN_607
R114.244_R114_k127_3318661_190	ligI	RYN_65
R86.107_R86_k127_1234998_4	ligI	RYN_7
R94.29_R94_k127_1529130_6	ligJ	RYN_101
R109.35_R109_k127_220315_6	ligJ	RYN_108
R110.212_R110_k127_1141981_16	ligJ	RYN_117
R110.214_R110_k127_2431322_80	ligJ	RYN_118
R117.103_R117_k127_2694956_7	ligJ	RYN_126
R118.113_R118_k127_1403734_2	ligJ	RYN_136
R118.23_R118_k127_2989257_25	ligJ	RYN_141
R85.116_R85_k127_2033211_9	ligJ	RYN_147
R85.116_R85_k127_2518129_15	ligJ	RYN_147
R85.116_R85_k127_4112109_24	ligJ	RYN_147
R85.178_R85_k127_4246740_4	ligJ	RYN_148
R114.210_R114_k127_726493_5	ligJ	RYN_16
R90.46_R90_k127_1260577_8	ligJ	RYN_165
R93.114_R93_k127_1683995_18	ligJ	RYN_169
R93.152_R93_k127_2662164_5	ligJ	RYN_172
R93.3_R93_k127_2118174_1	ligJ	RYN_175
R93.3_R93_k127_2209353_16	ligJ	RYN_175
R93.60_R93_k127_2228316_8	ligJ	RYN_176
R93.60_R93_k127_2417637_5	ligJ	RYN_176
R93.60_R93_k127_992052_6	ligJ	RYN_176
R93.64_R93_k127_37577_20	ligJ	RYN_178
R94.126_R94_k127_345005_6	ligJ	RYN_179
R94.27_R94_k127_1561074_13	ligJ	RYN_183
R109.71_R109_k127_620840_27	ligJ	RYN_186
R90.156_R90_k127_1132949_28	ligJ	RYN_19
R90.156_R90_k127_138110_14	ligJ	RYN_19
R90.156_R90_k127_283921_46	ligJ	RYN_19
R110.165_R110_k127_240207_5	ligJ	RYN_221
R86.103_R86_k127_2295459_5	ligJ	RYN_224
R86.155_R86_k127_1388698_5	ligJ	RYN_226
R86.45_R86_k127_1040061_1	ligJ	RYN_228
R86.45_R86_k127_741056_3	ligJ	RYN_228
R86.45_R86_k127_944260_3	ligJ	RYN_228
R89.7_R89_k127_1320633_21	ligJ	RYN_336
R89.7_R89_k127_266597_8	ligJ	RYN_336
R110.117_R110_k127_2376016_6	ligJ	RYN_344
R118.142_R118_k127_6224948_3	ligJ	RYN_345
R86.92_R86_k127_2364329_16	ligJ	RYN_346
R94.132_R94_k127_1041344_4	ligJ	RYN_347
R118.149_R118_k127_6233867_4	ligJ	RYN_38
R110.133_R110_k127_1455009_4	ligJ	RYN_443
R110.133_R110_k127_1455009_5	ligJ	RYN_443
R110.8_R110_k127_1002372_1	ligJ	RYN_450
R110.8_R110_k127_115843_27	ligJ	RYN_450
R110.8_R110_k127_145407_16	ligJ	RYN_450
R110.8_R110_k127_2035802_17	ligJ	RYN_450
R110.8_R110_k127_2253104_11	ligJ	RYN_450
R110.111_R110_k127_1181150_5	ligJ	RYN_453
R110.148_R110_k127_1522248_1	ligJ	RYN_455
R110.148_R110_k127_2117021_5	ligJ	RYN_455
R117.72_R117_k127_3868687_1	ligJ	RYN_463
R86.14_R86_k127_431252_5	ligJ	RYN_465
R90.2_R90_k127_2723418_5	ligJ	RYN_467
R94.95_R94_k127_535563_11	ligJ	RYN_472
R110.93_R110_k127_731235_11	ligJ	RYN_478
R113.284_R113_k127_97400_3	ligJ	RYN_480
R114.239_R114_k127_2279840_27	ligJ	RYN_486
R114.239_R114_k127_3075725_44	ligJ	RYN_486
R114.267_R114_k127_3433724_1	ligJ	RYN_487
R118.83_R118_k127_1562647_1	ligJ	RYN_495
R85.183_R85_k127_3999284_17	ligJ	RYN_496
R85.183_R85_k127_578414_2	ligJ	RYN_496
R89.104_R89_k127_1523221_25	ligJ	RYN_502
R93.5_R93_k127_1732291_1	ligJ	RYN_511
R94.11_R94_k127_870715_9	ligJ	RYN_512
R109.143_R109_k127_1967740_45	ligJ	RYN_517
R109.143_R109_k127_661750_2	ligJ	RYN_517
R113.299_R113_k127_824771_4	ligJ	RYN_518
R114.348_R114_k127_843404_6	ligJ	RYN_521
R117.31_R117_k127_3808876_13	ligJ	RYN_525
R117.5_R117_k127_1044141_3	ligJ	RYN_526
R118.256_R118_k127_1783407_11	ligJ	RYN_529
R118.7_R118_k127_6697018_12	ligJ	RYN_530
R85.202_R85_k127_3104998_3	ligJ	RYN_531
R85.202_R85_k127_3505607_2	ligJ	RYN_531
R93.118_R93_k127_1736110_17	ligJ	RYN_533
R109.136_R109_k127_1725768_2	ligJ	RYN_539
R109.136_R109_k127_339638_2	ligJ	RYN_539
R109.136_R109_k127_606763_4	ligJ	RYN_539
R109.15_R109_k127_1694089_12	ligJ	RYN_540
R109.39_R109_k127_662451_16	ligJ	RYN_541
R109.43_R109_k127_243900_17	ligJ	RYN_542
R109.67_R109_k127_1169674_3	ligJ	RYN_543
R110.162_R110_k127_2055944_10	ligJ	RYN_545
R110.204_R110_k127_237250_15	ligJ	RYN_546
R110.24_R110_k127_1492326_38	ligJ	RYN_547
R110.34_R110_k127_818468_4	ligJ	RYN_548
R113.198_R113_k127_705163_16	ligJ	RYN_549
R113.268_R113_k127_2873611_17	ligJ	RYN_550
R113.33_R113_k127_822623_4	ligJ	RYN_552
R113.56_R113_k127_3049256_2	ligJ	RYN_553
R114.21_R114_k127_1032943_21	ligJ	RYN_556
R117.117_R117_k127_1195640_2	ligJ	RYN_559
R117.117_R117_k127_3597606_7	ligJ	RYN_559
R117.18_R117_k127_3614208_3	ligJ	RYN_561
R117.182_R117_k127_3766494_8	ligJ	RYN_562
R117.76_R117_k127_939250_2	ligJ	RYN_564
R118.104_R118_k127_5144489_1	ligJ	RYN_565
R118.104_R118_k127_5718771_7	ligJ	RYN_565
R118.163_R118_k127_3552907_14	ligJ	RYN_566
R118.167_R118_k127_3442791_17	ligJ	RYN_567
R118.193_R118_k127_3321321_12	ligJ	RYN_568
R118.193_R118_k127_3631472_7	ligJ	RYN_568
R118.193_R118_k127_926765_3	ligJ	RYN_568
R118.280_R118_k127_6914087_14	ligJ	RYN_569
R118.46_R118_k127_4208952_1	ligJ	RYN_570
R118.46_R118_k127_94118_5	ligJ	RYN_570
R85.127_R85_k127_276197_2	ligJ	RYN_571
R85.161_R85_k127_3644620_5	ligJ	RYN_573
R85.74_R85_k127_2360376_17	ligJ	RYN_574
R85.74_R85_k127_3577527_15	ligJ	RYN_574
R85.98_R85_k127_3642595_1	ligJ	RYN_575
R85.98_R85_k127_3981827_7	ligJ	RYN_575
R86.151_R86_k127_1380356_9	ligJ	RYN_576
R86.79_R86_k127_1607333_1	ligJ	RYN_577
R93.100_R93_k127_396751_1	ligJ	RYN_583
R93.100_R93_k127_437501_1	ligJ	RYN_583
R93.102_R93_k127_11587_7	ligJ	RYN_584
R93.102_R93_k127_2737892_11	ligJ	RYN_584
R93.159_R93_k127_1417991_19	ligJ	RYN_585
R93.159_R93_k127_1532853_6	ligJ	RYN_585
R93.33_R93_k127_2109539_4	ligJ	RYN_587
R93.70_R93_k127_36095_2	ligJ	RYN_589
R110.84_R110_k127_2562801_4	ligJ	RYN_59
R94.91_R94_k127_1632205_114	ligJ	RYN_591
R94.91_R94_k127_682338_23	ligJ	RYN_591
R94.97_R94_k127_1342846_13	ligJ	RYN_592
R110.127_R110_k127_1891221_30	ligJ	RYN_593
R110.217_R110_k127_2126080_3	ligJ	RYN_601
R110.42_R110_k127_2017305_4	ligJ	RYN_602
R110.42_R110_k127_460817_28	ligJ	RYN_602
R110.43_R110_k127_812399_11	ligJ	RYN_603
R86.144_R86_k127_304132_31	ligJ	RYN_605
R86.53_R86_k127_658121_71	ligJ	RYN_606
R94.28_R94_k127_155685_29	ligJ	RYN_607
R94.28_R94_k127_628975_26	ligJ	RYN_607
R113.270_R113_k127_2556482_4	ligJ	RYN_63
R85.49_R85_k127_294230_54	ligJ	RYN_83
R89.37_R89_k127_258586_3	ligJ	RYN_92
R93.10_R93_k127_932715_11	ligJ	RYN_94
R94.12_R94_k127_515903_29	ligK, galC	RYN_100
R94.29_R94_k127_1529130_5	ligK, galC	RYN_101
R94.30_R94_k127_1115438_14	ligK, galC	RYN_102
R109.35_R109_k127_1976488_3	ligK, galC	RYN_108
R109.77_R109_k127_229986_1	ligK, galC	RYN_110
R110.132_R110_k127_1032285_6	ligK, galC	RYN_113
R110.132_R110_k127_142025_5	ligK, galC	RYN_113
R110.132_R110_k127_2501752_7	ligK, galC	RYN_113
R110.185_R110_k127_1236371_24	ligK, galC	RYN_114
R110.210_R110_k127_2385330_22	ligK, galC	RYN_116
R110.214_R110_k127_2431322_76	ligK, galC	RYN_118
R117.103_R117_k127_2694956_10	ligK, galC	RYN_126
R117.103_R117_k127_2694956_11	ligK, galC	RYN_126
R117.103_R117_k127_2694956_9	ligK, galC	RYN_126
R117.184_R117_k127_2566286_9	ligK, galC	RYN_132
R118.144_R118_k127_1415598_2	ligK, galC	RYN_138
R118.224_R118_k127_4634221_10	ligK, galC	RYN_140
R118.23_R118_k127_2989257_24	ligK, galC	RYN_141
R118.23_R118_k127_6198522_8	ligK, galC	RYN_141
R85.116_R85_k127_2033211_8	ligK, galC	RYN_147
R85.116_R85_k127_2518129_11	ligK, galC	RYN_147
R85.178_R85_k127_4246740_3	ligK, galC	RYN_148
R85.21_R85_k127_399599_8	ligK, galC	RYN_149
R85.21_R85_k127_639328_5	ligK, galC	RYN_149
R94.120_R94_k127_331991_272	ligK, galC	RYN_15
R89.44_R89_k127_1029269_29	ligK, galC	RYN_153
R89.58_R89_k127_866263_7	ligK, galC	RYN_155
R114.210_R114_k127_2263595_17	ligK, galC	RYN_16
R114.210_R114_k127_598519_6	ligK, galC	RYN_16
R114.210_R114_k127_726493_8	ligK, galC	RYN_16
R93.114_R93_k127_1683995_17	ligK, galC	RYN_169
R118.129_R118_k127_613445_1	ligK, galC	RYN_17
R93.152_R93_k127_2662164_6	ligK, galC	RYN_172
R93.3_R93_k127_2118174_4	ligK, galC	RYN_175
R93.3_R93_k127_2118174_5	ligK, galC	RYN_175
R93.3_R93_k127_2209353_12	ligK, galC	RYN_175
R93.60_R93_k127_1431265_2	ligK, galC	RYN_176
R93.60_R93_k127_992052_1	ligK, galC	RYN_176
R93.60_R93_k127_992052_2	ligK, galC	RYN_176
R93.60_R93_k127_992052_3	ligK, galC	RYN_176
R93.64_R93_k127_37577_16	ligK, galC	RYN_178
R93.64_R93_k127_37577_17	ligK, galC	RYN_178
R93.64_R93_k127_37577_18	ligK, galC	RYN_178
R94.126_R94_k127_345005_7	ligK, galC	RYN_179
R86.66_R86_k127_2363708_14	ligK, galC	RYN_18
R94.18_R94_k127_1505734_18	ligK, galC	RYN_180
R94.27_R94_k127_1561074_10	ligK, galC	RYN_183
R94.27_R94_k127_1561074_11	ligK, galC	RYN_183
R94.27_R94_k127_1561074_9	ligK, galC	RYN_183
R109.71_R109_k127_620840_26	ligK, galC	RYN_186
R113.149_R113_k127_1715541_14	ligK, galC	RYN_187
R90.156_R90_k127_138110_10	ligK, galC	RYN_19
R90.156_R90_k127_138110_9	ligK, galC	RYN_19
R90.156_R90_k127_174606_44	ligK, galC	RYN_19
R114.269_R114_k127_1935855_2	ligK, galC	RYN_190
R118.115_R118_k127_6148731_4	ligK, galC	RYN_196
R90.73_R90_k127_1582589_5	ligK, galC	RYN_20
R90.73_R90_k127_1743659_1	ligK, galC	RYN_20
R90.73_R90_k127_688720_2	ligK, galC	RYN_20
R90.80_R90_k127_965274_1	ligK, galC	RYN_21
R93.13_R93_k127_120824_16	ligK, galC	RYN_216
R110.99_R110_k127_2187246_2	ligK, galC	RYN_22
R110.165_R110_k127_2190635_7	ligK, galC	RYN_221
R110.63_R110_k127_2384669_2	ligK, galC	RYN_222
R114.188_R114_k127_2772560_61	ligK, galC	RYN_223
R86.103_R86_k127_2174525_4	ligK, galC	RYN_224
R86.130_R86_k127_1750888_41	ligK, galC	RYN_225
R86.155_R86_k127_1388698_4	ligK, galC	RYN_226
R86.155_R86_k127_290994_7	ligK, galC	RYN_226
R86.45_R86_k127_1143845_4	ligK, galC	RYN_228
R86.45_R86_k127_1143845_5	ligK, galC	RYN_228
R86.45_R86_k127_1885356_2	ligK, galC	RYN_228
R86.45_R86_k127_822608_1	ligK, galC	RYN_228
R90.98_R90_k127_1423713_15	ligK, galC	RYN_229
R90.98_R90_k127_2798926_11	ligK, galC	RYN_229
R90.98_R90_k127_2887239_3	ligK, galC	RYN_229
R94.13_R94_k127_818672_12	ligK, galC	RYN_230
R94.13_R94_k127_88500_12	ligK, galC	RYN_230
R90.44_R90_k127_414861_6	ligK, galC	RYN_239
R110.194_R110_k127_1921107_4	ligK, galC	RYN_243
R114.313_R114_k127_1411419_5	ligK, galC	RYN_245
R118.95_R118_k127_6540547_7	ligK, galC	RYN_254
R118.95_R118_k127_951536_11	ligK, galC	RYN_254
R94.69_R94_k127_1528605_4	ligK, galC	RYN_265
R94.69_R94_k127_172592_9	ligK, galC	RYN_265
R110.222_R110_k127_340342_35	ligK, galC	RYN_3
R110.222_R110_k127_423938_12	ligK, galC	RYN_3
R89.7_R89_k127_1320633_14	ligK, galC	RYN_336
R89.7_R89_k127_1320633_15	ligK, galC	RYN_336
R89.7_R89_k127_1378026_8	ligK, galC	RYN_336
R89.7_R89_k127_266597_21	ligK, galC	RYN_336
R89.7_R89_k127_353042_28	ligK, galC	RYN_336
R110.208_R110_k127_53112_1	ligK, galC	RYN_337
R94.25_R94_k127_1558340_5	ligK, galC	RYN_338
R110.117_R110_k127_2557602_1	ligK, galC	RYN_344
R110.117_R110_k127_2557602_2	ligK, galC	RYN_344
R110.117_R110_k127_8500_3	ligK, galC	RYN_344
R110.117_R110_k127_8500_4	ligK, galC	RYN_344
R110.117_R110_k127_8500_5	ligK, galC	RYN_344
R118.142_R118_k127_121299_5	ligK, galC	RYN_345
R110.64_R110_k127_410244_2	ligK, galC	RYN_352
R110.72_R110_k127_1601320_6	ligK, galC	RYN_353
R110.72_R110_k127_2598798_7	ligK, galC	RYN_353
R110.72_R110_k127_2598798_8	ligK, galC	RYN_353
R114.129_R114_k127_130180_9	ligK, galC	RYN_356
R90.26_R90_k127_2003521_291	ligK, galC	RYN_362
R118.149_R118_k127_6233867_1	ligK, galC	RYN_38
R110.6_R110_k127_450681_5	ligK, galC	RYN_4
R118.209_R118_k127_6811332_10	ligK, galC	RYN_40
R110.188_R110_k127_1545790_7	ligK, galC	RYN_429
R118.266_R118_k127_3638590_9	ligK, galC	RYN_431
R86.60_R86_k127_469730_23	ligK, galC	RYN_432
R90.170_R90_k127_2599302_5	ligK, galC	RYN_433
R94.65_R94_k127_357939_5	ligK, galC	RYN_436
R90.134_R90_k127_2683333_3	ligK, galC	RYN_437
R86.187_R86_k127_461537_35	ligK, galC	RYN_441
R110.133_R110_k127_2043725_8	ligK, galC	RYN_443
R113.329_R113_k127_214148_2	ligK, galC	RYN_444
R113.329_R113_k127_2662930_7	ligK, galC	RYN_444
R117.34_R117_k127_1733224_13	ligK, galC	RYN_445
R118.240_R118_k127_1761198_5	ligK, galC	RYN_446
R89.112_R89_k127_1310812_2	ligK, galC	RYN_447
R89.112_R89_k127_1591549_4	ligK, galC	RYN_447
R89.112_R89_k127_310307_3	ligK, galC	RYN_447
R110.109_R110_k127_10822_20	ligK, galC	RYN_449
R110.8_R110_k127_1826659_2	ligK, galC	RYN_450
R110.8_R110_k127_392197_13	ligK, galC	RYN_450
R110.8_R110_k127_392197_14	ligK, galC	RYN_450
R110.191_R110_k127_2029328_11	ligK, galC	RYN_451
R110.191_R110_k127_2359497_8	ligK, galC	RYN_451
R110.111_R110_k127_1181150_2	ligK, galC	RYN_453
R86.160_R86_k127_173201_79	ligK, galC	RYN_46
R114.405_R114_k127_1205623_13	ligK, galC	RYN_461
R118.262_R118_k127_3015111_12	ligK, galC	RYN_464
R86.14_R86_k127_431252_2	ligK, galC	RYN_465
R90.2_R90_k127_2723418_8	ligK, galC	RYN_467
R94.136_R94_k127_849492_7	ligK, galC	RYN_469
R86.97_R86_k127_1738317_28	ligK, galC	RYN_47
R86.97_R86_k127_309336_11	ligK, galC	RYN_47
R94.95_R94_k127_535563_14	ligK, galC	RYN_472
R114.214_R114_k127_4449400_3	ligK, galC	RYN_475
R109.110_R109_k127_2199685_37	ligK, galC	RYN_476
R109.110_R109_k127_22365_2	ligK, galC	RYN_476
R110.93_R110_k127_1620000_4	ligK, galC	RYN_478
R110.93_R110_k127_2134122_4	ligK, galC	RYN_478
R110.93_R110_k127_447843_4	ligK, galC	RYN_478
R110.93_R110_k127_731235_10	ligK, galC	RYN_478
R110.93_R110_k127_905269_2	ligK, galC	RYN_478
R113.319_R113_k127_2114857_6	ligK, galC	RYN_481
R113.326_R113_k127_1196187_21	ligK, galC	RYN_482
R113.326_R113_k127_2998504_2	ligK, galC	RYN_482
R113.326_R113_k127_991048_16	ligK, galC	RYN_482
R113.97_R113_k127_1915862_47	ligK, galC	RYN_483
R113.97_R113_k127_2926807_8	ligK, galC	RYN_483
R113.97_R113_k127_599275_73	ligK, galC	RYN_483
R114.116_R114_k127_14563_4	ligK, galC	RYN_484
R114.116_R114_k127_2426037_3	ligK, galC	RYN_484
R114.116_R114_k127_820376_12	ligK, galC	RYN_484
R114.227_R114_k127_678033_27	ligK, galC	RYN_485
R114.239_R114_k127_2056448_43	ligK, galC	RYN_486
R114.239_R114_k127_2279840_24	ligK, galC	RYN_486
R114.239_R114_k127_2400206_4	ligK, galC	RYN_486
R114.239_R114_k127_3075725_41	ligK, galC	RYN_486
R114.239_R114_k127_3316974_3	ligK, galC	RYN_486
R114.267_R114_k127_949729_3	ligK, galC	RYN_487
R114.423_R114_k127_2644599_16	ligK, galC	RYN_489
R90.165_R90_k127_705864_1	ligK, galC	RYN_49
R117.168_R117_k127_1793737_13	ligK, galC	RYN_490
R117.168_R117_k127_456435_9	ligK, galC	RYN_490
R117.187_R117_k127_1866667_3	ligK, galC	RYN_491
R118.108_R118_k127_5130784_34	ligK, galC	RYN_492
R118.131_R118_k127_7018849_14	ligK, galC	RYN_493
R118.77_R118_k127_2756405_41	ligK, galC	RYN_494
R118.77_R118_k127_4003227_2	ligK, galC	RYN_494
R85.80_R85_k127_1089693_5	ligK, galC	RYN_497
R85.80_R85_k127_1089693_9	ligK, galC	RYN_497
R85.95_R85_k127_3058614_3	ligK, galC	RYN_498
R85.95_R85_k127_3657963_9	ligK, galC	RYN_498
R86.65_R86_k127_1647423_9	ligK, galC	RYN_499
R86.65_R86_k127_1826146_4	ligK, galC	RYN_499
R90.9_R90_k127_382914_79	ligK, galC	RYN_50
R86.75_R86_k127_830614_13	ligK, galC	RYN_500
R86.94_R86_k127_1532140_2	ligK, galC	RYN_501
R86.94_R86_k127_1543995_8	ligK, galC	RYN_501
R86.94_R86_k127_2382180_21	ligK, galC	RYN_501
R89.126_R89_k127_276670_7	ligK, galC	RYN_503
R89.126_R89_k127_703561_5	ligK, galC	RYN_503
R89.140_R89_k127_111936_4	ligK, galC	RYN_504
R89.140_R89_k127_336474_8	ligK, galC	RYN_504
R89.56_R89_k127_1776299_8	ligK, galC	RYN_505
R89.56_R89_k127_656494_7	ligK, galC	RYN_505
R89.90_R89_k127_2008337_3	ligK, galC	RYN_506
R89.90_R89_k127_354246_3	ligK, galC	RYN_506
R90.27_R90_k127_1310485_3	ligK, galC	RYN_507
R90.7_R90_k127_3165558_6	ligK, galC	RYN_508
R93.154_R93_k127_1624567_2	ligK, galC	RYN_509
R93.154_R93_k127_917649_4	ligK, galC	RYN_509
R90.150_R90_k127_2668913_6	ligK, galC	RYN_51
R94.61_R94_k127_289854_3	ligK, galC	RYN_513
R89.53_R89_k127_690947_9	ligK, galC	RYN_515
R109.143_R109_k127_1967740_46	ligK, galC	RYN_517
R109.143_R109_k127_1967740_47	ligK, galC	RYN_517
R109.143_R109_k127_1967740_82	ligK, galC	RYN_517
R109.143_R109_k127_2072477_2	ligK, galC	RYN_517
R113.299_R113_k127_78027_3	ligK, galC	RYN_518
R113.299_R113_k127_824771_1	ligK, galC	RYN_518
R90.59_R90_k127_2580392_2	ligK, galC	RYN_52
R114.348_R114_k127_843404_3	ligK, galC	RYN_521
R117.31_R117_k127_3808876_10	ligK, galC	RYN_525
R117.5_R117_k127_3794313_1	ligK, galC	RYN_526
R118.256_R118_k127_1783407_14	ligK, galC	RYN_529
R90.82_R90_k127_606744_29	ligK, galC	RYN_53
R118.7_R118_k127_2009800_3	ligK, galC	RYN_530
R118.7_R118_k127_6697018_1	ligK, galC	RYN_530
R118.7_R118_k127_6697018_2	ligK, galC	RYN_530
R118.7_R118_k127_6697018_3	ligK, galC	RYN_530
R85.202_R85_k127_3104998_4	ligK, galC	RYN_531
R85.202_R85_k127_3104998_5	ligK, galC	RYN_531
R85.202_R85_k127_759195_10	ligK, galC	RYN_531
R93.118_R93_k127_1736110_14	ligK, galC	RYN_533
R117.113_R117_k127_1605525_8	ligK, galC	RYN_535
R109.136_R109_k127_1725768_3	ligK, galC	RYN_539
R109.136_R109_k127_339638_3	ligK, galC	RYN_539
R109.15_R109_k127_1694089_13	ligK, galC	RYN_540
R109.39_R109_k127_1311105_30	ligK, galC	RYN_541
R109.39_R109_k127_662451_15	ligK, galC	RYN_541
R109.43_R109_k127_243900_16	ligK, galC	RYN_542
R109.67_R109_k127_1169674_4	ligK, galC	RYN_543
R109.67_R109_k127_2003332_2	ligK, galC	RYN_543
R109.67_R109_k127_2047152_16	ligK, galC	RYN_543
R109.67_R109_k127_747060_2	ligK, galC	RYN_543
R110.204_R110_k127_1194721_80	ligK, galC	RYN_546
R110.204_R110_k127_237250_14	ligK, galC	RYN_546
R110.204_R110_k127_333866_80	ligK, galC	RYN_546
R110.204_R110_k127_333866_83	ligK, galC	RYN_546
R110.24_R110_k127_1492326_37	ligK, galC	RYN_547
R113.198_R113_k127_705163_17	ligK, galC	RYN_549
R113.198_R113_k127_977593_10	ligK, galC	RYN_549
R109.42_R109_k127_1406030_5	ligK, galC	RYN_55
R113.268_R113_k127_2180270_16	ligK, galC	RYN_550
R113.268_R113_k127_2180270_17	ligK, galC	RYN_550
R113.268_R113_k127_2873611_16	ligK, galC	RYN_550
R113.33_R113_k127_2954939_4	ligK, galC	RYN_552
R113.33_R113_k127_822623_5	ligK, galC	RYN_552
R113.56_R113_k127_247704_4	ligK, galC	RYN_553
R113.56_R113_k127_3049256_3	ligK, galC	RYN_553
R114.21_R114_k127_2973182_101	ligK, galC	RYN_556
R114.21_R114_k127_3656632_46	ligK, galC	RYN_556
R114.21_R114_k127_43956_43	ligK, galC	RYN_556
R114.245_R114_k127_640169_70	ligK, galC	RYN_557
R114.459_R114_k127_2212321_17	ligK, galC	RYN_558
R114.459_R114_k127_2379179_43	ligK, galC	RYN_558
R114.459_R114_k127_3884472_177	ligK, galC	RYN_558
R117.117_R117_k127_1195640_3	ligK, galC	RYN_559
R117.117_R117_k127_1195640_4	ligK, galC	RYN_559
R117.117_R117_k127_3597606_8	ligK, galC	RYN_559
R109.73_R109_k127_1244667_11	ligK, galC	RYN_56
R117.18_R117_k127_1137215_9	ligK, galC	RYN_561
R117.18_R117_k127_3614208_2	ligK, galC	RYN_561
R117.182_R117_k127_1806265_4	ligK, galC	RYN_562
R117.182_R117_k127_30355_12	ligK, galC	RYN_562
R117.182_R117_k127_3766494_9	ligK, galC	RYN_562
R117.196_R117_k127_2647032_4	ligK, galC	RYN_563
R117.196_R117_k127_2703244_11	ligK, galC	RYN_563
R117.196_R117_k127_939211_7	ligK, galC	RYN_563
R117.76_R117_k127_939250_3	ligK, galC	RYN_564
R118.104_R118_k127_2980828_2	ligK, galC	RYN_565
R118.104_R118_k127_3431717_3	ligK, galC	RYN_565
R118.104_R118_k127_4105885_8	ligK, galC	RYN_565
R118.104_R118_k127_5144489_2	ligK, galC	RYN_565
R118.104_R118_k127_6075279_3	ligK, galC	RYN_565
R118.104_R118_k127_6390802_3	ligK, galC	RYN_565
R118.104_R118_k127_651697_2	ligK, galC	RYN_565
R118.104_R118_k127_6814675_5	ligK, galC	RYN_565
R118.163_R118_k127_1469731_52	ligK, galC	RYN_566
R118.163_R118_k127_2330095_128	ligK, galC	RYN_566
R118.167_R118_k127_3442791_14	ligK, galC	RYN_567
R118.167_R118_k127_3442791_15	ligK, galC	RYN_567
R118.167_R118_k127_3442791_16	ligK, galC	RYN_567
R118.167_R118_k127_661674_23	ligK, galC	RYN_567
R118.193_R118_k127_1188123_3	ligK, galC	RYN_568
R118.193_R118_k127_1594097_2	ligK, galC	RYN_568
R118.193_R118_k127_926765_2	ligK, galC	RYN_568
R118.280_R118_k127_1563786_7	ligK, galC	RYN_569
R118.280_R118_k127_2555885_4	ligK, galC	RYN_569
R118.280_R118_k127_5443668_8	ligK, galC	RYN_569
R118.280_R118_k127_6914087_13	ligK, galC	RYN_569
R118.46_R118_k127_3910516_8	ligK, galC	RYN_570
R85.127_R85_k127_276197_3	ligK, galC	RYN_571
R85.143_R85_k127_3252354_5	ligK, galC	RYN_572
R85.161_R85_k127_2754816_5	ligK, galC	RYN_573
R85.161_R85_k127_3101224_18	ligK, galC	RYN_573
R85.161_R85_k127_3644620_4	ligK, galC	RYN_573
R85.161_R85_k127_48432_4	ligK, galC	RYN_573
R85.74_R85_k127_2360376_16	ligK, galC	RYN_574
R85.74_R85_k127_2489910_3	ligK, galC	RYN_574
R85.98_R85_k127_2057898_2	ligK, galC	RYN_575
R85.98_R85_k127_239351_9	ligK, galC	RYN_575
R85.98_R85_k127_3642595_2	ligK, galC	RYN_575
R85.98_R85_k127_3963531_2	ligK, galC	RYN_575
R86.79_R86_k127_1001765_3	ligK, galC	RYN_577
R86.79_R86_k127_791361_2	ligK, galC	RYN_577
R86.79_R86_k127_841034_2	ligK, galC	RYN_577
R89.119_R89_k127_1804973_72	ligK, galC	RYN_579
R90.71_R90_k127_1278460_4	ligK, galC	RYN_582
R90.71_R90_k127_1504562_2	ligK, galC	RYN_582
R93.100_R93_k127_2412387_2	ligK, galC	RYN_583
R93.100_R93_k127_396751_2	ligK, galC	RYN_583
R93.100_R93_k127_730319_11	ligK, galC	RYN_583
R93.102_R93_k127_11587_6	ligK, galC	RYN_584
R93.102_R93_k127_1492016_11	ligK, galC	RYN_584
R93.102_R93_k127_220170_22	ligK, galC	RYN_584
R93.102_R93_k127_220170_23	ligK, galC	RYN_584
R93.102_R93_k127_220170_24	ligK, galC	RYN_584
R93.159_R93_k127_1417991_18	ligK, galC	RYN_585
R93.159_R93_k127_1532853_7	ligK, galC	RYN_585
R93.33_R93_k127_2109539_5	ligK, galC	RYN_587
R93.70_R93_k127_2308451_32	ligK, galC	RYN_589
R93.70_R93_k127_2308451_8	ligK, galC	RYN_589
R93.70_R93_k127_36095_1	ligK, galC	RYN_589
R110.84_R110_k127_1913016_8	ligK, galC	RYN_59
R110.84_R110_k127_2562801_5	ligK, galC	RYN_59
R110.84_R110_k127_2562801_6	ligK, galC	RYN_59
R110.84_R110_k127_927139_2	ligK, galC	RYN_59
R94.91_R94_k127_1073313_6	ligK, galC	RYN_591
R94.91_R94_k127_418008_7	ligK, galC	RYN_591
R94.91_R94_k127_682338_24	ligK, galC	RYN_591
R94.91_R94_k127_992029_64	ligK, galC	RYN_591
R94.97_R94_k127_1316937_38	ligK, galC	RYN_592
R94.97_R94_k127_1342846_14	ligK, galC	RYN_592
R94.97_R94_k127_1572431_39	ligK, galC	RYN_592
R114.400_R114_k127_2584959_14	ligK, galC	RYN_596
R114.400_R114_k127_55377_4	ligK, galC	RYN_596
R117.147_R117_k127_3296768_5	ligK, galC	RYN_597
R117.147_R117_k127_817647_9	ligK, galC	RYN_597
R117.183_R117_k127_2114720_14	ligK, galC	RYN_598
R117.183_R117_k127_3660898_63	ligK, galC	RYN_598
R117.61_R117_k127_3638467_12	ligK, galC	RYN_600
R110.217_R110_k127_2126080_1	ligK, galC	RYN_601
R110.217_R110_k127_2199494_2	ligK, galC	RYN_601
R110.217_R110_k127_2199494_3	ligK, galC	RYN_601
R110.42_R110_k127_2017305_2	ligK, galC	RYN_602
R110.42_R110_k127_460817_23	ligK, galC	RYN_602
R110.42_R110_k127_460817_24	ligK, galC	RYN_602
R110.42_R110_k127_460817_26	ligK, galC	RYN_602
R110.43_R110_k127_812399_9	ligK, galC	RYN_603
R86.144_R86_k127_304132_30	ligK, galC	RYN_605
R86.53_R86_k127_658121_69	ligK, galC	RYN_606
R94.28_R94_k127_155685_31	ligK, galC	RYN_607
R94.28_R94_k127_628975_24	ligK, galC	RYN_607
R94.28_R94_k127_628975_33	ligK, galC	RYN_607
R114.395_R114_k127_115136_7	ligK, galC	RYN_621
R86.41_R86_k127_2272512_12	ligK, galC	RYN_627
R113.270_R113_k127_2556482_5	ligK, galC	RYN_63
R113.270_R113_k127_2764111_6	ligK, galC	RYN_63
R114.294_R114_k127_4523457_33	ligK, galC	RYN_67
R86.107_R86_k127_1836174_3	ligK, galC	RYN_7
R86.107_R86_k127_1989563_16	ligK, galC	RYN_7
R86.107_R86_k127_2354936_2	ligK, galC	RYN_7
R117.30_R117_k127_4001993_3	ligK, galC	RYN_72
R86.114_R86_k127_1653072_7	ligK, galC	RYN_8
R85.138_R85_k127_2884232_5	ligK, galC	RYN_81
R85.138_R85_k127_622268_2	ligK, galC	RYN_81
R85.138_R85_k127_789621_2	ligK, galC	RYN_81
R85.49_R85_k127_1403263_28	ligK, galC	RYN_83
R85.49_R85_k127_294230_52	ligK, galC	RYN_83
R89.1_R89_k127_576359_12	ligK, galC	RYN_87
R89.124_R89_k127_1702611_6	ligK, galC	RYN_89
R89.124_R89_k127_1705624_31	ligK, galC	RYN_89
R89.15_R89_k127_2011023_2	ligK, galC	RYN_91
R89.37_R89_k127_1201450_2	ligK, galC	RYN_92
R89.37_R89_k127_1692947_7	ligK, galC	RYN_92
R89.37_R89_k127_258586_4	ligK, galC	RYN_92
R93.10_R93_k127_932715_12	ligK, galC	RYN_94
R94.96_R94_k127_687360_31	mhpD	RYN_104
R109.12_R109_k127_153456_2	mhpD	RYN_105
R109.129_R109_k127_2174350_3	mhpD	RYN_106
R109.32_R109_k127_133485_8	mhpD	RYN_107
R109.53_R109_k127_1124759_81	mhpD	RYN_109
R109.53_R109_k127_1327249_63	mhpD	RYN_109
R109.77_R109_k127_578299_1	mhpD	RYN_110
R109.89_R109_k127_567936_3	mhpD	RYN_111
R110.132_R110_k127_1230920_5	mhpD	RYN_113
R110.185_R110_k127_1019617_24	mhpD	RYN_114
R110.185_R110_k127_1377822_15	mhpD	RYN_114
R110.185_R110_k127_83886_34	mhpD	RYN_114
R110.210_R110_k127_1874310_73	mhpD	RYN_116
R110.212_R110_k127_1141981_7	mhpD	RYN_117
R110.212_R110_k127_2439306_1	mhpD	RYN_117
R110.214_R110_k127_558065_36	mhpD	RYN_118
R110.89_R110_k127_1388152_7	mhpD	RYN_121
R110.89_R110_k127_1927418_12	mhpD	RYN_121
R110.89_R110_k127_2537777_4	mhpD	RYN_121
R113.86_R113_k127_2261194_6	mhpD	RYN_124
R117.118_R117_k127_2940245_1	mhpD	RYN_127
R117.126_R117_k127_2909066_3	mhpD	RYN_129
R117.165_R117_k127_1169122_2	mhpD	RYN_131
R117.63_R117_k127_2365164_2	mhpD	RYN_133
R117.63_R117_k127_3150815_35	mhpD	RYN_133
R118.113_R118_k127_1403734_12	mhpD	RYN_136
R118.144_R118_k127_2467017_4	mhpD	RYN_138
R118.144_R118_k127_4798033_6	mhpD	RYN_138
R118.180_R118_k127_1344939_13	mhpD	RYN_139
R118.224_R118_k127_3527748_3	mhpD	RYN_140
R118.284_R118_k127_6253849_3	mhpD	RYN_143
R118.284_R118_k127_984513_2	mhpD	RYN_143
R118.73_R118_k127_4778313_3	mhpD	RYN_144
R118.78_R118_k127_1983245_5	mhpD	RYN_146
R86.70_R86_k127_1774307_92	mhpD	RYN_151
R89.143_R89_k127_1013194_5	mhpD	RYN_152
R89.143_R89_k127_531073_7	mhpD	RYN_152
R89.44_R89_k127_1394882_14	mhpD	RYN_153
R89.44_R89_k127_1956620_11	mhpD	RYN_153
R90.103_R90_k127_171358_6	mhpD	RYN_158
R90.128_R90_k127_3129760_12	mhpD	RYN_160
R90.142_R90_k127_863637_2	mhpD	RYN_161
R90.147_R90_k127_266000_1	mhpD	RYN_162
R90.147_R90_k127_2730386_7	mhpD	RYN_162
R90.15_R90_k127_1866471_20	mhpD	RYN_163
R90.42_R90_k127_1404930_54	mhpD	RYN_164
R90.46_R90_k127_409588_22	mhpD	RYN_165
R90.46_R90_k127_799573_5	mhpD	RYN_165
R90.60_R90_k127_2223791_8	mhpD	RYN_166
R90.81_R90_k127_1515160_8	mhpD	RYN_167
R90.81_R90_k127_2936396_6	mhpD	RYN_167
R93.114_R93_k127_400474_31	mhpD	RYN_169
R93.114_R93_k127_514985_16	mhpD	RYN_169
R93.152_R93_k127_1777945_18	mhpD	RYN_172
R93.161_R93_k127_1517654_3	mhpD	RYN_173
R93.168_R93_k127_2673097_66	mhpD	RYN_174
R93.3_R93_k127_231006_26	mhpD	RYN_175
R93.3_R93_k127_2721442_7	mhpD	RYN_175
R93.60_R93_k127_1302129_4	mhpD	RYN_176
R93.60_R93_k127_1709837_15	mhpD	RYN_176
R93.62_R93_k127_1902108_5	mhpD	RYN_177
R94.126_R94_k127_1166230_36	mhpD	RYN_179
R94.126_R94_k127_1463818_7	mhpD	RYN_179
R94.18_R94_k127_87913_9	mhpD	RYN_180
R94.19_R94_k127_1016565_7	mhpD	RYN_181
R94.19_R94_k127_1270013_2	mhpD	RYN_181
R94.24_R94_k127_211020_15	mhpD	RYN_182
R94.27_R94_k127_363039_69	mhpD	RYN_183
R94.27_R94_k127_965847_12	mhpD	RYN_183
R93.80_R93_k127_762654_7	mhpD	RYN_184
R109.66_R109_k127_796591_3	mhpD	RYN_185
R113.320_R113_k127_827843_32	mhpD	RYN_189
R113.320_R113_k127_991690_36	mhpD	RYN_189
R90.156_R90_k127_861366_49	mhpD	RYN_19
R114.269_R114_k127_14429_3	mhpD	RYN_190
R117.153_R117_k127_3819471_14	mhpD	RYN_191
R117.203_R117_k127_3033356_3	mhpD	RYN_192
R118.103_R118_k127_3943390_28	mhpD	RYN_195
R118.103_R118_k127_6918394_7	mhpD	RYN_195
R118.103_R118_k127_95307_5	mhpD	RYN_195
R118.115_R118_k127_3742876_11	mhpD	RYN_196
R118.117_R118_k127_54580_5	mhpD	RYN_197
R118.127_R118_k127_2659107_2	mhpD	RYN_198
R118.147_R118_k127_3296400_7	mhpD	RYN_199
R118.185_R118_k127_899398_13	mhpD	RYN_201
R118.275_R118_k127_1673303_3	mhpD	RYN_202
R118.54_R118_k127_18293_2	mhpD	RYN_203
R118.92_R118_k127_192840_15	mhpD	RYN_204
R85.51_R85_k127_3447697_2	mhpD	RYN_207
R85.52_R85_k127_482978_4	mhpD	RYN_208
R85.71_R85_k127_223196_18	mhpD	RYN_209
R85.71_R85_k127_2422725_6	mhpD	RYN_209
R85.71_R85_k127_800596_9	mhpD	RYN_209
R89.110_R89_k127_1132699_7	mhpD	RYN_212
R89.77_R89_k127_541715_8	mhpD	RYN_214
R93.126_R93_k127_255254_2	mhpD	RYN_215
R93.13_R93_k127_2348533_20	mhpD	RYN_216
R93.13_R93_k127_867894_2	mhpD	RYN_216
R93.131_R93_k127_1012171_71	mhpD	RYN_217
R93.131_R93_k127_1546906_16	mhpD	RYN_217
R94.34_R94_k127_466316_62	mhpD	RYN_219
R110.165_R110_k127_2176474_15	mhpD	RYN_221
R86.103_R86_k127_449657_2	mhpD	RYN_224
R86.103_R86_k127_972268_1	mhpD	RYN_224
R86.155_R86_k127_1034747_29	mhpD	RYN_226
R86.45_R86_k127_1777766_2	mhpD	RYN_228
R94.13_R94_k127_144922_1	mhpD	RYN_230
R94.13_R94_k127_627734_12	mhpD	RYN_230
R94.13_R94_k127_760663_8	mhpD	RYN_230
R110.129_R110_k127_1349911_26	mhpD	RYN_242
R114.313_R114_k127_776664_14	mhpD	RYN_245
R114.355_R114_k127_196368_18	mhpD	RYN_246
R118.201_R118_k127_596086_4	mhpD	RYN_249
R118.286_R118_k127_340581_7	mhpD	RYN_251
R118.95_R118_k127_4153882_3	mhpD	RYN_254
R93.90_R93_k127_52080_9	mhpD	RYN_263
R94.69_R94_k127_758404_9	mhpD	RYN_265
R118.19_R118_k127_1054995_116	mhpD	RYN_334
R89.7_R89_k127_1706737_16	mhpD	RYN_336
R94.132_R94_k127_1056282_7	mhpD	RYN_347
R117.157_R117_k127_3601791_2	mhpD	RYN_36
R90.160_R90_k127_2041743_6	mhpD	RYN_361
R118.31_R118_k127_1249625_9	mhpD	RYN_368
R118.149_R118_k127_1614279_5	mhpD	RYN_38
R118.149_R118_k127_77575_7	mhpD	RYN_38
R118.221_R118_k127_2944854_22	mhpD	RYN_42
R118.62_R118_k127_4402792_4	mhpD	RYN_44
R110.191_R110_k127_1853343_17	mhpD	RYN_451
R110.191_R110_k127_337439_7	mhpD	RYN_451
R110.199_R110_k127_1638260_16	mhpD	RYN_452
R110.148_R110_k127_2582078_5	mhpD	RYN_455
R114.184_R114_k127_2819980_15	mhpD	RYN_457
R114.241_R114_k127_3916072_2	mhpD	RYN_460
R114.405_R114_k127_156328_2	mhpD	RYN_461
R114.405_R114_k127_2452084_1	mhpD	RYN_461
R117.124_R117_k127_860591_41	mhpD	RYN_462
R117.72_R117_k127_1376552_4	mhpD	RYN_463
R117.72_R117_k127_3813198_7	mhpD	RYN_463
R90.121_R90_k127_411560_105	mhpD	RYN_48
R114.239_R114_k127_2465830_119	mhpD	RYN_486
R114.239_R114_k127_2773763_24	mhpD	RYN_486
R114.239_R114_k127_3471095_77	mhpD	RYN_486
R114.239_R114_k127_3586948_5	mhpD	RYN_486
R114.335_R114_k127_196763_65	mhpD	RYN_488
R90.9_R90_k127_2517271_53	mhpD	RYN_50
R86.94_R86_k127_1186717_25	mhpD	RYN_501
R86.94_R86_k127_2031127_17	mhpD	RYN_501
R90.7_R90_k127_2721784_4	mhpD	RYN_508
R109.11_R109_k127_2168697_2	mhpD	RYN_516
R114.257_R114_k127_3033714_3	mhpD	RYN_520
R114.348_R114_k127_2979817_5	mhpD	RYN_521
R114.348_R114_k127_3914472_5	mhpD	RYN_521
R114.348_R114_k127_439484_4	mhpD	RYN_521
R114.348_R114_k127_4530778_4	mhpD	RYN_521
R117.25_R117_k127_813714_92	mhpD	RYN_524
R117.31_R117_k127_4045958_4	mhpD	RYN_525
R117.31_R117_k127_484139_8	mhpD	RYN_525
R117.5_R117_k127_752586_2	mhpD	RYN_526
R117.98_R117_k127_1720007_26	mhpD	RYN_527
R118.256_R118_k127_4190969_11	mhpD	RYN_529
R90.82_R90_k127_1724612_17	mhpD	RYN_53
R118.7_R118_k127_136069_8	mhpD	RYN_530
R118.7_R118_k127_175751_2	mhpD	RYN_530
R118.7_R118_k127_617851_5	mhpD	RYN_530
R89.155_R89_k127_855568_29	mhpD	RYN_532
R93.6_R93_k127_1879129_6	mhpD	RYN_534
R93.6_R93_k127_509973_5	mhpD	RYN_534
R109.108_R109_k127_393175_7	mhpD	RYN_538
R109.136_R109_k127_99326_2	mhpD	RYN_539
R109.39_R109_k127_5146_22	mhpD	RYN_541
R109.39_R109_k127_779065_2	mhpD	RYN_541
R110.204_R110_k127_2448920_5	mhpD	RYN_546
R113.198_R113_k127_953492_3	mhpD	RYN_549
R114.459_R114_k127_2250248_106	mhpD	RYN_558
R117.117_R117_k127_3136388_5	mhpD	RYN_559
R117.117_R117_k127_3639652_2	mhpD	RYN_559
R117.18_R117_k127_1083944_3	mhpD	RYN_561
R117.196_R117_k127_3063313_2	mhpD	RYN_563
R117.196_R117_k127_3414872_5	mhpD	RYN_563
R118.104_R118_k127_4678240_5	mhpD	RYN_565
R118.167_R118_k127_3636400_3	mhpD	RYN_567
R85.74_R85_k127_3505967_2	mhpD	RYN_574
R93.102_R93_k127_66427_32	mhpD	RYN_584
R93.33_R93_k127_462362_5	mhpD	RYN_587
R93.33_R93_k127_60699_6	mhpD	RYN_587
R110.127_R110_k127_1910105_8	mhpD	RYN_593
R86.124_R86_k127_349353_6	mhpD	RYN_594
R86.140_R86_k127_1419904_57	mhpD	RYN_595
R86.140_R86_k127_1749327_33	mhpD	RYN_595
R117.147_R117_k127_195247_10	mhpD	RYN_597
R117.147_R117_k127_232326_18	mhpD	RYN_597
R117.39_R117_k127_916988_48	mhpD	RYN_599
R110.42_R110_k127_1111549_3	mhpD	RYN_602
R110.43_R110_k127_1081862_20	mhpD	RYN_603
R86.144_R86_k127_1069355_2	mhpD	RYN_605
R86.144_R86_k127_1558495_4	mhpD	RYN_605
R86.53_R86_k127_14488_2	mhpD	RYN_606
R86.53_R86_k127_1864476_23	mhpD	RYN_606
R94.28_R94_k127_226878_20	mhpD	RYN_607
R114.294_R114_k127_3052399_24	mhpD	RYN_67
R114.312_R114_k127_597958_232	mhpD	RYN_69
R118.234_R118_k127_6277279_7	mhpD	RYN_78
R86.175_R86_k127_2238948_6	mhpD	RYN_85
R89.1_R89_k127_1082479_4	mhpD	RYN_87
R89.15_R89_k127_81668_13	mhpD	RYN_91
R89.37_R89_k127_439123_26	mhpD	RYN_92
R93.10_R93_k127_2513179_5	mhpD	RYN_94
R94.96_R94_k127_687360_33	mhpE	RYN_104
R109.129_R109_k127_2174350_5	mhpE	RYN_106
R109.32_R109_k127_133485_6	mhpE	RYN_107
R109.53_R109_k127_1327249_61	mhpE	RYN_109
R109.89_R109_k127_567936_5	mhpE	RYN_111
R110.185_R110_k127_1377822_14	mhpE	RYN_114
R110.185_R110_k127_2248681_6	mhpE	RYN_114
R110.210_R110_k127_1874310_75	mhpE	RYN_116
R110.212_R110_k127_1141981_8	mhpE	RYN_117
R110.212_R110_k127_1298038_6	mhpE	RYN_117
R110.212_R110_k127_180016_1	mhpE	RYN_117
R110.212_R110_k127_2439306_3	mhpE	RYN_117
R110.214_R110_k127_558065_38	mhpE	RYN_118
R110.89_R110_k127_1388152_9	mhpE	RYN_121
R110.89_R110_k127_1927418_14	mhpE	RYN_121
R110.89_R110_k127_2537777_2	mhpE	RYN_121
R113.86_R113_k127_2261194_4	mhpE	RYN_124
R117.118_R117_k127_1321500_4	mhpE	RYN_127
R117.118_R117_k127_2940245_3	mhpE	RYN_127
R117.126_R117_k127_2909066_5	mhpE	RYN_129
R117.165_R117_k127_814948_2	mhpE	RYN_131
R117.184_R117_k127_3251017_1	mhpE	RYN_132
R117.63_R117_k127_2365164_4	mhpE	RYN_133
R117.63_R117_k127_3150815_33	mhpE	RYN_133
R118.113_R118_k127_1403734_11	mhpE	RYN_136
R118.144_R118_k127_2467017_3	mhpE	RYN_138
R118.180_R118_k127_1344939_15	mhpE	RYN_139
R118.224_R118_k127_1895182_1	mhpE	RYN_140
R118.239_R118_k127_3691148_3	mhpE	RYN_142
R118.284_R118_k127_3246508_6	mhpE	RYN_143
R118.73_R118_k127_4778313_1	mhpE	RYN_144
R85.21_R85_k127_3438148_3	mhpE	RYN_149
R86.70_R86_k127_1774307_94	mhpE	RYN_151
R89.143_R89_k127_1013194_3	mhpE	RYN_152
R89.143_R89_k127_531073_9	mhpE	RYN_152
R89.44_R89_k127_1394882_16	mhpE	RYN_153
R89.44_R89_k127_1956620_13	mhpE	RYN_153
R89.44_R89_k127_787453_35	mhpE	RYN_153
R90.103_R90_k127_171358_4	mhpE	RYN_158
R90.111_R90_k127_2248418_41	mhpE	RYN_159
R90.142_R90_k127_863637_4	mhpE	RYN_161
R90.147_R90_k127_266000_3	mhpE	RYN_162
R90.147_R90_k127_2880075_5	mhpE	RYN_162
R90.15_R90_k127_1866471_22	mhpE	RYN_163
R90.42_R90_k127_1404930_52	mhpE	RYN_164
R90.46_R90_k127_409588_24	mhpE	RYN_165
R90.46_R90_k127_783125_1	mhpE	RYN_165
R90.60_R90_k127_2223791_6	mhpE	RYN_166
R90.81_R90_k127_1515160_6	mhpE	RYN_167
R93.110_R93_k127_491446_6	mhpE	RYN_168
R93.114_R93_k127_514985_14	mhpE	RYN_169
R93.152_R93_k127_1777945_20	mhpE	RYN_172
R93.161_R93_k127_1517654_4	mhpE	RYN_173
R93.168_R93_k127_147571_2	mhpE	RYN_174
R93.3_R93_k127_231006_28	mhpE	RYN_175
R93.3_R93_k127_2721442_5	mhpE	RYN_175
R93.60_R93_k127_1302129_2	mhpE	RYN_176
R93.60_R93_k127_1709837_13	mhpE	RYN_176
R93.62_R93_k127_1902108_3	mhpE	RYN_177
R94.126_R94_k127_1166230_19	mhpE	RYN_179
R94.126_R94_k127_486948_3	mhpE	RYN_179
R94.18_R94_k127_87913_7	mhpE	RYN_180
R94.19_R94_k127_1270013_4	mhpE	RYN_181
R94.19_R94_k127_1476193_14	mhpE	RYN_181
R94.24_R94_k127_211020_14	mhpE	RYN_182
R94.27_R94_k127_363039_71	mhpE	RYN_183
R94.27_R94_k127_965847_13	mhpE	RYN_183
R93.80_R93_k127_762654_9	mhpE	RYN_184
R109.66_R109_k127_796591_1	mhpE	RYN_185
R113.320_R113_k127_827843_34	mhpE	RYN_189
R113.320_R113_k127_991690_34	mhpE	RYN_189
R114.269_R114_k127_111138_8	mhpE	RYN_190
R117.153_R117_k127_3819471_16	mhpE	RYN_191
R117.153_R117_k127_811180_30	mhpE	RYN_191
R117.203_R117_k127_3033356_1	mhpE	RYN_192
R117.75_R117_k127_1548204_6	mhpE	RYN_194
R118.103_R118_k127_3943390_26	mhpE	RYN_195
R118.103_R118_k127_6824242_13	mhpE	RYN_195
R118.103_R118_k127_6918394_5	mhpE	RYN_195
R118.115_R118_k127_6439899_7	mhpE	RYN_196
R118.115_R118_k127_6658412_1	mhpE	RYN_196
R118.117_R118_k127_54580_3	mhpE	RYN_197
R118.147_R118_k127_3296400_9	mhpE	RYN_199
R118.150_R118_k127_5524586_35	mhpE	RYN_200
R118.185_R118_k127_899398_11	mhpE	RYN_201
R118.54_R118_k127_5599431_1	mhpE	RYN_203
R118.92_R118_k127_192840_17	mhpE	RYN_204
R85.51_R85_k127_3447697_4	mhpE	RYN_207
R85.51_R85_k127_3784130_5	mhpE	RYN_207
R85.52_R85_k127_1466832_1	mhpE	RYN_208
R85.71_R85_k127_223196_16	mhpE	RYN_209
R85.71_R85_k127_2422725_8	mhpE	RYN_209
R85.71_R85_k127_800596_7	mhpE	RYN_209
R89.110_R89_k127_1132699_5	mhpE	RYN_212
R89.25_R89_k127_701703_4	mhpE	RYN_213
R89.77_R89_k127_541715_10	mhpE	RYN_214
R93.126_R93_k127_460071_1	mhpE	RYN_215
R93.13_R93_k127_2348533_18	mhpE	RYN_216
R93.13_R93_k127_2638220_1	mhpE	RYN_216
R93.131_R93_k127_1012171_69	mhpE	RYN_217
R93.131_R93_k127_1546906_14	mhpE	RYN_217
R93.131_R93_k127_961183_18	mhpE	RYN_217
R94.34_R94_k127_466316_60	mhpE	RYN_219
R110.165_R110_k127_1880703_2	mhpE	RYN_221
R86.103_R86_k127_1442750_4	mhpE	RYN_224
R86.103_R86_k127_449657_4	mhpE	RYN_224
R86.103_R86_k127_972268_3	mhpE	RYN_224
R86.155_R86_k127_1034747_31	mhpE	RYN_226
R86.45_R86_k127_1777766_4	mhpE	RYN_228
R94.13_R94_k127_144922_3	mhpE	RYN_230
R94.13_R94_k127_760663_6	mhpE	RYN_230
R110.129_R110_k127_1349911_25	mhpE	RYN_242
R114.313_R114_k127_776664_16	mhpE	RYN_245
R114.355_R114_k127_196368_20	mhpE	RYN_246
R114.355_R114_k127_2788675_45	mhpE	RYN_246
R118.201_R118_k127_596086_6	mhpE	RYN_249
R118.286_R118_k127_5073202_7	mhpE	RYN_251
R118.95_R118_k127_4153882_1	mhpE	RYN_254
R86.169_R86_k127_1748259_2	mhpE	RYN_256
R93.90_R93_k127_52080_11	mhpE	RYN_263
R114.112_R114_k127_3441942_47	mhpE	RYN_280
R114.238_R114_k127_1447982_3	mhpE	RYN_283
R109.72_R109_k127_1660586_4	mhpE	RYN_31
R110.78_R110_k127_123281_14	mhpE	RYN_313
R117.22_R117_k127_2968498_7	mhpE	RYN_318
R118.19_R118_k127_1054995_112	mhpE	RYN_334
R89.7_R89_k127_1706737_18	mhpE	RYN_336
R110.180_R110_k127_982582_3	mhpE	RYN_351
R110.64_R110_k127_260727_26	mhpE	RYN_352
R117.157_R117_k127_3601791_4	mhpE	RYN_36
R85.85_R85_k127_2991998_8	mhpE	RYN_360
R90.160_R90_k127_2041743_4	mhpE	RYN_361
R90.14_R90_k127_46779_18	mhpE	RYN_366
R90.14_R90_k127_591148_13	mhpE	RYN_366
R118.31_R118_k127_1249625_7	mhpE	RYN_368
R118.149_R118_k127_1614279_3	mhpE	RYN_38
R118.149_R118_k127_6166764_2	mhpE	RYN_38
R118.221_R118_k127_2944854_20	mhpE	RYN_42
R118.240_R118_k127_6804757_2	mhpE	RYN_446
R89.112_R89_k127_1450612_3	mhpE	RYN_447
R110.199_R110_k127_2159831_12	mhpE	RYN_452
R110.148_R110_k127_2582078_3	mhpE	RYN_455
R114.222_R114_k127_1438930_3	mhpE	RYN_459
R114.405_R114_k127_2452084_3	mhpE	RYN_461
R117.72_R117_k127_3019401_1	mhpE	RYN_463
R86.97_R86_k127_1052249_11	mhpE	RYN_47
R90.121_R90_k127_411560_103	mhpE	RYN_48
R114.239_R114_k127_2465830_121	mhpE	RYN_486
R114.239_R114_k127_2773763_26	mhpE	RYN_486
R114.239_R114_k127_3471095_79	mhpE	RYN_486
R114.335_R114_k127_196763_79	mhpE	RYN_488
R90.9_R90_k127_2517271_65	mhpE	RYN_50
R113.328_R113_k127_2160075_5	mhpE	RYN_519
R114.348_R114_k127_2979817_3	mhpE	RYN_521
R114.348_R114_k127_4530778_3	mhpE	RYN_521
R117.31_R117_k127_4243397_1	mhpE	RYN_525
R117.31_R117_k127_775318_1	mhpE	RYN_525
R117.98_R117_k127_1720007_28	mhpE	RYN_527
R90.82_R90_k127_1724612_15	mhpE	RYN_53
R118.7_R118_k127_136069_5	mhpE	RYN_530
R89.155_R89_k127_855568_31	mhpE	RYN_532
R93.6_R93_k127_1879129_9	mhpE	RYN_534
R93.6_R93_k127_509973_3	mhpE	RYN_534
R109.108_R109_k127_393175_9	mhpE	RYN_538
R109.136_R109_k127_101384_1	mhpE	RYN_539
R109.136_R109_k127_1634628_11	mhpE	RYN_539
R109.136_R109_k127_99326_4	mhpE	RYN_539
R109.39_R109_k127_1830986_8	mhpE	RYN_541
R109.39_R109_k127_5146_20	mhpE	RYN_541
R110.204_R110_k127_2448920_3	mhpE	RYN_546
R113.198_R113_k127_953492_4	mhpE	RYN_549
R113.56_R113_k127_433360_8	mhpE	RYN_553
R117.18_R117_k127_1083944_6	mhpE	RYN_561
R117.196_R117_k127_3414872_1	mhpE	RYN_563
R118.104_R118_k127_2477109_4	mhpE	RYN_565
R85.74_R85_k127_2489910_1	mhpE	RYN_574
R85.74_R85_k127_3505967_4	mhpE	RYN_574
R93.33_R93_k127_462362_3	mhpE	RYN_587
R93.33_R93_k127_60699_4	mhpE	RYN_587
R94.97_R94_k127_823601_19	mhpE	RYN_592
R110.127_R110_k127_1499184_4	mhpE	RYN_593
R110.127_R110_k127_1591224_2	mhpE	RYN_593
R86.124_R86_k127_349353_4	mhpE	RYN_594
R86.140_R86_k127_1419904_47	mhpE	RYN_595
R86.140_R86_k127_1749327_36	mhpE	RYN_595
R117.147_R117_k127_195247_12	mhpE	RYN_597
R117.147_R117_k127_2201420_6	mhpE	RYN_597
R117.147_R117_k127_232326_16	mhpE	RYN_597
R117.61_R117_k127_2088030_10	mhpE	RYN_600
R86.53_R86_k127_1864476_15	mhpE	RYN_606
R114.131_R114_k127_4219565_1	mhpE	RYN_614
R114.395_R114_k127_252831_5	mhpE	RYN_621
R118.222_R118_k127_566923_3	mhpE	RYN_623
R89.148_R89_k127_1592629_6	mhpE	RYN_635
R89.52_R89_k127_794077_102	mhpE	RYN_636
R114.294_R114_k127_3052399_32	mhpE	RYN_67
R114.312_R114_k127_2547152_13	mhpE	RYN_69
R118.234_R118_k127_6277279_5	mhpE	RYN_78
R86.175_R86_k127_2238948_4	mhpE	RYN_85
R89.1_R89_k127_1082479_5	mhpE	RYN_87
R89.15_R89_k127_81668_11	mhpE	RYN_91
R93.10_R93_k127_2513179_4	mhpE	RYN_94
R94.96_R94_k127_687360_32	mhpF	RYN_104
R109.12_R109_k127_153456_1	mhpF	RYN_105
R109.129_R109_k127_2174350_4	mhpF	RYN_106
R109.32_R109_k127_133485_7	mhpF	RYN_107
R109.53_R109_k127_1124759_82	mhpF	RYN_109
R109.53_R109_k127_1327249_62	mhpF	RYN_109
R109.89_R109_k127_567936_4	mhpF	RYN_111
R110.185_R110_k127_1377822_13	mhpF	RYN_114
R110.185_R110_k127_2248681_5	mhpF	RYN_114
R110.210_R110_k127_1874310_74	mhpF	RYN_116
R110.212_R110_k127_1141981_9	mhpF	RYN_117
R110.212_R110_k127_2439306_2	mhpF	RYN_117
R110.214_R110_k127_558065_39	mhpF	RYN_118
R110.89_R110_k127_1388152_8	mhpF	RYN_121
[truncated: 3,975 more rows]
