# Supplementary material for: Wildfire-dependent changes in soil microbiome diversity and function
Source: Nat Microbiol. 2022 Aug 25;7(9):1419–30. doi: 10.1038/s41564-022-01203-y (PMC9418001; doi:10.1038/s41564-022-01203-y)
Supplement: Supplementary file 7 — Metatranscriptomics data including MAG-level geTMM across samples, DRAM-annotated transcript-level geTMM across samples, all differential expression analyses output, and transcript-level geTMM across samples of transcripts from assemblies annotated as inorganic N cycling in DRAM. [file 41564_2022_1203_MOESM7_ESM.xlsx]

## Sheet: Sheet Information
Sheet	Data Presented
A	MAG-level summed geTMM by sample, including all genes (not just ones annotated by DRAM)
B	Transcript-level geTMM by sample, including only transcripts annotated by DRAM, and corresponding DRAM annotation details
C	Differential expression analysis (DESeq2) on expressed genes annotated by DRAM, showing genes that were significantly differentially expressed (p<0.05) between High S and Low S and their corresponding DRAM annotation details. Adjusted p values were adjusted for multiple testing using the procedure from Benjamini and Hochberg (1995). See Love et al. (2014) for more details.
D	Differential expression analysis (DESeq2) on expressed genes annotated by DRAM, showing genes that were significantly differentially expressed (p<0.05) between High D and Low D and their corresponding DRAM annotation details. Adjusted p values were adjusted for multiple testing using the procedure from Benjamini and Hochberg (1995). See Love et al. (2014) for more details.
E	Differential expression analysis (DESeq2) on expressed genes annotated by DRAM, showing genes that were significantly differentially expressed (p<0.05) between High S and High D and their corresponding DRAM annotation details. Adjusted p values were adjusted for multiple testing using the procedure from Benjamini and Hochberg (1995). See Love et al. (2014) for more details.
F	Differential expression analysis (DESeq2) on expressed genes annotated by DRAM, showing genes that were significantly differentially expressed (p<0.05) between Low S and Low D and their corresponding DRAM annotation details. Adjusted p values were adjusted for multiple testing using the procedure from Benjamini and Hochberg (1995). See Love et al. (2014) for more details.
G	MAG abundance-normalized gene expression associated with rapid growth (ribosomes and central metabolism), per sample and averaged by condition (e.g., High S, Low S)
H	Transcript-level geTMM by sample of inorganic N cyling transcripts as annotated by DRAM from assemblies

## Sheet: SheetA
MAG	R85	R86	R89	R90	R93	R94	R109	R110	R113	R114	R117	R118
RYN_95	211339	11348.2	479426	34616.2	310710	22340.7	150585	259.426	237017	143469	280068	42104.8
RYN_557	105604	8182.51	230835	11332.4	104295	7410.7	87001.2	193.411	104984	47700.5	149163	10607.3
RYN_468	3456.62	38564.6	16636.8	85729	26607.1	272354	48836.5	15501.5	23270.9	149042	127267	161450
RYN_202	9162.85	403.174	10094	1321.01	13305	740.911	12094.6	230.902	92984.9	14719.8	40816.9	5347.01
RYN_509	12331.2	76048.9	106130	179718	98040.9	254984	42416.4	45222.2	21151.9	93673.2	65040.8	343736
RYN_474	701.835	3215.06	2044.81	3878.77	2091.62	1124.61	4024.68	1588.66	5519.39	12980.5	108293	9229.08
RYN_545	6690.44	4673.2	49247.4	12838.8	41734.5	43668.2	25453.1	10080.3	26989.5	44110.6	55120.5	16866
RYN_570	4771.15	9975.78	58914	32085.1	36830.3	42777.6	30696.6	2786.97	24173.4	64584	48174.8	13585.7
RYN_273	1214.91	6994.45	5126.22	4645.94	2150.38	1163.02	6759.16	1551.37	21158.3	29711	72195.6	9966.88
RYN_274	12457.1	7290.32	15204.4	21469	10620.8	9076.7	13894.1	19265.1	21069.8	38595.1	64320.2	14753.6
RYN_247	570.364	5518.7	786.264	13627.2	837.594	2672.07	11474.6	9107.86	733.998	7260.72	43651	45712.8
RYN_46	1645.68	5753.74	2239.65	13996.6	835.582	4129.21	18610.4	3958.23	9665.58	8226.95	23093.1	25713.9
RYN_181	172.12	12936.5	749.057	28070.1	10590.1	9277.09	8906.11	4813.18	823.823	43489.8	39401.5	65217.3
RYN_242	672.368	7960.51	1409.47	21760.9	2727.28	21237.9	12594.5	5943.71	4175.87	16081.4	28533.7	46599.1
RYN_307	22.1889	76162.6	44.0542	3579.73	604.221	1059.9	196.275	59194.7	74.4281	19304	21808.8	310900
RYN_234	1380.64	36.1397	806.026	500.936	734.021	76.7535	3807.57	61.2153	1055.31	228.232	16620.4	961.596
RYN_94	7792.1	157.206	6225.63	919.233	2123.66	377.634	5403.05	6.87774	6813.68	1161.84	4662.96	434.789
RYN_172	10231.3	133.362	1675.92	691.469	1306.41	171.206	3359.29	34.7758	11576.1	1737.94	358.3	87.7454
RYN_57	34019.6	1403.86	6966.14	2585.73	2495.05	2475.06	4563.46	4099.57	5063.69	3259.35	4802.22	1051.85
RYN_366	187.498	1907.92	294.688	21524.1	210.889	447.602	1024.53	580.99	11044.6	10310.4	2127.76	38347
RYN_426	1034.63	818.81	2199.81	858.39	3732.12	10889.5	2003.5	683.085	2782.32	11640.5	9095.22	2204.5
RYN_101	6815.78	308.552	7084.87	1013.08	6694.4	451.18	4192.7	11.8884	5781.32	1307.79	2040.21	229.913
RYN_130	44.8921	129.855	140.357	121.842	146.093	16.4089	4955.47	600.79	286.397	480.255	6469.02	833.406
RYN_323	136.135	6094.36	244.721	2776.27	1923.24	2716.71	1715.44	4079.21	718.767	19647.9	6611.89	12830.7
RYN_374	5.17318	7.5784	4.49343	14.1542	1.98539	2.96509	3240.1	37.471	598.077	141.312	4966.14	213.698
RYN_26	68.9026	88.3909	131.854	850.95	184.952	149.434	2779.91	70.7171	4935.46	1526.13	784.846	22898.2
RYN_112	1.23	9.0019	2.02375	579.892	6.03935	233.557	1220.23	282.571	21.0312	343.748	7017.01	15093.3
RYN_93	3561.9	295.836	4602.01	1040.11	3060.72	309.18	2238.05	15.193	1972.73	717.705	3997.78	463.359
RYN_336	1077.6	543.144	4045.87	1258.08	5250.69	419.733	2035.24	14.5875	4752.7	1244.31	562.133	115.566
RYN_612	201.431	249.812	1272.44	142.709	3433.37	38.8373	1822.74	26.8652	647.963	663.592	4827.24	561.444
RYN_25	1301.14	110.509	142.029	400.469	79.4951	16.3631	2035.26	33.1914	4542.23	822.559	444.592	45.7978
RYN_111	12.9375	8.89992	13.2995	9.58755	15.5111	7.4571	5120.03	13.9622	39.0918	4.18802	1540.37	176.776
RYN_277	6482.42	562.729	1903.68	1026.66	1064.47	169.663	2746.4	210.057	2154.15	671.806	1374.13	174.87
RYN_174	1055.06	41.0699	946.834	1061.76	1249.91	125.367	3160.52	31.2127	660.162	1340.6	2116.65	250.783
RYN_609	109.265	4386.61	792.001	2066.55	705.478	6122.01	1431.12	3197.44	409.632	12281.6	3331.04	8579.47
RYN_504	2003.86	131.91	2713.66	918.242	1711.12	186.922	2610.62	1.85597	1226.27	299.101	1073.39	109.118
RYN_126	484.163	54.3126	911.074	316.096	568.644	48.5983	544.489	27.0917	2382.49	371.515	1574.15	125.057
RYN_248	4.00056	5.97362	1.14982	3.79089	4.13926	4.34291	43.504	2.77393	4.45131	48.373	4301.53	316.225
RYN_195	255.086	115.213	633.578	446.702	2538.83	73.4749	1743.56	17.8854	1375.39	1003.01	1181.53	402.175
RYN_492	2.3353	25.6315	17.3774	76.4211	127.856	89.3533	13.0007	36.3318	17.2202	120.972	4232.9	657.722
RYN_469	97.8633	2098.83	472.11	5044.7	954.32	22669.6	1404.46	1128.89	366.779	5109.46	2469.54	2785.9
RYN_168	494.261	25.9208	584.347	286.577	1531.81	75.3311	2622.51	19.6142	907.688	215.206	655.601	53.1419
RYN_91	4110.68	17.8276	987.372	80.0374	363.856	28.5299	676.753	8.3196	3319.23	480.286	168.003	33.1221
RYN_89	2460.42	199.195	1773.79	548.357	2654.44	323.573	2244.27	3.25723	1250.44	237.978	552.861	67.1269
RYN_288	287.319	1601.71	358.869	3218.73	646.329	95.8964	522.688	4422.42	139.37	3095.85	3381.57	4871.2
RYN_153	1017.32	170.129	667.432	962.702	1934.49	41.2797	237.767	43.3415	2794.49	608.347	975.564	383.111
RYN_184	3052.46	175.802	2796.83	761.14	1703.45	209.227	2219.32	18.0047	734.914	54.7553	1035.23	91.6732
RYN_147	5451.74	101.386	3465.11	720.425	1935.83	171.547	2092.95	3.74773	1636.95	338.494	205.915	29.5792
RYN_209	825.43	20.3279	578.576	108.212	325.871	44.1624	498.178	1.84664	2360.37	211.818	731.695	52.6318
RYN_109	10.3432	132.403	6.64453	35.8189	32.2351	2.20648	2984.5	168.971	9.16518	3907.38	480.901	745.06
RYN_476	21.0677	109.909	298.526	1052.93	385.065	112.152	885.597	57.8757	262.666	2374.85	2254.78	360.423
RYN_584	1081.72	672.057	2323.92	1195	1290.93	150.111	1882.59	176.704	827.369	429.87	691.14	121.147
RYN_64	1388.19	47.4711	831.841	96.9975	238.556	23.3735	909.836	0.189199	1459.03	241.747	909.134	68.3576
RYN_375	2.01187	258.673	1.39268	471.843	0.903773	15.4633	207.132	1219.83	3.52653	4710.25	3002.66	1287.37
RYN_175	7706.82	132.995	4334.96	902.398	2594.25	202.287	1273.47	3.20206	1788.06	348.131	138.851	17.2795
RYN_128	743.983	93.2313	504.256	171.03	268.279	23.4193	1311.37	4.64858	836.678	464.326	1007.67	73.8201
RYN_439	3.51964	823.411	1.03661	937.329	51.954	93.4796	261.027	688.258	36.8973	53144.6	2758.65	25110.1
RYN_204	77.9497	1.75821	231.055	116.484	277.134	21.9885	478.404	1.71748	845.101	142.711	1651.58	164.221
RYN_562	2210.41	78.6757	1920.82	117.588	533.949	44.4072	747.036	2.33483	1197.11	362.223	1023.97	55.8763
RYN_107	22.2841	200.644	18.7559	20.2573	117.737	2.10162	2295.46	67.1567	45.8633	78.7587	544.21	108.741
RYN_56	14.926	7.50297	16.2352	10.4351	23.2239	4.07339	2016.08	28.746	22.8208	2.11258	828.026	118.637
RYN_183	984.182	524.498	2945.68	2479.67	2216.42	1930.17	1410.06	148.588	948.989	472.369	450.836	111.526
RYN_498	1245.71	60.1872	1678.7	696.413	1195.5	153.277	1500.56	5.70266	1031.74	158.451	272.43	26.6563
RYN_510	827.083	82.4276	1927.12	897.019	1339.61	213.711	987.044	48.8816	666.799	71.023	1119.38	87.9664
RYN_369	0.67698	19.1979	0.902015	12.4795	0.913528	2.713	5.79008	8.49296	2597.67	862.141	80.021	21.9488
RYN_217	146.728	40.0993	206.656	321.833	3020.93	94.3931	1449.09	11.1347	97.0992	54.1301	941.425	99.4706
RYN_254	512.145	21.3839	923.136	668.683	630.282	34.9786	824.928	32.3059	788.044	273.403	838.638	190.524
RYN_124	5479.58	152.821	2935.91	1566.74	2087.17	143.997	1293.84	11.5502	939.962	69.593	115.784	9.26914
RYN_54	3895.28	60.2223	1394.29	52.0444	271.65	108.905	822.149	7.99685	768.821	203.313	663.466	97.7986
RYN_488	30.7059	55.6187	24.5497	52.5805	96.7043	5.04079	270.335	4.18946	1826.03	2740.68	95.0416	30.4658
RYN_365	41.5815	25.8292	1.06712	4.95945	3.18143	1.78333	85.4933	3.41823	2009.46	788.475	57.0554	17.9152
RYN_55	1519.54	59.122	1136.37	94.8696	609.635	67.108	1109.6	2.80027	765.338	149.333	275.799	27.0977
RYN_506	743.075	20.2619	862.36	295.989	428.512	78.8348	1119.06	2.29126	629.483	162.762	381.064	25.8964
RYN_157	1923.97	14.5412	821.822	202.233	527.519	28.7488	593.74	3.47582	1153.07	131.682	284.263	22.3073
RYN_216	1282.27	94.2143	4039.77	2069.54	2535.47	263.367	1277.83	9.33009	357.221	112.985	377.47	64.6352
RYN_482	362.123	51.2485	535.67	242.578	585.712	55.8582	538.739	30.7993	948.772	152.669	506.203	41.9763
RYN_200	43.1977	5.06442	386.692	168.028	473.811	141.266	401.744	2.40872	251.116	492.493	1316.32	233.117
RYN_87	760.98	31.5443	784.536	90.0827	231.542	37.766	538.472	1.68959	1226.69	328.096	198.086	15.1215
RYN_149	495.439	47.6897	719.218	343.338	1102.74	123.472	761.891	3.20994	522.173	136.813	647.992	72.7742
RYN_302	476.025	48.6303	623.153	101.049	483.554	76.9415	576.377	12.6402	1016.29	229.129	338.125	2.79733
RYN_50	36.6118	547.074	84.0447	5311.83	53.8037	492.085	971.118	713.986	69.1453	805.198	820.023	6626.84
RYN_540	273.237	18.8611	228.674	98.7804	136.478	13.6176	931.983	14.2962	643.503	272.358	281.842	23.7642
RYN_122	161.538	24.6442	196.464	49.0533	141.252	29.9261	173.361	1.58862	1201.47	40.3223	460.118	106.222
RYN_563	374.606	67.7539	944.774	221.573	738.133	63.1447	653.034	7.30869	287.893	86.8785	888.596	81.5719
RYN_129	0.370393	8.61156	2.51806	34.4368	15.2292	4.97167	253.209	19.4569	9.99542	128.193	1562.02	308.886
RYN_393	0.0716658	39.6816	3.8689	95.1785	0.384794	3.98356	78.356	75.2212	7.53123	2281.81	1710.83	641.614
RYN_132	457.958	55.1776	577.73	221.007	834.445	84.6084	639.172	13.0645	505.012	149.465	615.684	77.9059
RYN_110	206.905	12.698	381.707	182.404	963.48	60.1576	890.183	10.6208	466.872	102.607	390.783	37.2215
RYN_199	2.92665	8.94868	8.71866	24.0668	25.8767	3.84632	22.1698	1.97282	12.5398	7.99662	1699	1596.01
RYN_186	118.758	11.6716	94.2919	41.0206	78.9689	12.3747	1081.47	4.97378	415.33	41.7276	225.429	31.6475
RYN_194	225.653	39.8913	234.742	150.115	451.938	43.2798	574.904	1.48628	409.493	109.509	732.504	149.889
RYN_170	3609.28	80.5978	1767.71	486.09	1062.18	117.05	1035.08	2.89081	363.293	90.7598	279.579	36.3572
RYN_287	163.167	20.6588	89.1424	105.58	67.5196	32.304	203.066	6.83572	598.158	173.022	858.9	34.2393
RYN_246	24.3885	1127.38	22.0737	15970.5	7.20778	3512.41	620.217	1257.62	122.205	3269.71	908.428	13863.2
RYN_196	10.1054	5.91013	11.6955	15.9607	29.7317	2.89614	12.1938	1.81696	7.04712	7.64328	1605.47	99.3953
RYN_177	1748.45	117.826	2528.99	363.264	1253.85	136.218	535.391	23.9059	682.071	65.5869	370.494	50.2698
RYN_561	6.43765	8978.92	22.4655	1897.73	1952.66	11643.2	344.862	5451.5	4.0554	1831.57	1201.55	2682.27
RYN_444	818.25	75.9167	223.401	61.6156	186.862	53.9238	500.296	2.85496	781.773	148.783	198.527	19.9114
RYN_501	71.5963	27704.7	91.2093	83258.6	948.669	8920.14	664.585	11268.4	138.821	16313.5	663.854	25390.7
RYN_233	1311.98	1.91179	8.06838	0.627826	10.4177	0	42.0503	1.26809	1408.18	114.086	9.39909	0.401783
RYN_63	178.657	76.3748	82.1354	38.8266	39.8014	14.3936	668.015	26.7555	718.677	189.441	65.087	18.4124
RYN_543	83.3781	7.20247	118.623	60.2221	70.7242	30.7953	694.036	12.412	194.349	198.976	540.898	72.235
RYN_524	0.515763	28.1869	2.10334	6.49913	5.55347	0.78546	75.1769	21.8199	13.397	191.542	1307.17	1809.91
RYN_446	9.00083	22.3837	7.01352	201.775	26.5439	22.9471	139.472	18.4345	179.369	680.506	1051.44	251.731
RYN_83	644.801	21.4808	502.649	74.3225	166.004	37.9685	474.122	11.3556	735.543	209.384	116.191	21.2958
RYN_257	1122.83	20.7443	405.769	147.135	410.131	46.6157	743.485	7.58503	367.517	83.7737	196.862	29.3541
RYN_296	78.9936	258.275	916.743	386.608	852.024	162.625	480.63	8.30694	173.477	275.729	602.618	165.315
RYN_567	203.197	434.436	327.839	1645.08	136.217	39.3391	679.425	208.874	95.2022	520.505	461.901	340.719
RYN_577	104.367	805.406	46.5258	4424.09	28.8316	2.50539	689.765	9.75055	208.845	1378.83	332.659	98.7112
RYN_496	930.339	91.1903	2009.14	538.552	949.773	114.895	680.868	7.57772	237.164	143.953	308.857	27.3858
RYN_417	0	9.4384	6.05513	8.09447	2.36658	0	53.7395	23.4418	0.685487	78.505	1159.4	241.196
RYN_238	360.1	26.0951	390.005	98.11	410.219	67.0194	125.83	1.68114	596.087	70.6445	477.937	38.2497
RYN_541	355.767	48.7289	258.142	121.038	142.024	28.7001	571.14	7.86787	444.145	174.345	164.311	12.3884
RYN_495	348.1	467.842	1287.84	538.051	527.039	93.9223	711.161	4.76763	107.367	537.434	354.992	74.3068
RYN_364	0.0158084	9.00593	2.03997	6.20659	1.29438	2.45852	3.17553	4.45569	1.35932	2.52576	1156.35	223.635
RYN_418	3.27259	28.8946	14.6174	131.21	53.3944	7.79595	82.5009	14.2291	312.897	369.789	750.186	390.367
RYN_62	129.976	9.45746	101.897	8.7239	208.12	43.8616	238.511	6.23601	155.91	33.3942	742.33	71.4816
RYN_205	62.0878	5.00557	121.282	39.4961	183.385	25.2997	285.966	1.63744	133.268	77.4737	712.008	52.845
RYN_549	909.637	34.7481	593.679	23.867	184.813	17.7046	255.951	0	544.052	135.911	313.695	33.2951
RYN_138	13.8546	17.0151	10.888	806.851	240.937	9.1065	111.984	2.71248	256.05	294.989	740.959	172.971
RYN_178	4824.02	78.7985	3748.36	642.478	1693.46	150.863	478.617	4.94965	532.906	152.175	92.1591	13.3535
RYN_143	0.66907	30.8384	0.202935	122.782	112.405	14.5897	128.884	16.7455	22.5855	219.509	945.567	386.583
RYN_373	0.197894	12.3902	0.963537	2.76901	1.4048	0.668079	201.141	3.75823	35.4435	5.62676	857.195	35.7791
RYN_108	279.939	22.277	397.956	173.663	554.928	51.492	415.205	3.8721	301.655	62.5815	375.786	41.9663
RYN_97	849.262	37.7259	1643.6	375.012	438.24	43.7363	217.598	1.37376	574.812	403.379	299.482	56.0837
RYN_334	0.403789	9.42447	1.14595	3.57555	1.52873	1.13945	9.35243	5.45894	0	0.877635	1066.4	1511.34
RYN_114	33.9013	18.3918	12.2066	1466.85	3.91106	742.134	119.159	464.187	97.9672	1799.91	846.82	557.33
RYN_300	111.01	53.7227	79.9238	53.2778	61.9206	13.5745	67.4298	25.1164	109.083	16.1875	879.217	25.6883
RYN_442	616.004	50.2278	476.294	119.769	372.448	36.3934	367.865	5.25096	606.19	113.963	75.6105	7.62625
RYN_119	561.916	18.2363	353.616	1428.82	439.444	1131.93	452.956	63.5203	382.06	239.226	200.017	29.9714
RYN_35	0.357809	3.67903	0.879699	7.01359	1.08401	1.40688	111.785	3.50968	0.695713	12.1725	912.254	328.791
RYN_82	1441.06	94.4619	921.895	135.262	656.297	86.0887	231.634	0.636298	521.639	206.052	261.112	34.3185
RYN_169	4757.7	65.8812	3637.46	938.716	2347.52	199.044	528.304	2.31975	373.764	81.2992	109.581	10.8919
RYN_176	2063.19	40.5487	1596.08	310.859	972.149	91.3185	416.11	1.94472	401.083	68.1747	189.288	18.1101
RYN_295	147.625	24.797	167.697	99.5909	157.856	60.9444	262.778	4.22176	120.193	52.158	603.146	84.8597
RYN_210	321.549	18.0334	545.193	144.078	281.326	54.5608	155.985	2.29569	681.061	205.048	142.098	11.4343
RYN_155	314.776	18.2711	390.502	146.611	502.617	67.7481	339.521	9.2068	349.995	91.7117	284.732	33.7686
RYN_579	678.988	33.3871	1032.58	189.295	324.11	41.0063	432.738	4.98281	274.008	94.0793	261.744	13.488
RYN_447	459.601	74.2168	437.979	181.765	348.584	73.2041	205.629	3.29317	298.535	240.806	456.621	31.7246
RYN_185	77.3646	1.821	95.9423	26.2442	119.402	6.33577	326.659	0.690687	378.642	76.7882	233.743	13.8857
RYN_150	565.517	42.481	1232.06	315.505	827.685	59.9048	376.341	3.06155	319.917	84.0521	240.797	38.1105
RYN_505	158.446	20.0888	345.057	45.05	95.5056	42.5413	50.0206	1.31261	789.756	223.753	93.9968	5.58504
RYN_527	14.8022	25.8612	11.9313	17.679	72.191	8.04428	102.811	8.55953	132.196	68.3555	695.786	80.5471
RYN_79	698.671	152.939	1262.21	193.887	786.787	71.2922	167.566	0.161459	430.425	79.1992	330.813	18.6589
RYN_279	243.153	141.757	629.583	326.06	832.783	196.982	331.213	24.0345	242.166	214.732	352.338	39.129
RYN_529	5.17345	110.716	3.08272	39.3329	19.3635	1.57016	60.6116	836.431	25.4884	1237.59	836.436	557.61
RYN_588	154.329	58.226	1040.17	148.898	438.934	60.3487	310.803	4.88893	113.105	104.137	488.13	29.7709
RYN_249	13.4991	13.1071	35.9394	42.4908	23.1312	3.71978	74.4054	2.02886	472.882	2592.73	362.068	162.169
RYN_171	4353.6	67.0216	3431.3	849.597	2081.37	143.967	262.472	1.86469	605.526	54.5431	38.0098	3.21472
RYN_445	113.448	10.4721	78.296	26.6005	301.824	9.0947	26.4507	3.6768	21.0925	61.2328	857.447	95.3835
RYN_610	6.12809	14.8593	33.1757	14.5425	121.112	21.4832	513.55	9.93576	73.6653	52.2657	307.366	44.1418
RYN_88	915.845	36.1963	2076.72	445.886	432.384	33.1769	127.564	0.208615	591.211	81.0579	169.842	17.0586
RYN_550	43.0677	4.85432	87.9845	20.1668	45.6135	13.5053	245.625	0.99982	505.014	110.353	123.895	28.8835
RYN_542	148.037	14.0867	79.7399	6.96008	43.2021	1.13891	209.258	0.803763	524.281	139.699	138.458	6.92087
RYN_552	248.965	1513.49	317.992	168.774	153.763	45.0632	83.3486	85.5116	649.707	276.884	138.788	23.5548
RYN_589	948.207	39.2311	701.708	50.8561	310.134	25.485	221.508	0.662302	304.379	93.5742	339.719	24.9744
RYN_74	620.381	57.4751	999.861	123.067	596.598	70.8366	147.297	1.59009	459.221	79.344	254.516	23.5789
RYN_146	16.6071	143.12	20.4316	87.7166	22.35	38.1848	516.815	94.1934	17.9467	702.916	324.79	962.222
RYN_551	105.196	29.1795	241.625	41.4676	136.821	31.7141	159.866	4.99388	301.738	64.693	362.408	32.156
RYN_251	4.88897	4.01391	4.27042	18.4925	1.97216	0.42868	197.649	2.79859	55.1074	12.8287	534.821	58.297
RYN_148	455.822	27.9947	395.71	105.268	248.301	21.6757	172.345	3.89821	494.859	61.7426	96.6492	14.1175
RYN_127	0.284761	4.70205	0.23441	59.573	99.3622	4.45014	148.965	5.02133	7.3191	114.742	585.702	220.018
RYN_494	0.322023	41.1419	2.3822	2.34239	7.91651	0.809846	94.6927	7.24674	6.52293	52.2016	631.093	164.346
RYN_213	173.506	24.7645	451.01	293.467	527.606	97.4954	113.031	1.72448	428.705	299.13	188.72	26.5271
RYN_90	1312.81	35.7224	1218.36	172.643	631.532	95.1924	179.025	7.1464	355.304	27.1939	161.753	20.4983
RYN_244	93.655	20.5209	231.224	75.0722	152.37	33.0163	140.01	0.572724	358.131	81.7016	197.176	12.843
RYN_218	348.769	25.0022	608.339	262.298	1901.3	184.02	358.47	21.6822	124.877	17.7485	211.126	10.1178
RYN_215	62.4813	0.571392	83.8081	36.1837	98.1058	7.06078	142.144	0.107693	259.362	25.286	291.142	27.1417
RYN_36	0	1.88624	0.10937	1.51831	0	0	34.4926	1.82526	3.39162	47.855	637.14	227.088
RYN_372	0.0709345	13.4386	1.08208	6.19108	0.375746	2.07623	10.1511	5.18451	21.6225	16.7	641.384	4.54606
RYN_511	246.257	63.7444	1299.03	210.54	664.425	120.933	252.147	0.845518	55.0243	75.296	352.422	35.5374
RYN_580	213.417	11.9758	606.653	178.282	317.965	98.2775	267.445	3.7218	118.153	171.602	267.073	42.5799
RYN_189	22.6616	5.79405	42.6973	31.4009	80.9961	11.8244	91.1401	4.49956	403.161	170.612	150.347	19.0342
RYN_282	66.9043	317.969	42.2396	200.594	12.0208	6.14891	102.807	34.47	100.604	5706.24	439.458	800.362
RYN_519	313.878	6.45413	20.8992	4.77927	40.3375	8.70085	331.834	2.76761	292.996	59.4491	15.7808	0.548035
RYN_92	733.852	106.861	544.536	86.2039	514.778	32.8571	233.987	2.73608	281.383	69.6364	120.203	22.8318
RYN_294	192.787	52.8443	294.87	201.572	126.096	44.9785	169.236	9.26769	225.662	165.88	239.24	36.4383
RYN_23	70.6629	68184.6	33.9803	85124.7	46.4368	3716.49	235.429	19111.4	97.9411	2646.79	300.668	35620.5
RYN_214	178.99	3.10505	437.946	266.108	218.049	40.5103	178.657	2.35849	310.225	61.9284	131.943	14.601
RYN_532	466.017	18.7296	382.315	160.86	204.578	29.3486	423.292	5.57516	110.879	28.3231	82.0819	14.4688
RYN_568	22.4585	82.9011	14.4649	625.001	5.70485	107.074	349.284	216.244	1.85932	725.452	238.284	203.275
RYN_131	2.68541	4.04204	1.15614	2.58773	3.66584	2.2377	24.1399	1.62686	6.83636	51.1948	548.704	437.281
RYN_533	182.238	68.277	264.248	78.4141	205.901	45.9941	215.36	11.9375	215.87	54.4033	130.837	15.8115
RYN_72	152.793	6.76571	216.567	16.1963	72.507	22.3915	94.9363	3.2557	36.9112	86.1997	422.903	22.1186
RYN_193	34.8407	2.7847	69.3038	20.3387	90.0819	5.46596	154.604	1.15204	62.2413	39.882	327.837	33.5392
RYN_571	206.121	7.97627	171.004	12.3758	44.2344	9.4475	184.737	5.30202	153.118	57.1299	206.7	9.81255
RYN_41	0.221653	6.01591	0.658331	2.04537	0.899886	1.59932	4.42155	3.00452	2.48357	4.42822	534.601	106.728
RYN_42	0.0674911	3.38204	0.707532	1.63676	0.0797526	0	9.74831	1.50077	3.77119	6.07404	527.055	195.454
RYN_173	135.176	245.763	110.333	2062.91	1471.28	3210.31	214.354	58.1773	75.9639	260.652	244.045	147.952
RYN_44	0	18.4542	0.356778	34.3674	2.47496	2.35219	19.4624	1.3354	29.0733	220.719	484.374	79.2611
RYN_106	11.4972	4.07125	11.4058	1.9626	10.8192	2.01223	481.712	20.6776	17.2478	10.9291	26.2223	2.29879
RYN_187	51.0558	3.34776	114.273	27.7464	44.7562	12.0533	95.6061	1.55815	227.132	46.8442	190.079	24.1372
RYN_154	600.699	17.1864	1331.25	365.821	411.743	63.8844	160.071	1.5985	262.616	21.8569	85.962	11.3032
RYN_212	71.4592	0	85.606	41.1594	86.9134	8.70604	149.442	0.694649	238.057	52.346	119.542	15.2733
RYN_144	35.9856	41.3423	13.5396	14.0732	6.61384	11.7065	21.083	24.2696	4.97826	132.848	480.563	362.168
RYN_78	2385.81	141.18	158.919	247.49	61.5578	3076.97	233.783	64.7618	88.4747	1020.9	177.761	205.166
RYN_599	24.8003	164.351	1.56353	60.8389	25.8443	24.2629	2.73336	1228.32	3.56483	625.497	493.033	230.164
RYN_480	204.216	32.3458	441.163	109.065	208.042	30.7804	102.939	1.87231	295.624	131.074	87.3188	18.2336
RYN_179	13.2406	219.161	17.3227	746.563	44.8577	8043.74	76.7566	1247.46	18.595	208.229	390.515	306.61
RYN_31	6.16554	5.58114	0.486121	6.73906	1.05271	1.43513	465.445	7.36121	2.18988	2.01993	14.6473	6.40177
RYN_96	114.929	48.9313	204.082	33.7288	262.46	28.471	371.657	4.74127	65.4388	82.6812	43.9836	7.8993
RYN_483	18.275	6.8333	60.4412	8.62548	13.9401	2.2318	6.58759	12.1458	403.378	34.7595	63.5961	10.9645
RYN_135	2.8447	8.00973	6.72355	6.24271	6.56127	8.29832	33.9651	2.98599	4.15955	11.676	423.627	69.385
RYN_517	30.817	0.827969	41.1025	5.52242	29.1186	7.91722	218.466	0.240994	137.686	39.8937	104.865	15.3409
RYN_475	428.12	199.212	172.879	160.938	197.517	8.79317	160.996	121.331	135.973	2173.18	162.214	82.7275
RYN_448	241.058	15.999	250.551	50.6299	147.48	19.0556	179.123	0.51296	244.157	35.3667	21.5889	8.92146
RYN_481	133.376	3.61947	67.415	15.5875	47.5133	12.158	90.7217	2.17716	331.326	159.199	21.8687	2.18914
RYN_203	0.652172	3.96405	9.13881	5.12728	5.51141	2.57993	38.6638	3.16297	15.4541	15.2257	387.593	136.401
RYN_208	40.4983	0.561058	73.5904	15.8493	89.5225	3.59658	110.262	0.330851	207.938	22.8713	120.016	12.7469
RYN_530	80.1426	7.81733	401.678	45.2246	31.7052	2.57522	160.895	3.93692	105.467	119.209	171.448	42.2358
RYN_7	6.97817	1769.22	2.79731	776.04	84.555	498.19	300.546	986.28	4.74468	250.676	130.614	1261.23
RYN_61	120.589	1.95473	41.8075	18.2544	47.8079	2.55009	84.3647	0.490717	314.713	55.5578	33.4956	3.02602
RYN_192	2.20562	5.5646	3.60713	8.92322	17.7252	2.55117	12.9586	2.92761	4.36199	8.00485	407.345	12.9904
RYN_539	90.3266	30.8915	277.461	71.5226	76.9819	4.05667	147.92	1.19643	205.048	88.6407	69.2184	6.75116
RYN_43	0.317638	10.1073	0.687988	9.95368	3.97387	0.994995	38.5896	5.18598	98.7356	19.2861	281.754	40.5394
RYN_139	50.1444	42.3497	88.9662	116.358	38.2583	1.41996	25.8041	2.17909	205.053	111.359	187.966	23.1112
RYN_430	0.209884	11.4959	1.60844	3.64143	1.73636	3.59704	2.84932	4.46984	2.1192	0.605174	412.912	2.95565
RYN_60	217.622	20.7941	120.919	38.6263	65.9005	4.66647	81.0567	2.89467	277.547	76.3233	53.077	10.868
RYN_39	0.367694	12.5841	1.3944	3.8966	0.533475	0.874739	88.9486	6.32759	30.9543	526.991	283.339	93.6141
RYN_81	665.439	98.9734	466.161	46.6257	268.677	20.7803	51.0778	1.70597	226.06	50.4372	120.44	10.5259
RYN_636	259.538	68.8011	276.644	13.6593	48.5945	14.8161	62.07	6.16345	196.44	57.2443	130.648	85.6109
RYN_531	30.8742	14.0831	45.5849	4.91167	26.2325	4.26314	188.817	1.22575	135.503	24.5572	55.4322	6.96957
RYN_590	7.50524	16.8402	26.9658	137.331	9.28004	263.408	149.548	446.658	10.439	236.608	214.904	117.233
RYN_236	1690.47	3.78507	516.493	339.291	59.4609	12.9258	310.001	0.494482	61.4896	5.58077	2.68874	0.296289
RYN_560	1.73187	13.0392	7.91668	5.14528	26.7514	4.93928	73.2243	0.731553	15.8548	5.6209	280.921	10.4179
RYN_152	29.7614	65.959	82.6992	153.855	30.052	1.21707	37.8224	1.9057	237.706	146.242	93.4169	12.1318
RYN_232	89.9219	2.80648	21.1407	14.4351	3.14955	0.406095	36.374	0.589515	319.394	25.4829	11.3757	2.84697
RYN_611	224.58	15.6884	10.789	28.9812	11.5209	5.88374	5.87386	2.65456	346.537	46.1909	12.4603	0.379967
RYN_573	255.945	19.8469	259.755	62.4881	93.6263	22.7278	237.222	0.458147	37.3302	33.2752	90.1441	3.69486
RYN_512	5.17304	66.7303	6.56628	265.605	129.178	893.485	141.696	240.055	2.83257	894.567	219.23	93.392
RYN_525	0	13.8467	3.07124	262.617	12.7346	6.04461	6.37636	15.7276	16.0337	300.726	336.859	29.0408
RYN_303	89.5639	17.4333	100.201	22.5676	103.535	43.6716	64.1661	7.02259	131.02	18.9583	161.044	12.3489
RYN_564	3.43462	34.7872	4.97735	10.0014	37.8747	20.8203	41.7937	55.8693	4.29024	403.511	302.131	51.6572
RYN_156	331.658	71.5462	313.784	70.0688	240.707	24.9726	104.583	20.6806	169.205	38.4035	69.7987	7.18959
RYN_463	0.204879	13.3593	2.53327	2.46892	1.32026	1.7424	7.35772	2.04838	71.7645	39.9205	262.248	72.9474
RYN_351	120.775	2418.88	176.57	2147.56	142.052	1096.5	93.0184	1351.51	198.387	769.79	48.0457	28.589
RYN_137	0	17.5117	3.63171	86.5069	1.8208	12.4257	83.821	48.0082	0.623363	74.6932	253.416	167.058
RYN_362	33.8581	103.627	72.7623	5172.03	126.256	124.927	103.292	929.882	52.8525	243.877	165.385	159.354
RYN_191	2.25411	4.7739	8.48798	11.5512	4.58907	1.33421	25.7516	4.8879	13.5356	20.2334	276.224	30.927
RYN_585	813.023	31.3083	392.075	19.691	577.75	14.7418	100.133	2.24395	91.5824	21.9536	120.824	17.7537
RYN_241	0.461732	2.70612	0.225419	2.49504	1.11287	1.46778	271.582	77.8711	4.24132	11.7048	36.2822	28.8245
RYN_553	54.7936	4.97195	185.952	29.8979	45.5522	24.8906	71.6634	1.23735	184.138	56.6539	52.3119	0.439117
RYN_526	17.1985	2.84184	3.52385	2.84153	2.37253	0.443262	159.729	2.92861	10.6546	2.29345	135.406	16.5514
RYN_587	270.267	175.907	297.795	299.259	386.9	186.14	93.1339	176.274	95.1666	97.4852	113.768	41.5907
RYN_118	0.773809	35.5167	44.7339	224.864	2.30134	85.5383	62.9312	199.454	5.58294	100.666	223.325	596.322
RYN_591	141.71	65.5883	47.0865	315.61	69.2254	753.954	170.786	16948.7	55.0934	2342.66	65.1323	548.677
RYN_630	18.977	15.6864	6.70532	6.22656	2.58158	2.41316	61.9901	3.50724	194.836	258.947	23.9438	1.07913
RYN_123	136.135	39.4048	388.231	86.3324	255.625	8.19745	118.673	2.60719	110.992	22.2349	49.1282	9.28249
RYN_413	1.58476	5.64698	4.20571	5.29618	13.6324	2.11221	16.6188	3.38845	8.67422	16.5884	247.978	22.4807
RYN_462	0.11596	185.121	0.237345	10.7969	5.86993	4.06161	3.13714	4.83986	0.699196	156.036	266.564	184.073
RYN_182	11.7504	117.838	12.3827	4171.72	1175.45	2843.13	79.4742	12.9975	3.71308	41.36	182.079	110.779
RYN_278	65.1044	29.0091	28.0797	14.8344	14.8206	1.60312	49.8531	5.94517	164.379	222.813	49.3706	24.6021
RYN_263	18.7839	1.68624	29.597	2.47476	183.036	13.3444	161.741	1.38792	36.3914	9.265	61.2466	12.0139
RYN_136	1.62047	13.1006	0.536133	18.1707	19.2923	13.3152	117.664	14.6046	3.99219	51.0981	129.275	64.9314
RYN_521	1.76667	8.39722	0	3.39061	2.56063	0.78234	53.4001	8.15719	13.2362	306.846	182.417	31.3465
RYN_518	72.3581	83.0017	39.8242	22.0197	17.886	0	129.217	17.2963	86.4233	36.5684	32.8548	10.4319
RYN_538	2.43042	4.44417	2.51522	5.83324	3.28734	4.52478	224.88	38.2195	12.1417	4.55168	3.5164	2.10095
RYN_211	1122.03	65.9147	500.744	79.696	608.888	24.8495	42.5986	2.21244	160.861	12.9921	36.5286	1.76885
RYN_250	6.55127	435.302	38.7025	489.139	94.0717	8.70693	57.1583	1.01816	32.7739	318.196	146.453	122.528
RYN_206	148.696	14.5039	175.84	74.3001	857.027	66.9742	112.626	7.24862	38.2268	5.52879	81.9314	7.84639
RYN_423	272.612	21.7271	174	26.3049	204.091	12.3677	17.6155	5.07163	111.451	90.317	97.3756	5.77367
RYN_497	75.2544	5.42232	263.969	98.622	432.776	35.4546	80.841	0.089415	20.6412	21.0713	123.572	26.2485
RYN_522	4.85468	30.2885	39.2422	18.9305	174.339	299.664	47.8173	5.30835	11.8181	10.7988	164.615	17.3598
RYN_80	169.181	9.20838	155.985	58.2114	287.921	17.7252	146.781	2.60299	22.7174	2.4464	50.5277	11.9222
RYN_188	21.7541	2.01129	23.9102	9.46976	20.3633	4.15466	45.8151	0.429951	87.264	15.4507	86.4465	15.9538
RYN_502	80.2439	39.2154	1942.59	222.164	443.108	131.557	188.205	3.80026	7.57783	7.35839	22.9948	7.58927
RYN_105	0	3.33999	1.6003	3.41369	2.00174	1.50491	142.658	1.0616	0.992491	8.62529	73.9794	38.3152
RYN_269	370.456	7.84356	270.513	150.147	177.065	32.9003	80.2952	1.07224	132.954	16.2123	4.04276	0.408147
RYN_140	6.20764	15.1364	5.64436	13.3525	7.14506	11.6982	81.4786	10.7067	6.5826	181.865	128.714	558.01
RYN_559	0.333256	7.22768	14.3752	4.65401	23.1862	3.05567	29.463	1.54838	32.5644	30.254	152.799	19.5678
RYN_583	132.51	33.3962	157.726	57.4032	55.0553	11.4063	125.683	1.57329	16.1325	20.1488	68.9423	6.50253
RYN_18	4.83338	2911.5	6.99305	2348.91	1.0468	290.925	175.597	1719.61	6.62454	175.91	28.1364	459.018
RYN_575	69.6261	14.0855	37.2359	12.1118	64.975	12.2922	47.4383	10.4427	47.6275	32.5743	112.205	5.98335
RYN_634	11.0803	45.6129	47.3326	1.56327	3.03713	12.9668	4.93587	0.819949	1.16092	8.07814	198.037	11.7515
RYN_387	0.0342663	7.2532	0	20.615	0.539811	0	4.30277	1.35884	188.108	1837.02	10.3681	101.079
RYN_389	0.411019	49.5679	2.12248	58.4284	11.3221	277.923	49.7672	144.308	16.5234	285.49	136.215	52.6269
RYN_69	11.0796	3.56599	3.2449	280.671	48.8374	13.5126	33.5573	4.19465	82.6609	834.201	81.8108	21.248
RYN_431	2.35977	19.9547	1.96907	21.8644	3.88455	4.87554	8	9.04276	6.19087	35.4267	182.014	64.6305
RYN_487	0.0337883	35.2628	0.359059	40.3712	13.8428	0.46913	20.9373	16.9124	17.1027	399.081	154.238	45.0857
RYN_515	23.1642	15.506	431.035	158.831	34.261	7.56916	17.1398	2.67602	104.383	12.6718	65.8616	5.66093
RYN_438	11.7376	58.4475	3.77223	1326.81	2.43727	61.2762	18.3947	154.023	11.2581	3883.01	157.445	56.0214
RYN_327	6.57761	15.1701	16.9501	31.8272	165.882	52.1765	53.4128	7.16923	15.2136	19.9445	113.899	10.2968
RYN_516	0.501211	5.06454	0	1.03741	0.928423	1.39875	99.1523	6.14615	1.721	0.725957	79.6548	14.3732
RYN_572	71.8917	80.4402	38.4148	9.39232	31.2075	4.49403	15.3466	7.33038	46.4393	42.1321	117.044	7.24532
RYN_16	23.2679	245.704	5.75366	47.2718	6.5455	8.74361	91.5887	34.0252	19.2559	1936.55	65.837	46.1512
RYN_201	9.93685	4.81489	18.4794	11.5855	20.5238	4.27704	51.3031	10.9047	24.5777	109.968	97.9641	39.4052
RYN_490	0	28.5114	0.503312	2.67957	2.66957	2.16179	36.576	0.369228	3.7028	8.00877	132.636	25.7412
RYN_619	0.1184	525.593	1.12364	0.322181	1.20777	0.636254	22.8253	19.6966	0.266614	1236.81	145.522	364.388
RYN_486	2.77807	153.887	7.77687	179.327	3.88146	55.1535	23.1328	148.725	30.281	2691.53	112.671	116.233
RYN_141	0.873015	32.1336	7.26185	229.827	3.74531	36.3241	58.7935	90.2332	4.4069	246.97	102.208	746.808
RYN_503	42.5788	2.09152	202.153	63.9344	250.613	25.5397	57.8764	3.81159	27.6607	15.654	74.4229	3.79108
RYN_493	12.7932	69.6045	1.27717	22.3418	3.2367	3.87715	15.7985	6.75061	52.1073	1485.89	90.9919	40.888
RYN_134	0.257906	31.6647	3.55537	13.7175	37.1267	8.41429	60.807	24.2516	0.776969	23.9821	96.084	23.5848
RYN_565	0.122213	16.8037	2.3562	7.41873	3.20758	7.41911	9.52536	3.0449	17.7045	28.8829	128.32	58.8953
RYN_464	2.07948	16.8453	0	15.8094	0.133522	2.44714	3.02329	11.0292	0.592107	198.299	151.044	139.648
RYN_237	99.4493	1.65782	138.685	87.415	48.4465	5.72834	6.35094	0.23335	144.954	33.8464	1.87847	0
RYN_635	6.05141	37.8029	273.459	8.69471	12.6408	1.18006	2.63147	2.97313	3.64773	24.6269	143.973	10.5244
RYN_32	0.302	5.53953	1.02192	4.05547	0.488887	0.702681	106.785	2.37398	12.7419	0.646824	27.0408	1.81385
RYN_113	0.798575	122.638	4.58959	745.421	1.69928	1493.66	8.3408	1741.7	0.908215	843.087	137.153	858.865
RYN_265	9.80749	7907.39	15.1502	14672.9	28.7748	23541.2	60.5182	3336.47	18.6354	5508.9	64.2924	1944.43
RYN_633	0	6.50536	1.18136	5.77317	0.454909	1.65372	1.21534	3.94575	1.51275	7.92542	138.733	2.06842
RYN_207	18.326	2.90656	99.4578	35.8119	54.4426	4.87896	24.8245	4.1115	58.9748	17.7501	56.0526	6.79556
RYN_314	23.6737	15.6975	13.4674	7.81885	15.7598	6.98125	6.58622	1.6222	119.357	134.056	9.45895	1.29447
RYN_339	32.9894	37.0035	15.9556	23.8507	5.38594	5.66474	17.4335	16.3499	14.7428	313.891	102.61	53.702
RYN_340	300.989	16.1984	211.369	57.626	175.101	12.9682	26.9995	4.89241	58.1886	5.05306	47.5013	6.09432
RYN_99	1.28203	10.911	2.05839	76.7278	1.8506	820.902	44.2581	338.436	7.03804	186.582	81.3787	85.7702
RYN_598	0.442415	65.5864	2.68383	3.61635	38.8465	19.0348	11.6544	12.551	6.53949	281.205	114.214	34.0684
RYN_252	7.14194	14.3207	12.9377	18.4192	5.43525	5.74386	18.9776	2.07714	15.4602	143.921	96.4343	96.9844
RYN_597	0.903295	1201.35	1.10882	26.7763	29.7241	155.065	2.32944	69.0772	0.921284	275.607	122.654	96.6819
RYN_73	1.39076	6.74481	1.61699	0.644406	1.70355	4.25075	15.7714	11.0478	5.99795	74.7217	103.387	28.9203
RYN_507	1.3557	216.533	0.853078	334.434	10.1202	92.8595	8.12457	1334.54	0.314058	213.528	113.528	59.4117
RYN_133	4.37723	5.16127	7.24974	5.84048	231.114	4.68445	13.9958	3.33397	14.2999	5.7056	93.4686	16.3573
RYN_581	9.2928	37.3503	67.5259	491.162	59.7143	49.2498	50.7339	15.9537	12.419	63.7549	57.0726	24.5716
RYN_624	0.794131	15.7303	1.31484	49.615	1.67513	1.30452	22.4657	3.54519	1.51156	2429.19	95.1194	2347.72
RYN_219	2.91098	6.62287	13.7699	12.0079	27.6322	50.0564	28.4331	1.30096	24.2153	17.4082	65.4686	51.041
RYN_491	37.8012	51.8138	179.4	62.9328	214.844	9.0178	46.877	2.95273	17.8831	11.9271	50.4276	4.13284
RYN_45	3.89603	19.7825	2.83936	43.0758	2.04826	2.04484	60.1324	8.93658	3.9151	18.3764	50.6118	20.1278
RYN_523	0.404039	7.74464	1.53712	29.9537	6.52791	0	11.4054	6.20788	8.32979	53.887	93.6792	16.7339
RYN_359	0.837101	10.921	1.48209	6.37969	1.04227	1.40953	1.48921	2.698	0.379236	8.31993	111.079	29.4715
RYN_514	16.0674	3.8521	36.1739	10.2516	19.7482	10.9583	7.98685	3.91617	87.9845	16.7496	16.9013	4.24778
RYN_534	0	3.76248	1.7161	2.25186	289.876	1.52328	37.0244	16.0218	0.0902575	13.7179	75.0877	13.9228
RYN_104	0.422774	70.9921	1.01745	3.35641	69.9613	2209.81	6.11718	12.5468	1.2194	23.5693	104.488	96.0029
RYN_499	0.0250999	577.45	4.13016	293.301	7.34377	290.466	6.79125	1130.61	1.13034	228.174	102.221	97.9397
RYN_318	0.0827031	14.0318	1.62919	1.87745	3.72348	4.1854	1.77449	11.8521	2.73882	1.17986	103.451	75.222
RYN_433	16.8672	413.244	27.0526	534.012	7.5929	3.9227	32.1323	5.34104	20.079	1475.17	54.421	134.695
RYN_477	26.3448	12.1566	103.542	37.9955	190.826	10.8411	44.9885	0	18.0791	6.4783	41.7045	0.848821
RYN_75	0.210932	19.3163	0.981724	79.353	9.00455	8.77923	1.85947	1.18703	3.09083	1286.58	97.5472	26.5925
RYN_258	3.29318	153.221	16.4172	133.198	31.5571	2.58764	20.4263	7.76313	18.0575	166.005	60.4249	49.4949
RYN_180	5.32137	725.271	4.25461	861.062	11.0688	31.3505	61.8498	38.4566	11.9453	492.718	24.4135	105.95
RYN_245	3.66884	7.19082	0.765057	36.8448	3.09141	5.73472	17.188	4.30642	8.97836	720.208	70.6285	16.2008
RYN_84	5.09917	175.62	6.46055	93.1168	9.52129	9.49904	5.05143	8.9791	4.54857	1240.55	86.8877	30.0879
RYN_600	0.751288	325.6	6.7919	88.0857	7.14749	45.1547	4.10172	374.571	2.80248	142.234	89.0934	24.8091
RYN_616	0	14.1795	1.1043	0.719848	0.619294	1.32243	0.234522	2.24712	1.27706	873.526	93.4341	78.2272
RYN_371	0.481367	134.085	0.82766	64.1453	2.61224	1.07226	19.4825	44.233	46.0269	1186.74	27.0448	39.1778
RYN_270	0.547909	12.5583	1.54758	6.49488	20.131	5.19062	17.1645	8.24983	0.751325	322.913	72.6378	46.6656
RYN_513	2.73502	14.8051	15.8083	26.0232	105.226	1923.46	9.10282	33.4757	9.22693	49.4315	71.9482	32.2936
RYN_17	0.399665	38.5092	2.89611	43.8987	0.793563	10.2612	41.1259	15.5241	1.86428	39.8319	46.6378	1409.51
RYN_27	0.365221	21.3156	0.864775	5.62841	1.06016	4.62101	1.063	18.8163	4.33187	151.372	83.0084	95.6919
RYN_484	2.68515	91.5946	0.73846	44.0836	1.52732	7.33116	3.17349	49.8626	76.2655	688.87	7.93773	12.8733
RYN_569	8.92261	42.1716	6.61712	33.7791	7.37074	9.5176	13.7524	30.0122	9.3636	526.048	63.9753	65.6711
RYN_411	0	3.82327	0.365237	1.90764	0.607128	2.17115	7.2911	0.361967	2.06641	269.695	77.108	22.0059
RYN_271	3.16233	24.3141	1.46312	36.8715	2.65635	8.72628	12.8089	5.78444	2.40088	2415.45	67.7709	65.7592
RYN_190	6.86494	8.63383	17.814	11.768	10.1902	5.56409	35.6877	2.18758	26.0254	656.941	20.2289	4.29776
RYN_473	5.50772	3.42166	5.464	2.47635	2.7814	0.739519	20.8523	5.49716	60.887	11.8967	0.118417	0
RYN_76	0.390004	15.8956	0.925637	2.1428	3.09517	2.30714	0.982645	2.8422	1.8691	308.177	71.2888	71.3835
RYN_59	1.28874	71.1931	1.33223	20.8266	15.1173	557.397	18.3889	16.5594	2.88091	99.2805	51.3673	9.63698
RYN_125	3.87215	8.04047	7.06678	16.1827	9.40706	0.280775	46.9008	3.23838	6.3414	641.555	18.8731	41.4144
RYN_401	0	1.77871	0	0	0.116482	0	0	4.00821	69.9034	49.8222	0	0
RYN_360	189.274	35.6422	339.337	97.7283	273.305	27.8765	51.3939	1.01016	12.0754	7.07702	5.64526	8.48966
RYN_485	0.344796	9.35489	0.779805	4.5527	1.75753	2.95207	17.1711	5.7852	20.9222	3050.14	29.8388	1.00158
RYN_165	0.871563	13.5454	0.81656	652.141	1.00857	941.226	4.91171	174.309	2.44775	748.331	58.6919	305.009
RYN_479	15.5522	1.65539	60.6712	33.4364	97.5823	8.18277	22.1738	0	10.4858	2.10455	32.8022	3.01938
RYN_566	4.24191	5.25413	4.14791	3.48431	5.03687	1.32445	5.83869	3.82823	1.72327	75.3541	54.9692	56.4929
RYN_272	3.82717	589.477	10.0522	686.591	24.2119	2160.29	28.0883	199.681	0.438347	318.865	33.0141	119.454
RYN_415	0.991031	2.69546	2.12122	0.678861	7.48749	6.8846	14.4529	4.05152	5.94534	14.7632	40.9519	1.61816
RYN_356	0.0903377	9.38975	0.6621	1.31985	0.430021	0.624779	1.0147	6.30148	2.72669	1408.52	56.5745	53.9892
RYN_535	0.596591	14.2193	3.21592	1.23191	2.16763	1.1783	3.33711	5.07975	0.399552	4.53799	56.1052	1.36817
RYN_548	6.21843	561.659	36.4105	122.51	23.0205	775.187	11.7987	1437.7	5.12906	118.797	41.7866	8.78915
RYN_489	0.108914	12.842	2.21997	16.5361	2.11108	4.87753	8.1182	12.2696	12.4558	486.51	36.6105	12.4087
RYN_58	0.560333	14.9016	2.99131	4.12788	21.8665	22.9107	28.7961	240.109	13.636	9.33435	13.8784	10.9915
RYN_70	2.70786	32.7582	3.5067	3.13069	4.93428	1.30014	8.59885	0.602549	12.7312	522.712	33.299	10.2722
RYN_355	43.9176	17.6741	10.5147	12.0892	19.2087	6.02862	19.104	1.7493	31.6286	10.427	3.71886	2.2184
RYN_151	5.86544	841.779	4.46454	498.55	10.6175	6.87042	23.7214	4.19809	12.6958	4.16806	17.2494	4.91222
RYN_37	0.201043	7.87358	0.746567	1.9309	0.668873	0.162143	13.6969	2.02256	8.62967	754.903	31.0975	25.9566
RYN_440	0.562242	23.6231	1.64999	6.35643	3.4792	13.3682	3.3078	15.2275	1.34691	1392.79	48.7097	1415.38
RYN_574	97.8296	50.834	48.2675	10.0768	32.1792	0.503094	13.5256	1.88112	19.7704	3.28603	18.9718	1.46741
RYN_68	1.3863	2.80738	0.614519	4.40004	1.02631	3.94528	13.7665	1.6563	6.84878	467.323	28.9522	10.4236
RYN_297	4.68557	1925.37	9.41259	37.1259	8.30934	48.7309	12.3465	79.8239	3.76553	264.479	32.8979	460.055
RYN_546	2.44049	2582.34	8.35539	354.815	16.1808	2722.53	8.05129	1860.87	0.570418	606.419	40.1811	589.281
RYN_223	8.67982	2568.7	12.7858	1888.03	10.082	299.221	26.1461	868.261	10.4115	36162.9	11.5957	23.7535
RYN_316	1.11974	83.3824	3.37041	21.1752	5.10625	7.05308	3.98228	25.0015	25.6914	1071.14	16.8001	4.09049
RYN_617	0.0871791	19.9943	0.818128	8.21764	0.41207	1.04771	1.97254	14.7114	0.346792	312.529	42.8187	106.653
RYN_115	5.77387	6.69105	14.0065	5.91858	6.88995	6.17115	28.556	5.87988	9.349	10.4312	6.63636	18.9386
RYN_576	3.97292	1033.35	25.8454	210.916	23.0677	2210.93	15.0315	907.647	13.0464	174.866	15.461	36.3586
RYN_305	0	16.1438	1.47343	47.1031	10.1231	238.447	0.106054	54.9768	13.8184	102.574	29.1812	9.32808
RYN_66	0.594194	10.0468	1.02432	3.13259	14.5015	6.59439	8.64108	14.1274	3.32218	136.772	30.9628	23.3207
RYN_416	0	6.48001	0.127262	2.23735	0.701766	2.02159	1.03293	8.60376	0	1.03433	40.5928	17.5738
RYN_471	2.85352	316.749	1.52366	373.606	13.347	1653.16	23.3703	956.916	2.31357	138.756	15.7885	10.0119
RYN_632	8.63808	2560.96	4.54455	85.0755	14.6762	8.50249	4.15764	419.717	9.50315	706.769	27.1331	36.1162
RYN_86	1.02072	87.4286	2.11797	5.85568	3.57144	1017.9	1.14539	3680.59	2.91769	14.9957	36.5314	46.175
RYN_15	0.977959	69.0991	0.326459	46.2824	77.5032	6489.03	12.7358	25.5083	1.39876	20.9392	26.2994	150.604
RYN_443	4.64101	906.471	2.59265	909.141	1.89066	382.161	30.585	2082.16	1.10843	235.207	8.27328	295.21
RYN_231	5.46869	1.38265	7.26485	1.17472	5.91277	1.53332	0.188078	0.123505	39.1856	4.31927	0	0.519986
RYN_197	0.99819	3.50842	3.45392	4.36631	2.21256	2.32875	6.86263	5.11456	3.30531	11.6338	29.1689	298.375
RYN_332	0.697042	3.29792	1.07325	35.6443	7.99752	240.807	0.4251	74.144	19.6754	212.636	18.9608	4.64592
RYN_67	0.467744	6.12148	1.11082	0.632884	81.86	17.2412	8.771	92.3883	3.52777	308.147	26.6973	35.699
RYN_142	0.411618	12.6189	1.98159	90.7605	1.59436	192.196	12.8894	131.88	1.05973	81.622	23.3917	184.925
RYN_456	2.03685	93.2923	3.56972	90.6641	1.50037	53.116	28.1785	544.592	1.89134	98.4598	6.85851	22.6224
RYN_520	0.236333	58.7087	1.03376	29.5015	14.9725	5.56775	4.82872	203.819	2.63737	1120.99	29.2283	12.0491
RYN_38	0.151336	44.8696	1.74715	14.1783	0.532762	3.83242	4.45366	2.48206	16.7879	108.69	15.3676	26.7176
RYN_3	0.0610253	352.594	0.284028	483.007	14.6296	122.111	6.40143	630.536	3.41363	415.253	26.4911	821.398
RYN_298	3.51345	1107.57	3.39867	16.4455	4.62632	3.73145	15.6583	6.02377	4.61594	96.4833	15.2191	5.68426
RYN_53	0.111195	29.2984	0.253484	3873.56	0.747015	98.1774	17.7483	214.323	0.873121	702.638	16.8007	165.881
RYN_304	3.84054	7.82504	8.68901	8.22371	34.593	4.18143	5.66259	2.44457	5.16809	1.3534	24.1342	2.43357
RYN_198	0.46692	4.53602	3.90377	17.6129	0.926101	0.703787	7.91633	0.821053	1.12969	20.7517	25.2882	59.9123
RYN_120	4.03799	13.0945	1.07314	971.553	0.73998	5444.2	12.8236	1118.9	1.0605	360.557	20.3707	852.083
RYN_325	5.87673	7.46299	59.0862	33.4939	25.2229	8.73242	8.82115	1.76683	7.4979	52.1411	16.3947	6.06895
RYN_500	2.25499	950.292	0.746229	1250.34	3.11147	875.98	10.3866	1097.32	2.61295	679.112	19.7057	36.2375
RYN_103	5.72337	22.4802	1.35515	7.38663	106.167	701.907	16.2102	5.41162	0.210942	1.81806	14.4101	9.23941
RYN_457	0.103822	6.86405	1.57213	5.87924	2.43096	2.51048	4.84332	3.67332	21.395	382.792	4.57804	0.77633
RYN_613	26.2465	119.903	1.58221	94.7768	1.62747	12.5977	6.95943	55.2603	12.992	10.2203	10.7418	62.404
RYN_159	6.89744	518.095	7.95529	1482.89	4.69126	566.427	12.5185	551.337	2.66179	355.363	14.587	764.076
RYN_402	0.272844	3.59176	5.24723	5.02025	4.26448	8.96922	5.03703	1.90044	3.55274	237.012	21.1214	18.8422
RYN_345	0.0995557	287.615	0.512387	18.8967	0.317386	44.9668	26.2107	10.4117	0.658779	1.11117	2.64247	62.9101
RYN_596	0.574512	51.5133	1.11362	14.8076	44.4398	636.634	1.04574	1129.47	1.52359	1205.34	26.3769	32.0505
RYN_158	113.006	11.0966	26.9953	92.6182	8.02355	93.4513	18.1584	93.9904	4.15488	54.2582	6.37579	97.0856
RYN_452	11.0954	234.097	7.74828	190.52	6.47576	467.316	15.1036	628.453	4.84104	146.842	8.52107	42.9645
RYN_629	0.0954266	4186.69	1.72768	3591.19	0.904117	50.2661	17.2909	1080.66	1.8079	942.879	9.05931	575.504
RYN_333	0	66.6304	0.456629	12.524	101.232	1121.52	1.23675	199.798	1.43133	54.09	25.1628	8.70183
RYN_161	4.24476	566.69	2.48695	768.515	7.04871	12.3789	16.4342	8.31495	1.47541	427.922	9.52895	60.7235
RYN_354	0.27662	180.334	0.587657	41.5293	2.13627	1.6357	11.5051	6.43556	0	127.194	14.992	40.0365
RYN_625	0.0825859	1442.94	0.201891	1398.04	1.15145	83.897	2.96014	283.169	0.493144	3486.14	22.3577	347.948
RYN_441	0.853159	30930.1	3.19197	61.6822	1.40466	10.6119	0.631201	118.317	2.68336	578.596	22.2175	98.1184
RYN_419	41.5403	16.017	1.04345	0.111334	9.55498	0.484831	1.67223	0.542869	1.99881	1.2753	21.5704	1.25324
RYN_386	0.133461	2.28322	0.378537	1.92587	0.5968	0.282851	2.20423	3.20029	0	382.252	21.8348	19.8464
RYN_121	0.645287	22.916	1.24907	307.72	1.23285	61.9606	4.02008	200.438	0.99353	389.951	18.9998	274.388
RYN_34	0.757782	51.7139	2.05713	23.9816	2.40733	2.91442	5.83876	2.45259	7.2145	247.16	10.7849	7.97797
RYN_235	13.3191	5.86625	15.1503	5.91735	2.6001	2.32655	4.14837	1.49273	1.14754	0.489559	18.4266	2.04833
RYN_306	0.652726	11.506	1.02329	46.162	31.6374	118.855	3.91914	30.6534	6.08755	50.2677	13.5072	7.71274
RYN_437	2.28773	785.748	2.583	10708.6	2.71578	158.745	8.47553	19.0111	5.00741	5.66123	9.98795	41.6335
RYN_77	0.0966665	9.5262	0.857366	1.12516	0.247134	3.05621	0.864814	2.47366	1.19338	64.162	21.1881	85.8847
RYN_280	0.576146	12.6782	4.77726	5.87882	2.48534	4.40921	4.29765	2.67745	6.80789	34549.7	11.6215	3.25225
RYN_459	3.84835	15.596	1.61236	11.7118	0.558128	11.2715	6.64676	4.77402	11.3339	89.7815	4.72185	2.85995
RYN_421	7.14907	0	4.81863	0.275999	4.61705	1.89816	2.44063	0.734305	13.3511	7.32052	6.74042	0.417964
RYN_276	3.88031	788.176	2.4984	3.28354	2.13384	6.45455	2.61861	4.45247	15.9216	4.87691	3.88138	4.17138
RYN_582	8.27041	162.539	2.34067	4505.57	1.79832	83.1736	11.6463	500.425	5.82184	154.059	4.80318	386.848
RYN_253	0.254596	5.8205	0.0983852	47.1024	0.264985	0.750593	16.353	28.7289	0.466497	38.5795	4.9086	71.1512
RYN_239	8.87556	229.076	0.2012	2097.53	0.966138	43.543	14.5887	569.863	0.0821586	354.83	7.0401	236.527
RYN_352	1.79545	546.342	3.48424	79.9616	1.9702	277.06	7.5519	282.888	8.10824	38.9807	6.02017	4.11944
RYN_166	0.214804	521.203	1.36431	4267	4.73975	20.0489	11.1826	18.0833	1.78332	163.6	8.67852	14.9975
RYN_275	84.7592	39.732	1.03476	26.0725	86.7804	26.0469	3.50624	2.46172	3.45556	16.115	14.566	3.28675
RYN_461	0.89774	13.0412	2.49839	2.84535	1.05687	0.501021	4.77784	9.64232	0.486518	393.002	15.6851	4.52931
RYN_357	2.30959	7.43404	0.609142	7.64917	0.778164	1.86891	1.93878	2.37556	1.51651	381.323	17.1196	63.49
RYN_412	0.333789	0	0.150565	0	5.32859	3.1438	0.788662	0.0644282	7.18439	1.94615	12.5389	0
RYN_544	0.934644	15.3851	3.96693	34.9226	25.0946	6.68196	4.51816	83.4519	0.190873	25.8153	15.7219	6.98898
RYN_368	0.434738	5855.19	1.58111	3762.32	0.341036	13.8089	4.44172	1009.22	1.10852	118.716	14.3486	1445.88
RYN_240	26.8324	44.0372	1.18308	800.199	0.228433	175.294	8.30879	89.3708	4.06707	66.7057	7.17828	243.985
RYN_363	0.402399	3.19269	1.12817	696.011	0.309085	4.66086	4.68683	24.9381	0.0986888	99.0359	14.6927	62.4893
RYN_458	4.2084	678.674	3.59594	429.415	9.04859	2699.59	14.3106	1369.7	0.396178	286.729	4.49885	24.0396
RYN_261	0.0549816	15.0895	0.538153	1039.35	0.625045	22.1274	6.90539	8.23886	1.21287	14.2201	11.0247	31.4895
RYN_116	2.41613	31.4058	5.18306	35.7098	0.918535	23.6586	8.09217	61.0991	4.94455	13.1474	5.45423	11.1128
RYN_4	1.98689	3139.39	2.68034	2316.88	0.683637	438.544	12.285	811.288	0.33912	60.1995	5.8033	267.107
RYN_342	1.35778	3913.71	1.94398	3434.93	1.61827	5824.95	12.0933	226.24	0.379747	44.8925	5.71039	2047.75
RYN_283	0.507405	14.0321	3.44879	7.62422	2.48438	9.12041	9.78012	5.14315	1.36003	345.779	6.95147	7.85955
RYN_361	1.57707	211.874	3.53874	4052.44	3.24309	567.566	3.49629	277.723	0.46001	187.605	13.8322	39.2542
RYN_293	3.01525	7.71924	15.7404	11.1116	12.5747	5.61471	1.50987	1.15768	0.30577	1.75457	15.8291	1.62936
RYN_290	0	3.55495	0.675739	0.42995	1.15747	2.33762	1.20939	0.93046	0.423688	188.706	15.8527	54.2381
RYN_450	2.49323	439.121	3.39449	510.822	1.52455	1221.76	13.8368	1070.26	1.55433	92.5761	1.56999	52.8944
RYN_285	0.923311	38.8446	3.54622	45.6847	2.53836	8.32577	0.486025	25.2883	3.31003	337.766	12.7712	17.8704
RYN_536	0	25.407	0	9.78086	3.80314	10.9506	7.14135	33.1177	0.048545	33.5123	8.56948	8.03952
RYN_326	1.61451	10.9023	2.9324	240.326	1.71747	6.0044	3.59261	17.4836	2.78342	10.3554	9.26886	25.2105
RYN_537	0	106.688	0.107154	10.8018	35.4111	48.8227	3.35951	55.3471	0	45.7291	12.0572	6.30667
RYN_310	0.278793	119.679	4.44532	18.2002	3.11913	67.4285	2.84875	1560.02	1.72538	38.3399	10.5414	38.9225
RYN_230	1.12633	937.087	1.82615	1334	2.90973	8116.55	5.68022	1560.01	0.877406	85.5881	8.36407	689.601
RYN_556	0.0587386	3.8944	2.31449	1.28085	1.60695	2.27657	4.51141	1.7097	2.83512	210.012	7.46757	3.76405
RYN_420	66.5503	4.32839	57.9223	17.1595	17.0499	5.91272	2.52946	0.864003	10.8606	70.9366	1.20895	0.950606
RYN_226	1.47347	2812.81	3.63808	1241.31	4.08046	3107.59	6.33652	32.1322	2.38357	94.0308	5.72673	10.0055
RYN_65	0.502643	6.3103	0.704864	1.49723	0.459733	3.82678	2.18057	1.77534	3.93371	130.586	8.16777	0.798435
RYN_460	0.880392	116.917	4.94554	49.5761	5.49604	2.87835	2.28245	2.59836	4.37283	623.255	7.62328	10.8962
RYN_30	0.759827	32.0276	1.19609	38.1126	0	4.1025	1.38906	17.3563	0.390546	106.17	12.4417	182.284
RYN_228	1.0834	2215.66	1.18863	283.191	0.506291	8142.9	2.63083	1077.54	2.50759	8.49452	8.94654	164.691
RYN_528	0.150694	20.7452	1.41264	75.5262	0.723335	0.883774	8.21328	26.2353	0.73421	11.7166	4.93512	29.4214
RYN_160	2.15992	24.2242	1.40012	89.0489	0.537097	25.7012	5.81709	17.7465	2.56262	16.115	5.11606	111.312
RYN_162	2.06479	938.446	3.95201	1740.07	0.535538	520.825	5.41049	4146.01	2.74763	190.299	5.31573	31.7501
RYN_40	0.59086	5.47572	1.79504	6.4114	0.213605	1.35118	3.63349	1.3931	1.20126	49.781	8.54196	33.1503
RYN_614	0.126377	40.0449	1.74087	6.83733	1.8897	1.88947	1.20321	5.46113	1.30819	12332.6	10.8541	1865.48
RYN_449	1.27887	202.896	1.63681	22.524	4.20483	50.8531	10.4404	484.044	1.02137	4.60263	1.57804	3.29926
RYN_308	0.107595	772.484	1.39296	99.3461	2.35246	97.9276	3.30196	190.319	1.12888	14.2141	8.33036	28.6431
RYN_289	2.46495	12.1012	2.21828	8.43637	0.34427	1.33835	8.09468	3.75648	1.30808	114.556	3.18407	136.971
RYN_414	6.57452	6.19546	0.632785	3.16408	0.715256	8.00955	4.14417	4.43023	2.14632	1.00011	6.00181	0.183848
RYN_404	3.02335	17.258	0.526076	5.45954	0.964255	1.48514	3.4675	6.34667	4.41004	1078.57	4.07511	0
RYN_370	0.116028	12.3582	0.463445	69.4092	0.298791	1.44459	1.65163	16.8265	1.55322	1232.53	7.77887	15.9401
RYN_6	0.0519787	229.486	0.486942	656.082	0.806293	21.6618	2.15008	61.6242	1.77357	100.355	7.05101	242.657
RYN_100	0.943365	19.4025	0	510.896	0.505715	800.353	1.96767	16.5929	0.356003	58.5953	8.47418	363.951
RYN_396	0.00856381	0.292685	0	0.19772	0.328581	0.227584	0	0.263412	0.502437	295.918	9.93815	0
RYN_317	0.211482	9.68145	1.79263	3.88285	0.529916	4.39336	1.75585	12.8687	0.357202	178.859	8.17685	5.57285
RYN_281	1.18069	9.38288	0.446208	6.89194	0.87844	6.48786	2.19678	5.07658	2.13207	237.364	5.64592	18.6594
RYN_220	4.54135	5569.69	4.03928	13316.9	5.86957	110326	2.81581	17783.6	4.07277	11696	2.98916	1114.35
RYN_19	0.840951	811.067	2.01065	2556.39	1.65489	92.5715	7.39646	44.4746	1.16112	25.8838	1.23169	38.5439
RYN_225	1.71779	24009.8	5.45793	39730.9	2.41825	105151	3.47775	40091.5	0.837787	23160.7	5.43934	222.811
RYN_163	2.02647	563.135	1.64577	1088.96	1.33956	1004.64	2.27364	101.456	1.68617	565.118	5.73155	363.988
RYN_292	0.529331	8.241	3.98861	2.16115	0.236525	1.34894	2.24181	0.922062	1.75541	203.49	5.53859	3.37274
RYN_378	0.50597	4.5545	0.0830865	0.530219	0.0576898	4.69706	0.197597	0.567617	0.523918	100.838	8.77591	0.471029
RYN_299	1.45596	7.24235	1.23239	2.38084	0.90989	3.10084	0.766005	4.27235	1.00385	284.305	7.58983	5.4751
RYN_392	0.149987	1.95492	0.273499	1.63502	0.0781688	0.559054	0.578135	1.84043	6.35638	266.543	2.06289	0
RYN_618	0.126711	2.29984	0.14506	1.21699	0.730591	0.58585	0.40939	1.76672	0.0630973	789.201	8.4749	165.891
RYN_164	0.724606	1517.14	1.06756	3241.47	1.20332	3863.7	0.663828	484.252	1.87278	1120.39	6.2256	785.304
RYN_313	0	767.075	0.905469	2.00577	1.23861	350.514	4.19413	1302.3	1.20814	239.149	3.18051	29.8493
RYN_22	0.33449	1863.69	0.910371	2042.67	1.59927	376.131	0.421972	1930.52	3.28518	278.636	4.82547	2081.16
RYN_622	0.347196	320.061	2.18508	6.5524	2.6442	7.96511	1.8018	5.98694	1.3944	43.3422	5.23331	370.935
RYN_221	0.897987	314.459	2.19805	1821.43	2.24291	791.788	1.47071	712.107	0.357707	1787.85	6.36965	88.2366
RYN_9	0.511151	4704.84	2.0088	7945.76	0.798875	108.73	1.77173	1139.02	0.402279	1376.38	6.01094	246.554
RYN_436	0	2190.11	0.786835	226.281	0.607019	506.537	0.819745	5038.49	0.0827776	47.74	7.22288	36.5971
RYN_284	0.53779	14.6396	1.21957	5.64373	1.81144	2.44086	0	3.26525	1.11175	730.508	6.93692	2.16333
RYN_478	0.455888	110.101	1.05629	658.376	1.54005	55.0136	1.83823	591.294	1.60214	171.922	4.16297	354.911
RYN_256	0.205947	111.713	0.534982	9.00559	1.84283	14.3698	4.2057	10.2818	0	2.49225	3.27803	3.26601
RYN_380	4.91271	85.8274	1.8526	80.0266	0	9.61536	1.17785	58.4023	3.68291	395.331	2.61739	491.41
RYN_102	0.333627	97.8884	1.624	31.7838	1.95101	896.17	0.940179	34.8705	0.428705	36.7397	5.88275	27.7016
RYN_608	1.86396	1.49112	0.897305	0.935921	0.735188	2.5088	4.60507	1.14651	0.0964366	3.17023	2.40466	0.775385
RYN_222	0.792809	30.0595	3.34221	385.186	1.46512	88.6672	0.589636	110.75	1.79247	95.2795	4.55398	2.66745
RYN_406	3.57288	0.60752	0.05727	0.632276	0.287017	0	3.20044	0.977798	1.93997	448.567	1.69415	21.087
RYN_29	0	10.6959	1.06975	1.66256	1.01188	2.32232	1.49511	2.30555	0.452108	4.07059	4.76038	675.002
RYN_21	0.474611	478.182	1.2007	3365.84	0.99862	183.042	2.23353	112.727	1.26463	884.005	3.19382	124.359
RYN_358	0	6.66465	0.538251	2.59833	1.17703	2.18769	2.13059	2.47357	0.0934828	8.73118	4.44234	13.5152
RYN_558	0.274779	102.565	3.75552	15.3247	0.867289	4.69865	1.33864	289.654	0.497659	346.545	4.73067	18.1946
RYN_117	0.194143	31.6086	1.00044	75.9144	0.363536	146.17	3.07329	831.007	1.91339	7.90865	1.53565	30.5164
RYN_312	0	16.5863	1.00507	0.499687	16.4897	236.061	0	110.791	0.833304	23.8538	5.48477	11.3595
RYN_349	0	337.524	0.646657	4.22516	1.04813	4.29699	3.12942	3.26429	0.629032	9.13481	2.53596	21.9665
RYN_407	0.735351	4.92187	3.25875	1.89514	2.73098	1.41703	1.61368	0.555569	0.964235	846.91	3.31473	3.00347
RYN_48	0.169305	7.24164	0.442524	507.475	0.152983	0.631614	3.32985	1.67634	0.602345	0.483921	1.89833	3.73957
RYN_602	0.446076	1985.12	0.909755	340.853	2.60931	348.693	1.28954	2085.72	2.13629	45.7864	2.29339	192.329
RYN_322	0.173225	608.343	3.22164	16.7906	3.77804	30.1959	0.600842	35.1306	0.298768	9.63181	4.80143	9.57862
RYN_52	0.18905	172.248	1.68419	2225.61	0.513853	212.105	3.34544	96.7399	0.698463	84.2795	1.55287	263.668
RYN_1	0.894886	805.121	1.0027	2640.45	1.39925	29.9354	2.20415	216.005	1.162	19.428	2.16542	93.6163
RYN_627	0.0675196	1544.02	2.18772	425.068	1.19942	13.7892	2.06425	337.267	1.51017	216.324	1.93802	37.9402
RYN_620	0.418414	211.552	1.46777	54.0793	1.20412	15.8559	2.1896	204.668	1.08237	569.418	2.1435	106.451
RYN_621	0.426861	11.6804	1.73801	4.19401	2.24274	3.38895	2.27712	2.17692	1.07764	785.401	2.02729	47.0636
RYN_259	0.111653	35.9493	0	679.168	0.0819315	314.692	1.54263	33.0411	0.217014	115.398	3.61508	95.5138
RYN_321	0.581638	304.932	1.39262	4.12106	1.71699	7.48112	1.37081	4.67037	1.60845	0.868887	2.22048	7.34848
RYN_330	0.336216	85.759	2.238	139.748	1.03746	1445.36	1.42149	263.794	0.0759144	101.481	3.64818	29.0684
RYN_331	0	295.305	0.676834	2.37103	0.915158	862.886	0.915064	50.8366	0.548189	6.19295	3.67353	5.34935
RYN_637	0.0359295	5.40008	0.609946	5.72969	0.141949	3.45704	1.03359	5.9832	0.28813	55.8007	3.80967	1.329
RYN_408	0.294961	8.64699	0	5.39256	0.233138	1.57245	3.62493	3.0374	0	213.18	1.41825	16.7013
RYN_547	0.19837	8.97232	4.66903	1.79688	3.47052	198.961	0.53235	80.6143	0.718901	59.5999	3.78509	16.7907
RYN_301	0.394987	473.319	1.35212	3.0581	3.31619	3.8492	1.53207	13.0331	1.60784	7.57323	1.88709	3.07085
RYN_320	0.190666	985.616	0.56971	1.9251	0.763881	6.89293	1.34803	11.2145	0.378682	3.89368	3.1922	17.9698
RYN_605	0.132822	245.408	0.90844	720.863	3.87956	25.3926	1.15071	336.296	0.820851	23.0308	2.94223	182.841
RYN_227	0.056497	996.501	3.73649	183.72	0.860743	269.09	1.556	83.2962	1.3184	42.0596	2.01337	20.9745
RYN_348	1.12782	145.759	1.09056	5.13243	1.30699	4.74085	1.82781	4.10521	1.10875	10344.7	1.91699	322.807
RYN_601	0.546827	56.4896	1.57747	9.38019	1.52751	31.0998	1.15321	93.0388	1.27408	2.48451	2.39561	18.9321
RYN_344	0.23722	1931.95	0	5890.63	0.110166	4395.49	3.83339	118.718	0.148612	42.6151	0.761723	137.598
RYN_606	1.02075	470.108	0.676061	579.506	1.14837	97.5506	1.49344	526.731	1.50214	7.60718	1.7382	78.1279
RYN_167	0	76.7657	2.54307	509.137	1.33057	22.0685	0.750837	12.9286	1.95588	30.1377	1.9486	25.0498
RYN_405	0.0396151	1.3904	0.32063	4.10801	0.592483	0.190709	0.479159	1.25338	2.74683	1005.84	1.37204	1.90398
RYN_224	0.99767	4687.19	1.88114	151.381	0.79737	222.387	1.17969	366.681	1.39794	2.52878	1.97754	4.08969
RYN_391	0	1.06462	0.269789	0.367784	0	1.00081	1.59584	5.59595	0	200.722	2.95245	2.49784
RYN_593	0.431968	90.7271	1.34093	192.85	1.81078	73.0407	1.25149	190.289	1.87055	6.62193	1.39889	50.8296
RYN_49	0.249822	33.367	0.275319	292.231	0.140159	8.21055	0.888715	10.8821	2.14528	3.78253	1.46687	25.3201
RYN_291	0.126492	4.58043	1.72851	1.66692	1.28412	1.89852	1.11196	2.89702	0.680554	5.95892	2.70473	2.34026
RYN_615	0.0532245	3.15449	0.0931857	8.28826	0.219691	1.12695	0	0.985069	1.12157	502.776	3.34431	50.6576
RYN_229	3.13433	268.926	3.92856	9582.14	2.26524	531.05	1.56352	604.323	1.03867	205.464	1.81505	13.4105
RYN_353	0.683203	13.9008	0.479692	33.6467	0.145558	6.7137	2.41998	105.057	0.72362	15.3426	1.21543	1.25497
RYN_28	0.00816997	7.38015	0.76211	29.9971	0.182631	2.73773	0.544166	2.33482	0.281116	14.1824	3.49703	1712.83
RYN_24	0.145793	822.586	0.956086	1393.82	1.26816	98.9155	2.72269	97.9763	0.595917	39.1499	0.971053	147.349
RYN_586	1.56943	8.06282	5.23132	4.78338	32.5439	2.6774	1.91815	1.45051	0.110389	1.27341	2.24402	0.938334
RYN_455	0.101838	15.6108	1.51489	97.136	2.79916	401.796	1.01908	81.3123	0.344969	29.1824	2.87033	4.48541
RYN_395	0	2.04898	0.143486	1.71722	0	0.19263	0.775774	1.87162	0.756749	75.2524	2.57401	2.05298
RYN_33	2.46656	24.0405	1.18776	13.4621	1.39089	4.51065	0.71628	81.5697	1.23166	1.84514	2.15333	3.97768
RYN_628	0.104535	85.6247	1.21417	13.4807	1.0714	10.949	1.93024	13.3416	0.499858	5.14666	1.6053	12.0314
RYN_71	0.0333235	1.36174	0	0.751945	1.19295	371.828	0.56829	1.92588	3.05912	102.001	0.365266	5.15649
RYN_335	0.683017	1009.63	0.810473	21.3013	1.93384	1.61712	1.13568	43.7979	0.812149	2.75543	1.93979	3.8382
RYN_315	0.202844	1331.14	0.676718	7.75758	1.87794	41.6844	0.712677	4138.53	1.20498	1035.87	1.94547	201.591
RYN_631	0.0803449	23.0631	0.777228	2.72229	1.16705	1.82467	1.10471	6.7142	0.721224	136.662	1.97802	2.56186
RYN_350	0.0422533	20.3702	0.72898	0.464113	0.632189	34.3601	1.81113	3.51063	1.24199	1.17704	0.723294	1.37809
RYN_10	0	412.597	2.8027	131.663	0.660386	65.2491	1.00527	113.843	0.864408	16.5964	1.87616	70.5895
RYN_390	0	5.01661	0	1.35512	0	0.560303	0	8.9996	3.70991	91.5157	0	0
RYN_626	0.150263	790.653	0.666419	144.612	1.15038	28.0958	1.87286	14.9777	0.657981	19.6962	1.14015	22.9074
RYN_11	0.332897	184.107	1.00306	31.7928	0.904289	875.581	0.265834	119.873	0.415828	11.7931	2.92955	126.875
RYN_243	0.0509842	145.803	0	929.439	0.41524	1104.98	1.56426	360.879	1.50894	41.7226	0.49734	69.3141
RYN_383	0.377091	8.24778	0.587501	3.8429	0.565546	0.815135	0.265536	2.47674	2.11564	32.4943	1.18289	0
RYN_324	0.387134	1057.05	0.559622	4360.07	3.16648	46.2065	1.05869	151.829	1.53869	8.17258	0.795365	203.748
RYN_592	0.292783	14.8058	1.05352	2.42553	5.89458	2042.71	1.59034	90.6912	1.03745	11.9001	0.67986	10.8474
RYN_14	0.343338	63.1991	1.56013	6379.09	0.533124	65.5249	0.888132	685.884	0.127562	4.98091	2.28659	181.012
RYN_367	0.106025	23.4969	0.349752	4.70395	0.550175	2.77164	0.70221	4.38202	0.533548	8.32086	2.06417	321.468
RYN_385	0	0.455483	0.14506	0.270239	0	1.11763	0.424217	0.51296	1.29772	153.91	1.57537	0
RYN_555	0	3.24605	0.164451	3.04201	2.68529	1.3891	0.613604	2.01389	2.096	3358.65	0.570018	1.27324
RYN_454	0.0685619	9.93292	0.183251	131.929	0	14.0878	1.16978	888.603	1.29094	3.86898	0.738365	27.6138
RYN_467	0.254057	59.2545	0	85.5548	0.532208	188.093	1.23295	56.3177	0	18.7226	1.81805	8.72922
RYN_508	2.13006	2080.19	1.10308	1598.91	1.34488	1236.16	1.09133	1461.09	0.375071	106.514	1.52796	301.836
RYN_309	0.0338742	47.3458	0.38425	1.28007	7.81332	34.7856	1.3805	548.6	0	0.184105	1.41729	0.250335
RYN_262	0.038864	108.535	0	537.798	0	515.157	0.480811	103.032	0.65708	12.7755	1.52734	32.9508
RYN_472	0	144.084	0.589945	186.093	0.374872	430.651	1.36402	175.177	0.851879	22.3253	0.414719	4.20703
RYN_8	0.212292	4291.5	1.00014	2938.36	0.953849	447.939	1.38839	169.177	0.147431	224.732	1.06073	426.225
RYN_377	0	1.95948	0.911937	0.726522	0.28291	2.17888	0.263545	1.14224	0.736564	744.255	1.59175	4.52581
RYN_145	0.397498	9.64047	0.619933	64.7418	0.96818	95.1434	1.90219	134.894	0	615.84	0.646354	258.437
RYN_51	0.0859433	16.2218	1.75127	744.46	1.0648	10.7267	0.211895	78.0896	1.13863	18.9066	1.17214	43.9828
RYN_267	0.176049	3895.24	0.387062	3215.76	0.1483	1799.31	0.757974	1400.3	0.71358	10.3453	1.02297	513.741
RYN_379	0	1.31428	0.10006	0.817511	0	0	2.48857	0	0	348.844	0	3.10498
RYN_427	0.557157	277.786	0.491754	1017.21	0.154702	7.95907	0.892781	247.985	0.39821	552.73	1.12648	2.13545
RYN_343	0	112.212	0	414.018	0	429.982	2.26352	52.6496	0	9.81668	0.148392	409.682
RYN_337	1.23464	924.454	1.10383	488.666	0.674965	5237.69	1.50482	539.254	0.318166	83.0508	0.569351	40.4033
RYN_451	0.937023	69.3189	0.26884	529.129	1.11087	5.36542	0.574579	416.162	1.27159	76.5036	0.504788	20.7874
RYN_607	0.636884	28511.5	8.12546	10440.6	0.430191	4038.81	0.541567	50878.7	0.645978	3975.11	1.06861	412.597
RYN_311	0.302205	19.7698	1.31161	50.8772	0.410283	40.3872	0.825708	471.86	0.769629	7.34042	0.660189	3.48593
RYN_623	0.0377625	27.111	0.403283	101.416	1.91712	5.86414	0.890236	14.8105	0	5.38337	1.24014	33.1499
RYN_286	3.51675	2.18915	4.42848	0.353862	0.406002	0.292215	0.0991701	0.804539	1.10705	237.35	0.878421	1.33835
RYN_13	0.40199	108.189	0.324292	1093.53	1.60666	39.4511	0.561164	108.417	1.18429	526.251	0.301573	50.0856
RYN_434	0.12076	841.85	0.0633767	444.607	0.143895	315.616	0	62.1278	1.07368	86.3818	0.970579	7.28696
RYN_394	0.0810783	4.85841	0	1.93706	0	0	0.263134	4.13055	1.48491	83.3693	0.274793	1.31511
RYN_384	0	0.892582	0.277439	3.56076	0	0	0.245612	1.54009	1.75318	37.516	0	3.4014
RYN_603	0.178197	61.8059	0.695967	304.436	0.432612	166.615	1.11413	417.627	0.0880867	64.9638	0.780628	34.3806
RYN_20	0.0803449	226.657	1.17352	849.146	0.990273	4.02403	0.563568	34.9153	0.255205	4.2908	1.14506	17.9033
RYN_595	0.0517767	474.074	1.33357	7.74231	0.190562	5.51522	1.01807	1.24399	0	13.6813	0.923215	0.644276
RYN_424	0.338742	4.11427	0	38.5466	1.20527	0.502746	0	9.46286	1.80509	2.6626	0.11456	4.10176
RYN_264	0.391657	45.5608	0.95655	603.677	0	839.373	0.633153	484.911	0.0934828	5.8169	1.18926	3.84999
RYN_85	0	3.07571	0.639202	16.9428	0.582047	3878.58	0.125797	4.13544	0.364983	31.1743	1.36992	9.95019
RYN_604	0.108914	8.7393	0.191973	15.2586	0.413501	14.4775	0.230229	13.6804	0.537395	32.9844	1.08149	128.916
RYN_255	0.202125	1098.31	0.747394	98.54	0.478314	579.049	1.11358	336.184	0.32002	1.84752	0.354735	40.5516
RYN_594	0	2212.94	1.00667	3.86706	1.06601	0.923964	0.811354	3.64295	0.419976	1.42196	0.538715	1.16274
RYN_347	0.532068	18062.5	4.15577	347.637	2.38966	12697.1	0.613527	1314.05	1.11083	8.85703	0	102.521
RYN_12	0.428267	56.7644	0.283384	4562.57	0.131845	17.2917	0.543955	76.9125	0.429727	3.29091	0.732361	97.0775
RYN_465	0	98.8131	0	86.2921	0.511241	191.871	0.199844	78.758	0.534626	20.8798	0.970641	7.94359
RYN_399	0	10.9549	0.206904	0.169352	0	24.1949	0.147129	25.2121	0.0696577	0.490878	1.40039	0.231388
RYN_425	0.0606089	3.10922	0	125.64	0.126801	2.5195	0.160576	2.00297	0.423827	0.154414	0.966528	1.75013
RYN_429	0	196.331	0.720077	45.9836	0	181.546	0.688166	3324.32	0.297372	1.93421	0.49756	5.3072
RYN_266	0.039674	236.748	0.136102	1175.86	0.142915	460.549	0.746373	688.363	0	50.0721	0.63663	52.8749
RYN_398	0.0658511	0.109252	0	1.41348	0	0	0.079351	0.293774	0	6.05639	1.30097	2.32891
RYN_470	0.677485	9.47757	0.262555	123.348	1.07905	8.91113	0.620497	75.2261	0.17502	5.98651	0.519689	4.64312
RYN_554	0.182727	133.256	0.34798	0.871349	0.212285	0.815733	0.0649125	0.872505	0.305452	285.27	0.928347	0
RYN_260	0	4.20061	0.472783	73.933	0.460566	16.0464	0	8.22845	0	7.03515	1.29252	55.4503
RYN_376	0	1.13621	0.402312	0.978435	0.358055	0.981029	0	0.384232	0.621416	48.2238	0.670834	0
RYN_578	0	74.2014	0.363147	0.323722	0	0	1.21309	0.17382	0.0788566	7.84803	0	0.157986
RYN_2	0.200864	8.38056	0.101015	1637.88	0.116053	9.94564	0.651333	59.6045	0.174587	0.110434	0.369685	13.7243
RYN_453	0.0707462	130.82	0.188309	102.908	0	245.675	0	52.0723	0.244595	13.1216	0.944537	10.7732
RYN_47	0.876147	23.1662	0.428413	1.74659	0.478074	15.9117	0	6.23757	0	3.11003	1.17982	3.43697
RYN_338	0.997856	111.797	1.11739	80.4762	0.636044	1287.11	0.110039	99.0806	0.201647	20.8238	0.735628	18.401
RYN_346	0	2093.79	1.69131	105.649	0.299811	816.493	0.606887	67.5347	0.132165	5.87064	0.240643	79.5529
RYN_435	0.0818252	711.302	0	407.981	0.254548	776.094	0.799215	69.5927	0.122444	116.516	0	7.81641
RYN_400	0.0127633	2.57114	0	105.398	0.0267915	0	0.162807	0.137966	0	0	0.658546	0.492088
RYN_409	0	0.474812	0.360671	0.136904	0.122605	0	0	0.0533642	0	45.624	0.809301	0
RYN_381	0	3.70154	0.110451	2.60014	0.279935	0.478762	0.557092	1.22624	0.231887	209.957	0	0.655236
RYN_328	0	29.5649	0.780758	0.133767	66.2238	135.198	0.253104	36.3011	0.354535	0	0	0.135103
RYN_388	0.145087	0.999076	0.16046	0.0822547	0	0	0.109185	0.574086	0	84.1432	0.473079	0
RYN_428	0	835.674	0	438.098	0.0621903	406.395	0.18818	100.627	0.347255	80.8745	0	12.8766
RYN_432	0.099467	539.423	0.267759	38.0656	0.409835	177.333	0.339861	2634.27	0	5.5386	0.164594	3.02931
RYN_268	0.108914	982.282	0.657241	1477.38	0.203374	1006.05	0	649.933	0.224537	10.7307	0.258775	324.746
RYN_397	0	0.990399	0.302854	1.38064	0	0.851741	0	0.829834	0.44936	71.6179	0	3.59013
RYN_422	0.689165	68.6892	0.261012	13.0816	0	0.78234	0.21985	0.260308	0	79.6491	0.164167	0.950612
RYN_410	0	1.90667	0	0.655615	0.124544	0.788918	0	0.234104	0.0983355	240.336	0.24943	1.22349
RYN_403	0	1.44838	0.592147	0	0.113542	1.41858	0.164715	0.452323	0.122993	215.105	0	0.217231
RYN_466	0	17.1679	0.18199	270.332	0	32.6635	0	14.0212	0	6.51878	0.269803	12.5538
RYN_341	0	168.559	0.554241	487.656	1.0718	69.6267	0	250.87	0	200.305	0.248922	214.812
RYN_382	0	9.57262	0.159013	3.32518	0.261681	0.839585	0.107514	15.5548	0.0534058	211.612	0	3.344
RYN_319	0	30.636	0.65413	12.5196	6.80999	23.9374	0	8.201	0	0	0.0895949	0.557201
RYN_5	0	1.93509	0.644003	38.8024	0.107349	7.99821	0	161.999	0	70.4047	0	0.155092

## Sheet: SheetB
Gene	gene_id	gene_description	module	header	subheader	MAG	R85	R86	R89	R90	R93	R94	R109	R110	R113	R114	R117	R118
R110.16_R110_k127_245738_20	K02909	large subunit ribosomal protein L31	Ribosome, bacteria	Information systems	0	RYN_220	0	54.2643	0	118.922	0	957.389	0	213.939	0	95.5077	0	33.9036
R110.16_R110_k127_2249451_25	M23B	Catlytic type: Metallo; cleaves either the N-acylmuramoyl-Ala bond between the cell wall peptidoglycan and the cross-linking peptideor a bond within the cross-linking peptide (e.g. stapholysin), with preference for Gly bonds; used by certain bacteria to lyse cell walls of other bacteria, either as a defensive or feeding mechanism	Endopeptidases that lyse bacterial cell wall peptidoglycans	Peptidase	0	RYN_220	0	0.781133	0	0	0	643.166	0	1.30213	0	9.68712	0	0
R110.16_R110_k127_2369612_9	K02879	large subunit ribosomal protein L17	Ribosome, bacteria	Information systems	0	RYN_220	0	8.78664	0	44.0867	0	548.677	0	60.2158	0	87.0662	0	21.3027
R86.130_R86_k127_2224931_19	K02916	large subunit ribosomal protein L35	Ribosome, bacteria	Information systems	0	RYN_225	0	3.97814	0	78.4642	0	429.4	0	50.8412	0	46.4324	0	0
R86.130_R86_k127_1040008_66	K02959	small subunit ribosomal protein S16	Ribosome, bacteria	Information systems	0	RYN_225	0	74.6122	0	120.788	0	292.038	0	128.943	0	94.951	0	1.12501
R86.130_R86_k127_1644636_88	GT3	GT3 glycogen synthase (EC 2.4.1.11).	GlycosylTransferases	CAZY	0	RYN_225	0	8.85045	0	182.583	0	293.126	0	28.7916	0	15.73	0	0.550778
R86.130_R86_k127_319346_61	K02876	large subunit ribosomal protein L15	Ribosome, archaea	Information systems	0	RYN_225	0	44.1253	0	151.34	0	285.572	0	144.467	0	85.2063	0	0
R86.130_R86_k127_884008_13	K02888	large subunit ribosomal protein L21	Ribosome, bacteria	Information systems	0	RYN_225	0	7.29133	0	91.4116	0	370.247	0	102.845	0	101.47	0	0
R86.130_R86_k127_1580614_8	K02956	small subunit ribosomal protein S15	Ribosome, archaea	Information systems	0	RYN_225	0	83.6848	0	114.624	0	254.025	0	101.719	0	65.2868	0	1.9891
R86.130_R86_k127_2301082_44	M41	Catlytic type: Metallo; degrades a given membrane bound substrate molecule progressively from either N-terminus or C-terminus ; a member is FtsH peptidase (Escherichia coli)	ATP-dependent metalloendopeptidases	Peptidase	0	RYN_225	0	70.8066	0	75.2083	0	230.983	0	32.8376	0	60.9935	0.215475	0
R86.130_R86_k127_2185598_20	K02945	small subunit ribosomal protein S1	Ribosome, bacteria	Information systems	0	RYN_225	0	63.0662	0	71.2945	0	238.863	0	73.7987	0	71.3488	0	0.914657
R110.16_R110_k127_1782571_49	K02945	small subunit ribosomal protein S1	Ribosome, bacteria	Information systems	0	RYN_220	0.212051	17.6563	0.631414	28.2903	0	304.283	0	31.8498	0.109291	31.9203	0	10.729
R86.130_R86_k127_2036209_82	K02909	large subunit ribosomal protein L31	Ribosome, bacteria	Information systems	0	RYN_225	0	36.435	0	84.2423	0	228.994	0	156.902	0	50.7418	0	0
R110.16_R110_k127_1787057_16	C56	Catlytic type: Cysteine; acts only on peptides of less than 20 amino acids; a preference for bulky, hydrophobic P1 residues	PfpI endopeptidase of {Pyrococcus furiosus}	Peptidase	0	RYN_220	0	0	0	15.8219	0	303.441	0	15.783	0	7.58069	0	0
R86.93_R86_k127_155259_65	GH25	GH25 lysozyme (EC 3.2.1.17)	Glycoside Hydrolases	CAZY	0	RYN_23	0	221.659	0	84.238	0	0	0	28.2748	0	0	0	3.95834
R86.130_R86_k127_319346_51	K03040	rpoA; DNA-directed RNA polymerase subunit alpha [EC:2.7.7.6]	RNA polymerase, bacteria	Information systems	0	RYN_225	0	41.1402	0	56.5479	0	196.411	0	24.9765	0	36.1249	0	0
R86.130_R86_k127_319346_76	K02965	small subunit ribosomal protein S19	Ribosome, archaea	Information systems	0	RYN_225	0	4.80633	0	57.7349	0	220.503	0	19.0763	0	49.0865	0	0
R86.130_R86_k127_335858_75	K01011	rhodanase	0	Sulfur	0	RYN_225	0	2.98953	0	46.5514	0	226.067	0	19.5506	0	33.5514	0	0
R86.93_R86_k127_728486_15	K00928	aspartate kinase [EC:2.7.2.4] [RN:R00480]	Lysine biosynthesis, DAP aminotransferase pathway, aspartate => lysine	Amino Acid	0	RYN_23	0	222.242	0	43.0582	0	0	0	13.5312	0	0	0	0
R110.16_R110_k127_1018366_1	K00615	transketolase [EC:2.2.1.1] [RN:R01641]	Pentose phosphate pathway (Pentose phosphate cycle)	central carbon	pentose pathway	RYN_220	0	0	0	2.12191	0	256.071	0	0.296293	0	1.0373	0	0.304184
R86.130_R86_k127_1580477_16	M41	Catlytic type: Metallo; degrades a given membrane bound substrate molecule progressively from either N-terminus or C-terminus ; a member is FtsH peptidase (Escherichia coli)	ATP-dependent metalloendopeptidases	Peptidase	0	RYN_225	0	32.1248	0	42.6783	0	180.473	0	27.4131	0	21.7609	0	0.163623
R86.130_R86_k127_1753278_27	K01637	isocitrate lyase [EC:4.1.3.1] [RN:R00479]	Glyoxylate cycle	central carbon	glycolysis	RYN_225	0	17.8212	0	61.1573	0	169.224	0	37.3184	0	37.8193	0	0.504109
R86.130_R86_k127_319346_54	K02952	small subunit ribosomal protein S13	Ribosome, archaea	Information systems	0	RYN_225	0	26.4631	0	40.4576	0	170.827	0	34.4886	0	34.3973	0	0
R110.16_R110_k127_2369612_11	K02948	small subunit ribosomal protein S11	Ribosome, archaea	Information systems	0	RYN_220	0	52.5331	0	45.6107	0	138.885	0	71.9147	0	13.2387	0	0
R86.130_R86_k127_1121220_16	K02990	small subunit ribosomal protein S6	Ribosome, bacteria	Information systems	0	RYN_225	0	64.5351	0	32.4608	0	129.383	0	40.2956	0	37.8564	0	0
R110.16_R110_k127_2369612_10	K03040	rpoA; DNA-directed RNA polymerase subunit alpha [EC:2.7.7.6]	RNA polymerase, bacteria	Information systems	0	RYN_220	0	17.5572	0	19.0099	0	189.63	0	31.2604	0	30.0226	0	2.58467
R110.16_R110_k127_1529974_14	K05710	3-phenylpropionate/cinnamic acid dioxygenase [EC:1.14.12.19] [RN:R06783]	Trans-cinnamate degradation, trans-cinnamate => acetyl-CoA	hydrocarbon degradation	0	RYN_220	0	0	0	0	0	224.781	0	3.38197	0	8.88001	0	1.04161
R110.16_R110_k127_1687775_24	M41	Catlytic type: Metallo; degrades a given membrane bound substrate molecule progressively from either N-terminus or C-terminus ; a member is FtsH peptidase (Escherichia coli)	ATP-dependent metalloendopeptidases	Peptidase	0	RYN_220	0	6.23118	0	10.1145	0	207.387	0	16.8084	0	23.9677	0	1.74499
R86.130_R86_k127_319346_65	K02933	large subunit ribosomal protein L6	Ribosome, archaea	Information systems	0	RYN_225	0	11.8788	0	53.4357	0	157.344	0	14.8012	0	29.4101	0	0
R110.16_R110_k127_2369612_13	K02919	large subunit ribosomal protein L36	Ribosome, bacteria	Information systems	0	RYN_220	0	0	0	37.2221	0	179.731	0	17.0775	0	2.49112	0	0
R110.16_R110_k127_2031005_2	K02888	large subunit ribosomal protein L21	Ribosome, bacteria	Information systems	0	RYN_220	0	11.1702	0	1.58124	0	196.573	0	23.9809	0	19.2603	0	3.4757
R86.130_R86_k127_2182119_20	S14	Catlytic type: Serine; cleaves preferentially after nonpolar residues; involved in quality control and the regulatory degradation of specific proteins	Endopeptidase Clp and its homologues	Peptidase	0	RYN_225	0	3.68856	0	11.1927	0	193.376	0	26.8021	0	35.187	0	0
R86.130_R86_k127_1970693_4	K03046	rpoC; DNA-directed RNA polymerase subunit beta' [EC:2.7.7.6]	RNA polymerase, bacteria	Information systems	0	RYN_225	0.309697	19.4335	0.286897	62.6942	0.19518	118.596	0.108903	29.4325	0.297952	23.4823	0.245275	0.341107
R110.16_R110_k127_361028_10	M41	Catlytic type: Metallo; degrades a given membrane bound substrate molecule progressively from either N-terminus or C-terminus ; a member is FtsH peptidase (Escherichia coli)	ATP-dependent metalloendopeptidases	Peptidase	0	RYN_220	0	9.84866	0	12.6581	0	174.039	0	12.9255	0	15.0533	0	2.24729
R86.130_R86_k127_1350881_3	K05710	3-phenylpropionate/cinnamic acid dioxygenase [EC:1.14.12.19] [RN:R06783]	Trans-cinnamate degradation, trans-cinnamate => acetyl-CoA	hydrocarbon degradation	0	RYN_225	0	0.520054	0	10.7973	0	182.785	0	2.31178	0	16.6925	0	0.890004
R86.130_R86_k127_319346_59	K00939	adenylate kinase [EC:2.7.4.3] [RN:R00127]	Adenine ribonucleotide biosynthesis, IMP => ADP,ATP	Information systems	Nucleotide	RYN_225	0	37.9943	0	13.5581	0	124.452	0	23.7508	0	21.6536	0	0
R86.130_R86_k127_1196156_4	K00942	guanylate kinase [EC:2.7.4.8] [RN:R00332]	Guanine ribonucleotide biosynthesis IMP => GDP,GTP	Information systems	Nucleotide	RYN_225	0	71.8679	0	55.4126	0	45.7554	0	80.6964	0	30.0205	0	0
R94.132_R94_k127_573356_2	CBM50	CBM50 Modules of approx. 50 residues found attached to various enzymes from families GH18, GH19, GH23, GH24, GH25 and GH73, i.e. enzymes cleaving either chitin or peptidoglycan. Binding to chitopentaose demonstrated in the case of Pteris ryukyuensis chitinase A [Ohnuma T et al. (2008) J. Biol. Chem. 283:5178-87 (PMID: 18083709)]. CBM50 modules are also found in a multitude of other enzymes target…	Carbohydrate-Binding Modules	CAZY	0	RYN_347	0	129.735	0	0	0	40.358	0	0.73937	0	0	0	0
R86.130_R86_k127_1850766_6	K02968	small subunit ribosomal protein S20	Ribosome, bacteria	Information systems	0	RYN_225	0	10.1547	0	37.6486	0	121.645	0	23.3763	0	19.0486	0	0
R86.130_R86_k127_1352217_16	K02864	large subunit ribosomal protein L10	Ribosome, archaea	Information systems	0	RYN_225	0	16.3454	0	59.5548	0	93.2051	0	14.247	0	45.825	0	0
R94.24_R94_k127_1165605_20	K02913	large subunit ribosomal protein L33	Ribosome, bacteria	Information systems	0	RYN_182	0	0	0	63.5067	32.257	104.948	2.57117	0	0	0	5.79089	4.02672
R86.130_R86_k127_1352217_17	K02935	large subunit ribosomal protein L7/L12	Ribosome, bacteria	Information systems	0	RYN_225	0	7.05263	0	57.5246	0	101.561	0	4.47869	0	10.2897	0	0
R86.130_R86_k127_2180964_43	K01520	dUTP pyrophosphatase [EC:3.6.1.23] [RN:R02100]	Pyrimidine deoxyribonuleotide biosynthesis, CDP/CTP => dCDP/dCTP,dTDP/dTTP	Information systems	Nucleotide	RYN_225	0	6.66843	0	21.2289	0	136.423	0	16.3036	0	27.2416	0	0
R110.16_R110_k127_2369612_12	K02952	small subunit ribosomal protein S13	Ribosome, archaea	Information systems	0	RYN_220	0	15.2321	0	16.3395	0	132.257	0	12.4136	0	13.334	0	0.868924
R86.130_R86_k127_1142143_87	S16	Catlytic type: Serine; cleaves when P1 is Leu; ATP-dependent peptidase and a protein-activated ATPase	Endopeptidases, mostly ATP-dependent	Peptidase	0	RYN_225	0	1.93747	0	6.62047	0	153.967	0	4.35114	0	8.12688	0	0
R110.16_R110_k127_2431776_17	K02916	large subunit ribosomal protein L35	Ribosome, bacteria	Information systems	0	RYN_220	0	25.8579	0	9.29182	0	125.981	0	19.3418	0	0	0	0
R110.16_R110_k127_2228556_3	K02996	small subunit ribosomal protein S9	Ribosome, archaea	Information systems	0	RYN_220	0	0	0	16.0232	0	141.823	0	21.4417	0	10.6969	0	0
R86.130_R86_k127_319346_71	K02961	small subunit ribosomal protein S17	Ribosome, archaea	Information systems	0	RYN_225	0	11.3494	0	24.2999	0	121.493	0	8.67128	0	43.4663	0	2.42788
R86.130_R86_k127_319346_50	K02879	large subunit ribosomal protein L17	Ribosome, bacteria	Information systems	0	RYN_225	0	33.6157	0	31.6248	0	91.8363	0	10.896	0	18.3918	0	0
R110.16_R110_k127_1569131_8	K02968	small subunit ribosomal protein S20	Ribosome, bacteria	Information systems	0	RYN_220	0	18.1334	0	15.0594	0	121.645	0	17.7338	0	33.8642	0	7.44792
R86.130_R86_k127_1040008_52	K02911	large subunit ribosomal protein L32	Ribosome, bacteria	Information systems	0	RYN_225	0	26.31	0	45.5205	0	80.1899	0	6.0914	0	3.19882	0	0
R110.16_R110_k127_2228556_4	K02871	large subunit ribosomal protein L13	Ribosome, archaea	Information systems	0	RYN_220	0	2.56115	0	4.4312	0	143.175	0	26.0906	0	6.85057	0	0
R86.130_R86_k127_2355208_12	K00615	transketolase [EC:2.2.1.1] [RN:R01641]	Pentose phosphate pathway (Pentose phosphate cycle)	central carbon	pentose pathway	RYN_225	0	4.08963	0	14.8119	0	130.201	0	7.2718	0	6.2319	0	0
R86.130_R86_k127_319346_67	K02954	small subunit ribosomal protein S14	Ribosome, archaea	Information systems	0	RYN_225	0	4.17167	0	50.8846	0	89.3137	0	22.6007	0	22.824	0	1.78482
R86.130_R86_k127_335858_104	C40	Catlytic type: Cysteine; hydrolyses substrates of the general structure L-Ala-gamma-D-GluL-Zaa-Yaa, in which Zaa is a di-amino acid such as L-lysine or diaminopimelic acid, and Yaa is D-Ala or D-Ala-D-Ala; expressed during sporulation, and is responsible for the degradation of bacterial cell wall components	Bacterial cell-wall modifying enzymes	Peptidase	0	RYN_225	0	18.3026	0	10.2916	0	114.97	0	6.14437	0	4.45053	0	0
R110.40_R110_k127_690264_8	K01601	ribulose-bisphosphate carboxylase [EC:4.1.1.39] [RN:R00024]	Reductive pentose phosphate cycle (Calvin cycle)	C1	0	RYN_342	0	7.03494	0	9.33155	0	126.442	0	2.09929	0	0	0.256504	8.69511
R110.16_R110_k127_1584218_34	K01011	rhodanase	0	Sulfur	0	RYN_220	0	1.83971	0	6.44558	0	134.163	0	7.5391	0	5.36822	0	0
R86.130_R86_k127_2224931_18	K02887	large subunit ribosomal protein L20	Ribosome, bacteria	Information systems	0	RYN_225	0	2.04711	0	29.7513	0	110.482	0	13.9343	0	19.4135	0	0
R86.130_R86_k127_1040008_70	K02884	large subunit ribosomal protein L19	Ribosome, bacteria	Information systems	0	RYN_225	0	8.82011	0	63.5206	0	69.8295	0	28.4869	0	29.7582	0	0
R86.130_R86_k127_552831_6	S01C	Catlytic type: Serine; 3 types:trypsin-like where there is cleavage of amide substrates following Arg or Lys at P1, chymotrypsin-like where cleavage occurs following one of the hydrophobic amino acids at P1, and elastase-like with cleavage following an Ala at P1	Serine endopeptidases	Peptidase	0	RYN_225	0	9.33762	0	9.81014	0	122.437	0	7.43896	0	7.3862	0	0
R110.16_R110_k127_1687775_21	T01A	Catlytic type: Threonine; eukaryotic proteasome has three different activities (trypsin-like, chymotrypsin-like and cleavage after glutamate); archaean and bacterial proteasomes have only chymotrypsin-like activity; involved in turnover of intracellular proteins	Component peptidases of the proteasome and related compound peptidases	Peptidase	0	RYN_220	0	0	0	4.50357	0	136.062	0	17.6355	0	6.66263	0	1.95379
R86.130_R86_k127_319346_64	K02881	large subunit ribosomal protein L18	Ribosome, archaea	Information systems	0	RYN_225	0	29.9907	0	19.7177	0	89.1787	0	9.99873	0	20.4194	0	0
R86.130_R86_k127_319346_53	K02948	small subunit ribosomal protein S11	Ribosome, archaea	Information systems	0	RYN_225	0	13.9533	0	29.4691	0	90.135	0	5.88177	0	18.9536	0	0
R86.130_R86_k127_319346_52	K02986	small subunit ribosomal protein S4	Ribosome, archaea	Information systems	0	RYN_225	0	28.3554	0	31.3554	0	72.0353	0	31.8543	0	14.8393	0	0
R86.130_R86_k127_319346_77	K02886	large subunit ribosomal protein L2	Ribosome, archaea	Information systems	0	RYN_225	0	3.94762	0	25.1003	0.241604	100.364	0	11.7902	0	17.2785	0.242892	2.53344
R86.130_R86_k127_319346_70	K02874	large subunit ribosomal protein L14	Ribosome, archaea	Information systems	0	RYN_225	0	3.14576	0	18.5051	0	105.701	0	6.99186	0	26.0078	0	1.79452
R110.16_R110_k127_2354449_10	M20D	Catlytic type: Metallo; broad specificity; generally found in archaea	Exopeptidases: carboxypeptidases, dipeptidases and a specialised aminopeptidase	Peptidase	0	RYN_220	0	0.93736	0	11.1903	0	112.885	0	16.5804	0	2.27932	0	0.534723
R86.18_R86_k127_304629_6	K02968	small subunit ribosomal protein S20	Ribosome, bacteria	Information systems	0	RYN_267	0	102.807	0	21.9296	0	0	0	0	0	0	0	0
R86.155_R86_k127_2064733_4	K02909	large subunit ribosomal protein L31	Ribosome, bacteria	Information systems	0	RYN_226	0	83.5499	0	25.0363	0	15.3674	0	0	0	0	0	0
R86.130_R86_k127_319346_62	K02907	large subunit ribosomal protein L30	Ribosome, archaea	Information systems	0	RYN_225	0	5.30055	0	17.6079	0	100.243	0	2.35623	0	6.18673	0	0
R93.161_R93_k127_1775594_2	K02950	small subunit ribosomal protein S12	Ribosome, archaea	Information systems	0	RYN_173	0	0	2.12159	43.3784	54.5585	79.1544	6.20105	0	1.76268	6.77397	9.14155	6.18005
R110.16_R110_k127_1551778_7	GH95	GH95 alpha-L-fucosidase (EC 3.2.1.51); alpha-1,2-L-fucosidase (EC 3.2.1.63); alpha-L-galactosidase (EC 3.2.1.-)	Glycoside Hydrolases	CAZY	Fucose Oligo Cleavage	RYN_220	0	0	0	2.54222	0	119.529	0	1.94395	0	0	0	0
R86.130_R86_k127_1352217_11	K02867	large subunit ribosomal protein L11	Ribosome, archaea	Information systems	0	RYN_225	0	4.47656	0	32.9945	0	83.8611	0	13.1834	0	15.0218	0	0
R86.130_R86_k127_319346_66	K02994	small subunit ribosomal protein S8	Ribosome, archaea	Information systems	0	RYN_225	0	4.84774	0	22.1426	0	94.274	0	29.8999	0	23.3401	0	0.829626
R110.16_R110_k127_1446871_2	I87	Inhibitors, specificity unknown; HflC (Escherichia coli); The factor that influences bacteriophage lambda to remain in the lysogenic stage or to lyse the host cell is transcription factor CII. Degradation of CII by the host FtsH peptidase promotes lysis	Inhibitors, specificity unknown	Peptidase	0	RYN_220	0	2.56683	0	5.99539	0	112.581	0	16.5211	0	10.6107	0	0
R110.16_R110_k127_583686_2	K01784	GALE; UDP-Glc -> UDP-Gal [EC:5.1.3.2]	Nucleotide sugar biosynthesis, eukaryotes	Information systems	Nucleotide	RYN_220	0	0	0	3.27398	0	117.833	0	1.44319	0	4.33071	0	0.634983
R86.130_R86_k127_319346_63	K02988	small subunit ribosomal protein S5	Ribosome, archaea	Information systems	0	RYN_225	0	11.8253	0	19.706	0	88.8335	0	6.74377	0	18.6151	0	0
R94.132_R94_k127_825944_1	K02406	flagellin	Flagellar Assembly	Flagella Structure	0	RYN_347	0	118.732	0	0	0	1.5576	0	19.4043	0	0	0	0
R86.130_R86_k127_319346_79	K02926	large subunit ribosomal protein L4	Ribosome, bacteria	Information systems	0	RYN_225	0	30.3325	0	17.2048	0	72.5282	0	3.47516	0	10.0371	0	0
R94.24_R94_k127_1368004_13	S09B	Catlytic type: Serine; generally cleaves prolyl bonds, with some exceptions (see additional information); oligopeptidase B cleaves Arg and Lys bonds; acylaminoacyl-peptidase releases an N-acylated amino acid from an oligopeptide blocked by a acetyl, chloroacetyl, formyl or carbamyl group	Serine-dependent peptidases	Peptidase	0	RYN_182	0	1.67683	0	116.519	0.205251	0.934899	0	0	0	0	0.619037	2.33161
R86.130_R86_k127_1040008_78	K02967	small subunit ribosomal protein S2	Ribosome, archaea	Information systems	0	RYN_225	0	0.966633	0	18.2629	0	99.6818	0	5.15633	0	12.1286	0	0
R110.16_R110_k127_775215_11	K02902	large subunit ribosomal protein L28	Ribosome, bacteria	Information systems	0	RYN_220	0	9.38626	0	16.2398	0	93.0351	0	2.31802	0	12.1728	0	0
R86.130_R86_k127_2447647_11	I51	Inhibitor of serine carboxypeptidase Y and some members of the S1 family	Inhibitor of serine carboxypeptidase Y	Peptidase	0	RYN_225	0	12.4701	0	14.0239	0	92.083	0	8.27643	0	7.07531	0	0
R110.16_R110_k127_778670_5	GH20	GH20 beta-hexosaminidase (EC 3.2.1.52); lacto-N-biosidase (EC 3.2.1.140); beta-1,6-N-acetylglucosaminidase (EC 3.2.1.-); beta-6-SO3-N-acetylglucosaminidase (EC 3.2.1.-)	Glycoside Hydrolases	CAZY	Chitin Oligo Cleavage	RYN_220	0	0.123284	0	1.02385	0	117.236	0	0.959055	0	0	0	0
R110.16_R110_k127_1529974_26	K00616	transaldolase [EC:2.2.1.2] [RN:R01827]	Pentose phosphate pathway (Pentose phosphate cycle)	central carbon	pentose pathway	RYN_220	0	0	0	4.80697	0	112.907	0	0	0	22.5197	0	0
R86.130_R86_k127_884008_12	K02899	large subunit ribosomal protein L27	Ribosome, bacteria	Information systems	0	RYN_225	0	33.0325	0	13.2488	0	68.3102	0	42.1326	0	20.811	0	0
R94.69_R94_k127_1302652_2	K02913	large subunit ribosomal protein L33	Ribosome, bacteria	Information systems	0	RYN_265	0	0	0	7.32769	0	107.047	0	0	0	0	0	0
R110.16_R110_k127_112097_36	K02884	large subunit ribosomal protein L19	Ribosome, bacteria	Information systems	0	RYN_220	0	3.30754	0	9.15613	0	98.3514	0	3.36941	0	12.8684	0	0
R110.16_R110_k127_1801314_1	S16	Catlytic type: Serine; cleaves when P1 is Leu; ATP-dependent peptidase and a protein-activated ATPase	Endopeptidases, mostly ATP-dependent	Peptidase	0	RYN_220	0	0.479552	0	2.98693	0	106.378	0	5.46258	0	0.46644	0	0
R86.130_R86_k127_1121220_13	K02939	large subunit ribosomal protein L9	Ribosome, bacteria	Information systems	0	RYN_225	0	17.7366	0	20.2087	0	71.7789	0	10.5766	0	18.9347	0	0
R110.16_R110_k127_112097_23	K02967	small subunit ribosomal protein S2	Ribosome, archaea	Information systems	0	RYN_220	0	16.0947	0	9.98395	0	82.9933	0	10.7972	0	6.87275	0	0
R86.130_R86_k127_1028101_49	K00053	ketol-acid reductoisomerase [EC:1.1.1.86] [RN:R05069 R05068]	Isoleucine biosynthesis, threonine => 2-oxobutanoate => isoleucine	Amino Acid	0	RYN_225	0	6.41836	0	24.2287	0	77.0353	0	6.48439	0	10.2156	0	0
R86.130_R86_k127_653381_32	K02897	large subunit ribosomal protein L25	Ribosome, bacteria	Information systems	0	RYN_225	0	6.44155	0	14.966	0	85.9206	0	20.794	0	13.4259	0	0
R86.130_R86_k127_25332_7	K01733	threonine synthase [EC:4.2.3.1] [RN:R01466]	Threonine biosynthesis, aspartate => homoserine => threonine	Amino Acid	0	RYN_225	0	0.303603	0	12.4492	0	94.521	0	2.69919	0	5.31543	0	0.519577
R110.40_R110_k127_501939_5	K02970	small subunit ribosomal protein S21	Ribosome, bacteria	Information systems	0	RYN_342	0	38.1639	0	23.1104	0	43.5016	0	1.17812	0	0	1.04363	19.9566
R94.133_R94_k127_702983_10	K02913	large subunit ribosomal protein L33	Ribosome, bacteria	Information systems	0	RYN_435	0	87.0582	0	17.098	0	0	0	0	0	1.71644	0	0
R86.130_R86_k127_335858_96	S01C	Catlytic type: Serine; 3 types:trypsin-like where there is cleavage of amide substrates following Arg or Lys at P1, chymotrypsin-like where cleavage occurs following one of the hydrophobic amino acids at P1, and elastase-like with cleavage following an Ala at P1	Serine endopeptidases	Peptidase	0	RYN_225	0	8.21853	0	5.07835	0	89.7232	0	8.69847	0	1.71296	0	0
R86.130_R86_k127_1028101_50	K01653	acetolactate synthase [EC:2.2.1.6] [RN:R08648]	Isoleucine biosynthesis, threonine => 2-oxobutanoate => isoleucine	Amino Acid	0	RYN_225	0	6.62771	0	21.4051	0	74.8897	0	5.7287	0	8.59531	0	0
R110.16_R110_k127_1863927_3	K03060	rpoZ; DNA-directed RNA polymerase subunit omega [EC:2.7.7.6]	RNA polymerase, bacteria	Information systems	0	RYN_220	0	0	0	11.6901	0	89.7408	0	29.2008	0	17.5251	0	0
R110.16_R110_k127_1039411_17	S01C	Catlytic type: Serine; 3 types:trypsin-like where there is cleavage of amide substrates following Arg or Lys at P1, chymotrypsin-like where cleavage occurs following one of the hydrophobic amino acids at P1, and elastase-like with cleavage following an Ala at P1	Serine endopeptidases	Peptidase	0	RYN_220	0	1.38407	0	5.74721	0	92.8482	0	2.30722	0	3.43288	0	0
R86.130_R86_k127_2230694_40	AA3	AA3 cellobiose dehydrogenase (EC 1.1.99.18); glucose 1-oxidase (EC 1.1.3.4); aryl alcohol oxidase (EC 1.1.3.7); alcohol oxidase (EC 1.1.3.13); pyranose oxidase (EC 1.1.3.10)	Auxiliary Activities	CAZY	0	RYN_225	0	0.506736	0	23.9349	0	75.2649	0	8.30638	0	3.32694	0	0
R90.86_R90_k127_2398006_1	S49B	Catlytic type: Serine; hydrolyzes the N-blocked p-nitrophenyl esters of Gly, Ala, Phe, Val, Leu and Trp; prefers hydrophobic amino acids on either side of the scissile bond and will not cleave a peptide containing fewer than six amino acids; destruction of cleaved signal pepides in the periplasmic space	Endopeptidases	Peptidase	0	RYN_14	0.309378	25.5362	0	71.3108	0	1.06573	0.326371	22.4043	0.127562	4.13965	0.88208	9.96707
R114.245_R114_k127_3975227_8	K00948	ribose-phosphate pyrophosphokinase [EC:2.7.6.1] [RN:R01049]	PRPP biosynthesis, ribose 5P => PRPP	central carbon	pentose pathway	RYN_557	1.62546	60.9847	0.293337	34.8009	0	1.90885	24.552	21.4021	6.0928	14.0488	8.60177	19.8359
R110.16_R110_k127_112097_40	K02959	small subunit ribosomal protein S16	Ribosome, bacteria	Information systems	0	RYN_220	0	0.865201	0	13.4724	0	83.3561	0	12.74	0	8.20505	0	1.48068
R86.130_R86_k127_737031_50	CE1	CE1 acetyl xylan esterase (EC 3.1.1.72); cinnamoyl esterase (EC 3.1.1.-); feruloyl esterase (EC 3.1.1.73); carboxylesterase (EC 3.1.1.1); S-formylglutathione hydrolase (EC 3.1.2.12); diacylglycerol O-acyltransferase (EC 2.3.1.20); trehalose 6-O-mycolyltransferase (EC 2.3.1.122)	Carbohydrate Esterases	CAZY	0	RYN_225	0	0	0	17.3639	0	78.4233	0	0.216146	0	2.83766	0	0
R93.161_R93_k127_1775594_11	K02965	small subunit ribosomal protein S19	Ribosome, archaea	Information systems	0	RYN_173	0	0	0	60.5194	13.5924	34.6706	1.5168	0	0	0	6.14918	3.56322
R86.130_R86_k127_319346_46	K02871	large subunit ribosomal protein L13	Ribosome, archaea	Information systems	0	RYN_225	0	2.51115	0	10.4273	0	82.1373	0	1.86045	0	12.823	0	0
R110.117_R110_k127_1118987_7	K02884	large subunit ribosomal protein L19	Ribosome, bacteria	Information systems	0	RYN_344	0	41.7864	0	21.957	0	31.2936	0	0	0	0	0	0
R86.130_R86_k127_319346_78	K02892	large subunit ribosomal protein L23	Ribosome, archaea	Information systems	0	RYN_225	0	0	0	13.9275	0	80.9282	0	3.19496	0	13.0495	0	0
R86.130_R86_k127_1644636_22	AA8	AA8 Iron reductase domain	Auxiliary Activities	CAZY	0	RYN_225	0	0	0	0	0	94.4631	0	0	0	0	0	0
R110.16_R110_k127_2031005_3	K02899	large subunit ribosomal protein L27	Ribosome, bacteria	Information systems	0	RYN_220	0	0	0	3.11736	0	91.0803	0	5.00585	0	9.85785	0	0
R94.28_R94_k127_873868_1	K02956	small subunit ribosomal protein S15	Ribosome, archaea	Information systems	0	RYN_607	0	78.1801	0	13.4023	0	2.55933	0	86.8828	0	2.09291	0	0
R86.130_R86_k127_319346_68	K02931	large subunit ribosomal protein L5	Ribosome, archaea	Information systems	0	RYN_225	0	6.27715	0	24.3504	0	63.0695	0	6.60875	0	7.71223	0	0
R110.16_R110_k127_1237576_6	K02913	large subunit ribosomal protein L33	Ribosome, bacteria	Information systems	0	RYN_220	0	0	0	30.5321	0	62.9689	0	13.7279	0	3.43288	0	0
R86.130_R86_k127_319346_73	K02878	large subunit ribosomal protein L16	Ribosome, bacteria	Information systems	0	RYN_225	0	11.1311	0	34.1842	0	47.9936	0	4.89655	0	9.47343	0	0
R86.130_R86_k127_1196156_3	K03060	rpoZ; DNA-directed RNA polymerase subunit omega [EC:2.7.7.6]	RNA polymerase, bacteria	Information systems	0	RYN_225	0	15.1921	0	3.94272	0	73.1827	0	15.1949	0	13.299	0	0
R110.16_R110_k127_1111738_12	K02914	large subunit ribosomal protein L34	Ribosome, bacteria	Information systems	0	RYN_220	0	0	0	29.2395	0	62.8157	0	0	0	2.05472	0	0
R86.130_R86_k127_2355208_13	K00616	transaldolase [EC:2.2.1.2] [RN:R01827]	Pentose phosphate pathway (Pentose phosphate cycle)	central carbon	pentose pathway	RYN_225	0	0	0	7.58539	0	84.4279	0	2.32011	0	6.34572	0	0
R90.98_R90_k127_2136722_2	K02956	small subunit ribosomal protein S15	Ribosome, archaea	Information systems	0	RYN_229	0	33.7107	0	58.0767	0	0	0	1.59418	0	2.09291	0	0
R86.130_R86_k127_1269980_10	K03889	qcrC; ubiquinol-cytochrome c reductase cytochrome c subunit	Cytochrome bc1 complex respiratory unit	Oxygen	0	RYN_225	0	18.3326	0	8.81927	0	64.6179	0	2.60878	0	10.1117	0	0
R86.130_R86_k127_1170428_33	C56	Catlytic type: Cysteine; acts only on peptides of less than 20 amino acids; a preference for bulky, hydrophobic P1 residues	PfpI endopeptidase of {Pyrococcus furiosus}	Peptidase	0	RYN_225	0	1.74133	0	9.03837	0	78.9119	0	1.54814	0	5.08116	0	0
R94.132_R94_k127_1161422_2	K02914	large subunit ribosomal protein L34	Ribosome, bacteria	Information systems	0	RYN_347	0	69.1128	0	0	0	20.551	0	0	0	0	0	0
R93.161_R93_k127_1775594_26	K02876	large subunit ribosomal protein L15	Ribosome, archaea	Information systems	0	RYN_173	0	3.79139	0	53.3524	9.07543	32.3185	0.92068	0	0	0	2.07359	1.44188
R94.69_R94_k127_824801_17	K02952	small subunit ribosomal protein S13	Ribosome, archaea	Information systems	0	RYN_265	0	0	0	5.75246	0	82.687	0	0.559836	0	10.2897	0	0
R110.16_R110_k127_2008146_33	K02990	small subunit ribosomal protein S6	Ribosome, bacteria	Information systems	0	RYN_220	0	2.66124	0	8.28787	0	77.155	0	18.4842	0	5.82406	0	2.27718
R86.130_R86_k127_2301082_54	K02035	ABC.PE.S; peptide/nickel transport system substrate-binding protein	Peptides/nickel transport system	0	0	RYN_225	0	26.4196	0	11.1525	0	50.461	0	11.6955	0	19.3529	0	0
R93.161_R93_k127_1775594_21	K02994	small subunit ribosomal protein S8	Ribosome, archaea	Information systems	0	RYN_173	0	1.93909	0	20.1297	28.9572	65.7323	5.29738	0	0	2.82911	6.68135	4.14813
R86.130_R86_k127_1580614_79	K01638	malate synthase [EC:2.3.3.9] [RN:R00472]	Glyoxylate cycle	central carbon	glycolysis	RYN_225	0	0.72172	0	4.24555	0	81.7653	0	1.26993	0	3.86092	0	0.205855
R110.16_R110_k127_2435197_1	K02956	small subunit ribosomal protein S15	Ribosome, archaea	Information systems	0	RYN_220	0	61.1176	0	2.48808	0	21.3807	0	27.9675	0	12.239	0	0
R110.16_R110_k127_1687775_20	T01A	Catlytic type: Threonine; eukaryotic proteasome has three different activities (trypsin-like, chymotrypsin-like and cleavage after glutamate); archaean and bacterial proteasomes have only chymotrypsin-like activity; involved in turnover of intracellular proteins	Component peptidases of the proteasome and related compound peptidases	Peptidase	0	RYN_220	0	0.53669	0	2.50711	0	81.8683	0	13.4197	0	5.87266	0	0
R86.130_R86_k127_319346_81	K02946	small subunit ribosomal protein S10	Ribosome, archaea	Information systems	0	RYN_225	0.259556	20.0457	0	12.3556	0	50.2933	0	2.78464	0	10.9674	0	0
R110.40_R110_k127_1531337_2	K02950	small subunit ribosomal protein S12	Ribosome, archaea	Information systems	0	RYN_342	0	23.6767	0	27.7164	0	29.6595	0	8.95738	0	0	0	4.31059
R86.130_R86_k127_319346_75	K02890	large subunit ribosomal protein L22	Ribosome, archaea	Information systems	0	RYN_225	0	0	0	20.6688	0	60.0499	0	3.95118	0	11.0662	0	0
R86.130_R86_k127_1237989_4	AA2	AA2 manganese peroxidase (EC 1.11.1.13); versatile peroxidase (EC 1.11.1.16); lignin peroxidase (EC 1.11.1.14); peroxidase (EC 1.11.1.-)	Auxiliary Activities	CAZY	Polyphenolics Cleavage	RYN_225	0	0.347327	0	13.2505	0	66.3053	0	3.47391	0	4.18064	0	0
R86.130_R86_k127_854609_33	S33	Catlytic type: Serine; releases an N-terminal residue from a peptide, preferably (but not exclusively) a proline; secreted or periplasmic enzymes;Prolyl aminopeptidase may confer a selective advantage allowing a bacterium to utilize proline-rich substrates	Exopeptidases that act at the N-terminus of peptides	Peptidase	0	RYN_225	0	15.979	0	25.2529	0	38.295	0	16.6975	0	27.8365	0	0.816295
R86.130_R86_k127_2355208_14	K01810	glucose-6-phosphate isomerase [EC:5.3.1.9] [RN:R02740]	Glycolysis (Embden-Meyerhof pathway), glucose => pyruvate	central carbon	glycolysis	RYN_225	0	0	0	10.3431	0	68.8041	0	3.32177	0	5.81463	0	0
R86.130_R86_k127_354672_82	K18472	propionyl-CoA carboxylase [EC:6.4.1.3] [RN:R01859]	Propanoyl-CoA metabolism, propanoyl-CoA => succinyl-CoA	pyruvate metabolism	0	RYN_225	0	0	0	6.36281	0	71.7938	0	7.99622	0	4.47128	0	0
R110.16_R110_k127_1349781_6	GH13	GH13 alpha-amylase (EC 3.2.1.1); pullulanase (EC 3.2.1.41); cyclomaltodextrin glucanotransferase (EC 2.4.1.19); cyclomaltodextrinase (EC 3.2.1.54); trehalose-6-phosphate hydrolase (EC 3.2.1.93); oligo-alpha-glucosidase (EC 3.2.1.10); maltogenic amylase (EC 3.2.1.133); neopullulanase (EC 3.2.1.135); alpha-glucosidase (EC 3.2.1.20); maltotetraose-forming alpha-amylase (EC 3.2.1.60); isoamylase (EC …	Glycoside Hydrolases	CAZY	Starch Backbone Cleavage	RYN_220	0	0.0910094	0	2.36191	0	75.0161	0	2.27565	0	1.85894	0	0
R114.188_R114_k127_2030861_9	S01C	Catlytic type: Serine; 3 types:trypsin-like where there is cleavage of amide substrates following Arg or Lys at P1, chymotrypsin-like where cleavage occurs following one of the hydrophobic amino acids at P1, and elastase-like with cleavage following an Ala at P1	Serine endopeptidases	Peptidase	0	RYN_223	0	11.8333	0	63.3678	0	2.05971	0	37.6874	0	14.5275	0	0
R86.130_R86_k127_1605194_31	GT5	GT5 UDP-Glc: glycogen glucosyltransferase (EC 2.4.1.11); ADP-Glc: starch glucosyltransferase (EC 2.4.1.21); NDP-Glc: starch glucosyltransferase (EC 2.4.1.242); UDP-Glc: alpha-1,3-glucan synthase (EC 2.4.1.183) UDP-Glc: alpha-1,4-glucan synthase (EC 2.4.1.-)	GlycosylTransferases	CAZY	0	RYN_225	0	0	0	5.34553	0	71.4873	0	2.05655	0	3.52164	0	0.550778
R86.130_R86_k127_653381_135	K02446	fructose-1,6-bisphosphatase [EC:3.1.3.11] [RN:R04780]	Gluconeogenesis, oxaloacetate => fructose-6P	central carbon	glycolysis	RYN_225	0	0.559787	0	14.5278	0	60.9227	0	14.1009	0	8.1672	0	0.638668
R110.16_R110_k127_1832347_6	I87	Inhibitors, specificity unknown; HflC (Escherichia coli); The factor that influences bacteriophage lambda to remain in the lysogenic stage or to lyse the host cell is transcription factor CII. Degradation of CII by the host FtsH peptidase promotes lysis	Inhibitors, specificity unknown	Peptidase	0	RYN_220	0	1.29057	0	13.8997	0	60.4417	0	17.9279	0	8.47313	0	0.552159
R86.130_R86_k127_2429670_7	K03518	carbon-monoxide dehydrogenase small subunit	Acetyl-CoA pathway	C1	0	RYN_225	0	4.41847	0	34.401	0	36.7879	0	19.2321	0	78.4322	0	0
R94.28_R94_k127_89878_7	K02935	large subunit ribosomal protein L7/L12	Ribosome, bacteria	Information systems	0	RYN_607	0	56.3588	0	4.74372	0	14.4939	0	81.8171	0	6.66702	0	0
R86.130_R86_k127_39474_35	K01624	fructose-bisphosphate aldolase [EC:4.1.2.13] [RN:R01070]	Gluconeogenesis, oxaloacetate => fructose-6P	central carbon	glycolysis	RYN_225	0.0782223	2.26544	0	4.70349	0	68.3744	0	9.44107	0	14.0473	0	0
R110.6_R110_k127_2618882_60	K02956	small subunit ribosomal protein S15	Ribosome, archaea	Information systems	0	RYN_4	0	56.5764	0	18.0713	0	0	0	0	0	0	0	0
R110.16_R110_k127_2008146_31	K02963	small subunit ribosomal protein S18	Ribosome, bacteria	Information systems	0	RYN_220	0	21.2561	0	5.09213	0	48.1338	0	14.5368	0	4.77112	0	0
R86.130_R86_k127_319346_45	K02996	small subunit ribosomal protein S9	Ribosome, archaea	Information systems	0	RYN_225	0	7.82189	0	5.79991	0	60.4728	0	4.13933	0	10.8686	0	0
R110.16_R110_k127_478778_11	CE14	CE14 N-acetyl-1-D-myo-inosityl-2-amino-2-deoxy-alpha-D-glucopyranoside deacetylase (EC 3.5.1.89); diacetylchitobiose deacetylase (EC 3.5.1.-); mycothiol S-conjugate amidase (EC 3.5.1.-)	Carbohydrate Esterases	CAZY	0	RYN_220	0	0	0	0.457806	0	73.1734	0	3.92077	0	0	0	1.50945
R86.130_R86_k127_1170428_9	K01496	phosphoribosyl-AMP cyclohydrolase [EC:3.5.4.19] [RN:R04037]	Histidine biosynthesis, PRPP => histidine	Amino Acid	0	RYN_225	0	2.76286	0	32.0273	0	38.6129	0	22.2605	0	7.39012	0	0
R110.16_R110_k127_245738_4	K02114	ATPF1E; F-type H+-transporting ATPase subunit epsilon	F-type ATPase, prokaryotes and chloroplasts	Electron transport Chain	0	RYN_220	0	17.54	0	10.7107	0	45.0996	0	5.15977	0	1.50533	0	0
R86.130_R86_k127_2085279_24	K00382	2-oxoglutarate dehydrogenase complex [EC:1.2.4.2 2.3.1.61 1.8.1.4] [RN:R00621 R03316 R02570 R07618]	Citrate cycle (TCA cycle, Krebs cycle)	central carbon	TCA	RYN_225	0	0.97939	0	14.8148	0	57.4132	0	11.3506	0	10.2065	0	0
R118.58_R118_k127_322902_34	C110	Catlytic type: Cysteine	Cysteine endopeptidases	Peptidase	0	RYN_6	0	0.166041	0	71.1875	0	0	0	0.830359	0	0.605629	0	0.568315
R86.130_R86_k127_1132681_7	K13953	alcohol dehydrogenase [EC:1.1.1.1]	SCFA and alcohol conversions	SCFA and alcohol conversions	0	RYN_225	0	0	0	5.5526	0	65.4377	0	1.69835	0	5.29547	0	0
R90.160_R90_k127_720136_13	K02343	dnaX; DNA polymerase III subunit gamma/tau [EC:2.7.7.7]	DNA polymerase III complex, bacteria	Information systems	0	RYN_361	0.0521822	5.66729	0	65.1074	0	0	0.137621	3.35902	0	0.734977	0	2.80188
R110.117_R110_k127_1107888_4	K02950	small subunit ribosomal protein S12	Ribosome, archaea	Information systems	0	RYN_344	0	24.8252	0	22.6061	0	23.3113	0.951854	0	0	0	0	1.49071
R86.130_R86_k127_1269980_12	K03891	qcrB; ubiquinol-cytochrome c reductase cytochrome b subunit	Cytochrome bc1 complex respiratory unit	Oxygen	0	RYN_225	0	6.85337	0	6.27038	0	57.4062	0	1.48453	0	4.5758	0	0
R86.130_R86_k127_2301082_39	T01A	Catlytic type: Threonine; eukaryotic proteasome has three different activities (trypsin-like, chymotrypsin-like and cleavage after glutamate); archaean and bacterial proteasomes have only chymotrypsin-like activity; involved in turnover of intracellular proteins	Component peptidases of the proteasome and related compound peptidases	Peptidase	0	RYN_225	0	0	0	7.26052	0	63.2522	0	5.62845	0	8.44489	0	0
R110.22_R110_k127_752301_1	K02965	small subunit ribosomal protein S19	Ribosome, archaea	Information systems	0	RYN_119	252.935	0	140.484	41.0431	156.413	28.2156	134.797	0	143.196	4.61469	77.8448	0
R86.130_R86_k127_2071229_70	CBM48	CBM48 Modules of approx. 100 residues with glycogen-binding function, appended to GH13 modules. Also found in the beta subunit (glycogen-binding) of AMP-activated protein kinases (AMPK)	Carbohydrate-Binding Modules	CAZY	0	RYN_225	0	0.179479	0	18.3522	0	50.5938	0	2.2439	0	2.22578	0	0.614309
R86.130_R86_k127_1648316_40	K00161	pyruvate dehydrogenase complex [EC:1.2.4.1 2.3.1.12 1.8.1.4] [RN:R00209]	Pyruvate oxidation, pyruvate => acetyl-CoA	pyruvate metabolism	0	RYN_225	0	3.18493	0	15.3132	0	49.6457	0	6.61321	0	7.337	0	0.573747
R90.7_R90_k127_3185557_1	K02338	dnaN; DNA polymerase III subunit beta [EC:2.7.7.7]	DNA polymerase III complex, bacteria	Information systems	0	RYN_508	0	67.8987	0	0	0	0	0	0	0	0	0	0
R86.130_R86_k127_843171_7	K00331	nuoB; NADH-quinone oxidoreductase subunit B [EC:7.1.1.2]	NADH:quinone oxidoreductase, prokaryotes	Electron transport Chain	0	RYN_225	0	37.4675	0	2.90803	0	27.4884	0	5.44799	0	0	0	0
R86.130_R86_k127_1455791_27	K02302	uroporphyrin-III C-methyltransferase [EC:2.1.1.107] [RN:R03194]	Siroheme biosynthesis, glutamate => siroheme	Antibiotic Resistance	0	RYN_225	0	9.21687	0	15.3088	0	43.3028	0	10.4136	0	14.5679	0	0.525782
R110.16_R110_k127_1798613_13	K00163	pyruvate dehydrogenase complex [EC:1.2.4.1 2.3.1.12 1.8.1.4] [RN:R00209]	Pyruvate oxidation, pyruvate => acetyl-CoA	pyruvate metabolism	0	RYN_220	0	0.140627	0	1.8248	0	65.6094	0	1.4456	0	1.53879	0	0.120332
R94.24_R94_k127_429972_16	K02956	small subunit ribosomal protein S15	Ribosome, archaea	Information systems	0	RYN_182	0	0	0	16.3806	16.1542	51.1866	0	1.59418	0	0	4.23661	0
R86.130_R86_k127_1580614_78	AA4	AA4 vanillyl-alcohol oxidase (EC 1.1.3.38)	Auxiliary Activities	CAZY	Polyphenolics Cleavage	RYN_225	0	2.59502	0	3.50205	0	61.3456	0	2.16292	0	2.27166	0	0.666156
R86.130_R86_k127_319346_72	K02904	large subunit ribosomal protein L29	Ribosome, archaea	Information systems	0	RYN_225	0	0	0	10.4991	0	56.909	0	16.4271	0	23.8364	0	0
R86.130_R86_k127_319346_80	K02906	large subunit ribosomal protein L3	Ribosome, archaea	Information systems	0	RYN_225	0	2.96831	0	19.7209	0	44.4851	0	5.93771	0	12.126	0	0
R86.130_R86_k127_1028101_9	K02003	ABC.CD.A;	Putative ABC transport system	0	0	RYN_225	0	2.74062	0	13.9407	0	50.3632	0	1.37056	0	0	0	0
R93.161_R93_k127_1775594_22	K02933	large subunit ribosomal protein L6	Ribosome, archaea	Information systems	0	RYN_173	0.59327	0	0	24.1537	25.2379	42.1506	1.56464	0	0	1.56677	1.05719	1.2252
R110.16_R110_k127_666481_9	S14	Catlytic type: Serine; cleaves preferentially after nonpolar residues; involved in quality control and the regulatory degradation of specific proteins	Endopeptidase Clp and its homologues	Peptidase	0	RYN_220	0	0	0	2.68846	0	62.9548	0	5.75617	0	3.77847	0	1.10802
R86.130_R86_k127_2071229_12	K00031	isocitrate dehydrogenase [EC:1.1.1.42 1.1.1.41] [RN:R01899 R00268 R00267 R00709]	Citrate cycle (TCA cycle, Krebs cycle)	central carbon	TCA	RYN_225	0	15.3027	0	7.69717	0	42.501	0	5.17196	0	8.74641	0	0
R86.130_R86_k127_2182119_19	S14	Catlytic type: Serine; cleaves preferentially after nonpolar residues; involved in quality control and the regulatory degradation of specific proteins	Endopeptidase Clp and its homologues	Peptidase	0	RYN_225	0	20.8665	0	8.1623	0	36.1495	0	1.68039	0	6.17703	0	0
R86.130_R86_k127_2036209_101	K02112	ATPF1B; F-type H+-transporting ATPase subunit beta [EC:3.6.3.14]	F-type ATPase, prokaryotes and chloroplasts	Electron transport Chain	0	RYN_225	0	4.04769	0	16.6675	0	44.2925	0	5.173	0	8.85827	0	0.230903
R110.16_R110_k127_782727_10	K01883	CARS; cysteinyl-tRNA synthetase [EC:6.1.1.16]	Aminoacyl-tRNA biosynthesis, eukaryotes	Information systems	0	RYN_220	0	2.20503	0	0.572258	0	61.4696	0	0.689198	0	0.804275	0	0
R110.117_R110_k127_2246126_3	K02945	small subunit ribosomal protein S1	Ribosome, bacteria	Information systems	0	RYN_344	0	6.41707	0	37.9708	0	19.8447	0.233742	1.78285	0	0	0	0.732131
R86.187_R86_k127_226974_19	K01782	enoyl-CoA hydratase / 3-hydroxyacyl-CoA dehydrogenase [EC:4.2.1.17 1.1.1.35] [RN:R03026 R01975]	Lysine degradation, lysine => saccharopine => acetoacetyl-CoA	Amino Acid	0	RYN_441	0	63.5505	0	0.365493	0	0	0	0	0	0	0	0.301269
R110.16_R110_k127_2626637_3	K01057	6-phosphogluconolactonase [EC:3.1.1.31] [RN:R02035]	Entner-Doudoroff pathway, glucose-6P => glyceraldehyde-3P + pyruvate	central carbon	glycolysis	RYN_220	0	4.17167	0	14.6158	0	45.122	0	17.0954	0	7.60801	0	0
R86.45_R86_k127_2444459_5	K02876	large subunit ribosomal protein L15	Ribosome, archaea	Information systems	0	RYN_228	0	32.6648	0	0	0	31.0817	0	3.38808	0	0	0	0
R94.132_R94_k127_984080_6	K02864	large subunit ribosomal protein L10	Ribosome, archaea	Information systems	0	RYN_347	0	1.80994	0	36.4506	0	25.1875	0	0.804567	0	0	0	0
R86.130_R86_k127_1142143_38	K00392	sulfite reductase (ferredoxin) [EC:1.8.7.1] [RN:R00859]	Assimilatory sulfate reduction, sulfate => H2S	Sulfur	0	RYN_225	0	0.232738	0	1.20802	0	61.6624	0	0.129323	0	3.56539	0	0
R86.183_R86_k127_2373760_16	K02902	large subunit ribosomal protein L28	Ribosome, bacteria	Information systems	0	RYN_9	0	62.8777	0	0	0	0	0	0	0	0	0	0
R90.98_R90_k127_985728_1	K02888	large subunit ribosomal protein L21	Ribosome, bacteria	Information systems	0	RYN_229	0	0	0	56.4454	0	6.25872	0	0	0	0	0	0
R86.151_R86_k127_463144_1	K02256	COX1; cytochrome c oxidase subunit 1 [EC:1.9.3.1]	Cytochrome c oxidase	Oxygen	0	RYN_576	0	1.51921	2.49914	0	5.20684	60.9856	1.66012	0	0	1.10825	0	5.19986
R86.187_R86_k127_461537_21	K02963	small subunit ribosomal protein S18	Ribosome, bacteria	Information systems	0	RYN_441	0	62.5017	0	0	0	0	0	0	0	1.98237	0	1.16265
R110.16_R110_k127_2431776_18	K02887	large subunit ribosomal protein L20	Ribosome, bacteria	Information systems	0	RYN_220	0	0	0	3.57661	0	58.8352	0	7.65776	0	1.43621	0	0
R86.130_R86_k127_1352217_12	K02863	large subunit ribosomal protein L1	Ribosome, archaea	Information systems	0	RYN_225	0	0.801689	0	14.7028	0	46.7237	0	3.8607	0	8.96733	0	0
R110.16_R110_k127_1353374_2	M14B	Catlytic type: Metallo; hydrolyse single, C-terminal amino acids from polypeptide chains (prefers basic amino acids)	Metallocarboxypeptidases	Peptidase	0	RYN_220	0	0.308704	0	10.2549	0	51.4968	0	12.1789	0	8.78268	0	0.528306
R86.130_R86_k127_2071229_21	S11	Catlytic type: Serine; transfer of the C-terminal D-Ala to water OR the peptidoglycan monomer is transferred to an exogenous receptor after removal of the C-terminal D-Ala (some have both activities); mainly involved in the synthesis of bacterial cell walls	Serine-type D-Ala-D-Ala carboxypeptidases	Peptidase	0	RYN_225	0	3.01255	0	16.9159	0	42.021	0	5.17401	0	2.79698	0	0
R86.130_R86_k127_1648316_35	C26	Catlytic type: Cysteine; gamma-linked glutamate bonds	Omega peptidase gamma-glutamyl hydrolase	Peptidase	0	RYN_225	0	1.70241	0	10.8981	0	49.1034	0	3.15319	0	1.65586	0	0
R86.130_R86_k127_1850766_59	K01006	pyruvate,orthophosphate dikinase [EC:2.7.9.1] [RN:R00206]	Reductive citrate cycle (Arnon-Buchanan cycle)	C1	0	RYN_225	0	1.79112	0	17.9242	0	41.7984	0	9.59423	0	6.27173	0	0
R86.130_R86_k127_206048_49	K00140	malonate-semialdehyde dehydrogenase (acetylating) [EC:1.2.1.18] [RN:R00740]	Malonate semialdehyde pathway, propanoyl-CoA => acetyl-CoA	Electron transport Chain	0	RYN_225	0	0	0	12.9904	0	48.0691	0	6.38569	0	5.21634	0	0.43705
R86.130_R86_k127_1170428_23	C44	Catlytic type: Cysteine; the only known peptidase activity is the autolytic cleavage of the amidophosphoribosyltransferase precursor protein	Self-processing precursor of amidophosphoribosyltransferase	Peptidase	0	RYN_225	0	1.23216	0	8.6891	0	50.7892	0	3.96632	0	4.71123	0	0
R110.40_R110_k127_1413090_2	K00855	phosphoribulokinase [EC:2.7.1.19] [RN:R01523]	Reductive pentose phosphate cycle (Calvin cycle)	C1	0	RYN_342	0	25.8313	0	9.69479	0	25.1703	0	0.220821	0	0.579807	0	6.461
R94.132_R94_k127_699845_14	K02950	small subunit ribosomal protein S12	Ribosome, archaea	Information systems	0	RYN_347	0	31.5875	0	0	0	28.1781	0	0	0	0	0	0
R110.16_R110_k127_281_16	CE1	CE1 acetyl xylan esterase (EC 3.1.1.72); cinnamoyl esterase (EC 3.1.1.-); feruloyl esterase (EC 3.1.1.73); carboxylesterase (EC 3.1.1.1); S-formylglutathione hydrolase (EC 3.1.2.12); diacylglycerol O-acyltransferase (EC 2.3.1.20); trehalose 6-O-mycolyltransferase (EC 2.3.1.122)	Carbohydrate Esterases	CAZY	0	RYN_220	0	7.37777	0	8.81927	0	43.4775	0	0.124228	0	5.8713	0	0
R110.16_R110_k127_1698316_9	K00845	glucokinase [EC:2.7.1.2] [RN:R01786]	Nucleotide sugar biosynthesis, glucose => UDP-glucose	Information systems	Nucleotide	RYN_220	0	0	0	2.12848	0	57.4326	0	7.51941	0	5.38463	0	0.701788
R110.16_R110_k127_2129158_7	GT4	GT4 sucrose synthase (EC 2.4.1.13); sucrose-phosphate synthase (EC 2.4.1.14); alpha-glucosyltransferase (EC 2.4.1.52); lipopolysaccharide N-acetylglucosaminyltransferase (EC 2.4.1.56); phosphatidylinositol alpha-mannosyltransferase (EC 2.4.1.57); GDP-Man: Man1GlcNAc2-PP-dolichol alpha-1,3-mannosyltransferase (EC 2.4.1.132); GDP-Man: Man3GlcNAc2-PP-dolichol/Man4GlcNAc2-PP-dolichol alpha-1,2-mannos…	GlycosylTransferases	CAZY	0	RYN_220	0	0	0	1.72046	0	57.6591	0	1.53484	0	0.806002	0	0
R86.130_R86_k127_980324_121	CBM48	CBM48 Modules of approx. 100 residues with glycogen-binding function, appended to GH13 modules. Also found in the beta subunit (glycogen-binding) of AMP-activated protein kinases (AMPK)	Carbohydrate-Binding Modules	CAZY	0	RYN_225	0	0	0	11.4504	0	47.3238	0	1.45928	0	2.55441	0	0
R86.130_R86_k127_2036209_102	K02114	ATPF1E; F-type H+-transporting ATPase subunit epsilon	F-type ATPase, prokaryotes and chloroplasts	Electron transport Chain	0	RYN_225	0	2.49922	0	3.63221	0	51.7236	0	1.11097	0	1.45853	0	0
R86.130_R86_k127_980324_54	K00164	2-oxoglutarate dehydrogenase complex [EC:1.2.4.2 2.3.1.61 1.8.1.4] [RN:R00621 R03316 R02570 R07618]	Citrate cycle (TCA cycle, Krebs cycle)	central carbon	TCA	RYN_225	0	2.95475	0	11.5159	0	43.3755	0	7.28742	0	4.53782	0	0
R110.16_R110_k127_666481_10	S14	Catlytic type: Serine; cleaves preferentially after nonpolar residues; involved in quality control and the regulatory degradation of specific proteins	Endopeptidase Clp and its homologues	Peptidase	0	RYN_220	0	0	0	0.514224	0	57.0034	0	1.51386	0	5.05898	0	0.847731
R86.41_R86_k127_345979_34	K02935	large subunit ribosomal protein L7/L12	Ribosome, bacteria	Information systems	0	RYN_627	0	44.3808	0	13.094	0	0	0	0	0	2.72636	0	0
R94.13_R94_k127_377324_7	K02952	small subunit ribosomal protein S13	Ribosome, archaea	Information systems	0	RYN_230	0	0	0	5.79788	0	51.6345	0	15.7992	0	0	0	4.34462
R86.130_R86_k127_1438830_11	K00626	acetyl-CoA C-acetyltransferase [EC:2.3.1.9] [RN:R00238]	Dicarboxylate-hydroxybutyrate cycle	C1	0	RYN_225	0	2.01679	0	11.8639	0	43.1786	0	7.47098	0	6.37535	0	0
R90.66_R90_k127_1713169_3	K02950	small subunit ribosomal protein S12	Ribosome, archaea	Information systems	0	RYN_24	0	15.6165	0	41.3131	0	0	0	0.559836	0	0	0	0
R90.98_R90_k127_351581_11	K02959	small subunit ribosomal protein S16	Ribosome, bacteria	Information systems	0	RYN_229	0	0	0	56.7668	0	0	0	1.14662	0	0	0	0
R86.130_R86_k127_1119_27	K06208	chorismate mutase [EC:5.4.99.5] [RN:R01715]	Phenylalanine biosynthesis, chorismate => phenylalanine	Amino Acid	0	RYN_225	0	4.26386	0	0	0	52.3001	0	0	0	3.88807	0	0
R94.132_R94_k127_280991_10	K02888	large subunit ribosomal protein L21	Ribosome, bacteria	Information systems	0	RYN_347	0	45.4699	0	0	0	10.9627	0	0	0	0	0	1.05156
R86.130_R86_k127_2078881_3	K01251	adenosylhomocysteinase [EC:3.3.1.1] [RN:R00192]	Methionine degradation	Amino Acid	0	RYN_225	0	9.17476	0	8.40379	0	38.7559	0	2.47404	0	7.67717	0	0
R110.16_R110_k127_792265_7	K00334	nuoE; NADH-quinone oxidoreductase subunit E [EC:7.1.1.2]	NADH:quinone oxidoreductase, prokaryotes	Electron transport Chain	0	RYN_220	0	0	0	2.3703	0	53.7732	0	0.507496	0	0.666263	0	0
R110.16_R110_k127_1111738_14	K02338	dnaN; DNA polymerase III subunit beta [EC:2.7.7.7]	DNA polymerase III complex, bacteria	Information systems	0	RYN_220	0	0	0	0.708992	0	55.1377	0	1.32825	0	4.48401	0	0.584409
R110.16_R110_k127_1129125_8	C56	Catlytic type: Cysteine; acts only on peptides of less than 20 amino acids; a preference for bulky, hydrophobic P1 residues	PfpI endopeptidase of {Pyrococcus furiosus}	Peptidase	0	RYN_220	0	0	0	13.8009	0	41.9644	0	12.5014	0	6.46546	0	1.16675
R86.130_R86_k127_1772583_22	S33	Catlytic type: Serine; releases an N-terminal residue from a peptide, preferably (but not exclusively) a proline; secreted or periplasmic enzymes;Prolyl aminopeptidase may confer a selective advantage allowing a bacterium to utilize proline-rich substrates	Exopeptidases that act at the N-terminus of peptides	Peptidase	0	RYN_225	0	9.19856	0	4.29705	0	42.2594	0	6.00573	0	9.39439	0	0
R110.16_R110_k127_701458_6	K00948	ribose-phosphate pyrophosphokinase [EC:2.7.6.1] [RN:R01049]	PRPP biosynthesis, ribose 5P => PRPP	central carbon	pentose pathway	RYN_220	0	0	0	2.88781	0	52.4676	0	8.3912	0	4.05865	0	0.680106
R94.13_R94_k127_377324_8	K02919	large subunit ribosomal protein L36	Ribosome, bacteria	Information systems	0	RYN_230	0	0	0	3.54496	0	51.7868	0	0	0	0	0	0
R86.130_R86_k127_354672_8	K01990	ABC-2.A; ABC-2 type transport system ATP-binding protein	ABC-2 type transport system	0	0	RYN_225	0	0	0	9.9175	0	45.2056	0	11.194	0	1.81806	0	0
R110.40_R110_k127_690264_9	K01602	ribulose-bisphosphate carboxylase [EC:4.1.1.39] [RN:R00024]	Reductive pentose phosphate cycle (Calvin cycle)	C1	0	RYN_342	0	4.11483	0	11.8655	0	38.3384	0	0	0	0	0	0.782444
R110.16_R110_k127_2203222_11	K02986	small subunit ribosomal protein S4	Ribosome, archaea	Information systems	0	RYN_220	0	0	0	9.45997	0	44.8508	0	12.9209	0	9.62772	0	0
R110.16_R110_k127_1446871_26	K00945	cytidylate kinase [EC:2.7.4.14] [RN:R00158]	Pyrimidine ribonucleotide biosynthesis, UMP => UDP/UTP,CDP/CTP	Information systems	Nucleotide	RYN_220	0	0	0	2.34601	0	51.4077	0	9.575	0	9.89152	0	0
R110.16_R110_k127_1731281_4	M48B	Catlytic type: Metallo; requirement for substrates that are prenylated at a C-terminal motif known as CAAX, in which A is an aliphatic residue, and the lipid is attached to the cysteine residue; Eukaryotic	Metallo-endopeptidases	Peptidase	0	RYN_220	0	0.833434	0	4.97481	0	47.5825	0	2.08397	0	4.55987	0	0
R94.29_R94_k127_930641_3	K02945	small subunit ribosomal protein S1	Ribosome, bacteria	Information systems	0	RYN_101	160.676	11.4391	123.569	21.3749	127.698	20.4089	69.1674	0	175.884	31.1537	42.4177	8.48318
R86.130_R86_k127_1648316_51	S54	Catlytic type: Serine; membrane bound	Membrane-bound serine endopeptidases	Peptidase	0	RYN_225	0	0	0	9.41804	0	43.7032	0	5.04116	0	4.41217	0	0
R86.65_R86_k127_921729_8	K02916	large subunit ribosomal protein L35	Ribosome, bacteria	Information systems	0	RYN_499	0	53.0585	0	0	0	0	0	0	0	0	0	0
R90.147_R90_k127_3100414_12	K02956	small subunit ribosomal protein S15	Ribosome, archaea	Information systems	0	RYN_162	0	18.6485	0	16.3806	0	17.9153	0	23.1156	0	0	0	0
R86.130_R86_k127_1028101_12	K02003	ABC.CD.A;	Putative ABC transport system	0	0	RYN_225	0	3.23527	0	11.9075	0	37.7813	0	6.53711	0	0	0	0
R86.185_R86_k127_1667472_30	K02945	small subunit ribosomal protein S1	Ribosome, bacteria	Information systems	0	RYN_227	0	2.61024	0	21.9032	0	28.3301	0	5.31813	0	9.83809	0	0
R110.16_R110_k127_1118393_2	A31	Catlytic type: Aspartate; HycI endopeptidase releases a 32-residue C-terminal peptide by cleavage of an -Arg-Met- bond;HybD cleaves following the equivalent -His-Met- bond in hydrogenase 2, removing 15 residues; HycI and HybD are in the processing of the precursors of bacterial hydrogenases to their active forms	Endopeptidases	Peptidase	0	RYN_220	0	0	0	1.39846	0	51.2739	0	0.166344	0	0.436767	0	0
R86.130_R86_k127_1772583_34	S33	Catlytic type: Serine; releases an N-terminal residue from a peptide, preferably (but not exclusively) a proline; secreted or periplasmic enzymes;Prolyl aminopeptidase may confer a selective advantage allowing a bacterium to utilize proline-rich substrates	Exopeptidases that act at the N-terminus of peptides	Peptidase	0	RYN_225	0	0	0	7.12935	0	45.1826	0	10.1365	0	0	0	0
R110.16_R110_k127_1174024_1	K00164	2-oxoglutarate dehydrogenase complex [EC:1.2.4.2 2.3.1.61 1.8.1.4] [RN:R00621 R03316 R02570 R07618]	Citrate cycle (TCA cycle, Krebs cycle)	central carbon	TCA	RYN_220	0	0.70361	0	5.06073	0	46.3576	0	6.81399	0	3.51962	0	0.344039
R94.132_R94_k127_448810_11	K02906	large subunit ribosomal protein L3	Ribosome, archaea	Information systems	0	RYN_347	0	28.0862	0	0	0	23.9654	0	0	0	0	0	0
R94.24_R94_k127_1043037_9	K02911	large subunit ribosomal protein L32	Ribosome, bacteria	Information systems	0	RYN_182	0	0	0	16.2085	3.27631	35.8158	2.43741	0	0	0	5.48963	0
R86.130_R86_k127_1028101_8	K02003	ABC.CD.A;	Putative ABC transport system	0	0	RYN_225	0	0	0	8.48054	0	43.2966	0	0	0	0	0	0
R94.28_R94_k127_965519_45	S01C	Catlytic type: Serine; 3 types:trypsin-like where there is cleavage of amide substrates following Arg or Lys at P1, chymotrypsin-like where cleavage occurs following one of the hydrophobic amino acids at P1, and elastase-like with cleavage following an Ala at P1	Serine endopeptidases	Peptidase	0	RYN_607	0	25.9415	0	4.40198	0	21.3614	0	8.93982	0	0.363925	0	0
R94.65_R94_k127_666025_5	K02899	large subunit ribosomal protein L27	Ribosome, bacteria	Information systems	0	RYN_436	0	51.5051	0	0	0	0	0	10.9026	0	0	0	0
R86.130_R86_k127_1040008_45	K02902	large subunit ribosomal protein L28	Ribosome, bacteria	Information systems	0	RYN_225	0	3.97814	0	20.6485	0	26.6157	0	19.3418	0	7.25506	0	0
R86.130_R86_k127_2169909_11	K01803	triosephosphate isomerase (TIM) [EC:5.3.1.1] [RN:R01015]	Gluconeogenesis, oxaloacetate => fructose-6P	central carbon	glycolysis	RYN_225	0	3.59069	0	7.45497	0	40.1459	0	2.12821	0	5.93727	0	0
R86.130_R86_k127_1028101_51	K01652	acetolactate synthase [EC:2.2.1.6] [RN:R08648]	Isoleucine biosynthesis, threonine => 2-oxobutanoate => isoleucine	Amino Acid	0	RYN_225	0	0	0	17.4606	0	33.6873	0	2.89427	0	3.79972	0	0.371419
R86.130_R86_k127_843171_30	K02492	glutamyl-tRNA reductase [EC:1.2.1.70] [RN:R04109]	Siroheme biosynthesis, glutamate => siroheme	Antibiotic Resistance	0	RYN_225	0	3.24625	0	8.0585	0	39.7866	0	3.2939	0	2.47107	0	0
R90.98_R90_k127_1464987_5	K02909	large subunit ribosomal protein L31	Ribosome, bacteria	Information systems	0	RYN_229	0	0	0	50.9667	0	0	0	0.95722	0	0	0	0
R86.130_R86_k127_2301082_38	T01A	Catlytic type: Threonine; eukaryotic proteasome has three different activities (trypsin-like, chymotrypsin-like and cleavage after glutamate); archaean and bacterial proteasomes have only chymotrypsin-like activity; involved in turnover of intracellular proteins	Component peptidases of the proteasome and related compound peptidases	Peptidase	0	RYN_225	0	6.15766	0	5.32687	0	39.3667	0	0.427694	0	5.61495	0	0
R110.16_R110_k127_1111738_15	K00033	6-phosphogluconate dehydrogenase [EC:1.1.1.44 1.1.1.343] [RN:R01528 R10221]	Pentose phosphate pathway (Pentose phosphate cycle)	central carbon	pentose pathway	RYN_220	0	1.09875	0	0.684363	0	49.0077	0	6.47159	0	5.77099	0	0
R86.130_R86_k127_2169909_13	K00134	glyceraldehyde 3-phosphate dehydrogenase [EC:1.2.1.12] [RN:R01061]	D-galactonate degradation, De Ley-Doudoroff pathway, D-galactonate => glycerate-3P	central carbon	glycolysis	RYN_225	0	0.192171	0	9.97462	0	40.4573	0	5.97976	0	11.215	0	0.657752
R110.117_R110_k127_81871_2	K02909	large subunit ribosomal protein L31	Ribosome, bacteria	Information systems	0	RYN_344	0	6.86619	0	26.3727	0	17.1502	0	0	0	0	0	0
R86.103_R86_k127_102914_12	CE5	CE5 acetyl xylan esterase (EC 3.1.1.72); cutinase (EC 3.1.1.74)	Carbohydrate Esterases	CAZY	0	RYN_224	0	50.3773	0	0	0	0	0	0.288583	0	0	0	0
R86.130_R86_k127_2113568_14	K02919	large subunit ribosomal protein L36	Ribosome, bacteria	Information systems	0	RYN_225	0	0	0	0	0	50.3751	0	0	0	0	0	0
R110.16_R110_k127_112097_12	K00130	betaine-aldehyde dehydrogenase [EC:1.2.1.8] [R02565 R02566]	Betaine biosynthesis, choline => betaine	Amino Acid	0	RYN_220	0	0	0	3.06851	0	46.984	0	2.23973	0	7.84112	0	0
R110.16_R110_k127_113288_10	A31	Catlytic type: Aspartate; HycI endopeptidase releases a 32-residue C-terminal peptide by cleavage of an -Arg-Met- bond;HybD cleaves following the equivalent -His-Met- bond in hydrogenase 2, removing 15 residues; HycI and HybD are in the processing of the precursors of bacterial hydrogenases to their active forms	Endopeptidases	Peptidase	0	RYN_220	0	9.58991	0	0.47406	0	39.9225	0	0	0	0.666263	0	0
R110.16_R110_k127_1141284_2	K00088	IMP dehydrogenase [EC:1.1.1.205] [RN:R01130]	Guanine ribonucleotide biosynthesis IMP => GDP,GTP	Information systems	Nucleotide	RYN_220	0	0	0	4.80057	0	45.1486	0	4.99641	0	4.12311	0	0
R93.161_R93_k127_1775594_1	K03046	rpoC; DNA-directed RNA polymerase subunit beta' [EC:2.7.7.6]	RNA polymerase, bacteria	Information systems	0	RYN_173	0.117305	0.990887	0	24.173	11.0893	24.7502	0.850768	0	0.181376	2.06527	1.60259	0.847887
R94.69_R94_k127_1731_11	M41	Catlytic type: Metallo; degrades a given membrane bound substrate molecule progressively from either N-terminus or C-terminus ; a member is FtsH peptidase (Escherichia coli)	ATP-dependent metalloendopeptidases	Peptidase	0	RYN_265	0	0.934334	0	9.82053	0	38.9655	0.127624	0.778755	0	5.45271	0.229953	1.39912
R86.185_R86_k127_1690261_14	K02945	small subunit ribosomal protein S1	Ribosome, bacteria	Information systems	0	RYN_227	0	7.27567	0	18.1828	0	24.0384	0	14.3743	0.460364	3.93151	0	0
R85.138_R85_k127_1807824_41	K02945	small subunit ribosomal protein S1	Ribosome, bacteria	Information systems	0	RYN_81	32.6084	44.6808	37.1681	0	23.3682	4.52934	11.6514	0	33.8295	5.92624	19.494	1.73785
R86.130_R86_k127_2301082_23	K10112	msmX; multiple sugar transport system ATP-binding protein	Arabinosaccharide transport system	0	0	RYN_225	0	0	0	8.96336	0	40.0528	0	3.66376	0	10.9942	0	0
R86.130_R86_k127_1350881_13	S49C	Catlytic type: Serine; hydrolyzes the N-blocked p-nitrophenyl esters of Gly, Ala, Phe, Val, Leu and Trp; prefers hydrophobic amino acids on either side of the scissile bond and will not cleave a peptide containing fewer than six amino acids; destruction of cleaved signal pepides in the periplasmic space	Endopeptidases	Peptidase	0	RYN_225	0	11.9155	0	12.8452	0	24.1206	0	17.0617	0	11.3668	0	0
R86.130_R86_k127_319346_74	K02982	small subunit ribosomal protein S3	Ribosome, archaea	Information systems	0	RYN_225	0	3.01469	0	8.04738	0	37.6501	0	21.5374	0	11.3101	0	0
R94.13_R94_k127_922951_3	K02965	small subunit ribosomal protein S19	Ribosome, archaea	Information systems	0	RYN_230	0	0	0	2.88187	0	45.8148	0	0	0	0	0	2.37548
R110.16_R110_k127_37185_8	K00053	ketol-acid reductoisomerase [EC:1.1.1.86] [RN:R05069 R05068]	Isoleucine biosynthesis, threonine => 2-oxobutanoate => isoleucine	Amino Acid	0	RYN_220	0	0	0	1.40484	0	47.254	0	0	0	0	0	0.330853
R110.16_R110_k127_386507_14	AA4	AA4 vanillyl-alcohol oxidase (EC 1.1.3.38)	Auxiliary Activities	CAZY	Polyphenolics Cleavage	RYN_220	0	0.564564	0	1.17215	0	46.8374	0	6.11724	0	4.73622	0	1.20772
R86.130_R86_k127_2036209_96	K02110	ATPF0C; F-type H+-transporting ATPase subunit c	F-type ATPase, prokaryotes and chloroplasts	Electron transport Chain	0	RYN_225	0	0	0	14.7152	0	33.7205	0	0.875172	0	4.59586	0	0
R110.16_R110_k127_1687775_23	U72	Pup (prokaryotic ubiquitin-like protein) tags bacterial protiens for degradation. ; In releasing Pup from conjugates, Dop acts as an isopeptidase. In degradation of Pup, Dop acts as an endopeptidase.	Isopeptidase and endopeptidases	Peptidase	0	RYN_220	0	4.97992	0	2.38599	0	41.0069	0	3.05094	0	3.16707	0	1.96673
R110.16_R110_k127_1863927_4	K00942	guanylate kinase [EC:2.7.4.8] [RN:R00332]	Guanine ribonucleotide biosynthesis IMP => GDP,GTP	Information systems	Nucleotide	RYN_220	0	12.6891	0	7.76843	0	27.8635	0	13.1977	0	6.17108	0	0.556815
R86.130_R86_k127_1772583_24	I51	Inhibitor of serine carboxypeptidase Y and some members of the S1 family	Inhibitor of serine carboxypeptidase Y	Peptidase	0	RYN_225	0	1.44795	0	6.76403	0	40.0417	0	13.6776	0	4.75322	0	0
R86.130_R86_k127_354672_64	K00163	pyruvate dehydrogenase complex [EC:1.2.4.1 2.3.1.12 1.8.1.4] [RN:R00209]	Pyruvate oxidation, pyruvate => acetyl-CoA	pyruvate metabolism	0	RYN_225	0	4.37238	0	8.93381	0	34.9183	0	8.36844	0	7.18929	0	0
R94.69_R94_k127_1183119_11	K10227	smoE; sorbitol/mannitol transport system substrate-binding protein	Putative sorbitol/mannitol transport system	0	0	RYN_265	0	28.2793	0	10.4122	0	8.94749	0	0.541848	0	10.7721	0	0.953621
R86.130_R86_k127_843171_6	K00332	nuoC; NADH-quinone oxidoreductase subunit C [EC:7.1.1.2]	NADH:quinone oxidoreductase, prokaryotes	Electron transport Chain	0	RYN_225	0	25.8633	0	0	0	21.6874	0	0.287423	0	0.754682	0	0
R86.59_R86_k127_2332629_56	K01681	aconitate hydratase [EC:4.2.1.3] [RN:R01325 R01900 R01324]	Citrate cycle (TCA cycle, Krebs cycle)	central carbon	TCA	RYN_349	0	47.4586	0	0	0	0	0	0	0	0	0	1.16265
R86.130_R86_k127_1580614_77	AA4	AA4 vanillyl-alcohol oxidase (EC 1.1.3.38)	Auxiliary Activities	CAZY	Polyphenolics Cleavage	RYN_225	0	0	0	6.34036	0	41.0729	0	4.43802	0	3.42731	0	0
R110.16_R110_k127_1895811_17	GT81	GT81 NDP-Glc: glucosyl-3-phosphoglycerate synthase (EC 2.4.1.-); NDP-Man: mannosyl-3-phosphoglycerate synthase (EC 2.4.1.-);	GlycosylTransferases	CAZY	0	RYN_220	0	0	0	0	0	47.3974	0	0	0	0.783022	0	0
R94.69_R94_k127_630545_6	K02946	small subunit ribosomal protein S10	Ribosome, archaea	Information systems	0	RYN_265	0	1.18368	0	9.21581	0	36.9572	0	0	0	4.31743	0	0
R86.92_R86_k127_1581633_3	K02945	small subunit ribosomal protein S1	Ribosome, bacteria	Information systems	0	RYN_346	0	33.2655	0	1.33675	0	12.6358	0	0.477013	0	0	0	1.46915
R86.130_R86_k127_856780_2	C82A	Catlytic type: Cysteine; hydrolyse the L-Lys(3)-D-Ala(4) bonds of bacterial cell wall components; protein showed cell-wall cross-linking activity	Hydrolase (and transfer) bacterial cell wall peptides	Peptidase	0	RYN_225	0	0	0	7.53873	0	39.4583	0	0	0	0.481602	0	0
R86.130_R86_k127_1170428_34	K00873	pyruvate kinase [EC:2.7.1.40] [RN:R00200]	Adenine ribonucleotide biosynthesis, IMP => ADP,ATP	Information systems	Nucleotide	RYN_225	0	1.88103	0	11.4372	0	33.56	0	7.16715	0	2.35234	0	0.459876
R110.16_R110_k127_1039411_10	M24B	Catlytic type: Metallo; cleave the bond XaaPro; found in eukaryotes associated with collagen recycling	Exopeptidases that require co-catalytic ions of cobalt or manganese	Peptidase	0	RYN_220	0	2.33552	0	4.7143	0	39.8168	0	7.8586	0	2.83957	0	1.11026
R110.16_R110_k127_1782571_21	K00134	glyceraldehyde 3-phosphate dehydrogenase [EC:1.2.1.12] [RN:R01061]	D-galactonate degradation, De Ley-Doudoroff pathway, D-galactonate => glycerate-3P	central carbon	glycolysis	RYN_220	0	0.768685	0	2.79289	0	43.2002	0	5.97976	0	4.486	0	0
R86.130_R86_k127_653381_113	CE14	CE14 N-acetyl-1-D-myo-inosityl-2-amino-2-deoxy-alpha-D-glucopyranoside deacetylase (EC 3.5.1.89); diacetylchitobiose deacetylase (EC 3.5.1.-); mycothiol S-conjugate amidase (EC 3.5.1.-)	Carbohydrate Esterases	CAZY	0	RYN_225	0	5.4222	0	9.61581	0	31.4402	0	3.01289	0	7.58128	0	0
R86.130_R86_k127_2085279_15	M48B	Catlytic type: Metallo; requirement for substrates that are prenylated at a C-terminal motif known as CAAX, in which A is an aliphatic residue, and the lipid is attached to the cysteine residue; Eukaryotic	Metallo-endopeptidases	Peptidase	0	RYN_225	0	10.0337	0	9.54797	0	26.8522	0	12.5445	0	3.96474	0	0
R86.79_R86_k127_2013391_1	K01698	porphobilinogen synthase [EC:4.2.1.24] [RN:R00036]	Siroheme biosynthesis, glutamate => siroheme	Antibiotic Resistance	0	RYN_577	0.214517	0.517728	0	45.8625	0	0	1.1315	0	0.29483	1.00714	0	0
R110.16_R110_k127_800926_6	K00027	malate dehydrogenase (oxaloacetate-decarboxylating)	TCA /Reductive TCA	central carbon	TCA	RYN_220	0	0	0	1.42454	0	44.5589	0	4.6513	0	2.80295	0	0
R110.16_R110_k127_2324243_3	K01990	ABC-2.A; ABC-2 type transport system ATP-binding protein	ABC-2 type transport system	0	0	RYN_220	0	0	0	1.24921	0	44.7284	0	0.668661	0	2.04831	0	0
R110.16_R110_k127_2230502_1	M50B	Catlytic type: Metallo; activates the factor sigmaK precursor by cleaving off a 20-residue propeptide; cleavage occurs within, or very close to, membranes	Metallo-endopeptidases	Peptidase	0	RYN_220	0	0	0	3.30785	0	42.6379	0	3.18704	0	0	0	0
R86.130_R86_k127_435155_3	C82A	Catlytic type: Cysteine; hydrolyse the L-Lys(3)-D-Ala(4) bonds of bacterial cell wall components; protein showed cell-wall cross-linking activity	Hydrolase (and transfer) bacterial cell wall peptides	Peptidase	0	RYN_225	0	2.52944	0	5.39748	0	37.8578	0	7.41793	0	11.4813	0	0
R86.41_R86_k127_345979_28	K02946	small subunit ribosomal protein S10	Ribosome, archaea	Information systems	0	RYN_627	0	45.7293	0	0	0	0	0	0	0	0	0	0
R86.130_R86_k127_843171_29	K01749	hydroxymethylbilane synthase [EC:2.5.1.61] [RN:R00084]	Siroheme biosynthesis, glutamate => siroheme	Antibiotic Resistance	0	RYN_225	0	1.2421	0	7.09182	0	37.3039	0	1.38037	0	0.604069	0	0
R86.130_R86_k127_1970693_5	K03043	rpoB; DNA-directed RNA polymerase subunit beta [EC:2.7.7.6]	RNA polymerase, bacteria	Information systems	0	RYN_225	0	4.56613	0	11.1177	0	29.6239	0	6.27382	0	9.81119	0	0
R110.16_R110_k127_1529974_25	K00615	transketolase [EC:2.2.1.1] [RN:R01641]	Pentose phosphate pathway (Pentose phosphate cycle)	central carbon	pentose pathway	RYN_220	0	1.02134	0	1.92772	0	42.2419	0	5.15922	0	7.85697	0	0
R110.165_R110_k127_1597517_1	K01637	isocitrate lyase [EC:4.1.3.1] [RN:R00479]	Glyoxylate cycle	central carbon	glycolysis	RYN_221	0	3.75369	0	39.1618	0	2.00912	0	13.5575	0	15.8821	0	0
R110.16_R110_k127_33983_12	GT41	GT41 UDP-GlcNAc: peptide beta-N-acetylglucosaminyltransferase (EC 2.4.1.255); UDP-Glc: peptide N-beta-glucosyltransferase (EC 2.4.1.-)	GlycosylTransferases	CAZY	0	RYN_220	0	0	0	0	0	44.9144	0	0	0	0	0	0
R86.155_R86_k127_1272413_11	K02956	small subunit ribosomal protein S15	Ribosome, archaea	Information systems	0	RYN_226	0	25.1037	0	13.4023	0	6.39832	0	0	0	0	0	0
R86.130_R86_k127_1697768_12	K03519	carbon-monoxide dehydrogenase medium subunit	Acetyl-CoA pathway	C1	0	RYN_225	0	6.61508	0	21.7458	0	16.523	0	24.7499	0	20.5894	0	0
R86.130_R86_k127_1119_25	K00945	cytidylate kinase [EC:2.7.4.14] [RN:R00158]	Pyrimidine ribonucleotide biosynthesis, UMP => UDP/UTP,CDP/CTP	Information systems	Nucleotide	RYN_225	0	4.02557	0	3.88044	0	36.9367	0	2.55639	0	2.51711	0	0
R93.161_R93_k127_1775594_23	K02881	large subunit ribosomal protein L18	Ribosome, archaea	Information systems	0	RYN_173	0	0	0	21.5946	6.11107	23.1961	0	0	0	0	0.511971	0
R86.130_R86_k127_1062528_16	K00033	6-phosphogluconate dehydrogenase [EC:1.1.1.44 1.1.1.343] [RN:R01528 R10221]	Pentose phosphate pathway (Pentose phosphate cycle)	central carbon	pentose pathway	RYN_225	0	2.70413	0	3.36858	0	38.5962	0	5.40926	0	0.986322	0	0
R90.134_R90_k127_2146998_10	K02952	small subunit ribosomal protein S13	Ribosome, archaea	Information systems	0	RYN_437	0	0	0	44.6243	0	0	0	0	0	0	0	0
R86.140_R86_k127_927519_7	K02887	large subunit ribosomal protein L20	Ribosome, bacteria	Information systems	0	RYN_595	0	44.6073	0	0	0	0	0	0	0	0	0	0
R110.16_R110_k127_459289_43	C26	Catlytic type: Cysteine; gamma-linked glutamate bonds	Omega peptidase gamma-glutamyl hydrolase	Peptidase	0	RYN_220	0	0	0	0.672115	0	43.8951	0	0	0	0.944618	0	0
R90.42_R90_k127_2533647_26	K02916	large subunit ribosomal protein L35	Ribosome, bacteria	Information systems	0	RYN_164	0	3.97814	0	29.9403	0	10.6463	0	0	0	0	0	3.40403
R110.16_R110_k127_1026386_6	K03183	demethylmenaquinone methyltransferase / 2-methoxy-6-polyprenyl-1,4-benzoquinol methylase	Menaquinone biosynthesis	MISC	0	RYN_220	0	7.24919	0	5.20986	0	31.8363	0	10.38	0	1.62715	0	0
R110.16_R110_k127_2249451_23	S49C	Catlytic type: Serine; hydrolyzes the N-blocked p-nitrophenyl esters of Gly, Ala, Phe, Val, Leu and Trp; prefers hydrophobic amino acids on either side of the scissile bond and will not cleave a peptide containing fewer than six amino acids; destruction of cleaved signal pepides in the periplasmic space	Endopeptidases	Peptidase	0	RYN_220	0	5.36622	0	16.2055	0	22.6295	0	29.0046	0	14.235	0	0
R86.130_R86_k127_1648316_13	S15	Catlytic type: Serine; cleaves Xaa-Pro from the N-terminus of peptides provided that there is not a Pro in the P2 or P1 positions; plays important role in degradation of casein	Xaa-Pro dipeptidyl peptidase and its homologues	Peptidase	0	RYN_225	0	6.79861	0	3.40713	0	33.8792	0	2.93098	0	5.47259	0	0
R110.16_R110_k127_2008413_8	K01626	3-deoxy-7-phosphoheptulonate synthase [EC:2.5.1.54] [RN:R01826]	Shikimate pathway, phosphoenolpyruvate + erythrose-4P => chorismate	Amino Acid	0	RYN_220	0	0.287327	0	0.149136	0	43.5734	0	0.478966	0	4.61126	0	0
R94.13_R94_k127_36200_2	K02871	large subunit ribosomal protein L13	Ribosome, archaea	Information systems	0	RYN_230	0	0	0	4.65791	0	39.299	0	9.06627	0	0	0	2.79232
R93.161_R93_k127_1775594_9	K02892	large subunit ribosomal protein L23	Ribosome, archaea	Information systems	0	RYN_173	0	3.68675	1.0108	17.2224	12.6357	23.0217	4.02871	0	0	0	3.62945	4.20626
R86.130_R86_k127_2301082_37	U72	Pup (prokaryotic ubiquitin-like protein) tags bacterial protiens for degradation. ; In releasing Pup from conjugates, Dop acts as an isopeptidase. In degradation of Pup, Dop acts as an endopeptidase.	Isopeptidase and endopeptidases	Peptidase	0	RYN_225	0	15.4863	0	5.60459	0	22.8135	0	7.65776	0	1.24372	0	0
R86.130_R86_k127_653381_91	K00626	acetyl-CoA C-acetyltransferase [EC:2.3.1.9] [RN:R00238]	Dicarboxylate-hydroxybutyrate cycle	C1	0	RYN_225	0	1.26518	0	7.88027	0	34.7051	0	12.2147	0	5.53763	0	0
R110.16_R110_k127_241872_60	M41	Catlytic type: Metallo; degrades a given membrane bound substrate molecule progressively from either N-terminus or C-terminus ; a member is FtsH peptidase (Escherichia coli)	ATP-dependent metalloendopeptidases	Peptidase	0	RYN_220	0	0	0	0	0	43.8355	0	3.099	0	2.63903	0	0
R86.130_R86_k127_1291867_11	C26	Catlytic type: Cysteine; gamma-linked glutamate bonds	Omega peptidase gamma-glutamyl hydrolase	Peptidase	0	RYN_225	0	2.11611	0	12.2759	0	29.3151	0	12.9342	0	2.54255	0	0
R86.130_R86_k127_2036209_13	K09812	ftsE; cell division transport system ATP-binding protein	Cell division transport system	0	0	RYN_225	0	0	0	5.23255	0	38.4698	0	0	0	8.17115	0	0
R86.130_R86_k127_653381_110	K00457	4-hydroxyphenylpyruvate dioxygenase [EC:1.13.11.27] [RN:R02521]	Tyrosine degradation, tyrosine => homogentisate	Amino Acid	0	RYN_225	0	0	0	14.2937	0	29.172	0	7.26838	0	9.29113	0	0
R93.161_R93_k127_1775594_16	K02961	small subunit ribosomal protein S17	Ribosome, archaea	Information systems	0	RYN_173	0	0	1.1295	12.83	9.41308	30.6254	0	0	0	0	0	2.35012
R93.161_R93_k127_1775594_24	K02988	small subunit ribosomal protein S5	Ribosome, archaea	Information systems	0	RYN_173	0	0	0	21.742	14.6051	21.5144	2.42738	0	0	0	0.312403	1.62923
R86.130_R86_k127_2224931_24	K01872	AARS; alanyl-tRNA synthetase [EC:6.1.1.7]	Aminoacyl-tRNA biosynthesis, eukaryotes	Information systems	0	RYN_225	0	0.431794	0	5.45363	0	37.2349	0	3.03911	0	3.98988	0	0
R110.132_R110_k127_1362107_7	K02919	large subunit ribosomal protein L36	Ribosome, bacteria	Information systems	0	RYN_113	0	0	0	24.8147	0	18.2777	0	0	0	4.98223	0	0
R90.142_R90_k127_840720_4	K02961	small subunit ribosomal protein S17	Ribosome, archaea	Information systems	0	RYN_161	0	31.5845	0	11.4044	0	0	0	0	0	4.00706	0	0
R86.130_R86_k127_1580614_81	K01468	imidazolonepropionase [EC:3.5.2.7] [RN:R02288]	Histidine degradation, histidine => N-formiminoglutamate => glutamate	Amino Acid	0	RYN_225	0	0.637291	0	13.066	0	29.278	0	13.899	0	12.0874	0	0
R86.130_R86_k127_2036209_98	K02113	ATPF1D; F-type H+-transporting ATPase subunit delta	F-type ATPase, prokaryotes and chloroplasts	Electron transport Chain	0	RYN_225	0	0.950443	0	6.41324	0	35.61	0	11.6187	0	6.93341	0	0
R110.132_R110_k127_2151203_8	K03046	rpoC; DNA-directed RNA polymerase subunit beta' [EC:2.7.7.6]	RNA polymerase, bacteria	Information systems	0	RYN_113	0	5.38938	0	25.7356	0	11.5384	0	60.492	0	12.5808	2.12225	0
R86.130_R86_k127_1850766_40	K01649	2-isopropylmalate synthase [EC:2.3.3.13] [RN:R01213]	Leucine biosynthesis, 2-oxoisovalerate => 2-oxoisocaproate	Amino Acid	0	RYN_225	0	2.89465	0	13.8689	0	25.6236	0	5.50581	0	2.27406	0	0
R86.130_R86_k127_2036209_99	K02111	ATPF1A; F-type H+-transporting ATPase subunit alpha [EC:3.6.3.14]	F-type ATPase, prokaryotes and chloroplasts	Electron transport Chain	0	RYN_225	0	3.30013	0	5.99525	0	33.0141	0	4.64985	0	11.0054	0	0
R86.151_R86_k127_776837_3	K11381	2-oxoisovalerate dehydrogenase [EC:1.2.4.4] [RN:R07601 R07602]	Leucine degradation, leucine => acetoacetate + acetyl-CoA	Amino Acid	0	RYN_576	0	34.8934	0	0	0	7.32404	0	16.5375	0	0	0	0
R110.40_R110_k127_243223_10	K02952	small subunit ribosomal protein S13	Ribosome, archaea	Information systems	0	RYN_342	0	12.1857	0	6.32496	0	23.5526	0	0.282128	0	0	0	2.60677
R86.130_R86_k127_843171_3	K00335	nuoF; NADH-quinone oxidoreductase subunit F [EC:7.1.1.2]	NADH:quinone oxidoreductase, prokaryotes	Electron transport Chain	0	RYN_225	0	3.11433	0	10.0068	0	28.8402	0	11.2895	0	4.97649	0	0
R110.16_R110_k127_1240987_1	K01903	succinyl-CoA synthetase [EC:6.2.1.5] [RN:R00405]	Citrate cycle (TCA cycle, Krebs cycle)	central carbon	TCA	RYN_220	0	0.650177	0	0	0	41.18	0	3.25148	0	3.79439	0	0.556346
R86.130_R86_k127_1605194_29	K01834	phosphoglycerate mutase [EC:5.4.2.11 5.4.2.12] [RN:R01518]	Gluconeogenesis, oxaloacetate => fructose-6P	central carbon	glycolysis	RYN_225	0	1.29635	0	3.14005	0	37.3911	0	3.12141	0	2.5218	0	0
R110.16_R110_k127_1547591_6	M48B	Catlytic type: Metallo; requirement for substrates that are prenylated at a C-terminal motif known as CAAX, in which A is an aliphatic residue, and the lipid is attached to the cysteine residue; Eukaryotic	Metallo-endopeptidases	Peptidase	0	RYN_220	0	2.24349	0	1.0749	0	38.4872	0	2.30144	0	5.53928	0	0
R86.130_R86_k127_2071229_8	K01491	methylenetetrahydrofolate dehydrogenase (NADP+) / methenyltetrahydrofolate cyclohydrolase [EC:1.5.1.5 3.5.4.9] [RN:R01655 R01220]	Reductive acetyl-CoA pathway (Wood-Ljungdahl pathway)	C1	0	RYN_225	0	9.71477	0	2.57985	0	29.4248	0	9.28974	0	1.97773	0	0
R86.130_R86_k127_2085279_23	M17	Catlytic type: Metallo; any N-terminal amino acid can be released from dipeptides and polypeptides, although there is a preference for leucine; bonds with proline in P1 are not cleaved; maximally active between pH 9 and 9.5	Aminopeptidases	Peptidase	0	RYN_225	0	0	0	5.11838	0	36.5759	0	1.87453	0	4.92193	0	0
R110.16_R110_k127_226130_19	C44	Catlytic type: Cysteine; the only known peptidase activity is the autolytic cleavage of the amidophosphoribosyltransferase precursor protein	Self-processing precursor of amidophosphoribosyltransferase	Peptidase	0	RYN_220	0	0.833794	0	0.735725	0	40.0907	0	1.01927	0	2.73711	0	0
R86.75_R86_k127_1643070_8	M50B	Catlytic type: Metallo; activates the factor sigmaK precursor by cleaving off a 20-residue propeptide; cleavage occurs within, or very close to, membranes	Metallo-endopeptidases	Peptidase	0	RYN_500	0	12.8934	0	4.7802	0	23.825	0	5.11736	0	10.0774	0	0
R110.117_R110_k127_461609_2	K02970	small subunit ribosomal protein S21	Ribosome, bacteria	Information systems	0	RYN_344	0	2.26988	0	18.8509	0	20.2488	0	0	0	0	0	0
R90.151_R90_k127_2689267_2	K02916	large subunit ribosomal protein L35	Ribosome, bacteria	Information systems	0	RYN_259	0	0	0	41.1487	0	0	0	0	0	6.27096	0	0
R94.13_R94_k127_377324_16	K02881	large subunit ribosomal protein L18	Ribosome, archaea	Information systems	0	RYN_230	0	0	0	2.70663	0	38.377	0	0	0	0	0	0
R110.16_R110_k127_2247737_4	K00854	xylulokinase [EC:2.7.1.17] [RN:R01639]	Glucuronate pathway (uronate pathway)	MISC	0	RYN_220	0	0	0	1.08853	0	39.9886	0	0.582655	0	0	0	0
R110.16_R110_k127_2572502_9	C82A	Catlytic type: Cysteine; hydrolyse the L-Lys(3)-D-Ala(4) bonds of bacterial cell wall components; protein showed cell-wall cross-linking activity	Hydrolase (and transfer) bacterial cell wall peptides	Peptidase	0	RYN_220	0	0	0	0	0	41.018	0	0	0	0	0	0
R86.130_R86_k127_843171_28	K13542	uroporphyrinogen-III synthase [EC:4.2.1.75] [RN:R03165]	Siroheme biosynthesis, glutamate => siroheme	Antibiotic Resistance	0	RYN_225	0	1.73262	0	3.21184	0	35.7699	0	1.10028	0	5.41686	0	0
R86.130_R86_k127_1121220_14	K02963	small subunit ribosomal protein S18	Ribosome, bacteria	Information systems	0	RYN_225	0	21.2561	0	11.8816	0	7.293	0	11.8111	0	9.54225	0	0
R86.130_R86_k127_2071229_13	K00024	malate dehydrogenase [EC:1.1.1.37] [RN:R00342]	Citrate cycle (TCA cycle, Krebs cycle)	central carbon	TCA	RYN_225	0	0.393755	0	5.92696	0	34.0717	0	1.53155	0	0	0	0
R86.155_R86_k127_1735548_9	K01637	isocitrate lyase [EC:4.1.3.1] [RN:R00479]	Glyoxylate cycle	central carbon	glycolysis	RYN_226	0	28.9037	0	6.95989	0	4.51885	0	0	0	0	0	0
R110.144_R110_k127_380680_87	GT5	GT5 UDP-Glc: glycogen glucosyltransferase (EC 2.4.1.11); ADP-Glc: starch glucosyltransferase (EC 2.4.1.21); NDP-Glc: starch glucosyltransferase (EC 2.4.1.242); UDP-Glc: alpha-1,3-glucan synthase (EC 2.4.1.183) UDP-Glc: alpha-1,4-glucan synthase (EC 2.4.1.-)	GlycosylTransferases	CAZY	0	RYN_308	0	38.5113	0	1.79008	0	0	0	2.76805	0	0	0	0
R86.130_R86_k127_843171_5	K00333	nuoD; NADH-quinone oxidoreductase subunit D [EC:7.1.1.2]	NADH:quinone oxidoreductase, prokaryotes	Electron transport Chain	0	RYN_225	0	1.70869	0	2.95631	0	35.5662	0	0.158241	0	0.415493	0	0
R86.130_R86_k127_24853_41	K10543	xylF; D-xylose transport system substrate-binding protein	D-Xylose transport system	0	0	RYN_225	0	10.6994	0	17.1157	0	12.2045	0	19.6874	0	32.7559	0	0
R110.16_R110_k127_2267148_15	K00382	2-oxoglutarate dehydrogenase complex [EC:1.2.4.2 2.3.1.61 1.8.1.4] [RN:R00621 R03316 R02570 R07618]	Citrate cycle (TCA cycle, Krebs cycle)	central carbon	TCA	RYN_220	0	5.69923	0	3.17463	0	31.0005	0	0.463438	0	1.62246	0	0.47578
R110.16_R110_k127_1552418_1	GH141	GH141 alpha-L-fucosidase (EC 3.2.1.51); xylanase (EC 3.2.1.8)	Glycoside Hydrolases	CAZY	Xylan Backbone Cleavage (Hemicellulose), Fucose Oligo Cleavage	RYN_220	0	0	0	1.07353	0	38.7456	0	0.410446	0	0.215541	0	0.252826
R86.130_R86_k127_457585_10	K00231	protoporphyrinogen/coproporphyrinogen III oxidase [EC:1.3.3.4] [RN:R03222]	Heme biosynthesis, animals and fungi, glycine => heme	MISC	0	RYN_225	0	0	0	4.91587	0	34.6613	0	4.65538	0	3.18876	0	0
R94.13_R94_k127_768314_10	K02863	large subunit ribosomal protein L1	Ribosome, archaea	Information systems	0	RYN_230	0	0	0	6.65785	0	32.8973	0	3.26674	0	0	0.526153	0
R110.16_R110_k127_2429917_19	K01772	protoporphyrin/coproporphyrin ferrochelatase [EC:4.99.1.1] [RN:R00310]	Heme biosynthesis, animals and fungi, glycine => heme	MISC	0	RYN_220	0	0	0	1.40678	0	38.0799	0	0.753002	0	2.47143	0	0
R86.130_R86_k127_843171_2	K00336	nuoG; NADH-quinone oxidoreductase subunit G [EC:7.1.1.2]	NADH:quinone oxidoreductase, prokaryotes	Electron transport Chain	0	RYN_225	0	0.157695	0	6.46626	0	32.7771	0	2.58492	0	2.99097	0	0
R86.130_R86_k127_843171_37	K01784	GALE; UDP-Glc -> UDP-Gal [EC:5.1.3.2]	Nucleotide sugar biosynthesis, eukaryotes	Information systems	Nucleotide	RYN_225	0	4.21827	0.301702	7.6156	0	27.486	0	6.31838	0	4.81648	0	0
R94.96_R94_k127_1447814_3	K02956	small subunit ribosomal protein S15	Ribosome, archaea	Information systems	0	RYN_104	0	8.60698	0	0	2.80943	30.712	0	0	0	10.4645	7.76711	3.68243
R86.130_R86_k127_2366024_51	GT51	GT51 murein polymerase (EC 2.4.1.129).	GlycosylTransferases	CAZY	0	RYN_225	0	0	0	21.7822	0	17.3485	0	1.70624	0	9.70677	0	0
R86.130_R86_k127_2429670_5	K03519	carbon-monoxide dehydrogenase medium subunit	Acetyl-CoA pathway	C1	0	RYN_225	0	10.2749	0	16.5921	0	11.8138	0	9.7693	0	17.656	0	2.34455
R94.13_R94_k127_768314_2	K02950	small subunit ribosomal protein S12	Ribosome, archaea	Information systems	0	RYN_230	0	3.60635	0	2.80781	0	32.171	0	1.50292	0	0	0	0.771475
R86.130_R86_k127_24853_42	K01079	phosphoserine phosphatase [EC:3.1.3.3] [RN:R00582]	Serine biosynthesis, glycerate-3P => serine	Amino Acid	0	RYN_225	0	9.28673	0	4.98648	0	24.2818	0	3.20291	0	0.934427	0	0
R86.130_R86_k127_1644636_98	K09693	tagH; teichoic acid transport system ATP-binding protein [EC:3.6.3.40]	Teichoic acid transport system	0	0	RYN_225	0	6.6531	0	4.6866	0	27.1314	0	1.05624	0	5.89339	0	0
R89.67_R89_k127_1817698_134	K02956	small subunit ribosomal protein S15	Ribosome, archaea	Information systems	0	RYN_93	10.6987	35.1452	42.4761	2.97829	18.2613	0	15.6755	0	7.35213	12.5575	28.244	4.90991
R86.130_R86_k127_105862_78	K00658	2-oxoglutarate dehydrogenase complex [EC:1.2.4.2 2.3.1.61 1.8.1.4] [RN:R00621 R03316 R02570 R07618]	Citrate cycle (TCA cycle, Krebs cycle)	central carbon	TCA	RYN_225	0	2.3938	0	1.98799	0	33.7396	0	15.0305	0	5.58802	0	0
R94.69_R94_k127_1576085_3	GT5	GT5 UDP-Glc: glycogen glucosyltransferase (EC 2.4.1.11); ADP-Glc: starch glucosyltransferase (EC 2.4.1.21); NDP-Glc: starch glucosyltransferase (EC 2.4.1.242); UDP-Glc: alpha-1,3-glucan synthase (EC 2.4.1.183) UDP-Glc: alpha-1,4-glucan synthase (EC 2.4.1.-)	GlycosylTransferases	CAZY	0	RYN_265	0	0	0	5.4774	0	32.6344	0	0	0	0	0	0
R110.40_R110_k127_243223_9	K02948	small subunit ribosomal protein S11	Ribosome, archaea	Information systems	0	RYN_342	0	6.83838	0	11.1554	0	20.0438	0	0	0	0	0	5.01556
R110.16_R110_k127_1446871_14	GT76	GT76 Dol-P-Man: alpha-1,6-mannosyltransferase (EC 2.4.1.-)	GlycosylTransferases	CAZY	0	RYN_220	0	0	0	1.73112	0	36.2973	0	0	0	0	0	0
R110.16_R110_k127_37185_7	K01653	acetolactate synthase [EC:2.2.1.6] [RN:R08648]	Isoleucine biosynthesis, threonine => 2-oxobutanoate => isoleucine	Amino Acid	0	RYN_220	0	0	0	0.760115	0	37.2317	0	1.62745	0	2.13659	0	0
R90.147_R90_k127_3100492_3	S14	Catlytic type: Serine; cleaves preferentially after nonpolar residues; involved in quality control and the regulatory degradation of specific proteins	Endopeptidase Clp and its homologues	Peptidase	0	RYN_162	0	32.3602	0	4.43681	0	1.08933	0	0	0	0	0	0
R86.130_R86_k127_980324_46	K00027	malate dehydrogenase (oxaloacetate-decarboxylating)	TCA /Reductive TCA	central carbon	TCA	RYN_225	0	0.975265	0	11.6428	0	25.23	0	4.96754	0	8.53738	0	0.556346
R86.130_R86_k127_843171_8	K00330	nuoA; NADH-quinone oxidoreductase subunit A [EC:7.1.1.2]	NADH:quinone oxidoreductase, prokaryotes	Electron transport Chain	0	RYN_225	0	2.13193	0	2.21315	0	33.2819	0	3.55388	0	0	0	0
R86.70_R86_k127_1868711_22	K02417	flagellar motor switch protein FliN/FliY	Flagellar Assembly	Flagella Structure	0	RYN_151	0	37.5907	0	0	0	0	0	0	0	0	0	0
R110.16_R110_k127_245738_5	K02112	ATPF1B; F-type H+-transporting ATPase subunit beta [EC:3.6.3.14]	F-type ATPase, prokaryotes and chloroplasts	Electron transport Chain	0	RYN_220	0	0.2676	0	0.55559	0	36.7624	0	1.18955	0	4.88031	0	0.228981
R110.117_R110_k127_1777378_2	S14	Catlytic type: Serine; cleaves preferentially after nonpolar residues; involved in quality control and the regulatory degradation of specific proteins	Endopeptidase Clp and its homologues	Peptidase	0	RYN_344	0	1.85817	0	11.8953	0	23.759	0	0.344169	0	0	0	0
R110.16_R110_k127_1705189_12	K00392	sulfite reductase (ferredoxin) [EC:1.8.7.1] [RN:R00859]	Assimilatory sulfate reduction, sulfate => H2S	Sulfur	0	RYN_220	0	0	0	2.59657	0	34.8895	0	0.252701	0	0	0	0
R86.130_R86_k127_2036209_14	K09811	ftsX; cell division transport system permease protein	Cell division transport system	0	0	RYN_225	0	6.98904	0	3.51772	0	26.828	0	2.23596	0	5.87094	0	0
R110.16_R110_k127_934374_1	K10112	msmX; multiple sugar transport system ATP-binding protein	Arabinosaccharide transport system	0	0	RYN_220	0	0.345152	0	3.94131	0	32.9451	0	13.2333	0	7.55357	0	0
R86.130_R86_k127_1870667_8	C44	Catlytic type: Cysteine; the only known peptidase activity is the autolytic cleavage of the amidophosphoribosyltransferase precursor protein	Self-processing precursor of amidophosphoribosyltransferase	Peptidase	0	RYN_225	0	0	0	3.22332	0	34.0027	0	5.53296	0	2.3432	0	0
R86.130_R86_k127_653381_18	GT81	GT81 NDP-Glc: glucosyl-3-phosphoglycerate synthase (EC 2.4.1.-); NDP-Man: mannosyl-3-phosphoglycerate synthase (EC 2.4.1.-);	GlycosylTransferases	CAZY	0	RYN_225	0	1.49334	0	6.82103	0	28.7746	0	11.1192	0	4.13965	0	0
R86.130_R86_k127_884008_8	M48B	Catlytic type: Metallo; requirement for substrates that are prenylated at a C-terminal motif known as CAAX, in which A is an aliphatic residue, and the lipid is attached to the cysteine residue; Eukaryotic	Metallo-endopeptidases	Peptidase	0	RYN_225	0	11.1558	0	14.8082	0	11.0937	0	7.51984	0	13.0742	0	0
R94.28_R94_k127_1553681_48	K02970	small subunit ribosomal protein S21	Ribosome, bacteria	Information systems	0	RYN_607	0	36.9263	0	0	0	0	0	40.5238	0	0	0	0
R86.130_R86_k127_2036209_74	K01887	RARS; arginyl-tRNA synthetase [EC:6.1.1.19]	Aminoacyl-tRNA biosynthesis, eukaryotes	Information systems	0	RYN_225	0	0	0	5.32687	0	31.5849	0	2.28103	0	1.12299	0	0
R86.130_R86_k127_588691_25	K01785	aldose 1-epimerase [EC:5.1.3.3] [RN:R10619]	Galactose degradation, Leloir pathway, galactose => alpha-D-glucose-1P	central carbon	glycolysis	RYN_225	0	0	0	2.41843	0	34.3852	0	0	0	5.25295	0	0
R86.130_R86_k127_116766_1	K01681	aconitate hydratase [EC:4.2.1.3] [RN:R01325 R01900 R01324]	Citrate cycle (TCA cycle, Krebs cycle)	central carbon	TCA	RYN_225	0	1.97381	0	3.27841	0	31.5177	0	2.57739	0	0.575951	0	0
R90.96_R90_k127_3210193_1	GH1	GH1 beta-glucosidase (EC 3.2.1.21); beta-galactosidase (EC 3.2.1.23); beta-mannosidase (EC 3.2.1.25); beta-glucuronidase (EC 3.2.1.31); beta-xylosidase (EC 3.2.1.37); beta-D-fucosidase (EC 3.2.1.38); phlorizin hydrolase (EC 3.2.1.62); exo-beta-1,4-glucanase (EC 3.2.1.74); 6-phospho-beta-galactosidase (EC 3.2.1.85); 6-phospho-beta-glucosidase (EC 3.2.1.86); strictosidine beta-glucosidase (EC 3.2.1…	Glycoside Hydrolases	CAZY	Amorphous Cellulose Oligo Cleavage, Mixed-Linkage glucans Oligo Cleavage (Hemicellulose), Beta-galactan (pectic galactan) Oligo Cleavage	RYN_1	0	36.6535	0	0	0	0	0	0	0	0	0	0
R110.16_R110_k127_245738_6	K02115	ATPF1G, atpG	F-type ATPase, prokaryotes and chloroplasts	Electron transport Chain	0	RYN_220	0	0	0	2.62963	0	33.8957	0	5.74751	0	12.6273	0	0
R86.130_R86_k127_1062528_7	K01835	phosphoglucomutase [EC:5.4.2.2] [RN:R00959]	Nucleotide sugar biosynthesis, glucose => UDP-glucose	Information systems	Nucleotide	RYN_225	0	0	0	3.41335	0	33.103	0	1.23978	0	0	0	0
R86.130_R86_k127_2282359_13	C40	Catlytic type: Cysteine; hydrolyses substrates of the general structure L-Ala-gamma-D-GluL-Zaa-Yaa, in which Zaa is a di-amino acid such as L-lysine or diaminopimelic acid, and Yaa is D-Ala or D-Ala-D-Ala; expressed during sporulation, and is responsible for the degradation of bacterial cell wall components	Bacterial cell-wall modifying enzymes	Peptidase	0	RYN_225	0	0.949507	0	3.54845	0	31.848	0	2.11041	0	7.48071	0	0
R86.130_R86_k127_335858_101	K01692	enoyl-CoA hydratase [EC:4.2.1.17] [RN:R03026]	Lysine degradation, lysine => saccharopine => acetoacetyl-CoA	Amino Acid	0	RYN_225	0	0	0	4.71888	0	31.5394	0	8.41952	0	5.15831	0	0
R86.130_R86_k127_2036209_100	K02115	ATPF1G, atpG	F-type ATPase, prokaryotes and chloroplasts	Electron transport Chain	0	RYN_225	0	1.26656	0	6.35494	0	28.623	0	10.9085	0	8.62352	0	0.36126
R110.16_R110_k127_1171126_10	M24B	Catlytic type: Metallo; cleave the bond XaaPro; found in eukaryotes associated with collagen recycling	Exopeptidases that require co-catalytic ions of cobalt or manganese	Peptidase	0	RYN_220	0	3.29249	0	2.39255	0	30.546	0	14.3616	0	4.56351	0	0.563466
R110.16_R110_k127_1778993_10	K00800	3-phosphoshikimate 1-carboxyvinyltransferase [EC:2.5.1.19] [RN:R03460]	Shikimate pathway, phosphoenolpyruvate + erythrose-4P => chorismate	Amino Acid	0	RYN_220	0	0	0	0.900856	0	35.0939	0	0	0	1.05508	0	0.495039
R94.126_R94_k127_1281369_3	K02950	small subunit ribosomal protein S12	Ribosome, archaea	Information systems	0	RYN_179	0	0	0	0	0	35.8956	3.38239	0	0	0	0.507864	0
R86.130_R86_k127_24853_8	I87	Inhibitors, specificity unknown; HflC (Escherichia coli); The factor that influences bacteriophage lambda to remain in the lysogenic stage or to lyse the host cell is transcription factor CII. Degradation of CII by the host FtsH peptidase promotes lysis	Inhibitors, specificity unknown	Peptidase	0	RYN_225	0	0.847156	0	12.312	0	22.6716	0	1.52987	0	12.9779	0	0
R110.16_R110_k127_1240987_2	K01902	succinyl-CoA synthetase [EC:6.2.1.5] [RN:R00405]	Citrate cycle (TCA cycle, Krebs cycle)	central carbon	TCA	RYN_220	0	6.54773	0	2.26573	0	26.8686	0	0.970214	0	3.50278	0	0
R94.96_R94_k127_423665_10	K02916	large subunit ribosomal protein L35	Ribosome, bacteria	Information systems	0	RYN_104	0	0	0	0	0	35.4876	0	0	0	0	3.91631	3.40403
R86.130_R86_k127_1694672_15	AA7	AA7 glucooligosaccharide oxidase (EC 1.1.3.-); chitooligosaccharide oxidase (EC 1.1.3.-)	Auxiliary Activities	CAZY	0	RYN_225	0	0.846847	0	3.36992	0	31.2249	0	9.56799	0	3.50069	0	0
R94.132_R94_k127_763739_2	K02899	large subunit ribosomal protein L27	Ribosome, bacteria	Information systems	0	RYN_347	0	9.61266	0	0	0	25.7254	0	0	0	0	0	0
R94.123_R94_k127_1324555_9	M50B	Catlytic type: Metallo; activates the factor sigmaK precursor by cleaving off a 20-residue propeptide; cleavage occurs within, or very close to, membranes	Metallo-endopeptidases	Peptidase	0	RYN_272	0	0	0	0	0	35.2053	0	0	0	0	0	0
R86.130_R86_k127_980324_69	K00121	alcohol dehydrogenase [EC:1.1.1.1]	SCFA and alcohol conversions	SCFA and alcohol conversions	0	RYN_225	0	6.04604	0	7.56857	0	21.5738	0	21.2441	0	8.82108	0	0
R86.130_R86_k127_1028101_7	K02004	ABC.CD.P;	Putative ABC transport system	0	0	RYN_225	0	0	0	3.99525	0	31.0934	0	3.5911	0	1.05945	0	0
R110.16_R110_k127_843470_3	I04	Inhibitors of serine and cysteine endopeptidases	Inhibitors of serine and cysteine endopeptidases	Peptidase	0	RYN_220	0	11.0799	0	0.221193	0	23.7596	0	1.83516	0	0.621748	0	0
R110.208_R110_k127_1039098_2	K02945	small subunit ribosomal protein S1	Ribosome, bacteria	Information systems	0	RYN_337	0	3.58317	0	1.71677	0	29.7513	0	0	0	0	0	0
R86.130_R86_k127_1289012_9	S14	Catlytic type: Serine; cleaves preferentially after nonpolar residues; involved in quality control and the regulatory degradation of specific proteins	Endopeptidase Clp and its homologues	Peptidase	0	RYN_225	0	0	0	7.64224	0	27.3633	0	0	0	4.4753	0	0
R86.130_R86_k127_1450117_12	K00174	2-oxoglutarate/2-oxoacid ferredoxin oxidoreductase subunit alpha [EC:1.2.7.3 1.2.7.11] [RN:R01197]	Citrate cycle (TCA cycle, Krebs cycle)	central carbon	TCA	RYN_225	0	0.207909	0	2.69788	0	32.0861	0	6.46948	0	1.36501	0	0
R86.130_R86_k127_2114682_3	GT21	GT21 UDP-Glc: ceramide beta-glucosyltransferase (EC 2.4.1.80).	GlycosylTransferases	CAZY	0	RYN_225	0	1.50148	0	9.35208	0	24.1095	0	9.28168	0	7.11956	0	0
R86.130_R86_k127_2085279_25	K00658	2-oxoglutarate dehydrogenase complex [EC:1.2.4.2 2.3.1.61 1.8.1.4] [RN:R00621 R03316 R02570 R07618]	Citrate cycle (TCA cycle, Krebs cycle)	central carbon	TCA	RYN_225	0	1.5518	0	2.95334	0	30.4546	0	2.44309	0	0.754682	0	0
R110.16_R110_k127_1328589_18	K01880	GARS; glycyl-tRNA synthetase [EC:6.1.1.14]	Aminoacyl-tRNA biosynthesis, eukaryotes	Information systems	0	RYN_220	0	0	0	0.579711	0	34.3732	0	0.6206	0	0.81475	0	0
R86.130_R86_k127_2301082_22	K10232	aglE; alpha-glucoside transport system substrate-binding protein	alpha-Glucoside transport system	0	0	RYN_225	0	0.293892	0	2.13562	0	32.5091	0	9.87985	0	15.0074	0	0
R86.130_R86_k127_262766_56	M24B	Catlytic type: Metallo; cleave the bond XaaPro; found in eukaryotes associated with collagen recycling	Exopeptidases that require co-catalytic ions of cobalt or manganese	Peptidase	0	RYN_225	0	3.40693	0	2.23372	0	29.1124	0	3.68654	0	3.13936	0	0
R110.16_R110_k127_2008146_30	K02939	large subunit ribosomal protein L9	Ribosome, bacteria	Information systems	0	RYN_220	0	0.85942	0	0.892162	0	32.9663	0	5.73053	0	0	0	0
R110.16_R110_k127_2431776_21	K01889	FARSA; phenylalanyl-tRNA synthetase alpha chain [EC:6.1.1.20]	Aminoacyl-tRNA biosynthesis, eukaryotes	Information systems	0	RYN_220	0	0	0	0	0	34.6993	0	1.33891	0	1.25556	0	0.589101
R86.130_R86_k127_653381_103	K00845	glucokinase [EC:2.7.1.2] [RN:R01786]	Nucleotide sugar biosynthesis, glucose => UDP-glucose	Information systems	Nucleotide	RYN_225	0	1.61456	0	6.07575	0	27.0055	0	0	0	1.17781	0	0
R94.13_R94_k127_768314_9	K02864	large subunit ribosomal protein L10	Ribosome, archaea	Information systems	0	RYN_230	0	0	0	2.13724	0	32.5339	0	0	0	0	0	0
R90.86_R90_k127_547933_8	K02956	small subunit ribosomal protein S15	Ribosome, archaea	Information systems	0	RYN_14	0	0	0	34.6367	0	0	0	0	0	0	0	4.96528
R94.65_R94_k127_934907_8	K02959	small subunit ribosomal protein S16	Ribosome, bacteria	Information systems	0	RYN_436	0	31.0815	0	2.43514	0	1.04629	0	1.30345	0	0	0	0
R86.155_R86_k127_396450_35	K02952	small subunit ribosomal protein S13	Ribosome, archaea	Information systems	0	RYN_226	0	26.4023	0	0	0	8.15281	0	0	0	0	0	0
R86.130_R86_k127_1037712_1	K01902	succinyl-CoA synthetase [EC:6.2.1.5] [RN:R00405]	Citrate cycle (TCA cycle, Krebs cycle)	central carbon	TCA	RYN_225	0	1.32757	0	7.12041	0	26.0541	0	12.4175	0	8.39324	0	0
R86.130_R86_k127_2158752_8	CE10	CE10 arylesterase (EC 3.1.1.-); carboxyl esterase (EC 3.1.1.3); acetylcholinesterase (EC 3.1.1.7); cholinesterase (EC 3.1.1.8); sterol esterase (EC 3.1.1.13); brefeldin A esterase (EC 3.1.1.-).	Carbohydrate Esterases	CAZY	0	RYN_225	0	0	0	4.366	0	30.0146	0	2.62909	0	1.91755	0	0
R86.130_R86_k127_2170468_24	K14727	oxoadipate enol-lactonase / 4-carboxymuconolactone decarboxylase [EC:3.1.1.24 4.1.1.44]	Catechol ortho-cleavage, catechol => 3-oxoadipate	hydrocarbon degradation	0	RYN_225	0	0	0	9.33996	0	24.97	0	0	0	0	0	0
R94.24_R94_k127_136503_15	K02909	large subunit ribosomal protein L31	Ribosome, bacteria	Information systems	0	RYN_182	0	0	0	28.3673	8.91963	5.90952	1.80975	0	0	0	0.815198	0
R86.130_R86_k127_1170428_36	K01999	livK; branched-chain amino acid transport system substrate-binding protein	Branched-chain amino acid transport system	0	0	RYN_225	0	8.58244	0	9.76608	0	15.9011	0	11.0052	0	29.8593	0	0.564912
R110.40_R110_k127_690264_1	K00855	phosphoribulokinase [EC:2.7.1.19] [RN:R01523]	Reductive pentose phosphate cycle (Calvin cycle)	C1	0	RYN_342	0	20.7545	0	12.7675	0	0.685717	0	0	0	0	0	5.59089
R110.16_R110_k127_1347122_12	CE4	CE4 acetyl xylan esterase (EC 3.1.1.72); chitin deacetylase (EC 3.5.1.41); chitooligosaccharide deacetylase (EC 3.5.1.-); peptidoglycan GlcNAc deacetylase (EC 3.5.1.-); peptidoglycan N-acetylmuramic acid deacetylase (EC 3.5.1.-).	Carbohydrate Esterases	CAZY	Chitin Oligo Cleavage	RYN_220	0	0	0	4.04355	0	30.1143	0	4.90591	0	7.57729	0	0
R110.16_R110_k127_775215_3	K02911	large subunit ribosomal protein L32	Ribosome, bacteria	Information systems	0	RYN_220	0	0	0	2.31549	0	31.8363	0	16.1123	0	14.6443	0	0
R90.42_R90_k127_550797_59	K02992	small subunit ribosomal protein S7	Ribosome, archaea	Information systems	0	RYN_164	0	13.1363	0	10.6537	0	10.2537	0	0	0	2.39571	0	2.81014
R94.69_R94_k127_499557_4	U69	Self-processing occurs at the Ser846|+|Ala bond.	Self-processing peptidases	Peptidase	0	RYN_265	0	2.12752	0	3.86501	0	27.9939	0	0.591088	0	0.194002	0	0
R86.130_R86_k127_843171_4	K00334	nuoE; NADH-quinone oxidoreductase subunit E [EC:7.1.1.2]	NADH:quinone oxidoreductase, prokaryotes	Electron transport Chain	0	RYN_225	0	0	0	0	0	33.8441	0	0	0	2.91329	0	0
R110.16_R110_k127_2435197_8	K01714	4-hydroxy-tetrahydrodipicolinate synthase [EC:4.3.3.7] [RN:R10147]	Lysine biosynthesis, DAP aminotransferase pathway, aspartate => lysine	Amino Acid	0	RYN_220	0	0	0	6.23819	0	27.569	0	4.53162	0	1.56561	0	0.734575
R110.16_R110_k127_1999170_18	K00145	N-acetyl-gamma-glutamyl-phosphate reductase [EC:1.2.1.38] [RN:R03443]	Ornithine biosynthesis, glutamate => ornithine	Amino Acid	0	RYN_220	0	3.77257	0	1.11894	0	28.8461	0	0	0	0	0	0
R110.16_R110_k127_1264695_27	M20F	Catlytic type: Metallo; non-specific dipeptidase ; eukaryotic	Exopeptidases: carboxypeptidases, dipeptidases and a specialised aminopeptidase	Peptidase	0	RYN_220	0	0	0	1.4368	0	32.1018	0	3.07629	0	3.63482	0	0
R86.70_R86_k127_333685_20	K03518	carbon-monoxide dehydrogenase small subunit	Acetyl-CoA pathway	C1	0	RYN_151	0	33.4476	0	0	0	0	0	0	0	0	0	0
R110.16_R110_k127_459289_44	M20A	Catlytic type: Metallo; glutamate carboxypeptidase	Exopeptidases: carboxypeptidases, dipeptidases and a specialised aminopeptidase	Peptidase	0	RYN_220	0	0	0	0	0	33.4159	0	0	0	0.74866	0	0.878168
R93.161_R93_k127_1775594_6	K02946	small subunit ribosomal protein S10	Ribosome, archaea	Information systems	0	RYN_173	0	0	1.03049	11.055	11.655	22.3526	0.684531	0	0	0	6.78361	2.1441
R86.130_R86_k127_1269980_9	K02276	coxC; cytochrome c oxidase subunit III [EC:1.9.3.1]	Cytochrome c oxidase, prokaryotes	Oxygen	0	RYN_225	0	0	0	0.646098	0	32.7574	0	1.0375	0	8.6265	0	0
R110.16_R110_k127_1766000_2	K03523	bioY; biotin transport system substrate-specific component	Biotin transport system	0	0	RYN_220	0	0	0	2.7437	0	30.6506	0	0	0	0	0	0.565396
R110.131_R110_k127_252744_1	I87	Inhibitors, specificity unknown; HflC (Escherichia coli); The factor that influences bacteriophage lambda to remain in the lysogenic stage or to lyse the host cell is transcription factor CII. Degradation of CII by the host FtsH peptidase promotes lysis	Inhibitors, specificity unknown	Peptidase	0	RYN_2	0	0	0	33.2546	0	0	0	0.163303	0	0	0	0
R114.239_R114_k127_2392981_3	K03046	rpoC; DNA-directed RNA polymerase subunit beta' [EC:2.7.7.6]	RNA polymerase, bacteria	Information systems	0	RYN_486	0	0	0.564752	18.5322	0	14.7002	0.750305	0.76305	0	0	0	2.35012
R94.28_R94_k127_274770_41	K02996	small subunit ribosomal protein S9	Ribosome, archaea	Information systems	0	RYN_607	0	33.1838	0	0	0	0	0	21.8632	0	0	0	0
R110.117_R110_k127_17151_4	K02952	small subunit ribosomal protein S13	Ribosome, archaea	Information systems	0	RYN_344	0	15.3533	0	3.18764	0	14.6092	0	0	0	0	0	0
R90.98_R90_k127_150316_1	K02945	small subunit ribosomal protein S1	Ribosome, bacteria	Information systems	0	RYN_229	0	0	0	33.0349	0	0	0	5.01235	0	0.731159	0	0
R110.84_R110_k127_479369_2	K02916	large subunit ribosomal protein L35	Ribosome, bacteria	Information systems	0	RYN_59	0	1.98907	0	6.19455	0	24.8413	0	0	0	0	3.91631	0
R86.66_R86_k127_260862_8	K09810	ABC.LPT.A; lipoprotein-releasing system ATP-binding protein [EC:3.6.3.-]	Lipoprotein-releasing system	0	0	RYN_18	0	13.4312	0	18.3692	0	1.14109	0	7.81853	0	0.622091	0	1.09456
R86.130_R86_k127_1269980_11	K03890	qcrA; ubiquinol-cytochrome c reductase iron-sulfur subunit	Cytochrome bc1 complex respiratory unit	Oxygen	0	RYN_225	0	1.02719	0	5.3316	0	26.5732	0	6.37354	0	0.999099	0	0
R110.16_R110_k127_136875_2	C82A	Catlytic type: Cysteine; hydrolyse the L-Lys(3)-D-Ala(4) bonds of bacterial cell wall components; protein showed cell-wall cross-linking activity	Hydrolase (and transfer) bacterial cell wall peptides	Peptidase	0	RYN_220	0	0	0	3.98305	0	28.8488	0	3.0457	0	1.59941	0	0.938043
R118.51_R118_k127_5618164_2	K00382	2-oxoglutarate dehydrogenase complex [EC:1.2.4.2 2.3.1.61 1.8.1.4] [RN:R00621 R03316 R02570 R07618]	Citrate cycle (TCA cycle, Krebs cycle)	central carbon	TCA	RYN_253	0	0	0	32.3516	0	0.452042	10.7979	24.7783	0.108214	15.5257	2.99316	32.3037
R94.132_R94_k127_57499_9	K02867	large subunit ribosomal protein L11	Ribosome, archaea	Information systems	0	RYN_347	0	9.70408	0	4.7406	0	18.3318	0	1.26874	0	0	0	0
R110.16_R110_k127_1705189_10	K00390	phosphoadenosine phosphosulfate reductase [EC:1.8.4.8] [RN:R02021]	Assimilatory sulfate reduction, sulfate => H2S	Sulfur	0	RYN_220	0	0	0	0	0	32.7605	0	0	0	0	0	0
R118.108_R118_k127_2680289_1	K03043	rpoB; DNA-directed RNA polymerase subunit beta [EC:2.7.7.6]	RNA polymerase, bacteria	Information systems	0	RYN_492	0.686208	4.76139	0.851369	12.4644	15.0012	15.5125	1.80975	0	1.41468	0	4.48359	0.708565
R110.16_R110_k127_2216969_6	K01624	fructose-bisphosphate aldolase [EC:4.1.2.13] [RN:R01070]	Gluconeogenesis, oxaloacetate => fructose-6P	central carbon	glycolysis	RYN_220	0	0.188787	0	3.91958	0	28.6297	0	0	0	3.85611	0	0.646167
R89.124_R89_k127_1115975_107	K02939	large subunit ribosomal protein L9	Ribosome, bacteria	Information systems	0	RYN_89	35.7268	0	12.2884	26.5872	24.2437	6.09256	18.658	0	23.336	1.24556	2.52134	0
R110.16_R110_k127_2209631_15	K00162	pyruvate dehydrogenase complex [EC:1.2.4.1 2.3.1.12 1.8.1.4] [RN:R00209]	Pyruvate oxidation, pyruvate => acetyl-CoA	pyruvate metabolism	0	RYN_220	0	0.780343	0	6.48058	0	25.4083	0	0.216802	0	2.27702	0	0.667728
R90.122_R90_k127_1552417_19	C60A	Catlytic type: Cysteine; consensus cleavage site is LPXT-G; catalyzes the formation of an amide bond between the new C-terminal Thr and a cell wall pentaglycine cross-bridge	Bacterial peptidases with strong transferase activity	Peptidase	0	RYN_427	0	21.4548	0	11.1361	0	0	0	4.93892	0	2.68305	0	0
R86.130_R86_k127_1438830_3	K01647	citrate synthase [EC:2.3.3.1] [RN:R00351]	Citrate cycle (TCA cycle, Krebs cycle)	central carbon	TCA	RYN_225	0	10.3486	0	0	0	22.2185	0	0.584774	0	2.04725	0	0
R110.16_R110_k127_1782571_45	GT41	GT41 UDP-GlcNAc: peptide beta-N-acetylglucosaminyltransferase (EC 2.4.1.255); UDP-Glc: peptide N-beta-glucosyltransferase (EC 2.4.1.-)	GlycosylTransferases	CAZY	0	RYN_220	0	0	0	0	0	32.4745	0	6.35738	0	2.27625	0	0
R86.187_R86_k127_412031_51	K02913	large subunit ribosomal protein L33	Ribosome, bacteria	Information systems	0	RYN_441	0	32.3641	0	0	0	0	0	0	0	1.8161	0	0
R86.130_R86_k127_2036209_95	K02108	ATPF0A; F-type H+-transporting ATPase subunit a	F-type ATPase, prokaryotes and chloroplasts	Electron transport Chain	0	RYN_225	0	0	0	12.2004	0	20.0946	0	2.44893	0	2.85783	0	0
R110.16_R110_k127_1999170_4	K01940	argininosuccinate synthase [EC:6.3.4.5] [RN:R01954]	Urea cycle	Amino Acid	0	RYN_220	0	0	0	0	0	32.2356	0	1.61351	0	3.29511	0	0
R86.92_R86_k127_1323427_1	S49C	Catlytic type: Serine; hydrolyzes the N-blocked p-nitrophenyl esters of Gly, Ala, Phe, Val, Leu and Trp; prefers hydrophobic amino acids on either side of the scissile bond and will not cleave a peptide containing fewer than six amino acids; destruction of cleaved signal pepides in the periplasmic space	Endopeptidases	Peptidase	0	RYN_346	0	32.1976	0	0	0	0	0	0	0	0	0	0
R86.130_R86_k127_1034649_26	GH5	GH5 endo-beta-1,4-glucanase / cellulase (EC 3.2.1.4); endo-beta-1,4-xylanase (EC 3.2.1.8); beta-glucosidase (EC 3.2.1.21); beta-mannosidase (EC 3.2.1.25); beta-glucosylceramidase (EC 3.2.1.45); glucan beta-1,3-glucosidase (EC 3.2.1.58); licheninase (EC 3.2.1.73); exo-beta-1,4-glucanase / cellodextrinase (EC 3.2.1.74); glucan endo-1,6-beta-glucosidase (EC 3.2.1.75); mannan endo-beta-1,4-mannosidas…	Glycoside Hydrolases	CAZY	Amorphous Cellulose Backbone Cleavage, Amorphous Cellulose Oligo Cleavage, Xyloglucan Backbone Cleavage (Hemicellulose), Xylan Backbone Cleavage (Hemicellulose), Beta-mannan Backbone Cleavage (Hemicellulose), Mixed-Linkage glucans Backbone Cleavage (Hemicellulose), Chitin Oligo Cleavage	RYN_225	0	7.82015	0	15.4377	0	8.92024	0	6.83855	0	9.16499	0	0
R86.130_R86_k127_2266758_19	K00966	GMPP; Man-1P -> GDP-Man [EC:2.7.7.13]	Nucleotide sugar biosynthesis, eukaryotes	Information systems	Nucleotide	RYN_225	0	0	0	8.04905	0	24.1283	0	3.60702	0	3.68313	0	0
R110.16_R110_k127_1863927_1	K00789	S-adenosylmethionine synthetase [EC:2.5.1.6] [RN:R00177]	Cysteine biosynthesis, methionine => cysteine	Amino Acid	0	RYN_220	0	1.32719	0	0.344437	0	30.4864	0	5.25442	0	1.45226	0	0
R110.16_R110_k127_361028_8	K04567	KARS; lysyl-tRNA synthetase, class II [EC:6.1.1.6]	Aminoacyl-tRNA biosynthesis, eukaryotes	Information systems	0	RYN_220	0	0	0	1.87703	0	30.1723	0	1.18201	0	3.56914	0	0.182024
R86.45_R86_k127_224694_2	K02902	large subunit ribosomal protein L28	Ribosome, bacteria	Information systems	0	RYN_228	0	20.8584	0	0	0	11.1642	0	0	0	0	0	0
R93.161_R93_k127_293726_11	K00616	transaldolase [EC:2.2.1.2] [RN:R01827]	Pentose phosphate pathway (Pentose phosphate cycle)	central carbon	pentose pathway	RYN_173	0	0	0	12.6873	7.81906	19.1885	0.178071	0	0	0.951001	0.320847	0.557756
R86.130_R86_k127_653381_36	K00957	sulfate adenylyltransferase [EC:2.7.7.4] [RN:R00529]	Assimilatory sulfate reduction, sulfate => H2S	Sulfur	0	RYN_225	0	0	0	3.50618	0	28.2464	0	0.117296	0	0.615966	0	0
R94.132_R94_k127_1388966_21	K02902	large subunit ribosomal protein L28	Ribosome, bacteria	Information systems	0	RYN_347	0	6.93197	0	0	0	24.7351	0	0	0	0	0	0
R86.130_R86_k127_1028101_30	M28F	Catlytic type: Metallo; able to release a variety of N-terminal amino acids	Aminopeptidases and carboxypeptidases	Peptidase	0	RYN_225	0	13.158	0	16.7697	0	1.62701	0	11.4375	0	20.9079	0	1.33771
R86.66_R86_k127_649761_1	K01945	phosphoribosylamine--glycine ligase [EC:6.3.4.13] [RN:R04144]	Inosine monophosphate biosynthesis, PRPP + glutamine => IMP	Information systems	Nucleotide	RYN_18	0	13.1199	0	18.4267	0	0	2.53003	5.57485	0	0	0	3.30191
R86.130_R86_k127_2224931_43	C26	Catlytic type: Cysteine; gamma-linked glutamate bonds	Omega peptidase gamma-glutamyl hydrolase	Peptidase	0	RYN_225	0	0	0	2.05778	0	29.4717	0	4.22226	0	3.3741	0	0
R110.87_R110_k127_1595526_5	K02911	large subunit ribosomal protein L32	Ribosome, bacteria	Information systems	0	RYN_120	0	0	0	8.80397	0	22.6965	0	36.5216	0	0	0	0
R110.117_R110_k127_199454_1	K02906	large subunit ribosomal protein L3	Ribosome, archaea	Information systems	0	RYN_344	0	1.70995	0	8.87549	0	20.847	0	0	0	0	0	0
R93.3_R93_k127_2651343_1	K02935	large subunit ribosomal protein L7/L12	Ribosome, bacteria	Information systems	0	RYN_175	97.4455	1.71248	46.0122	22.5178	29.6257	7.12902	23.7034	0	41.934	3.33132	2.80978	0
R86.130_R86_k127_843171_1	K00337	nuoH; NADH-quinone oxidoreductase subunit H [EC:7.1.1.2]	NADH:quinone oxidoreductase, prokaryotes	Electron transport Chain	0	RYN_225	0	0	0	3.85848	0	27.4299	0	2.06531	0	2.95793	0	0
R94.27_R94_k127_6509_22	K02954	small subunit ribosomal protein S14	Ribosome, archaea	Information systems	0	RYN_183	0	31.2875	0	0	0	0	0	0	0	0	0	0
R94.69_R94_k127_840145_5	S14	Catlytic type: Serine; cleaves preferentially after nonpolar residues; involved in quality control and the regulatory degradation of specific proteins	Endopeptidase Clp and its homologues	Peptidase	0	RYN_265	0	0	0	3.57661	0	27.6613	0	0	0	5.02672	0	0
R90.7_R90_k127_2379602_2	K02899	large subunit ribosomal protein L27	Ribosome, bacteria	Information systems	0	RYN_508	0	31.2109	0	0	0	0	0	2.3649	0	0	0	0
R110.16_R110_k127_1550344_16	K01679	fumarate hydratase [EC:4.2.1.2] [RN:R01082]	Citrate cycle (TCA cycle, Krebs cycle)	central carbon	TCA	RYN_220	0	0	0	0	0	31.114	0	1.0767	0	1.21161	0	0
R86.130_R86_k127_319346_58	M24A	Catlytic type: Metallo; cleave the Met-Xaa (where Xaa is any amino acid) bond in the removal of the initiating N-terminal methionine from newly synthesized proteins; essential for the removal of the initiating methionine of many proteins, acting co-translationally in association with the ribosomes	Exopeptidases that require co-catalytic ions of cobalt or manganese	Peptidase	0	RYN_225	0	0	0	1.7015	0	29.2428	0	1.43118	0	2.04973	0	0
R110.16_R110_k127_2338585_3	K00886	polyphosphate glucokinase [EC:2.7.1.63] [RN:R02189]	Nucleotide sugar biosynthesis, glucose => UDP-glucose	Information systems	Nucleotide	RYN_220	0	0	0	0.543529	0	30.3595	0	1.16373	0	3.05559	0	0
R93.21_R93_k127_1660396_1	K02956	small subunit ribosomal protein S15	Ribosome, archaea	Information systems	0	RYN_510	1.05188	0	2.0881	26.354	3.72896	4.52934	0	0	1.08428	0	0	0
R94.132_R94_k127_1306834_1	K03043	rpoB; DNA-directed RNA polymerase subunit beta [EC:2.7.7.6]	RNA polymerase, bacteria	Information systems	0	RYN_347	0	16.9821	0	0	0	13.7488	0	0	0	0	0	0.976897
R86.130_R86_k127_1450117_14	K00330	nuoA; NADH-quinone oxidoreductase subunit A [EC:7.1.1.2]	NADH:quinone oxidoreductase, prokaryotes	Electron transport Chain	0	RYN_225	0	3.64038	0	1.07973	0	25.9796	0	2.88972	0	0	0	0
R110.16_R110_k127_2267148_16	M17	Catlytic type: Metallo; any N-terminal amino acid can be released from dipeptides and polypeptides, although there is a preference for leucine; bonds with proline in P1 are not cleaved; maximally active between pH 9 and 9.5	Aminopeptidases	Peptidase	0	RYN_220	0	0	0	2.52355	0	28.0771	0	0.995305	0	1.12001	0	0
R86.130_R86_k127_1291867_1	A31	Catlytic type: Aspartate; HycI endopeptidase releases a 32-residue C-terminal peptide by cleavage of an -Arg-Met- bond;HybD cleaves following the equivalent -His-Met- bond in hydrogenase 2, removing 15 residues; HycI and HybD are in the processing of the precursors of bacterial hydrogenases to their active forms	Endopeptidases	Peptidase	0	RYN_225	0	1.21882	0	8.47723	0	20.8756	0	9.61694	0	5.15691	0	0
R86.130_R86_k127_2425981_13	S33	Catlytic type: Serine; releases an N-terminal residue from a peptide, preferably (but not exclusively) a proline; secreted or periplasmic enzymes;Prolyl aminopeptidase may confer a selective advantage allowing a bacterium to utilize proline-rich substrates	Exopeptidases that act at the N-terminus of peptides	Peptidase	0	RYN_225	0	13.011	0	1.95492	0	15.5774	0	9.41761	0	3.9964	0	0
R86.130_R86_k127_2071229_4	K11175	phosphoribosylglycinamide formyltransferase [EC:2.1.2.2] [RN:R04325]	Inosine monophosphate biosynthesis, PRPP + glutamine => IMP	Information systems	Nucleotide	RYN_225	0	0	0	1.64712	0	28.8745	0	4.05559	0	0	0	0
R110.117_R110_k127_997766_5	M41	Catlytic type: Metallo; degrades a given membrane bound substrate molecule progressively from either N-terminus or C-terminus ; a member is FtsH peptidase (Escherichia coli)	ATP-dependent metalloendopeptidases	Peptidase	0	RYN_344	0	0.806858	0	12.7733	0	16.9146	0	0	0	0	0	0.517812
R86.130_R86_k127_653381_7	K00252	glutaryl-CoA dehydrogenase [EC:1.3.8.6] [RN:R02488]	Lysine degradation, lysine => saccharopine => acetoacetyl-CoA	Amino Acid	0	RYN_225	0	0	0	4.38135	0	26.0862	0	1.42386	0	0.439838	0	0
R110.16_R110_k127_2028734_23	CE7	CE7 acetyl xylan esterase (EC 3.1.1.72); cephalosporin-C deacetylase (EC 3.1.1.41).	Carbohydrate Esterases	CAZY	0	RYN_220	0	0	0	0	0	30.4235	0	0	0	1.11816	0	0
R110.16_R110_k127_843470_2	K01937	CTP synthase [EC:6.3.4.2] [RN:R00571 R00573]	Pyrimidine ribonucleotide biosynthesis, UMP => UDP/UTP,CDP/CTP	Information systems	Nucleotide	RYN_220	0	0	0	2.6673	0	27.7134	0	3.3746	0	2.04477	0	0.399747
R90.26_R90_k127_1266741_53	K02913	large subunit ribosomal protein L33	Ribosome, bacteria	Information systems	0	RYN_362	0	0	0	30.3071	0	0	0	0	0	0	0	0
R86.130_R86_k127_854609_31	K01714	4-hydroxy-tetrahydrodipicolinate synthase [EC:4.3.3.7] [RN:R10147]	Lysine biosynthesis, DAP aminotransferase pathway, aspartate => lysine	Amino Acid	0	RYN_225	0	12.4477	0	6.05717	0	11.7982	0	4.21485	0	2.83766	0	0
R110.16_R110_k127_944769_8	K00925	acetate kinase [EC:2.7.2.1] [RN:R00315]	Phosphate acetyltransferase-acetate kinase pathway, acetyl-CoA => acetate	pyruvate metabolism	0	RYN_220	0	0	0	0	0	30.285	0	0	0	0.980823	0	0
R110.16_R110_k127_333168_8	K00451	homogentisate 1,2-dioxygenase [EC:1.13.11.5] [RN:R02519]	Tyrosine degradation, tyrosine => homogentisate	Amino Acid	0	RYN_220	0	0	0	0.915264	0	29.3631	0	1.63303	0	0.428783	0	0
R110.16_R110_k127_333955_8	I04	Inhibitors of serine and cysteine endopeptidases	Inhibitors of serine and cysteine endopeptidases	Peptidase	0	RYN_220	0	0	0	1.31195	0	28.9363	0	1.34596	0	1.84386	0	0.180235
R110.16_R110_k127_701307_30	K01733	threonine synthase [EC:4.2.3.1] [RN:R01466]	Threonine biosynthesis, aspartate => homoserine => threonine	Amino Acid	0	RYN_220	0	0	0	0.463993	0	29.7712	0	3.14589	0	1.73897	0	0
R110.16_R110_k127_1547591_15	S53	Catlytic type: Serine; preferences for hydrophobic residues in the P1 and P2 positions; secreted proteins	Acid-acting endopeptidases and a tripeptidyl-peptidase	Peptidase	0	RYN_220	0	2.8931	0	0.414251	0	26.8763	0	4.98902	0	2.91103	0	0.512189
R117.18_R117_k127_228550_1	K02919	large subunit ribosomal protein L36	Ribosome, bacteria	Information systems	0	RYN_561	0	0	0	3.45328	0	26.7075	3.6351	0	0	0	0	2.84648
R86.130_R86_k127_1170428_13	K01609	indole-3-glycerol phosphate synthase [EC:4.1.1.48] [RN:R03508]	Tryptophan biosynthesis, chorismate => tryptophan	Amino Acid	0	RYN_225	0	1.1969	0	7.95197	0	20.9271	0	0	0	0.698502	0	0
R86.130_R86_k127_17835_6	A31	Catlytic type: Aspartate; HycI endopeptidase releases a 32-residue C-terminal peptide by cleavage of an -Arg-Met- bond;HybD cleaves following the equivalent -His-Met- bond in hydrogenase 2, removing 15 residues; HycI and HybD are in the processing of the precursors of bacterial hydrogenases to their active forms	Endopeptidases	Peptidase	0	RYN_225	0	17.8098	0	6.16278	0	6.05239	0	13.1949	0	1.23735	0	0
R86.130_R86_k127_1028101_46	K00058	D-3-phosphoglycerate dehydrogenase [EC:1.1.1.95] [RN:R01513]	Serine biosynthesis, glycerate-3P => serine	Amino Acid	0	RYN_225	0	0.485689	0	7.43683	0	22.0966	0	2.83371	0	2.48014	0	0
R110.16_R110_k127_664506_26	M48B	Catlytic type: Metallo; requirement for substrates that are prenylated at a C-terminal motif known as CAAX, in which A is an aliphatic residue, and the lipid is attached to the cysteine residue; Eukaryotic	Metallo-endopeptidases	Peptidase	0	RYN_220	0	0	0	1.16448	0	28.8192	0	3.73983	0	1.30928	0	0
R86.35_R86_k127_1376505_2	M17	Catlytic type: Metallo; any N-terminal amino acid can be released from dipeptides and polypeptides, although there is a preference for leucine; bonds with proline in P1 are not cleaved; maximally active between pH 9 and 9.5	Aminopeptidases	Peptidase	0	RYN_11	0	3.17783	0	0	0	26.7284	0	0	0	0	0	0
R86.130_R86_k127_843171_41	CE10	CE10 arylesterase (EC 3.1.1.-); carboxyl esterase (EC 3.1.1.3); acetylcholinesterase (EC 3.1.1.7); cholinesterase (EC 3.1.1.8); sterol esterase (EC 3.1.1.13); brefeldin A esterase (EC 3.1.1.-).	Carbohydrate Esterases	CAZY	0	RYN_225	0	1.4226	0	16.0601	0	12.3732	0	29.0501	0	6.74553	0	0
R110.16_R110_k127_123521_12	K00281	glycine cleavage system [RN:R01221]	Photorespiration	Photosynthesis	0	RYN_220	0	0	0	0	0	29.8555	0	3.11179	0	1.75084	0	0.22819
R110.16_R110_k127_792265_4	K00331	nuoB; NADH-quinone oxidoreductase subunit B [EC:7.1.1.2]	NADH:quinone oxidoreductase, prokaryotes	Electron transport Chain	0	RYN_220	0	2.0896	0	2.16921	0	25.4755	0	3.09628	0	4.06493	0	0.596013
R86.45_R86_k127_996817_3	K02871	large subunit ribosomal protein L13	Ribosome, archaea	Information systems	0	RYN_228	0	0.87106	0	0	0	28.7506	0	0.968023	0	0	0	0
R93.161_R93_k127_1775594_10	K02886	large subunit ribosomal protein L2	Ribosome, archaea	Information systems	0	RYN_173	0	0	1.14306	15.148	7.25797	14.4634	0	0	0	0.337931	3.64833	0
R110.16_R110_k127_792265_22	K01990	ABC-2.A; ABC-2 type transport system ATP-binding protein	ABC-2 type transport system	0	0	RYN_220	0	0.797272	0	2.48294	0	26.3151	0	2.32581	0	2.90802	0	0
R86.130_R86_k127_653381_31	K00948	ribose-phosphate pyrophosphokinase [EC:2.7.6.1] [RN:R01049]	PRPP biosynthesis, ribose 5P => PRPP	central carbon	pentose pathway	RYN_225	0	0	0	1.9772	0	27.5248	0	14.2874	0	0.555768	0	0
R86.130_R86_k127_1142143_2	K00338	nuoI; NADH-quinone oxidoreductase subunit I [EC:7.1.1.2]	NADH:quinone oxidoreductase, prokaryotes	Electron transport Chain	0	RYN_225	0	3.8847	0	0.672115	0	24.8354	0	3.95736	0	1.88924	0	0
R110.40_R110_k127_205971_2	K02867	large subunit ribosomal protein L11	Ribosome, archaea	Information systems	0	RYN_342	0	9.07952	0	3.2989	0	17.009	0	0	0	0	0	0.776921
R94.13_R94_k127_377324_5	K02986	small subunit ribosomal protein S4	Ribosome, archaea	Information systems	0	RYN_230	0	0.308211	0	7.03896	0	21.9955	0	8.90551	0	0	0	2.10985
R110.16_R110_k127_1289528_18	K00525	ribonucleoside-diphosphate reductase [EC:1.17.4.1] [RN:R02024]	Pyrimidine deoxyribonuleotide biosynthesis, CDP/CTP => dCDP/dCTP,dTDP/dTTP	Information systems	Nucleotide	RYN_220	0	0.265575	0	1.58523	0	27.4815	0	1.43879	0	1.54988	0	0
R110.16_R110_k127_1157750_4	C40	Catlytic type: Cysteine; hydrolyses substrates of the general structure L-Ala-gamma-D-GluL-Zaa-Yaa, in which Zaa is a di-amino acid such as L-lysine or diaminopimelic acid, and Yaa is D-Ala or D-Ala-D-Ala; expressed during sporulation, and is responsible for the degradation of bacterial cell wall components	Bacterial cell-wall modifying enzymes	Peptidase	0	RYN_220	0	0	0	0	0	29.3033	0	0.209802	0	3.0298	0	0
R86.130_R86_k127_2301082_43	U72	Pup (prokaryotic ubiquitin-like protein) tags bacterial protiens for degradation. ; In releasing Pup from conjugates, Dop acts as an isopeptidase. In degradation of Pup, Dop acts as an endopeptidase.	Isopeptidase and endopeptidases	Peptidase	0	RYN_225	0	1.52925	0	3.4396	0	24.328	0	7.43521	0	3.34672	0	0
R110.40_R110_k127_2038036_2	K02878	large subunit ribosomal protein L16	Ribosome, bacteria	Information systems	0	RYN_342	0	27.5628	0	0.922997	0	0.793156	0	0	0	0	0	0
R94.24_R94_k127_277462_10	K02914	large subunit ribosomal protein L34	Ribosome, bacteria	Information systems	0	RYN_182	0	0	0	29.2395	5.51632	0	0	0	0	0	2.77286	0
R90.98_R90_k127_550451_7	K02963	small subunit ribosomal protein S18	Ribosome, bacteria	Information systems	0	RYN_229	0	9.8105	0	13.579	0	5.8344	0	1.36282	0	0	0	0
R89.58_R89_k127_775652_5	K02990	small subunit ribosomal protein S6	Ribosome, bacteria	Information systems	0	RYN_155	20.3993	0	12.039	22.101	20.8479	7.122	7.2702	0	27.8472	11.6481	24.8888	5.69295
R94.132_R94_k127_26884_5	K03046	rpoC; DNA-directed RNA polymerase subunit beta' [EC:2.7.7.6]	RNA polymerase, bacteria	Information systems	0	RYN_347	0	11.2807	0	0.527496	0	17.3157	0	0	0	0	0	0.695689
R110.16_R110_k127_431276_2	S08A	Catlytic type: Serine; nonspecific peptidases with a preference to cleave after hydrophobic residues; secreted or attached to the cell wall	Serine endopeptidase subtilisin and its homologues	Peptidase	0	RYN_220	0	6.86789	0	3.97928	0	18.2373	0	0.887488	0	3.72843	0	0
R86.151_R86_k127_677844_4	S01C	Catlytic type: Serine; 3 types:trypsin-like where there is cleavage of amide substrates following Arg or Lys at P1, chymotrypsin-like where cleavage occurs following one of the hydrophobic amino acids at P1, and elastase-like with cleavage following an Ala at P1	Serine endopeptidases	Peptidase	0	RYN_576	0	3.29379	0	0	0.372162	25.7664	0.553738	0.070393	0	0	0	0.216803
R94.13_R94_k127_1371371_8	K02967	small subunit ribosomal protein S2	Ribosome, archaea	Information systems	0	RYN_230	0	0	0	2.27818	0	26.7553	0	0.203239	0	0	0	2.19084
R118.31_R118_k127_1214153_44	M79	Catlytic type: Metallo; cleaves at the -Cys(R)Xaa-Xaa-Xbb, in which Cys(R) is cysteine in which the thiol is substituted with a C15(farnesyl) or C20 (geranylgeranyl) side chain, Xaa is normally a small, aliphatic residue, and Xbb is any amino acid	Specialised endopeptidases that typically cleave a C-terminal tripeptide from an isoprenylated protein	Peptidase	0	RYN_368	0	23.8806	0	5.11547	0	0	0	0.421252	0	0	0	0
R94.63_R94_k127_280555_2	K02406	flagellin	Flagellar Assembly	Flagella Structure	0	RYN_471	0	23.7713	0	0.239582	0	4.9411	0	7.56616	0	0.673436	0	0
R94.132_R94_k127_1417432_1	K02406	flagellin	Flagellar Assembly	Flagella Structure	0	RYN_347	0	27.7104	0	0	0	1.2283	0	1.72146	0	0	0	0
R110.16_R110_k127_2338585_9	K02446	fructose-1,6-bisphosphatase [EC:3.1.3.11] [RN:R04780]	Gluconeogenesis, oxaloacetate => fructose-6P	central carbon	glycolysis	RYN_220	0	0	0	0.194268	0	28.7136	0	0.41594	0	1.36516	0	0
R86.130_R86_k127_737959_15	S01C	Catlytic type: Serine; 3 types:trypsin-like where there is cleavage of amide substrates following Arg or Lys at P1, chymotrypsin-like where cleavage occurs following one of the hydrophobic amino acids at P1, and elastase-like with cleavage following an Ala at P1	Serine endopeptidases	Peptidase	0	RYN_225	0	1.4345	0	7.63188	0	19.8348	0	3.98545	0	2.61614	0	0
R90.98_R90_k127_161634_4	K02864	large subunit ribosomal protein L10	Ribosome, archaea	Information systems	0	RYN_229	0	0	0	28.8911	0	0	0	1.2163	0	0.912468	0	0
R94.13_R94_k127_1616875_19	K02990	small subunit ribosomal protein S6	Ribosome, bacteria	Information systems	0	RYN_230	0	0	0	2.76262	0	26.114	0	1.47874	0	0	0	0
R93.114_R93_k127_1726172_2	K02963	small subunit ribosomal protein S18	Ribosome, bacteria	Information systems	0	RYN_169	41.3266	0	38.3289	28.8554	20.8148	0	6.2536	0	17.4587	2.38556	2.41451	0
R86.130_R86_k127_2086155_90	S01C	Catlytic type: Serine; 3 types:trypsin-like where there is cleavage of amide substrates following Arg or Lys at P1, chymotrypsin-like where cleavage occurs following one of the hydrophobic amino acids at P1, and elastase-like with cleavage following an Ala at P1	Serine endopeptidases	Peptidase	0	RYN_225	0	0	0	3.384	0	25.4447	0	4.30193	0	1.7835	0	0
R94.69_R94_k127_616192_1	K10543	xylF; D-xylose transport system substrate-binding protein	D-Xylose transport system	0	0	RYN_265	0	14.7627	0	11.4938	0	2.56069	0	0.11393	0	3.58975	0	0
R110.16_R110_k127_1289528_16	S24	Catlytic type: Serine; cleaves.at an Ala-Gly or a Cys-Gly bond	Two-domain proteins that undergo autolysis, separating the functional domains	Peptidase	0	RYN_220	0	4.00914	0	1.04047	0	23.6937	0	7.24006	0	4.38695	0	1.71528
R86.130_R86_k127_2071229_23	M20D	Catlytic type: Metallo; broad specificity; generally found in archaea	Exopeptidases: carboxypeptidases, dipeptidases and a specialised aminopeptidase	Peptidase	0	RYN_225	0	1.96734	0	4.66809	0	22.0628	0	3.51376	0	3.69041	0	0
R86.155_R86_k127_2000899_39	K02916	large subunit ribosomal protein L35	Ribosome, bacteria	Information systems	0	RYN_226	0	0	0	14.4539	0	14.195	0	0	0	0	0	0
R94.24_R94_k127_694177_14	K02968	small subunit ribosomal protein S20	Ribosome, bacteria	Information systems	0	RYN_182	0	0	0	15.4069	2.90668	13.2396	0	0	0	0	2.92217	0
R86.130_R86_k127_1697768_14	K03520	carbon-monoxide dehydrogenase large subunit	Acetyl-CoA pathway	C1	0	RYN_225	0	10.2396	0	8.03505	0	10.3571	0	9.45299	0	15.2923	0	0
R86.130_R86_k127_1648316_42	K00627	pyruvate dehydrogenase complex [EC:1.2.4.1 2.3.1.12 1.8.1.4] [RN:R00209]	Pyruvate oxidation, pyruvate => acetyl-CoA	pyruvate metabolism	0	RYN_225	0	2.41847	0	5.57912	0	20.6154	0	2.837	0	7.05701	0	0
R86.130_R86_k127_1867208_3	K01937	CTP synthase [EC:6.3.4.2] [RN:R00571 R00573]	Pyrimidine ribonucleotide biosynthesis, UMP => UDP/UTP,CDP/CTP	Information systems	Nucleotide	RYN_225	0	3.32655	0	3.9296	0	21.2841	0	2.16712	0	1.67358	0	0
R86.155_R86_k127_824985_7	K02867	large subunit ribosomal protein L11	Ribosome, archaea	Information systems	0	RYN_226	0	8.44668	0	7.38397	0	12.6905	0	0	0	0	0	0
R110.16_R110_k127_1547591_3	K00147	glutamate-5-semialdehyde dehydrogenase [EC:1.2.1.41] [RN:R03313]	Proline biosynthesis, glutamate => proline	Amino Acid	0	RYN_220	0	0	0	0.909033	0	27.6009	0	0	0	2.12932	0	0
R110.16_R110_k127_944769_9	K00873	pyruvate kinase [EC:2.7.1.40] [RN:R00200]	Adenine ribonucleotide biosynthesis, IMP => ADP,ATP	Information systems	Nucleotide	RYN_220	0	1.08622	0	0	0	27.3737	0	0	0	1.58478	0	0.464731
R110.16_R110_k127_245738_8	K02113	ATPF1D; F-type H+-transporting ATPase subunit delta	F-type ATPase, prokaryotes and chloroplasts	Electron transport Chain	0	RYN_220	0	0	0	0.731877	0	27.6726	0	5.61507	0	9.94323	0	0
R90.98_R90_k127_424157_1	K02867	large subunit ribosomal protein L11	Ribosome, archaea	Information systems	0	RYN_229	0	0	0	28.3994	0	0	0	0	0	0	0	0
R110.16_R110_k127_1349781_7	GH13	GH13 alpha-amylase (EC 3.2.1.1); pullulanase (EC 3.2.1.41); cyclomaltodextrin glucanotransferase (EC 2.4.1.19); cyclomaltodextrinase (EC 3.2.1.54); trehalose-6-phosphate hydrolase (EC 3.2.1.93); oligo-alpha-glucosidase (EC 3.2.1.10); maltogenic amylase (EC 3.2.1.133); neopullulanase (EC 3.2.1.135); alpha-glucosidase (EC 3.2.1.20); maltotetraose-forming alpha-amylase (EC 3.2.1.60); isoamylase (EC …	Glycoside Hydrolases	CAZY	Starch Backbone Cleavage	RYN_220	0	0	0	0.118235	0	28.2455	0	4.68326	0	3.32345	0	0
R90.156_R90_k127_138110_46	K02902	large subunit ribosomal protein L28	Ribosome, bacteria	Information systems	0	RYN_19	0	0	0	28.3133	0	0	0	0	0	0	0	0
R94.24_R94_k127_1165605_1	K03043	rpoB; DNA-directed RNA polymerase subunit beta [EC:2.7.7.6]	RNA polymerase, bacteria	Information systems	0	RYN_182	1.31654	0.52957	1.08894	11.5446	9.16148	16.2194	1.63962	0.882779	1.88484	0.643862	3.04114	0.453145
R110.16_R110_k127_2212077_7	K01638	malate synthase [EC:2.3.3.9] [RN:R00472]	Glyoxylate cycle	central carbon	glycolysis	RYN_220	0	0	0	0.745035	0	27.5298	0	1.26284	0	1.0471	0	0.409413
R94.132_R94_k127_1441139_3	K02948	small subunit ribosomal protein S11	Ribosome, archaea	Information systems	0	RYN_347	0	11.7826	0	0	0	16.4232	0	14.5264	0	0	0	1.89041
R110.16_R110_k127_66930_18	K01251	adenosylhomocysteinase [EC:3.3.1.1] [RN:R00192]	Methionine degradation	Amino Acid	0	RYN_220	0	5.31881	0	1.5184	0	21.3513	0	8.34912	0	3.49203	0	0.910245
R110.16_R110_k127_228547_26	K03518	carbon-monoxide dehydrogenase small subunit	Acetyl-CoA pathway	C1	0	RYN_220	0	0	0	0.815846	0	27.3421	0	0	0	1.71994	0	0
R117.75_R117_k127_3454742_4	K02909	large subunit ribosomal protein L31	Ribosome, bacteria	Information systems	0	RYN_194	3.96413	0	7.86919	28.14	16.3951	0	12.1971	0	4.0862	0	7.84881	0
R86.130_R86_k127_1119_26	K04517	prephenate dehydrogenase [EC:1.3.1.12] [RN:R01728]	Tyrosine biosynthesis, chorismate => tyrosine	Amino Acid	0	RYN_225	0	4.51118	0	5.04328	0	18.5735	0	3.08514	0	1.51886	0	0
R86.130_R86_k127_116942_8	K02065	mlaF, linL, mkl; phospholipid/cholesterol/gamma-HCH transport system ATP-binding protein	Mce transport system	0	0	RYN_225	0	7.53973	0	10.2353	0	10.3476	0	4.61921	0	8.46181	0	0
R86.130_R86_k127_1350881_23	M50B	Catlytic type: Metallo; activates the factor sigmaK precursor by cleaving off a 20-residue propeptide; cleavage occurs within, or very close to, membranes	Metallo-endopeptidases	Peptidase	0	RYN_225	0	15.3757	0	5.66374	0	7.07928	0	9.92162	0	14.4728	0	1.69764
R110.16_R110_k127_1687775_17	U72	Pup (prokaryotic ubiquitin-like protein) tags bacterial protiens for degradation. ; In releasing Pup from conjugates, Dop acts as an isopeptidase. In degradation of Pup, Dop acts as an endopeptidase.	Isopeptidase and endopeptidases	Peptidase	0	RYN_220	0	0.85058	0	1.91313	0	25.2924	0	12.8398	0	9.30737	0	0.485219
R93.161_R93_k127_1775594_3	K02992	small subunit ribosomal protein S7	Ribosome, archaea	Information systems	0	RYN_173	0.680368	0	0	16.1937	8.84372	11.7185	2.69152	0	0	0	1.61652	1.40507
R86.130_R86_k127_2170468_58	K01868	TARS; threonyl-tRNA synthetase [EC:6.1.1.3]	Aminoacyl-tRNA biosynthesis, eukaryotes	Information systems	0	RYN_225	0	1.07243	0	2.83382	0	24.0039	0	2.76283	0	1.13793	0	0
R110.16_R110_k127_1667960_2	CBM48	CBM48 Modules of approx. 100 residues with glycogen-binding function, appended to GH13 modules. Also found in the beta subunit (glycogen-binding) of AMP-activated protein kinases (AMPK)	Carbohydrate-Binding Modules	CAZY	0	RYN_220	0	0	0	0.850851	0	27.0529	0	0.455432	0	2.27206	0	0
R86.130_R86_k127_1850766_62	K00529	3-phenylpropionate/cinnamic acid dioxygenase [EC:1.14.12.19] [RN:R06783]	Trans-cinnamate degradation, trans-cinnamate => acetyl-CoA	hydrocarbon degradation	0	RYN_225	0	0.626428	0	9.1041	0	18.1615	0	15.6636	0	7.76857	0	0
R110.16_R110_k127_1183361_6	K02026	ABC.MS.P1; multiple sugar transport system permease protein	Putative multiple sugar transport system	0	0	RYN_220	0	0	0	0	0	27.8845	0	0	0	0.786302	0	0
R86.130_R86_k127_2071229_58	K02003	ABC.CD.A;	Putative ABC transport system	0	0	RYN_225	0	0	0	12.7996	0	15.0728	0	7.86619	0	2.66505	0	0.781518
R86.187_R86_k127_1340889_5	K00330	nuoA; NADH-quinone oxidoreductase subunit A [EC:7.1.1.2]	NADH:quinone oxidoreductase, prokaryotes	Electron transport Chain	0	RYN_441	0	27.8505	0	0	0	0	0	0	0	0	0	0
R86.130_R86_k127_1119_11	K10227	smoE; sorbitol/mannitol transport system substrate-binding protein	Putative sorbitol/mannitol transport system	0	0	RYN_225	0	1.14419	0	2.96946	0	23.7312	0	0.397363	0	2.0867	0	0
R86.130_R86_k127_108301_7	GT21	GT21 UDP-Glc: ceramide beta-glucosyltransferase (EC 2.4.1.80).	GlycosylTransferases	CAZY	0	RYN_225	0	0.257368	0	5.07628	0	22.4997	0	1.62076	0	1.75231	0	0
R86.185_R86_k127_2259338_1	K02946	small subunit ribosomal protein S10	Ribosome, archaea	Information systems	0	RYN_227	0	1.93585	0	4.0192	0	21.8741	0	8.60537	0	1.88292	0	0
R86.130_R86_k127_2036209_97	K02109	ATPF0B; F-type H+-transporting ATPase subunit b	F-type ATPase, prokaryotes and chloroplasts	Electron transport Chain	0	RYN_225	0	3.37307	0	7.00316	0	17.4522	0	1.12457	0	3.93701	0	0
R86.130_R86_k127_1450117_11	K00175	2-oxoglutarate/2-oxoacid ferredoxin oxidoreductase subunit beta [EC:1.2.7.3 1.2.7.11] [RN:R01197]	Citrate cycle (TCA cycle, Krebs cycle)	central carbon	TCA	RYN_225	0	0.365763	0	2.27818	0	25.1239	0	0.406478	0	0.533642	0	0
R110.16_R110_k127_2121461_6	M23B	Catlytic type: Metallo; cleaves either the N-acylmuramoyl-Ala bond between the cell wall peptidoglycan and the cross-linking peptideor a bond within the cross-linking peptide (e.g. stapholysin), with preference for Gly bonds; used by certain bacteria to lyse cell walls of other bacteria, either as a defensive or feeding mechanism	Endopeptidases that lyse bacterial cell wall peptidoglycans	Peptidase	0	RYN_220	0	0	0	1.60232	0	26.1615	0	19.512	0	23.6457	0	2.64153
R86.130_R86_k127_117484_32	S49C	Catlytic type: Serine; hydrolyzes the N-blocked p-nitrophenyl esters of Gly, Ala, Phe, Val, Leu and Trp; prefers hydrophobic amino acids on either side of the scissile bond and will not cleave a peptide containing fewer than six amino acids; destruction of cleaved signal pepides in the periplasmic space	Endopeptidases	Peptidase	0	RYN_225	0	0	0	5.00157	0	22.6621	0	0	0	3.83423	0	0
R90.86_R90_k127_424436_7	K02959	small subunit ribosomal protein S16	Ribosome, bacteria	Information systems	0	RYN_14	0	0	0	27.5991	0	0	0	6.7533	0	0	0	0
R110.16_R110_k127_1767415_5	A01A	Catlytic type: Aspartate; residues with large hydrophobic sidechains on either side of the scissile bond, but several members have more restricted specificities that allow protein-processing functions (see additional Info); The amino acid sequences show signal peptides and propeptides except for bacterial homologues which also lack disulfide bridges and are probably cytoplasmic (Rawlings & Batema…	Endopeptidases (most of which are most active at acidic pH)	Peptidase	0	RYN_220	0	0	0	0	0	27.5986	0	0	0	0	0	0
R94.132_R94_k127_2112_10	S33	Catlytic type: Serine; releases an N-terminal residue from a peptide, preferably (but not exclusively) a proline; secreted or periplasmic enzymes;Prolyl aminopeptidase may confer a selective advantage allowing a bacterium to utilize proline-rich substrates	Exopeptidases that act at the N-terminus of peptides	Peptidase	0	RYN_347	0	2.99519	0	2.59108	0	21.8205	0	0	0	0	0	0
R93.161_R93_k127_1775594_20	K02954	small subunit ribosomal protein S14	Ribosome, archaea	Information systems	0	RYN_173	0	0	0	16.2398	6.12759	11.1642	0	0	0	4.5648	0	0
R93.161_R93_k127_1775594_7	K02906	large subunit ribosomal protein L3	Ribosome, archaea	Information systems	0	RYN_173	0	0	0	12.7651	3.44038	14.6258	0	0	0	0	0	0
R86.130_R86_k127_737031_106	GT20	GT20 alpha,alpha-trehalose-phosphate synthase [UDP-forming] (EC 2.4.1.15); Glucosylglycerol-phosphate synthase (EC 2.4.1.213); trehalose-6-P phosphatase (EC 3.1.3.12); [retaining] GDP-valeniol: validamine 7-phosphate valeniolyltransferase (EC 2.-.-.-)	GlycosylTransferases	CAZY	0	RYN_225	0	1.20871	0	5.6464	0	20.4867	0	1.17535	0	2.86566	0	0
R86.130_R86_k127_319346_69	K02895	large subunit ribosomal protein L24	Ribosome, archaea	Information systems	0	RYN_225	0	1.25286	0	10.4047	0	15.6468	0	1.39232	0	10.0534	0	0
R110.16_R110_k127_775215_24	K01703	leuCD; 3-isopropylmalate/(R)-2-methylmalate dehydratase [EC:4.2.1.33 4.2.1.35] [RN:R03896 R03898]	Isoleucine biosynthesis, pyruvate => 2-oxobutanoate	Amino Acid	0	RYN_220	0	0	0	0	0	27.3043	0	3.34078	0	0.79744	0	0
R86.130_R86_k127_139070_5	K00239	succinate dehydrogenase / fumarate reductase [EC:1.3.5.1 1.3.5.4] [RN:R02164]	Citrate cycle (TCA cycle, Krebs cycle)	central carbon	TCA	RYN_225	0	2.44475	0	1.9288	0	22.8556	0	4.23835	0	1.85477	0	0
R86.45_R86_k127_1574281_7	M41	Catlytic type: Metallo; degrades a given membrane bound substrate molecule progressively from either N-terminus or C-terminus ; a member is FtsH peptidase (Escherichia coli)	ATP-dependent metalloendopeptidases	Peptidase	0	RYN_228	0	1.43539	0	0.99338	0	24.7555	0	3.85499	0	0	0	0.204706
R86.130_R86_k127_2036209_15	S41A	Catlytic type: Serine; recognizes a C-terminal tripeptide, Xaa-Yaa-Zaa, in which Xaa is preferably Ala or Leu, Yaa is preferably Ala or Tyr and Zaa is preferably Ala and cleaves at a variable distance from the C-terminus; important for the degradation of incorrectly synthesized proteins	Serine endopeptidases	Peptidase	0	RYN_225	0	2.63399	0	5.98137	0	18.5038	0	1.64655	0	1.92148	0	0
R86.130_R86_k127_24853_59	I87	Inhibitors, specificity unknown; HflC (Escherichia coli); The factor that influences bacteriophage lambda to remain in the lysogenic stage or to lyse the host cell is transcription factor CII. Degradation of CII by the host FtsH peptidase promotes lysis	Inhibitors, specificity unknown	Peptidase	0	RYN_225	0	1.13941	0	16.7566	0	9.14784	0	9.18026	0	8.03483	0	0
R86.130_R86_k127_1281669_4	I16	Inhibitors of serine endopeptidases and at least one metallopeptidase	Inhibitors of serine endopeptidases and at least one metallopeptidase	Peptidase	0	RYN_225	0	0	0	12.493	0	14.5449	0	3.88281	0	2.26556	0	0
R86.130_R86_k127_2301082_53	K02033	ABC.PE.P; peptide/nickel transport system permease protein	Peptides/nickel transport system	0	0	RYN_225	0	0	0	5.32268	0	21.6838	0	4.00977	0	7.20364	0	0
R86.45_R86_k127_741539_4	K02867	large subunit ribosomal protein L11	Ribosome, archaea	Information systems	0	RYN_228	0	0	0	0	0	26.9673	0	0	0	0	0	0.760809
R94.13_R94_k127_1616875_17	K02963	small subunit ribosomal protein S18	Ribosome, bacteria	Information systems	0	RYN_230	0	6.54033	0	0	0	20.4204	0	0	0	0	0	0
R94.69_R94_k127_824801_5	K02895	large subunit ribosomal protein L24	Ribosome, archaea	Information systems	0	RYN_265	0	8.13602	0	8.44598	0	10.3684	0	0	0	0	0	0
R117.18_R117_k127_3282388_7	K02911	large subunit ribosomal protein L32	Ribosome, bacteria	Information systems	0	RYN_561	0	26.9469	0	0	0	0	0	0	0	0	1.06112	0
R110.16_R110_k127_2445290_23	K01939	adenylosuccinate synthase [EC:6.3.4.4] [RN:R01135]	Adenine ribonucleotide biosynthesis, IMP => ADP,ATP	Information systems	Nucleotide	RYN_220	0	2.70687	0	0.624444	0	23.6105	0	0.501365	0	1.97464	0	0.514718
R93.10_R93_k127_121269_20	K02864	large subunit ribosomal protein L10	Ribosome, archaea	Information systems	0	RYN_94	50.2944	5.61961	71.1818	6.61152	22.3786	14.705	36.0263	0	126.408	20.7706	79.2958	10.8995
R110.117_R110_k127_2368075_3	CBM50	CBM50 Modules of approx. 50 residues found attached to various enzymes from families GH18, GH19, GH23, GH24, GH25 and GH73, i.e. enzymes cleaving either chitin or peptidoglycan. Binding to chitopentaose demonstrated in the case of Pteris ryukyuensis chitinase A [Ohnuma T et al. (2008) J. Biol. Chem. 283:5178-87 (PMID: 18083709)]. CBM50 modules are also found in a multitude of other enzymes target…	Carbohydrate-Binding Modules	CAZY	0	RYN_344	0	0	0	14.8102	0	12.1208	0	0	0	0	0	0
R86.130_R86_k127_139070_6	K00240	succinate dehydrogenase / fumarate reductase [EC:1.3.5.1 1.3.5.4] [RN:R02164]	Citrate cycle (TCA cycle, Krebs cycle)	central carbon	TCA	RYN_225	0	0	0	4.92114	0	21.9901	0	0.526824	0	0	0	0
R90.134_R90_k127_117259_15	K02946	small subunit ribosomal protein S10	Ribosome, archaea	Information systems	0	RYN_437	0	0	0	26.9047	0	0	0	0	0	0	0	0
R94.132_R94_k127_348050_2	K02946	small subunit ribosomal protein S10	Ribosome, archaea	Information systems	0	RYN_347	0	21.2986	0	0	0	5.58815	0	0	0	0	0	0
R86.130_R86_k127_737031_108	AA8	AA8 Iron reductase domain	Auxiliary Activities	CAZY	0	RYN_225	0	15.1112	0	4.12386	0	7.64337	0	14.3695	0	10.4553	0	0
R110.16_R110_k127_480310_38	K01647	citrate synthase [EC:2.3.3.1] [RN:R00351]	Citrate cycle (TCA cycle, Krebs cycle)	central carbon	TCA	RYN_220	0	1.19745	0	0.310768	0	25.3699	0	1.66344	0	0.436767	0	0
R110.16_R110_k127_843470_5	GT4	GT4 sucrose synthase (EC 2.4.1.13); sucrose-phosphate synthase (EC 2.4.1.14); alpha-glucosyltransferase (EC 2.4.1.52); lipopolysaccharide N-acetylglucosaminyltransferase (EC 2.4.1.56); phosphatidylinositol alpha-mannosyltransferase (EC 2.4.1.57); GDP-Man: Man1GlcNAc2-PP-dolichol alpha-1,3-mannosyltransferase (EC 2.4.1.132); GDP-Man: Man3GlcNAc2-PP-dolichol/Man4GlcNAc2-PP-dolichol alpha-1,2-mannos…	GlycosylTransferases	CAZY	0	RYN_220	0	0	0	0.876928	0	25.9227	0	0	0	1.47896	0	0
R90.45_R90_k127_622445_18	U69	Self-processing occurs at the Ser846|+|Ala bond.	Self-processing peptidases	Peptidase	0	RYN_468	0	0	0	26.7994	0	0	0	0	0	0	0	0
R94.13_R94_k127_768314_7	K03043	rpoB; DNA-directed RNA polymerase subunit beta [EC:2.7.7.6]	RNA polymerase, bacteria	Information systems	0	RYN_230	0	1.61247	0	2.59742	0	22.5188	0.0607596	4.29452	0	0.243369	0	1.71281
R110.16_R110_k127_119468_19	K10543	xylF; D-xylose transport system substrate-binding protein	D-Xylose transport system	0	0	RYN_220	0	0.1754	0	1.82082	0	24.722	0	3.50864	0	4.6063	0	0
R86.130_R86_k127_1142143_3	K00339	nuoJ; NADH-quinone oxidoreductase subunit J [EC:7.1.1.2]	NADH:quinone oxidoreductase, prokaryotes	Electron transport Chain	0	RYN_225	0	4.04063	0	1.04864	0	21.627	0	1.96456	0	3.68451	0	0
R86.130_R86_k127_1951168_16	CE7	CE7 acetyl xylan esterase (EC 3.1.1.72); cephalosporin-C deacetylase (EC 3.1.1.41).	Carbohydrate Esterases	CAZY	0	RYN_225	0	2.09433	0	5.43529	0	19.1498	0	8.43704	0	3.43754	0	0
R86.130_R86_k127_2165558_68	M55	Catlytic type: Metallo; cleaves D-Ala-D-Ala and D-Ala-Gly-Gly	Aminopeptidase and a number of uncharacterised putative peptidases	Peptidase	0	RYN_225	0	0	0	3.11456	0	23.4702	0	0	0	1.01015	0	0
R117.103_R117_k127_791683_6	K02956	small subunit ribosomal protein S15	Ribosome, archaea	Information systems	0	RYN_126	7.34172	0	12.9547	26.5691	7.71159	0	6.45415	0	11.7722	2.87241	3.87635	0
R94.132_R94_k127_299301_9	M41	Catlytic type: Metallo; degrades a given membrane bound substrate molecule progressively from either N-terminus or C-terminus ; a member is FtsH peptidase (Escherichia coli)	ATP-dependent metalloendopeptidases	Peptidase	0	RYN_347	0	14.6791	0	0	0	11.8391	0	0	0	0	0	0.172064
R110.16_R110_k127_2369612_7	K00033	6-phosphogluconate dehydrogenase [EC:1.1.1.44 1.1.1.343] [RN:R01528 R10221]	Pentose phosphate pathway (Pentose phosphate cycle)	central carbon	pentose pathway	RYN_220	0	1.38407	0	1.14944	0	23.9529	0	0	0	1.21161	0	0
R86.130_R86_k127_1074646_24	CE4	CE4 acetyl xylan esterase (EC 3.1.1.72); chitin deacetylase (EC 3.5.1.41); chitooligosaccharide deacetylase (EC 3.5.1.-); peptidoglycan GlcNAc deacetylase (EC 3.5.1.-); peptidoglycan N-acetylmuramic acid deacetylase (EC 3.5.1.-).	Carbohydrate Esterases	CAZY	Chitin Oligo Cleavage	RYN_225	0	0	0	10.2242	0	16.2203	0	5.61302	0	0.736901	0	0
R90.66_R90_k127_454991_4	K02956	small subunit ribosomal protein S15	Ribosome, archaea	Information systems	0	RYN_24	0	17.4081	0	9.03565	0	0	0	1.20912	0	2.11651	0	0
R86.130_R86_k127_262766_7	K02501	imidazole glycerol-phosphate synthase [EC:4.3.2.10] [RN:R04558]	Histidine biosynthesis, PRPP => histidine	Amino Acid	0	RYN_225	0	1.84044	0	15.2845	0	9.30351	0	22.1576	0	4.4753	0	0
R94.24_R94_k127_1391856_16	K02967	small subunit ribosomal protein S2	Ribosome, archaea	Information systems	0	RYN_182	0	12.4966	0	6.48634	1.11247	7.43185	0	0	0	0	0.372799	0
R86.130_R86_k127_2301082_55	K02034	ABC.PE.P1; peptide/nickel transport system permease protein	Peptides/nickel transport system	0	0	RYN_225	0	0	0	6.25907	0	20.1263	0	6.16017	0	12.7695	0	0
R86.130_R86_k127_2224931_4	K01940	argininosuccinate synthase [EC:6.3.4.5] [RN:R01954]	Urea cycle	Amino Acid	0	RYN_225	0	0	0	2.83981	0	23.542	0	3.66602	0	2.34776	0	0.550778
R110.16_R110_k127_1554302_24	S01A	Catlytic type: Serine; 3 types:trypsin-like where there is cleavage of amide substrates following Arg or Lys at P1, chymotrypsin-like where cleavage occurs following one of the hydrophobic amino acids at P1, and elastase-like with cleavage following an Ala at P1	Serine endopeptidases	Peptidase	0	RYN_220	0	0	0	0	0	26.3185	0	1.04086	0	2.73297	0	0
R110.16_R110_k127_1328589_9	K01649	2-isopropylmalate synthase [EC:2.3.3.13] [RN:R01213]	Leucine biosynthesis, 2-oxoisovalerate => 2-oxoisocaproate	Amino Acid	0	RYN_220	0	0.218877	0	2.27215	0	23.8208	0	4.43915	0	1.59669	0	0
R86.130_R86_k127_2073137_9	K13503	anthranilate synthase [EC:4.1.3.27] [RN:R00985 R00986]	Tryptophan biosynthesis, chorismate => tryptophan	Amino Acid	0	RYN_225	0	5.641	0	9.97334	0	10.6933	0	5.87713	0	3.85787	0	0
R110.16_R110_k127_1328589_29	K01006	pyruvate,orthophosphate dikinase [EC:2.7.9.1] [RN:R00206]	Reductive citrate cycle (Arnon-Buchanan cycle)	C1	0	RYN_220	0	0	0	0.737989	0	25.4938	0	0.869045	0	0.829761	0	0
R89.112_R89_k127_1081361_1	K02945	small subunit ribosomal protein S1	Ribosome, bacteria	Information systems	0	RYN_447	5.04496	26.2248	1.54073	0	0	0	2.04695	0	0	0	0	0
R110.40_R110_k127_1109326_3	K03043	rpoB; DNA-directed RNA polymerase subunit beta [EC:2.7.7.6]	RNA polymerase, bacteria	Information systems	0	RYN_342	0	2.46907	0	9.5202	0	14.1594	0	0.391988	0	0	0	2.41456
R110.16_R110_k127_1767415_6	K01689	enolase [EC:4.2.1.11] [RN:R00658]	Gluconeogenesis, oxaloacetate => fructose-6P	central carbon	glycolysis	RYN_220	0	0	0.247961	0.312954	0	25.8172	0	3.85281	0	2.19919	0	0.515924
R90.97_R90_k127_2020249_5	K02110	ATPF0C; F-type H+-transporting ATPase subunit c	F-type ATPase, prokaryotes and chloroplasts	Electron transport Chain	0	RYN_434	0	26.1122	0	0	0	0	0	0	0	0	0	0
R118.254_R118_k127_518772_2	K10545	xylG; D-xylose transport system ATP-binding protein [EC:3.6.3.17]	D-Xylose transport system	0	0	RYN_250	0	19.3934	1.43153	6.71076	0	0	0	0	0	6.52955	0	0.851009
R93.3_R93_k127_2730735_4	K02902	large subunit ribosomal protein L28	Ribosome, bacteria	Information systems	0	RYN_175	60.2713	0	23.2642	18.8755	7.91347	7.209	4.41541	0	6.90305	2.9476	0	0
R110.117_R110_k127_774032_7	K00342	nuoM; NADH-quinone oxidoreductase subunit M [EC:7.1.1.2]	NADH:quinone oxidoreductase, prokaryotes	Electron transport Chain	0	RYN_344	0	25.4826	0	0.539866	0	0	0	0	0	0	0	0
R110.117_R110_k127_171044_1	K03043	rpoB; DNA-directed RNA polymerase subunit beta [EC:2.7.7.6]	RNA polymerase, bacteria	Information systems	0	RYN_344	0	3.83364	0	5.40989	0	16.7787	0.589109	0.133137	0	0	0	0
R86.130_R86_k127_2366024_25	K00033	6-phosphogluconate dehydrogenase [EC:1.1.1.44 1.1.1.343] [RN:R01528 R10221]	Pentose phosphate pathway (Pentose phosphate cycle)	central carbon	pentose pathway	RYN_225	0	0.419435	0	3.48331	0	22.0756	0	1.63144	0	2.44779	0	0
R93.161_R93_k127_1775594_18	K02895	large subunit ribosomal protein L24	Ribosome, archaea	Information systems	0	RYN_173	0	0	0	10.7411	6.55607	15.2026	1.33019	0	0	0	0	0
R110.16_R110_k127_480310_1	S37	Catlytic type: Serine; activate the transglutaminase precursor by removal of a leading tri- or tetrapeptide	Tripeptidyl-peptidase from {Streptomyces}	Peptidase	0	RYN_220	0	0	0	0	0	25.9351	0	0	0	0	0	0
R86.112_R86_k127_2380523_3	CE1	CE1 acetyl xylan esterase (EC 3.1.1.72); cinnamoyl esterase (EC 3.1.1.-); feruloyl esterase (EC 3.1.1.73); carboxylesterase (EC 3.1.1.1); S-formylglutathione hydrolase (EC 3.1.2.12); diacylglycerol O-acyltransferase (EC 2.3.1.20); trehalose 6-O-mycolyltransferase (EC 2.3.1.122)	Carbohydrate Esterases	CAZY	0	RYN_255	0	25.5059	0	0.427058	0	0	0	0	0	0	0	0
R110.16_R110_k127_1347122_14	M56	Catlytic type: Metallo; Autolysis of the BlaR1 precursor occurs at Arg293-Arg; allow bacteria to respond to the presence of beta-lactam antibiotics by the expression of beta-lactamases and penicillin-binding proteins	Membrane-bound bacterial endopeptidases	Peptidase	0	RYN_220	0	0	0	0.39544	0	25.4859	0	0.105833	0	0	0	0
R86.130_R86_k127_1648316_29	K00764	amidophosphoribosyltransferase [EC:2.4.2.14] [RN:R01072]	Inosine monophosphate biosynthesis, PRPP + glutamine => IMP	Information systems	Nucleotide	RYN_225	0	0	0	4.27029	0	21.544	0	3.17054	0	2.32322	0	0
R110.16_R110_k127_245738_7	K02111	ATPF1A; F-type H+-transporting ATPase subunit alpha [EC:3.6.3.14]	F-type ATPase, prokaryotes and chloroplasts	Electron transport Chain	0	RYN_220	0	0.245627	0	2.03988	0	23.4453	0	2.93442	0	3.76284	0	0
R86.130_R86_k127_768231_3	S08A	Catlytic type: Serine; nonspecific peptidases with a preference to cleave after hydrophobic residues; secreted or attached to the cell wall	Serine endopeptidase subtilisin and its homologues	Peptidase	0	RYN_225	0	1.34297	0	8.13244	0	16.1732	0	2.92274	0	12.2461	0	0
R94.13_R94_k127_539097_1	K02945	small subunit ribosomal protein S1	Ribosome, bacteria	Information systems	0	RYN_230	0	11.1361	0	3.62942	0	10.8583	0	1.00733	0	0.377847	0	2.43765
R110.6_R110_k127_1417781_226	K02276	coxC; cytochrome c oxidase subunit III [EC:1.9.3.1]	Cytochrome c oxidase, prokaryotes	Oxygen	0	RYN_4	0	20.3392	0	5.27851	0	0	0	0	0	0	0	0
R86.130_R86_k127_2036209_75	K01586	diaminopimelate decarboxylase [EC:4.1.1.20] [RN:R00451]	Lysine biosynthesis, DAP aminotransferase pathway, aspartate => lysine	Amino Acid	0	RYN_225	0	0	0	0.862082	0	24.6937	0	4.53752	0	3.63482	0	0
R86.185_R86_k127_848259_5	S12	Catlytic type: Serine; wide range of activities and specificities; involved in the synthesis and remodelling of bacterial cell walls	Serine-type D-Ala-D-Ala carboxypeptidases	Peptidase	0	RYN_227	0	22.6988	0	2.82763	0	0	0	0	0	0	0	0
R110.16_R110_k127_1003515_12	C44	Catlytic type: Cysteine; the only known peptidase activity is the autolytic cleavage of the amidophosphoribosyltransferase precursor protein	Self-processing precursor of amidophosphoribosyltransferase	Peptidase	0	RYN_220	0	1.05144	0	1.20065	0	23.2613	0	2.80437	0	0.613616	0	0
R86.70_R86_k127_333685_95	K02902	large subunit ribosomal protein L28	Ribosome, bacteria	Information systems	0	RYN_151	0	25.4641	0	0	0	0	0	0	0	0	0	0
R110.154_R110_k127_2501097_31	K02902	large subunit ribosomal protein L28	Ribosome, bacteria	Information systems	0	RYN_57	0	19.621	0	0	0	5.8344	0	0	0	3.57834	1.60967	2.79823
R110.16_R110_k127_792265_6	K00333	nuoD; NADH-quinone oxidoreductase subunit D [EC:7.1.1.2]	NADH:quinone oxidoreductase, prokaryotes	Electron transport Chain	0	RYN_220	0	0.72154	0	0	0	24.7166	0	4.65078	0	2.73706	0	0.493929
R86.130_R86_k127_1580477_36	S33	Catlytic type: Serine; releases an N-terminal residue from a peptide, preferably (but not exclusively) a proline; secreted or periplasmic enzymes;Prolyl aminopeptidase may confer a selective advantage allowing a bacterium to utilize proline-rich substrates	Exopeptidases that act at the N-terminus of peptides	Peptidase	0	RYN_225	0	0.128455	0	8.53434	0	16.7302	0	3.85437	0	2.99863	0	0
R94.13_R94_k127_557594_22	K05710	3-phenylpropionate/cinnamic acid dioxygenase [EC:1.14.12.19] [RN:R06783]	Trans-cinnamate degradation, trans-cinnamate => acetyl-CoA	hydrocarbon degradation	0	RYN_230	0	0	0	0	0	25.354	0	0	0	0	0	0
R90.134_R90_k127_716627_16	K02956	small subunit ribosomal protein S15	Ribosome, archaea	Information systems	0	RYN_437	0	0	0	25.3155	0	0	0	0	0	0	0	0
R90.60_R90_k127_768558_1	K02945	small subunit ribosomal protein S1	Ribosome, bacteria	Information systems	0	RYN_166	0	3.2941	0	21.9831	0	0	0	0	0	0	0	0
R93.161_R93_k127_1775594_25	K02907	large subunit ribosomal protein L30	Ribosome, archaea	Information systems	0	RYN_173	0	0	1.51862	3.83331	9.0399	21.4114	0	0	0	0	0	0
R117.184_R117_k127_3239577_3	K02956	small subunit ribosomal protein S15	Ribosome, archaea	Information systems	0	RYN_132	17.8312	21.5175	7.07934	3.72287	16.1542	0	19.5944	0	9.80284	0	14.8281	0
R94.69_R94_k127_758404_2	K10439	rbsB; ribose transport system substrate-binding protein	Ribose transport system	0	0	RYN_265	0	10.9076	0	1.85626	0	12.442	0	0.596155	0	0.521773	0	0.612032
R110.16_R110_k127_2472871_13	K11263	propionyl-CoA carboxylase [EC:6.4.1.3] [RN:R01859]	Propanoyl-CoA metabolism, propanoyl-CoA => succinyl-CoA	pyruvate metabolism	0	RYN_220	0	0	0	1.36717	0	23.8326	0	0.627257	0	0	0	0
R86.130_R86_k127_1028101_41	K00826	branched-chain amino acid aminotransferase [EC:2.6.1.42] [RN:R02199]	Isoleucine biosynthesis, threonine => 2-oxobutanoate => isoleucine	Amino Acid	0	RYN_225	0	1.57431	0	7.08189	0	16.5405	0	6.02623	0	0	0	0
R86.130_R86_k127_335858_5	M56	Catlytic type: Metallo; Autolysis of the BlaR1 precursor occurs at Arg293-Arg; allow bacteria to respond to the presence of beta-lactam antibiotics by the expression of beta-lactamases and penicillin-binding proteins	Membrane-bound bacterial endopeptidases	Peptidase	0	RYN_225	0	0	0	11.2127	0	13.9808	0	0.941459	0	0.617994	0	0
R86.130_R86_k127_1269980_27	K00845	glucokinase [EC:2.7.1.2] [RN:R01786]	Nucleotide sugar biosynthesis, glucose => UDP-glucose	Information systems	Nucleotide	RYN_225	0	0.613156	0	0.848688	0	23.7023	0	6.35983	0	2.38556	0	0
R86.185_R86_k127_765619_5	K02990	small subunit ribosomal protein S6	Ribosome, bacteria	Information systems	0	RYN_227	0	23.9512	0	0	0	1.187	0	0	0	0	0	0
R110.16_R110_k127_2105052_12	CBM48	CBM48 Modules of approx. 100 residues with glycogen-binding function, appended to GH13 modules. Also found in the beta subunit (glycogen-binding) of AMP-activated protein kinases (AMPK)	Carbohydrate-Binding Modules	CAZY	0	RYN_220	0	1.27413	0	0.755812	0	23.0569	0	2.17451	0	0.531125	0	0
R110.16_R110_k127_1267554_10	K01698	porphobilinogen synthase [EC:4.2.1.24] [RN:R00036]	Siroheme biosynthesis, glutamate => siroheme	Antibiotic Resistance	0	RYN_220	0	0	0	0	0	24.9844	0	0.108073	0	5.39156	0	0.332854
R86.130_R86_k127_163256_4	M20A	Catlytic type: Metallo; glutamate carboxypeptidase	Exopeptidases: carboxypeptidases, dipeptidases and a specialised aminopeptidase	Peptidase	0	RYN_225	0	17.7393	0	0.827646	0	6.40097	0	0.221505	0	1.74481	0	0
R110.16_R110_k127_1402432_9	K00928	aspartate kinase [EC:2.7.2.4] [RN:R00480]	Lysine biosynthesis, DAP aminotransferase pathway, aspartate => lysine	Amino Acid	0	RYN_220	0	0.303603	0	0	0	24.6459	0	1.43395	0	0	0	0
R86.130_R86_k127_39474_20	K00141	xylC; benzaldehyde dehydrogenase (NAD) [EC:1.2.1.28] [RN:R01419]	Toluene degradation, toluene => benzoate	hydrocarbon degradation	0	RYN_225	0	0	0	4.92854	0	19.9997	0	2.27168	0	4.04062	0	0
R86.130_R86_k127_1850766_55	K10537	araF; L-arabinose transport system substrate-binding protein	L-Arabinose transport system	0	0	RYN_225	0	1.89901	0	3.35131	0	19.6509	0	9.18026	0	7.20364	0	0
R86.130_R86_k127_1697768_13	K03518	carbon-monoxide dehydrogenase small subunit	Acetyl-CoA pathway	C1	0	RYN_225	0	1.60116	0	7.47972	0	15.7117	0	26.0237	0	16.3525	0	1.37009
R86.130_R86_k127_2224931_42	M20A	Catlytic type: Metallo; glutamate carboxypeptidase	Exopeptidases: carboxypeptidases, dipeptidases and a specialised aminopeptidase	Peptidase	0	RYN_225	0	4.12155	0	1.33705	0	19.3026	0	2.29017	0	2.25498	0	0
R110.16_R110_k127_2429917_9	K01520	dUTP pyrophosphatase [EC:3.6.1.23] [RN:R02100]	Pyrimidine deoxyribonuleotide biosynthesis, CDP/CTP => dCDP/dCTP,dTDP/dTTP	Information systems	Nucleotide	RYN_220	0	0	0	0	0	24.7311	0	3.12258	0	4.37276	0	0
R110.111_R110_k127_2317191_2	K03060	rpoZ; DNA-directed RNA polymerase subunit omega [EC:2.7.7.6]	RNA polymerase, bacteria	Information systems	0	RYN_453	0	24.7221	0	0	0	0	0	0	0	0	0	0
R86.130_R86_k127_2071229_17	K01867	WARS; tryptophanyl-tRNA synthetase [EC:6.1.1.2]	Aminoacyl-tRNA biosynthesis, eukaryotes	Information systems	0	RYN_225	0	0.371038	0	5.7776	0	18.5354	0	0.20617	0	2.16536	0	0.634983
R94.45_R94_k127_158931_2	S51	Catlytic type: Serine; hydrolyses Asp-Xaa dipeptides in which Xaa is not Glu, Asn or Gln; nutritional function in bacteria	Exopeptidases that hydrolyse alpha-aspartyl bonds	Peptidase	0	RYN_268	0	22.5591	0	0	0	2.11834	0	0	0	0	0	0
R94.133_R94_k127_1187580_3	K02388	flagellar basal-body rod protein FlgC	Flagellar Assembly	Flagella Structure	0	RYN_435	0	24.6418	0	0	0	0	0	0	0	0	0	0
R110.16_R110_k127_1264695_7	S16	Catlytic type: Serine; cleaves when P1 is Leu; ATP-dependent peptidase and a protein-activated ATPase	Endopeptidases, mostly ATP-dependent	Peptidase	0	RYN_220	0	0	0	0	0	24.6335	0	3.98545	0	0	0	0
R86.130_R86_k127_1644636_89	K01881	PARS; prolyl-tRNA synthetase [EC:6.1.1.15]	Aminoacyl-tRNA biosynthesis, eukaryotes	Information systems	0	RYN_225	0	0.269281	0	1.95678	0	22.3401	0	1.34665	0	1.17863	0	0
R86.155_R86_k127_1591112_1	K03043	rpoB; DNA-directed RNA polymerase subunit beta [EC:2.7.7.6]	RNA polymerase, bacteria	Information systems	0	RYN_226	0.0255084	12.4358	0.101273	4.53753	0	7.57877	0	0.855206	0.105176	0.449101	0.121213	0.421431
R110.131_R110_k127_803008_1	K01872	AARS; alanyl-tRNA synthetase [EC:6.1.1.7]	Aminoacyl-tRNA biosynthesis, eukaryotes	Information systems	0	RYN_2	0	0	0	24.5517	0	0	0	0	0	0	0	0
R90.80_R90_k127_1468749_8	K02275	coxB; cytochrome c oxidase subunit II [EC:1.9.3.1]	Cytochrome c oxidase, prokaryotes	Oxygen	0	RYN_21	0.222683	0	0	24.5481	0	0	0	0	0	4.70467	0	1.83951
R86.130_R86_k127_2165558_78	GT5	GT5 UDP-Glc: glycogen glucosyltransferase (EC 2.4.1.11); ADP-Glc: starch glucosyltransferase (EC 2.4.1.21); NDP-Glc: starch glucosyltransferase (EC 2.4.1.242); UDP-Glc: alpha-1,3-glucan synthase (EC 2.4.1.183) UDP-Glc: alpha-1,4-glucan synthase (EC 2.4.1.-)	GlycosylTransferases	CAZY	0	RYN_225	0	6.32044	0	3.97127	0	14.244	0	6.28464	0	0.970677	0	0
R94.132_R94_k127_1617844_12	K10441	rbsA; ribose transport system ATP-binding protein [EC:3.6.3.17]	Ribose transport system	0	0	RYN_347	0	24.5208	0	0	0	0	0	0	0	0	0	0
R86.130_R86_k127_1648316_41	K00162	pyruvate dehydrogenase complex [EC:1.2.4.1 2.3.1.12 1.8.1.4] [RN:R00209]	Pyruvate oxidation, pyruvate => acetyl-CoA	pyruvate metabolism	0	RYN_225	0	2.5516	0	1.63003	0	20.3106	0	4.68969	0	0	0	0
R110.16_R110_k127_792265_3	K00330	nuoA; NADH-quinone oxidoreductase subunit A [EC:7.1.1.2]	NADH:quinone oxidoreductase, prokaryotes	Electron transport Chain	0	RYN_220	0	0	0	0	0	24.4713	0	3.04859	0	1.33411	0	0.782444
R94.126_R94_k127_1517421_9	M23B	Catlytic type: Metallo; cleaves either the N-acylmuramoyl-Ala bond between the cell wall peptidoglycan and the cross-linking peptideor a bond within the cross-linking peptide (e.g. stapholysin), with preference for Gly bonds; used by certain bacteria to lyse cell walls of other bacteria, either as a defensive or feeding mechanism	Endopeptidases that lyse bacterial cell wall peptidoglycans	Peptidase	0	RYN_179	0	0	0	0	0	24.4338	0	1.79054	0	0	0	0
R90.60_R90_k127_3083833_1	K02959	small subunit ribosomal protein S16	Ribosome, bacteria	Information systems	0	RYN_166	0	0	0	18.855	0.671169	5.50279	0	0	0	0	0	0
R94.13_R94_k127_1202901_6	K02040	pstS; phosphate transport system substrate-binding protein	Phosphate transport system	0	0	RYN_230	0	0	0	0	0	24.3426	0	0	0	0	0	0.299357
R86.18_R86_k127_968364_16	K02992	small subunit ribosomal protein S7	Ribosome, archaea	Information systems	0	RYN_267	0	9.44174	0	11.9322	0	2.92962	0	0	0	0	0	0
R86.130_R86_k127_1269980_7	K00766	anthranilate phosphoribosyltransferase [EC:2.4.2.18] [RN:R01073]	Tryptophan biosynthesis, chorismate => tryptophan	Amino Acid	0	RYN_225	0	3.31069	0	4.58243	0	16.4075	0	4.49683	0	2.14678	0	0
R94.132_R94_k127_1347500_1	C40	Catlytic type: Cysteine; hydrolyses substrates of the general structure L-Ala-gamma-D-GluL-Zaa-Yaa, in which Zaa is a di-amino acid such as L-lysine or diaminopimelic acid, and Yaa is D-Ala or D-Ala-D-Ala; expressed during sporulation, and is responsible for the degradation of bacterial cell wall components	Bacterial cell-wall modifying enzymes	Peptidase	0	RYN_347	0	24.3005	0	0	0	0	0	0	0	0	0	0
R94.120_R94_k127_1023909_123	K02970	small subunit ribosomal protein S21	Ribosome, bacteria	Information systems	0	RYN_15	0	0	0	0	0	24.2629	0	0	0	0	0	0
R86.130_R86_k127_1142143_36	K00390	phosphoadenosine phosphosulfate reductase [EC:1.8.4.8] [RN:R02021]	Assimilatory sulfate reduction, sulfate => H2S	Sulfur	0	RYN_225	0	3.20676	0	0.554821	0	20.5012	0	0	0	1.16965	0	0
R86.130_R86_k127_1580477_14	K04567	KARS; lysyl-tRNA synthetase, class II [EC:6.1.1.6]	Aminoacyl-tRNA biosynthesis, eukaryotes	Information systems	0	RYN_225	0	0.210979	0	6.13245	0	17.8796	0	3.45834	0	1.38516	0	0
R86.130_R86_k127_2301082_4	AA3	AA3 cellobiose dehydrogenase (EC 1.1.99.18); glucose 1-oxidase (EC 1.1.3.4); aryl alcohol oxidase (EC 1.1.3.7); alcohol oxidase (EC 1.1.3.13); pyranose oxidase (EC 1.1.3.10)	Auxiliary Activities	CAZY	0	RYN_225	0	0.698214	0	5.79851	0	17.6475	0	4.78494	0	3.56539	0	0
R110.208_R110_k127_2041411_3	K02909	large subunit ribosomal protein L31	Ribosome, bacteria	Information systems	0	RYN_337	0	0	0	1.63502	0	22.4803	0	0	0	4.59586	0	0
R86.130_R86_k127_1450117_19	K00338	nuoI; NADH-quinone oxidoreductase subunit I [EC:7.1.1.2]	NADH:quinone oxidoreductase, prokaryotes	Electron transport Chain	0	RYN_225	0	0	0	4.55205	0	19.5585	0	1.46194	0	0	0	0
R110.16_R110_k127_666481_13	K01873	VARS; valyl-tRNA synthetase [EC:6.1.1.9]	Aminoacyl-tRNA biosynthesis, eukaryotes	Information systems	0	RYN_220	0	1.02355	0	2.58047	0	20.479	0	4.59059	0	0.853342	0	0.25024
R94.132_R94_k127_814479_1	M24A	Catlytic type: Metallo; cleave the Met-Xaa (where Xaa is any amino acid) bond in the removal of the initiating N-terminal methionine from newly synthesized proteins; essential for the removal of the initiating methionine of many proteins, acting co-translationally in association with the ribosomes	Exopeptidases that require co-catalytic ions of cobalt or manganese	Peptidase	0	RYN_347	0	16.3386	0	0	0	7.71623	0	0	0	0	0	0
R110.40_R110_k127_243223_6	K02879	large subunit ribosomal protein L17	Ribosome, bacteria	Information systems	0	RYN_342	0	24.0492	0	0	0	0	0	0	0	0	0	0
R90.142_R90_k127_820659_7	K02945	small subunit ribosomal protein S1	Ribosome, bacteria	Information systems	0	RYN_161	0	24.0384	0	0	0	0	0	0	0	1.84588	0	0
R110.16_R110_k127_1003555_17	K05606	methylmalonyl-CoA/ethylmalonyl-CoA epimerase [EC:5.1.99.1] [RN:R02765]	Propanoyl-CoA metabolism, propanoyl-CoA => succinyl-CoA	pyruvate metabolism	0	RYN_220	0	0	0	8.24994	0	15.7542	0	7.35986	0	0	0	0
R90.59_R90_k127_1796274_1	K02990	small subunit ribosomal protein S6	Ribosome, bacteria	Information systems	0	RYN_52	0	6.67227	0	17.3162	0	0	0	0	0	0	0	0
R86.130_R86_k127_274249_1	GH3	GH3 beta-glucosidase (EC 3.2.1.21); xylan 1,4-beta-xylosidase (EC 3.2.1.37); beta-glucosylceramidase (EC 3.2.1.45); beta-N-acetylhexosaminidase (EC 3.2.1.52); alpha-L-arabinofuranosidase (EC 3.2.1.55); glucan 1,3-beta-glucosidase (EC 3.2.1.58); glucan 1,4-beta-glucosidase (EC 3.2.1.74); isoprimeverose-producing oligoxyloglucan hydrolase (EC 3.2.1.120); coniferin beta-glucosidase (EC 3.2.1.126); e…	Glycoside Hydrolases	CAZY	Amorphous Cellulose Oligo Cleavage, Xylan Oligo Cleavage (Hemicellulose), Mixed-Linkage glucans Oligo Cleavage (Hemicellulose), Arabinan Oligo Cleavage, Chitin Oligo Cleavage	RYN_225	0	8.9563	0	4.72754	0	10.2917	0	1.687	0	11.7382	0	0
R86.130_R86_k127_1156853_11	K01939	adenylosuccinate synthase [EC:6.3.4.4] [RN:R01135]	Adenine ribonucleotide biosynthesis, IMP => ADP,ATP	Information systems	Nucleotide	RYN_225	0	0.150382	0	5.30777	0	18.5127	0	8.85745	0	8.55678	0	0
R86.103_R86_k127_242347_6	K02990	small subunit ribosomal protein S6	Ribosome, bacteria	Information systems	0	RYN_224	0	23.9512	0	0	0	0	0	0	0	0	0	0
R86.130_R86_k127_1850766_52	K01880	GARS; glycyl-tRNA synthetase [EC:6.1.1.14]	Aminoacyl-tRNA biosynthesis, eukaryotes	Information systems	0	RYN_225	0	0	0	5.33915	0	18.6003	0	7.02881	0	2.43369	0	0
R86.183_R86_k127_1033155_20	K02996	small subunit ribosomal protein S9	Ribosome, archaea	Information systems	0	RYN_9	0	23.9343	0	0	0	0	0	0	0	4.27589	0	0
R86.130_R86_k127_2429670_6	K03520	carbon-monoxide dehydrogenase large subunit	Acetyl-CoA pathway	C1	0	RYN_225	0	5.40733	0	11.7961	0	6.71122	0	13.8039	0	10.6333	0	0
R86.130_R86_k127_1061943_3	K01596	phosphoenolpyruvate carboxykinase [EC:4.1.1.32 4.1.1.49] [RN:R00431 R00726 R00341]	Gluconeogenesis, oxaloacetate => fructose-6P	central carbon	glycolysis	RYN_225	0	4.25446	0	3.31241	0	16.3196	0	1.41842	0	5.89683	0	0
R89.67_R89_k127_1439736_42	K00241	succinate dehydrogenase / fumarate reductase [EC:1.3.5.1 1.3.5.4] [RN:R02164]	Citrate cycle (TCA cycle, Krebs cycle)	central carbon	TCA	RYN_93	0.736804	21.339	5.85052	0.922997	0.870664	1.58631	1.45739	0	0	1.29722	1.31296	1.52162
R86.175_R86_k127_2277100_7	K02909	large subunit ribosomal protein L31	Ribosome, bacteria	Information systems	0	RYN_85	0	0	0	0	0	23.8313	0	0	0	0	0	0
R94.132_R94_k127_1323532_3	M48C	Catlytic type: Metallo; requirement for substrates that are prenylated at a C-terminal motif known as CAAX, in which A is an aliphatic residue, and the lipid is attached to the cysteine residue; Eukaryotic	Metallo-endopeptidases	Peptidase	0	RYN_347	0	0.436516	0	0	0	23.364	0	0	0	0	0	0
R110.16_R110_k127_501847_9	K00382	2-oxoglutarate dehydrogenase complex [EC:1.2.4.2 2.3.1.61 1.8.1.4] [RN:R00621 R03316 R02570 R07618]	Citrate cycle (TCA cycle, Krebs cycle)	central carbon	TCA	RYN_220	0	0	0	0	0	23.7873	0	0.712349	0	3.36673	0	0
R110.16_R110_k127_709179_8	K00027	malate dehydrogenase (oxaloacetate-decarboxylating)	TCA /Reductive TCA	central carbon	TCA	RYN_220	0	0.783035	0	1.13801	0	21.7938	0	1.91444	0	3.19882	0	0.268012
R86.130_R86_k127_843171_27	K01698	porphobilinogen synthase [EC:4.2.1.24] [RN:R00036]	Siroheme biosynthesis, glutamate => siroheme	Antibiotic Resistance	0	RYN_225	0	0	0	5.72258	0	17.914	0	6.78258	0	0	0	0
R86.130_R86_k127_1850766_58	GH15	GH15 glucoamylase (EC 3.2.1.3); glucodextranase (EC 3.2.1.70); alpha,alpha-trehalase (EC 3.2.1.28); dextran dextrinase (EC 2.4.1.2)	Glycoside Hydrolases	CAZY	Starch Oligo Cleavage	RYN_225	0	4.29665	0	5.62852	0	13.6889	0	5.57075	0	3.43288	0.100711	0
R94.126_R94_k127_829045_12	M41	Catlytic type: Metallo; degrades a given membrane bound substrate molecule progressively from either N-terminus or C-terminus ; a member is FtsH peptidase (Escherichia coli)	ATP-dependent metalloendopeptidases	Peptidase	0	RYN_179	0	0	0	0.221193	0	23.3795	0	1.30237	0	0.310874	0.629292	0.729302
R94.69_R94_k127_901117_27	K00525	ribonucleoside-diphosphate reductase [EC:1.17.4.1] [RN:R02024]	Pyrimidine deoxyribonuleotide biosynthesis, CDP/CTP => dCDP/dCTP,dTDP/dTTP	Information systems	Nucleotide	RYN_265	0	0	0	9.42543	0	14.1742	0	0	0	0	0	0
R94.24_R94_k127_1056853_17	K00826	branched-chain amino acid aminotransferase [EC:2.6.1.42] [RN:R02199]	Isoleucine biosynthesis, threonine => 2-oxobutanoate => isoleucine	Amino Acid	0	RYN_182	0	0	0	14.2756	1.63226	9.29346	0	0	0	0	0	0
R110.16_R110_k127_2012545_3	S01B	Catlytic type: Serine; 3 types:trypsin-like where there is cleavage of amide substrates following Arg or Lys at P1, chymotrypsin-like where cleavage occurs following one of the hydrophobic amino acids at P1, and elastase-like with cleavage following an Ala at P1	Serine endopeptidases	Peptidase	0	RYN_220	0	0	0	0	0	23.5344	0	6.74329	0	1.02642	0	0
R110.16_R110_k127_1569131_5	K02340	holA; DNA polymerase III subunit delta [EC:2.7.7.7]	DNA polymerase III complex, bacteria	Information systems	0	RYN_220	0	0	0	0.812537	0	22.6926	0	0	0	0.570986	0	0
R90.122_R90_k127_1997864_159	K02990	small subunit ribosomal protein S6	Ribosome, bacteria	Information systems	0	RYN_427	0	0	0	23.4945	0	0	0	0	0	0	0	0
R89.67_R89_k127_1492576_29	K02946	small subunit ribosomal protein S10	Ribosome, archaea	Information systems	0	RYN_93	1.52636	23.4843	5.68121	0	9.46925	0	1.00638	0	9.04686	4.03097	19.4928	3.15218
R86.130_R86_k127_2071229_71	GH13	GH13 alpha-amylase (EC 3.2.1.1); pullulanase (EC 3.2.1.41); cyclomaltodextrin glucanotransferase (EC 2.4.1.19); cyclomaltodextrinase (EC 3.2.1.54); trehalose-6-phosphate hydrolase (EC 3.2.1.93); oligo-alpha-glucosidase (EC 3.2.1.10); maltogenic amylase (EC 3.2.1.133); neopullulanase (EC 3.2.1.135); alpha-glucosidase (EC 3.2.1.20); maltotetraose-forming alpha-amylase (EC 3.2.1.60); isoamylase (EC …	Glycoside Hydrolases	CAZY	Starch Backbone Cleavage	RYN_225	0	0	0	6.06457	0	17.4172	0	3.11802	0	0.672899	0	0
R110.22_R110_k127_236414_1	K03043	rpoB; DNA-directed RNA polymerase subunit beta [EC:2.7.7.6]	RNA polymerase, bacteria	Information systems	0	RYN_119	2.48786	0	0.98773	22.0236	0.783958	1.42834	1.74967	0.667273	1.36772	2.92009	1.97034	0
R117.18_R117_k127_228550_13	K02874	large subunit ribosomal protein L14	Ribosome, archaea	Information systems	0	RYN_561	0	4.71864	0	0	1.02682	18.7081	0	0	0	0.764936	2.06458	5.38355
R110.117_R110_k127_1994781_1	K02020	modA; molybdate transport system substrate-binding protein	Molybdate transport system	0	0	RYN_344	0	0	0	11.3927	0	12.0007	0	0	0	0	0	0
R94.133_R94_k127_1434307_7	K02899	large subunit ribosomal protein L27	Ribosome, bacteria	Information systems	0	RYN_435	0	11.4456	0	11.8816	0	0	0	0	0	0	0	0
R86.158_R86_k127_1658389_199	K02871	large subunit ribosomal protein L13	Ribosome, archaea	Information systems	0	RYN_276	0	23.3224	0	0	0	0	0	0	0	0	0	0
R94.132_R94_k127_1244965_14	K02887	large subunit ribosomal protein L20	Ribosome, bacteria	Information systems	0	RYN_347	0	14.0414	0	0	0	9.27843	0	0	0	0	0	0
R86.130_R86_k127_2086155_8	K02058	ABC.SS.S; simple sugar transport system substrate-binding protein	Putative simple sugar transport system	0	0	RYN_225	0	2.1723	0	2.46007	0	18.6737	0	10.644	0	2.30498	0	0
R94.132_R94_k127_1484137_5	K02020	modA; molybdate transport system substrate-binding protein	Molybdate transport system	0	0	RYN_347	0	21.5466	0	0	0	1.74736	0	2.44893	0	0	0	0
R86.130_R86_k127_2301082_21	K10233	aglF; alpha-glucoside transport system permease protein	alpha-Glucoside transport system	0	0	RYN_225	0	3.96265	0	3.68806	0	15.6025	0	2.12595	0	7.17696	0	0.467693
R86.130_R86_k127_1772583_71	M95	Catlytic type: Metallo; member is abylysin (Pyrococcus abyssi)	0	Peptidase	0	RYN_225	0	10.8507	0	2.11202	0	10.2845	0	8.66713	0	5.93665	0	0
R93.161_R93_k127_1775594_13	K02982	small subunit ribosomal protein S3	Ribosome, archaea	Information systems	0	RYN_173	0	0	0	14.0359	11.1385	9.18967	0	0	0	0	1.0564	0.734575
R86.130_R86_k127_24853_40	K10545	xylG; D-xylose transport system ATP-binding protein [EC:3.6.3.17]	D-Xylose transport system	0	0	RYN_225	0	15.9126	0	4.64591	0	2.66157	0	0	0	2.53927	0	0
R117.18_R117_k127_898636_4	K02950	small subunit ribosomal protein S12	Ribosome, archaea	Information systems	0	RYN_561	0	5.07737	0	0	0.994389	18.1174	0	0	0	0	0.999691	0
R110.16_R110_k127_578727_2	GH25	GH25 lysozyme (EC 3.2.1.17)	Glycoside Hydrolases	CAZY	0	RYN_220	0	0	0	0	0	23.1565	0	4.02206	0	2.91329	0	0
R118.58_R118_k127_2248796_46	K02066	mlaE, linK; phospholipid/cholesterol/gamma-HCH transport system permease protein	Mce transport system	0	0	RYN_6	0	2.02828	0	21.0555	0	0	0	0	0	0	0	0
R86.130_R86_k127_843171_10	AA8	AA8 Iron reductase domain	Auxiliary Activities	CAZY	0	RYN_225	0	2.79173	0	0	0	20.2	0	0	0	3.62053	0	0
R110.16_R110_k127_263045_13	CE1	CE1 acetyl xylan esterase (EC 3.1.1.72); cinnamoyl esterase (EC 3.1.1.-); feruloyl esterase (EC 3.1.1.73); carboxylesterase (EC 3.1.1.1); S-formylglutathione hydrolase (EC 3.1.2.12); diacylglycerol O-acyltransferase (EC 2.3.1.20); trehalose 6-O-mycolyltransferase (EC 2.3.1.122)	Carbohydrate Esterases	CAZY	0	RYN_220	0	0	0	1.58176	0	21.4082	0	0	0	0	0	0
R86.130_R86_k127_1694672_25	S24	Catlytic type: Serine; cleaves.at an Ala-Gly or a Cys-Gly bond	Two-domain proteins that undergo autolysis, separating the functional domains	Peptidase	0	RYN_225	0	4.42269	0	12.6257	0	5.91799	0	12.1339	0	6.45264	0	0
R110.133_R110_k127_2259423_8	K02935	large subunit ribosomal protein L7/L12	Ribosome, bacteria	Information systems	0	RYN_443	0	0	0	19.2793	0	3.6816	0	12.6128	0	0	0	4.41432
R86.130_R86_k127_1546080_13	K01808	ribose 5-phosphate isomerase [EC:5.3.1.6] [RN:R01056]	Pentose phosphate pathway (Pentose phosphate cycle)	central carbon	pentose pathway	RYN_225	0	0	0	1.7046	0	21.2397	0	0	0	0	0	0
R86.130_R86_k127_1717675_6	K02077	ABC.ZM.S; zinc/manganese transport system substrate-binding protein	Putative zinc/manganese transport system	0	0	RYN_225	0	11.7056	0	0.419017	0	10.8022	0	0.672857	0	0.883356	0	0
R110.16_R110_k127_2231788_34	K10547	ABC.GGU.P; putative multiple sugar transport system permease protein	Multiple sugar transport system	0	0	RYN_220	0	0	0	0	0	22.9118	0	1.37557	0	2.48313	0	0
R86.130_R86_k127_2165558_34	K10552	frcB; fructose transport system substrate-binding protein	Fructose transport system	0	0	RYN_225	0	2.78279	0	4.23691	0	15.8875	0	16.8029	0	3.24803	0	0
R110.16_R110_k127_333085_18	M82	Catlytic type: Metallo; inactivates the anti-sigma factor RsiW by performing the first of several cleavages	Endopeptidases	Peptidase	0	RYN_220	0	0	0	0	0	22.8746	0	0.138334	0	0	0	0
R110.40_R110_k127_947542_7	A31	Catlytic type: Aspartate; HycI endopeptidase releases a 32-residue C-terminal peptide by cleavage of an -Arg-Met- bond;HybD cleaves following the equivalent -His-Met- bond in hydrogenase 2, removing 15 residues; HycI and HybD are in the processing of the precursors of bacterial hydrogenases to their active forms	Endopeptidases	Peptidase	0	RYN_342	0	9.51886	0	8.74132	0	4.57231	0	0	0	0	0	3.75929
R94.132_R94_k127_1299270_4	K02406	flagellin	Flagellar Assembly	Flagella Structure	0	RYN_347	0	22.2304	0	0	0	0.591969	0	0	0	0	0	0
R86.45_R86_k127_155030_7	K02035	ABC.PE.S; peptide/nickel transport system substrate-binding protein	Peptides/nickel transport system	0	0	RYN_228	0	22.0058	0	0	0	0.793156	0	1.5439	0	0	0	0
R86.130_R86_k127_980324_104	K05845	ABC.BCP1.S; osmoprotectant transport system substrate-binding protein	Osmoprotectant transport system	0	0	RYN_225	0	0	0	3.22356	0	19.5753	0	0.460123	0	1.81221	0	0
R110.16_R110_k127_2554089_8	CE1	CE1 acetyl xylan esterase (EC 3.1.1.72); cinnamoyl esterase (EC 3.1.1.-); feruloyl esterase (EC 3.1.1.73); carboxylesterase (EC 3.1.1.1); S-formylglutathione hydrolase (EC 3.1.2.12); diacylglycerol O-acyltransferase (EC 2.3.1.20); trehalose 6-O-mycolyltransferase (EC 2.3.1.122)	Carbohydrate Esterases	CAZY	0	RYN_220	0	0	0	0.31517	0	22.4792	0	0.506099	0	0.442952	0	0
R86.130_R86_k127_1142143_7	K00343	nuoN; NADH-quinone oxidoreductase subunit N [EC:7.1.1.2]	NADH:quinone oxidoreductase, prokaryotes	Electron transport Chain	0	RYN_225	0	0	0	1.27736	0	21.5144	0	0.47861	0	1.61573	0	0.421162
R89.44_R89_k127_1102754_24	K02948	small subunit ribosomal protein S11	Ribosome, archaea	Information systems	0	RYN_153	4.12483	21.8065	0	0.984228	3.71369	0	0.518024	0	12.9581	1.38327	7.00029	4.86769
R114.188_R114_k127_2205276_55	K02919	large subunit ribosomal protein L36	Ribosome, bacteria	Information systems	0	RYN_223	0	6.82973	0	15.9523	0	0	0	0	0	44.8401	0	0
R86.92_R86_k127_1308515_3	K02990	small subunit ribosomal protein S6	Ribosome, bacteria	Information systems	0	RYN_346	0	22.7523	0	0	0	0	0	0	0	0	0	0
R110.16_R110_k127_1468514_7	CBM35	CBM35 Modules of approx. 130 residues. A module that is conserved in three Cellvibrio xylan-degrading enzymes binds to xylan and the interaction is calcium dependent, while a module from a Cellvibrio mannanase binds to decorated soluble mannans and mannooligosaccharides. A module in a Phanerochaete chrysosporium galactan 1,3-beta-galactosidase binds to beta-galactan.	Carbohydrate-Binding Modules	CAZY	0	RYN_220	0	0	0	0	0	22.6846	0	2.24286	0	0	0.198683	0
R86.130_R86_k127_653381_37	K00955	sulfate adenylyltransferase [EC:2.7.7.4] [RN:R00529]	Assimilatory sulfate reduction, sulfate => H2S	Sulfur	0	RYN_225	0	0	0	3.28601	0	19.3629	0	1.34011	0	0.879676	0	0
R110.16_R110_k127_2203222_4	K01736	chorismate synthase [EC:4.2.3.5] [RN:R01714]	Shikimate pathway, phosphoenolpyruvate + erythrose-4P => chorismate	Amino Acid	0	RYN_220	0	0.488868	0	0.338328	0	21.8051	0	2.17315	0	2.853	0	0
R86.130_R86_k127_2071229_10	K01647	citrate synthase [EC:2.3.3.1] [RN:R00351]	Citrate cycle (TCA cycle, Krebs cycle)	central carbon	TCA	RYN_225	0	0.661886	0	2.74841	0	19.1895	0	3.86172	0	3.86273	0	0
R86.45_R86_k127_432185_4	K02879	large subunit ribosomal protein L17	Ribosome, bacteria	Information systems	0	RYN_228	0	10.3193	0	0	0	12.274	0	0	0	0	0	0
R94.28_R94_k127_1381950_13	K07323	mlaC; phospholipid transport system substrate-binding protein	Phospholipid transport system	0	0	RYN_607	0	22.584	0	0	0	0	0	5.88718	0	0	0	0
R86.130_R86_k127_2036209_76	K00003	homoserine dehydrogenase [EC:1.1.1.3] [RN:R01773 R01775]	Methionine biosynthesis, apartate => homoserine => methionine	Amino Acid	0	RYN_225	0	0.14796	0	2.61115	0	19.7985	0	10.4413	0	4.74917	0	0
R93.161_R93_k127_2433288_6	S09B	Catlytic type: Serine; generally cleaves prolyl bonds, with some exceptions (see additional information); oligopeptidase B cleaves Arg and Lys bonds; acylaminoacyl-peptidase releases an N-acylated amino acid from an oligopeptide blocked by a acetyl, chloroacetyl, formyl or carbamyl group	Serine-dependent peptidases	Peptidase	0	RYN_173	0	0	0	22.5204	0	0	0.229045	0	0	0	0	0.717417
R94.29_R94_k127_780361_4	K02887	large subunit ribosomal protein L20	Ribosome, bacteria	Information systems	0	RYN_101	22.8168	19.5795	21.4725	0	19.173	2.91103	6.24038	0	33.1014	1.19026	6.02351	0.698079
R86.130_R86_k127_980324_24	K01784	GALE; UDP-Glc -> UDP-Gal [EC:5.1.3.2]	Nucleotide sugar biosynthesis, eukaryotes	Information systems	Nucleotide	RYN_225	0	2.11789	0	3.73758	0	16.6258	0	2.0006	0	3.08997	0	0
R110.204_R110_k127_1335798_7	K02916	large subunit ribosomal protein L35	Ribosome, bacteria	Information systems	0	RYN_546	0	13.7115	0	0	0	8.7368	0	0	0	0	0	0
R118.234_R118_k127_1591236_13	K02881	large subunit ribosomal protein L18	Ribosome, archaea	Information systems	0	RYN_78	0	0	0	1.07973	0	21.3404	0	0	0	0	0	0
R110.16_R110_k127_800292_1	K01867	WARS; tryptophanyl-tRNA synthetase [EC:6.1.1.2]	Aminoacyl-tRNA biosynthesis, eukaryotes	Information systems	0	RYN_220	0	0	0	1.17587	0	21.2196	0	0	0	2.75437	0	0.323083
R110.117_R110_k127_1107888_3	K02992	small subunit ribosomal protein S7	Ribosome, archaea	Information systems	0	RYN_344	0	9.85225	0	2.98305	0	9.52125	0	0	0	0	0	0
R94.13_R94_k127_922951_8	K02946	small subunit ribosomal protein S10	Ribosome, archaea	Information systems	0	RYN_230	0	0	0	0	0	22.3526	0	0	0	0	0	1.07205
R86.130_R86_k127_262766_9	K01693	imidazoleglycerol-phosphate dehydratase [EC:4.2.1.19] [RN:R03457]	Histidine biosynthesis, PRPP => histidine	Amino Acid	0	RYN_225	0	10.4116	0	2.02655	0	9.86831	0	2.89264	0	0.949397	0	0
R86.130_R86_k127_262766_11	K00013	histidinol dehydrogenase [EC:1.1.1.23] [RN:R03012 R01163]	Histidine biosynthesis, PRPP => histidine	Amino Acid	0	RYN_225	0	0	0	4.59733	0	17.6461	0	5.65983	0	1.29226	0	0
R86.130_R86_k127_2170468_20	K00449	pcaH; protocatechuate 3,4-dioxygenase, beta subunit [EC:1.13.11.3]	protocatechuate degradation, protocatechuate => 3-oxoadipate	hydrocarbon degradation	0	RYN_225	0	0	0	4.1977	0	18.036	0	0.320984	0	0	0	0
R86.130_R86_k127_227902_3	K00549	methionine synthase [EC:2.1.1.13 2.1.1.14] [RN:R00946 R04405]	Methionine biosynthesis, apartate => homoserine => methionine	Amino Acid	0	RYN_225	0	1.38061	0	4.83706	0	16.0107	0	4.79466	0	4.53214	0	0
R86.130_R86_k127_2073137_27	GH109	GH109 alpha-N-acetylgalactosaminidase (EC 3.2.1.49)	Glycoside Hydrolases	CAZY	Mucin Oligo Cleavage	RYN_225	0	2.72172	0	4.39508	0	15.1073	0	5.88135	0	0	0	0
R86.130_R86_k127_2266758_24	GT94	GT94 GDP-Man: GlcA-beta-1,2-Man-alpha-1,3-Glc-beta-1,4-Glc-alpha-1-PP-undecaprenol beta-1,4-mannosyltransferase (2.4.1.251)	GlycosylTransferases	CAZY	0	RYN_225	0	0.896006	0	0	0	21.3145	0	1.1617	0	0.653629	0	0
R110.16_R110_k127_2229553_4	K00831	phosphoserine aminotransferase [EC:2.6.1.52] [RN:R04173]	Serine biosynthesis, glycerate-3P => serine	Amino Acid	0	RYN_220	0	0	0	2.14981	0	20.0134	0	2.68501	0	1.00714	0	0
R110.40_R110_k127_959356_7	K00927	phosphoglycerate kinase [EC:2.7.2.3] [RN:R01512]	D-galactonate degradation, De Ley-Doudoroff pathway, D-galactonate => glycerate-3P	central carbon	glycolysis	RYN_342	0	18.6871	0	1.16062	0	2.27967	0	0	0	0	0	1.09335
R85.34_R85_k127_3686573_1	K02939	large subunit ribosomal protein L9	Ribosome, bacteria	Information systems	0	RYN_82	8.52335	0	3.50063	22.0908	3.47305	0	6.20105	0	0.60592	0	0	0
R90.60_R90_k127_640232_3	S53	Catlytic type: Serine; preferences for hydrophobic residues in the P1 and P2 positions; secreted proteins	Acid-acting endopeptidases and a tripeptidyl-peptidase	Peptidase	0	RYN_166	0	4.03008	0	18.0418	0	0	0	0	0	0	0	0
R110.16_R110_k127_112097_56	K01512	acylphosphatase	pyruvate metabolism	pyruvate metabolism	0	RYN_220	0	0	0	0	0	22.0503	0	0	0	0	0	0
R90.26_R90_k127_1366543_318	S12	Catlytic type: Serine; wide range of activities and specificities; involved in the synthesis and remodelling of bacterial cell walls	Serine-type D-Ala-D-Ala carboxypeptidases	Peptidase	0	RYN_362	0	0	0	22.0337	0	0	0	3.48017	0	0	0	0
R110.111_R110_k127_60481_3	K02916	large subunit ribosomal protein L35	Ribosome, bacteria	Information systems	0	RYN_453	0	22.0084	0	0	0	0	0	0	0	0	0	0
R86.18_R86_k127_968364_17	K02950	small subunit ribosomal protein S12	Ribosome, archaea	Information systems	0	RYN_267	0	2.08021	0	9.71759	0	10.2063	0	2.88972	0	0	0	0
R86.45_R86_k127_1753882_3	K02952	small subunit ribosomal protein S13	Ribosome, archaea	Information systems	0	RYN_228	0	2.03095	0	0	0	19.9291	0	0	0	0	0	0
R93.161_R93_k127_1775594_17	K02874	large subunit ribosomal protein L14	Ribosome, archaea	Information systems	0	RYN_173	0	0	0	9.79681	6.6743	12.1603	0	0	0	0	1.03229	0
R94.28_R94_k127_89878_5	K02863	large subunit ribosomal protein L1	Ribosome, archaea	Information systems	0	RYN_607	0	16.8483	0	5.07778	0	0	0	5.73792	0	0.396474	0	0
R94.69_R94_k127_285305_5	K00626	acetyl-CoA C-acetyltransferase [EC:2.3.1.9] [RN:R00238]	Dicarboxylate-hydroxybutyrate cycle	C1	0	RYN_265	0	0.160917	0	1.33638	0	20.3839	0	0.89415	0	0.939103	0	1.92772
R86.20_R86_k127_2322781_3	K02916	large subunit ribosomal protein L35	Ribosome, bacteria	Information systems	0	RYN_301	0	21.8798	0	0	0	0	0	0	0	0	0	0
R110.22_R110_k127_2023060_106	K02909	large subunit ribosomal protein L31	Ribosome, bacteria	Information systems	0	RYN_119	0	0	0	18.9115	0	2.95476	0	0	0	0	0	0
R114.188_R114_k127_4516830_43	K02888	large subunit ribosomal protein L21	Ribosome, bacteria	Information systems	0	RYN_223	0	19.6627	0	0	0	2.19255	0	0	0	95.0274	0	0
R86.130_R86_k127_1692571_6	K00928	aspartate kinase [EC:2.7.2.4] [RN:R00480]	Lysine biosynthesis, DAP aminotransferase pathway, aspartate => lysine	Amino Acid	0	RYN_225	0	2.71959	0	1.88213	0	17.2519	0	1.67907	0	3.30653	0	0
R110.16_R110_k127_944769_6	K03778	D-lactate dehydrogenase	fermentation-	pyruvate metabolism	0	RYN_220	0	0	0	0	0	21.7778	0	2.73491	0	1.43621	0	0
R94.132_R94_k127_699845_15	K02992	small subunit ribosomal protein S7	Ribosome, archaea	Information systems	0	RYN_347	0	21.757	0	0	0	0	0	0	0	0	0	0
R110.16_R110_k127_2212077_14	S49B	Catlytic type: Serine; hydrolyzes the N-blocked p-nitrophenyl esters of Gly, Ala, Phe, Val, Leu and Trp; prefers hydrophobic amino acids on either side of the scissile bond and will not cleave a peptide containing fewer than six amino acids; destruction of cleaved signal pepides in the periplasmic space	Endopeptidases	Peptidase	0	RYN_220	0	0	0	2.59108	0	19.1486	0	0.138692	0	0.728322	0	0
R86.130_R86_k127_2355208_16	K00036	glucose-6-phosphate 1-dehydrogenase [EC:1.1.1.49 1.1.1.363] [RN:R02736 R10907]	Entner-Doudoroff pathway, glucose-6P => glyceraldehyde-3P + pyruvate	central carbon	glycolysis	RYN_225	0	1.24961	0	2.20527	0	18.2816	0	2.84686	0	5.6518	0	0
R86.130_R86_k127_335858_3	S15	Catlytic type: Serine; cleaves Xaa-Pro from the N-terminus of peptides provided that there is not a Pro in the P2 or P1 positions; plays important role in degradation of casein	Xaa-Pro dipeptidyl peptidase and its homologues	Peptidase	0	RYN_225	0	10.6228	0	3.59035	0	7.49284	0	4.39267	0	1.44172	0	0
R94.24_R94_k127_547693_19	K01903	succinyl-CoA synthetase [EC:6.2.1.5] [RN:R00405]	Citrate cycle (TCA cycle, Krebs cycle)	central carbon	TCA	RYN_182	0	0	0	7.00674	9.51118	14.6856	0.89947	0	0	0.480369	0	0.563466
R94.126_R94_k127_1016184_2	GH23	GH23 lysozyme type G (EC 3.2.1.17); peptidoglycan lyase (EC 4.2.2.n1) also known in the literature as peptidoglycan lytic transglycosylase; chitinase (EC 3.2.1.14)	Glycoside Hydrolases	CAZY	Chitin Backbone Cleavage	RYN_179	0	0	0	5.14444	0	16.5042	0	0	0	1.92806	0.975725	2.26158
R86.130_R86_k127_57546_16	K01681	aconitate hydratase [EC:4.2.1.3] [RN:R01325 R01900 R01324]	Citrate cycle (TCA cycle, Krebs cycle)	central carbon	TCA	RYN_225	0	0	0	1.14358	0	20.4966	0	1.48658	0	2.52566	0	0
R109.39_R109_k127_1869196_4	K02496	uroporphyrin-III C-methyltransferase [EC:2.1.1.107] [RN:R03194]	Siroheme biosynthesis, glutamate => siroheme	Antibiotic Resistance	0	RYN_541	0	21.6364	0	0	0	0	0	0	0	0	0	0
R94.69_R94_k127_282695_3	T03	Catlytic type: Threonine; catalyzes the transfer of the gamma-glutamyl moiety of gamma-glutamyl-derived peptides such as glutathione (gammaGlu-Cys-Gly), and anilides such as gamma-glutamyl-7-amido-4-methylcoumarin (gammaGlu-AMC) to acceptor molecules including water and various dipeptides	Self-processing proteins that express aminopeptidase as well as aminotransferase activities in their mature forms	Peptidase	0	RYN_265	0	0.443031	0	0.229954	0	20.9462	0	0	0	0	0	0
R86.130_R86_k127_1040008_22	K01703	leuCD; 3-isopropylmalate/(R)-2-methylmalate dehydratase [EC:4.2.1.33 4.2.1.35] [RN:R03896 R03898]	Isoleucine biosynthesis, pyruvate => 2-oxobutanoate	Amino Acid	0	RYN_225	0	0	0	0.852904	0	20.7662	0	0.152177	0	2.79698	0	0
R86.130_R86_k127_2071229_39	K02909	large subunit ribosomal protein L31	Ribosome, bacteria	Information systems	0	RYN_225	0	0.777983	0	0	0	20.8203	0	0.864585	0	0	0	0
R86.130_R86_k127_653381_13	GT39	GT39 Dol-P-Man: protein alpha-mannosyltransferase (EC 2.4.1.109)	GlycosylTransferases	CAZY	0	RYN_225	0	0.249922	0	7.52386	0	13.8227	0	4.99936	0	2.55243	0	0
R86.45_R86_k127_2444459_3	K02988	small subunit ribosomal protein S5	Ribosome, archaea	Information systems	0	RYN_228	0	0.634671	0	0	0	20.9482	0	1.23431	0	0	0	0
R86.130_R86_k127_2266758_45	GT81	GT81 NDP-Glc: glucosyl-3-phosphoglycerate synthase (EC 2.4.1.-); NDP-Man: mannosyl-3-phosphoglycerate synthase (EC 2.4.1.-);	GlycosylTransferases	CAZY	0	RYN_225	0	0	0	0.805457	0	20.7645	0	1.14969	0	1.50936	0	0
R90.60_R90_k127_2204515_6	K02035	ABC.PE.S; peptide/nickel transport system substrate-binding protein	Peptides/nickel transport system	0	0	RYN_166	0	12.6304	0	8.92942	0	0	0	0	0	0.317716	0	0.372676
R117.124_R117_k127_2605648_25	K02956	small subunit ribosomal protein S15	Ribosome, archaea	Information systems	0	RYN_462	0	21.5175	0	0	0	0	0	0	0	0	0	0
R90.97_R90_k127_9689_6	GT41	GT41 UDP-GlcNAc: peptide beta-N-acetylglucosaminyltransferase (EC 2.4.1.255); UDP-Glc: peptide N-beta-glucosyltransferase (EC 2.4.1.-)	GlycosylTransferases	CAZY	0	RYN_434	0	21.5041	0	0	0	0	0	0	0	1.74301	0	0
R86.130_R86_k127_653381_129	K01679	fumarate hydratase [EC:4.2.1.2] [RN:R01082]	Citrate cycle (TCA cycle, Krebs cycle)	central carbon	TCA	RYN_225	0	0	0	2.28903	0	19.1785	0	3.67572	0	1.60855	0	0
R94.132_R94_k127_769561_9	S53	Catlytic type: Serine; preferences for hydrophobic residues in the P1 and P2 positions; secreted proteins	Acid-acting endopeptidases and a tripeptidyl-peptidase	Peptidase	0	RYN_347	0	8.18004	0	0.226445	0	13.0375	0	0	0	0	0	0
R86.130_R86_k127_1951168_5	M41	Catlytic type: Metallo; degrades a given membrane bound substrate molecule progressively from either N-terminus or C-terminus ; a member is FtsH peptidase (Escherichia coli)	ATP-dependent metalloendopeptidases	Peptidase	0	RYN_225	0	0	0	4.40198	0	17.0224	0	0.420756	0	1.32573	0	0
R86.130_R86_k127_1574247_30	K00058	D-3-phosphoglycerate dehydrogenase [EC:1.1.1.95] [RN:R01513]	Serine biosynthesis, glycerate-3P => serine	Amino Acid	0	RYN_225	0	0	0	0.331606	0	21.0869	0	3.90495	0	3.96145	0	0
R94.69_R94_k127_445910_6	CE11	CE11 UDP-3-0-acyl N-acetylglucosamine deacetylase (EC 3.5.1.108).	Carbohydrate Esterases	CAZY	0	RYN_265	0	0	0	0	0	21.4029	0	0.555485	0	0	0	0
R94.13_R94_k127_255484_1	K02888	large subunit ribosomal protein L21	Ribosome, bacteria	Information systems	0	RYN_230	0	0	0	0	0	21.3871	0	0	0	0	0	1.95379
R86.130_R86_k127_1580614_37	K01714	4-hydroxy-tetrahydrodipicolinate synthase [EC:4.3.3.7] [RN:R10147]	Lysine biosynthesis, DAP aminotransferase pathway, aspartate => lysine	Amino Acid	0	RYN_225	0	0	0	8.27286	0	13.0957	0	1.39837	0	3.67169	0	0
R90.160_R90_k127_2946885_2	K03043	rpoB; DNA-directed RNA polymerase subunit beta [EC:2.7.7.6]	RNA polymerase, bacteria	Information systems	0	RYN_361	0.0583953	1.55028	0.0579603	6.58368	0.0690044	13.2009	0.231011	3.64149	0.120387	5.6546	0.277489	0
R110.16_R110_k127_2005254_2	GT76	GT76 Dol-P-Man: alpha-1,6-mannosyltransferase (EC 2.4.1.-)	GlycosylTransferases	CAZY	0	RYN_220	0	0	0	0.329968	0	20.9827	0	0.529861	0	0	0	0
R90.97_R90_k127_2230062_4	K01512	acylphosphatase	pyruvate metabolism	pyruvate metabolism	0	RYN_434	0	21.2801	0	0	0	0	0	0	0	0	0	0
R94.28_R94_k127_750632_55	K01687	dihydroxy-acid dehydratase [EC:4.2.1.9] [RN:R05070]	Isoleucine biosynthesis, threonine => 2-oxobutanoate => isoleucine	Amino Acid	0	RYN_607	0	19.0795	0	0.937579	0	1.20853	0	14.5538	0	0.329428	0	0
R90.112_R90_k127_2639317_6	M14B	Catlytic type: Metallo; hydrolyse single, C-terminal amino acids from polypeptide chains (prefers basic amino acids)	Metallocarboxypeptidases	Peptidase	0	RYN_12	0	0	0	21.2066	0	0	0	0.116721	0	0	0	0.0898724
R109.35_R109_k127_1312293_4	K02909	large subunit ribosomal protein L31	Ribosome, bacteria	Information systems	0	RYN_108	6.95158	0	5.51984	12.1916	11.5003	8.97991	3.66671	0	0	0	8.25831	0
R110.40_R110_k127_1109326_1	K02864	large subunit ribosomal protein L10	Ribosome, archaea	Information systems	0	RYN_342	0	8.26885	0	4.29193	0	8.60574	0	0	0	0	0	1.17925
R86.45_R86_k127_1975508_6	S24	Catlytic type: Serine; cleaves.at an Ala-Gly or a Cys-Gly bond	Two-domain proteins that undergo autolysis, separating the functional domains	Peptidase	0	RYN_228	0	20.3332	0	0	0	0.806159	0	1.50644	0	0	0	0
R93.161_R93_k127_1775594_12	K02890	large subunit ribosomal protein L22	Ribosome, archaea	Information systems	0	RYN_173	0	0	0	7.43784	4.51036	13.6961	3.35547	0.568746	0	0	0	0
R110.16_R110_k127_1705148_15	K02031	ABC.PE.A; peptide/nickel transport system ATP-binding protein	Peptides/nickel transport system	0	0	RYN_220	0	0	0	0	0	21.1205	0	0	0	0	0	0
R90.14_R90_k127_824575_1	K02945	small subunit ribosomal protein S1	Ribosome, bacteria	Information systems	0	RYN_366	0	0	0	21.0832	0	0	0	0	0	0	0	4.34462
R94.132_R94_k127_897694_1	K02911	large subunit ribosomal protein L32	Ribosome, bacteria	Information systems	0	RYN_347	0	9.36601	0	0	0	11.6971	0	0	0	0	0	0
R86.45_R86_k127_2165157_2	K01251	adenosylhomocysteinase [EC:3.3.1.1] [RN:R00192]	Methionine degradation	Amino Acid	0	RYN_228	0	0	0	0	0	21.0509	0	0	0	0	0	0
R110.16_R110_k127_1356008_17	S01C	Catlytic type: Serine; 3 types:trypsin-like where there is cleavage of amide substrates following Arg or Lys at P1, chymotrypsin-like where cleavage occurs following one of the hydrophobic amino acids at P1, and elastase-like with cleavage following an Ala at P1	Serine endopeptidases	Peptidase	0	RYN_220	0	0	0	0	0	21.0039	0	0.290735	0	0	0	0
R94.98_R94_k127_1169660_5	K02959	small subunit ribosomal protein S16	Ribosome, bacteria	Information systems	0	RYN_266	0	16.7113	0	1.57709	0	2.71047	0	0	0	0	0	0
R110.16_R110_k127_1407274_11	K02053	ABC.SP.P; putative spermidine/putrescine transport system permease protein	Putative spermidine/putrescine transport system	0	0	RYN_220	0	0	0	0	0	20.9601	0	0	0	0	0	0
R110.16_R110_k127_1110758_3	M23B	Catlytic type: Metallo; cleaves either the N-acylmuramoyl-Ala bond between the cell wall peptidoglycan and the cross-linking peptideor a bond within the cross-linking peptide (e.g. stapholysin), with preference for Gly bonds; used by certain bacteria to lyse cell walls of other bacteria, either as a defensive or feeding mechanism	Endopeptidases that lyse bacterial cell wall peptidoglycans	Peptidase	0	RYN_220	0	10.3505	0	4.53297	0	6.05937	0	4.94256	0	1.17978	0	0
R86.130_R86_k127_980324_134	GH13	GH13 alpha-amylase (EC 3.2.1.1); pullulanase (EC 3.2.1.41); cyclomaltodextrin glucanotransferase (EC 2.4.1.19); cyclomaltodextrinase (EC 3.2.1.54); trehalose-6-phosphate hydrolase (EC 3.2.1.93); oligo-alpha-glucosidase (EC 3.2.1.10); maltogenic amylase (EC 3.2.1.133); neopullulanase (EC 3.2.1.135); alpha-glucosidase (EC 3.2.1.20); maltotetraose-forming alpha-amylase (EC 3.2.1.60); isoamylase (EC …	Glycoside Hydrolases	CAZY	Starch Backbone Cleavage	RYN_225	0	0	0	1.16178	0	19.7673	0	0.248744	0	2.61249	0.110175	0
R110.16_R110_k127_2008413_64	K01990	ABC-2.A; ABC-2 type transport system ATP-binding protein	ABC-2 type transport system	0	0	RYN_220	0	0	0	0.204378	0	20.724	0	7.43896	0	0.574482	0	0
R90.59_R90_k127_2971422_7	K00339	nuoJ; NADH-quinone oxidoreductase subunit J [EC:7.1.1.2]	NADH:quinone oxidoreductase, prokaryotes	Electron transport Chain	0	RYN_52	0	18.5222	0	2.40348	0	0	0	0	0	0	0	0
R86.187_R86_k127_1744119_34	K00331	nuoB; NADH-quinone oxidoreductase subunit B [EC:7.1.1.2]	NADH:quinone oxidoreductase, prokaryotes	Electron transport Chain	0	RYN_441	0	20.9047	0	0	0	0	0	0	0	0	0	0
R86.130_R86_k127_1040008_55	K01512	acylphosphatase	pyruvate metabolism	pyruvate metabolism	0	RYN_225	0	0	0	9.37814	0	11.5127	0	5.73691	0	0.941459	0	0
R94.126_R94_k127_823512_7	C56	Catlytic type: Cysteine; acts only on peptides of less than 20 amino acids; a preference for bulky, hydrophobic P1 residues	PfpI endopeptidase of {Pyrococcus furiosus}	Peptidase	0	RYN_179	0.586739	0	0	0	0	20.8433	0	1.5737	0	0	0.697032	4.84684
R86.155_R86_k127_2143570_2	K02945	small subunit ribosomal protein S1	Ribosome, bacteria	Information systems	0	RYN_226	0	8.14314	0	1.90883	0	10.7791	0	0	0	0	0	0
R110.16_R110_k127_2572365_9	PL3	PL3 pectate lyase (EC 4.2.2.2).	Polysaccharide Lyases	CAZY	Pectin Backbone Cleavage	RYN_220	0	0	0	0	0	20.8203	0	0	0	0	0	0
R86.130_R86_k127_2071229_38	K11263	propionyl-CoA carboxylase [EC:6.4.1.3] [RN:R01859]	Propanoyl-CoA metabolism, propanoyl-CoA => succinyl-CoA	pyruvate metabolism	0	RYN_225	0	0	0	2.16962	0	18.6441	0	3.85071	0	0.802441	0	0
R86.130_R86_k127_1142143_1	K00337	nuoH; NADH-quinone oxidoreductase subunit H [EC:7.1.1.2]	NADH:quinone oxidoreductase, prokaryotes	Electron transport Chain	0	RYN_225	0	0	0	1.4105	0	19.3932	0	7.9274	0	0	0	0
R110.16_R110_k127_2267148_24	M78	Catlytic type: Metallo; Cleaves of ImmR occurs at Phe95+Met, releasing the N-terminal DNA-binding domain	Metallo-endopeptidases	Peptidase	0	RYN_220	0	0.975265	0	0.674946	0	19.14	0	1.08383	0	1.4229	0	0
R86.130_R86_k127_2036209_77	K01733	threonine synthase [EC:4.2.3.1] [RN:R01466]	Threonine biosynthesis, aspartate => homoserine => threonine	Amino Acid	0	RYN_225	0	0.360635	0	3.36937	0	17.0506	0	8.41638	0	3.42005	0	0
R86.130_R86_k127_1281669_23	K01875	SARS; seryl-tRNA synthetase [EC:6.1.1.11]	Aminoacyl-tRNA biosynthesis, eukaryotes	Information systems	0	RYN_225	0	0	0	0.317417	0	20.4574	0	7.90047	0	5.35334	0	0
R117.18_R117_k127_3695594_13	GT5	GT5 UDP-Glc: glycogen glucosyltransferase (EC 2.4.1.11); ADP-Glc: starch glucosyltransferase (EC 2.4.1.21); NDP-Glc: starch glucosyltransferase (EC 2.4.1.242); UDP-Glc: alpha-1,3-glucan synthase (EC 2.4.1.183) UDP-Glc: alpha-1,4-glucan synthase (EC 2.4.1.-)	GlycosylTransferases	CAZY	0	RYN_561	0	0	0	0	8.07004	20.7576	0	0	0	1.41455	5.72687	0.829626
R86.130_R86_k127_1156321_22	K00088	IMP dehydrogenase [EC:1.1.1.205] [RN:R01130]	Guanine ribonucleotide biosynthesis IMP => GDP,GTP	Information systems	Nucleotide	RYN_225	0	3.76206	0	4.04486	0	12.9446	0	2.16508	0	1.17617	0	0
R86.130_R86_k127_1951168_30	GH3	GH3 beta-glucosidase (EC 3.2.1.21); xylan 1,4-beta-xylosidase (EC 3.2.1.37); beta-glucosylceramidase (EC 3.2.1.45); beta-N-acetylhexosaminidase (EC 3.2.1.52); alpha-L-arabinofuranosidase (EC 3.2.1.55); glucan 1,3-beta-glucosidase (EC 3.2.1.58); glucan 1,4-beta-glucosidase (EC 3.2.1.74); isoprimeverose-producing oligoxyloglucan hydrolase (EC 3.2.1.120); coniferin beta-glucosidase (EC 3.2.1.126); e…	Glycoside Hydrolases	CAZY	Amorphous Cellulose Oligo Cleavage, Xylan Oligo Cleavage (Hemicellulose), Mixed-Linkage glucans Oligo Cleavage (Hemicellulose), Arabinan Oligo Cleavage, Chitin Oligo Cleavage	RYN_225	0	0.482752	0	1.00229	0	19.2355	0	2.86128	0	2.11298	0	0
R110.16_R110_k127_1104995_7	I87	Inhibitors, specificity unknown; HflC (Escherichia coli); The factor that influences bacteriophage lambda to remain in the lysogenic stage or to lyse the host cell is transcription factor CII. Degradation of CII by the host FtsH peptidase promotes lysis	Inhibitors, specificity unknown	Peptidase	0	RYN_220	0	0	0	4.03811	0	16.6563	0	1.94532	0	0.567533	0	0.665708
R86.130_R86_k127_1028101_5	CE14	CE14 N-acetyl-1-D-myo-inosityl-2-amino-2-deoxy-alpha-D-glucopyranoside deacetylase (EC 3.5.1.89); diacetylchitobiose deacetylase (EC 3.5.1.-); mycothiol S-conjugate amidase (EC 3.5.1.-)	Carbohydrate Esterases	CAZY	0	RYN_225	0	0	0	2.94906	0	17.7394	0	0	0	0.690788	0	0
R94.69_R94_k127_88018_2	S53	Catlytic type: Serine; preferences for hydrophobic residues in the P1 and P2 positions; secreted proteins	Acid-acting endopeptidases and a tripeptidyl-peptidase	Peptidase	0	RYN_265	0	0	0	0	0	20.6676	0	0	0	0	0	0
R90.147_R90_k127_959553_5	S01C	Catlytic type: Serine; 3 types:trypsin-like where there is cleavage of amide substrates following Arg or Lys at P1, chymotrypsin-like where cleavage occurs following one of the hydrophobic amino acids at P1, and elastase-like with cleavage following an Ala at P1	Serine endopeptidases	Peptidase	0	RYN_162	0	5.43671	0	8.00636	0	7.21845	0	33.3007	0	0	0	0
R94.65_R94_k127_812479_3	K02276	coxC; cytochrome c oxidase subunit III [EC:1.9.3.1]	Cytochrome c oxidase, prokaryotes	Oxygen	0	RYN_436	0	20.6501	0	0	0	0	0	0	0	0	0	0
R110.117_R110_k127_1766322_5	K02871	large subunit ribosomal protein L13	Ribosome, archaea	Information systems	0	RYN_344	0	0.907952	0	16.4945	0	3.23981	0	0	0	0	0	0
R86.130_R86_k127_1134587_2	K01586	diaminopimelate decarboxylase [EC:4.1.1.20] [RN:R00451]	Lysine biosynthesis, DAP aminotransferase pathway, aspartate => lysine	Amino Acid	0	RYN_225	0	2.25849	0	1.67467	0	16.6934	0	2.0617	0	1.17682	0	0
R86.130_R86_k127_1750888_37	K01999	livK; branched-chain amino acid transport system substrate-binding protein	Branched-chain amino acid transport system	0	0	RYN_225	0	1.86931	0	9.70264	0	9.05241	0	2.37417	0	3.50653	0	0
R86.130_R86_k127_737031_158	K00925	acetate kinase [EC:2.7.2.1] [RN:R00315]	Phosphate acetyltransferase-acetate kinase pathway, acetyl-CoA => acetate	pyruvate metabolism	0	RYN_225	0	0	0	4.92966	0	15.6896	0	3.32278	0	0.256606	0	0
R86.130_R86_k127_1720972_37	GT3	GT3 glycogen synthase (EC 2.4.1.11).	GlycosylTransferases	CAZY	0	RYN_225	0	0	0	3.1581	0	17.4257	0	0.533819	0	3.2705	0	0
R86.130_R86_k127_1196156_1	K00789	S-adenosylmethionine synthetase [EC:2.5.1.6] [RN:R00177]	Cysteine biosynthesis, methionine => cysteine	Amino Acid	0	RYN_225	0	0	0	4.04968	0	16.53	0	11.0189	0	6.16588	0	0
R94.126_R94_k127_275780_12	PL3	PL3 pectate lyase (EC 4.2.2.2).	Polysaccharide Lyases	CAZY	Pectin Backbone Cleavage	RYN_179	0	20.5477	0	0	0	0	0	0	0	0	0	0
R93.161_R93_k127_293726_12	K00615	transketolase [EC:2.2.1.1] [RN:R01641]	Pentose phosphate pathway (Pentose phosphate cycle)	central carbon	pentose pathway	RYN_173	0	0	0	7.31866	7.07847	13.2151	0.195038	0	0	0.520807	1.22996	0.30545
R86.45_R86_k127_1865595_3	K02956	small subunit ribosomal protein S15	Ribosome, archaea	Information systems	0	RYN_228	0	6.45524	0	0	0	14.0763	0	6.37672	0	0	0	0
R114.325_R114_k127_354659_2	K03518	carbon-monoxide dehydrogenase small subunit	Acetyl-CoA pathway	C1	0	RYN_34	0	20.5255	0	0	0	0	0	0	0	0	0	0
R93.13_R93_k127_1878813_1	K02888	large subunit ribosomal protein L21	Ribosome, bacteria	Information systems	0	RYN_216	1.92966	0	3.28335	19.3384	8.46945	1.187	10.1783	0	6.81973	0	5.89473	2.27718
R86.14_R86_k127_1278310_25	K02948	small subunit ribosomal protein S11	Ribosome, archaea	Information systems	0	RYN_465	0	17.8556	0	0	0	2.65473	0	0	0	0	0	0
R86.130_R86_k127_1119_5	K01847	methylmalonyl-CoA mutase [EC:5.4.99.2] [RN:R00833]	Propanoyl-CoA metabolism, propanoyl-CoA => succinyl-CoA	pyruvate metabolism	0	RYN_225	0	9.35404	0	4.1616	0	6.96896	0	1.94198	0	0.599886	0	0
R86.130_R86_k127_2407655_14	I87	Inhibitors, specificity unknown; HflC (Escherichia coli); The factor that influences bacteriophage lambda to remain in the lysogenic stage or to lyse the host cell is transcription factor CII. Degradation of CII by the host FtsH peptidase promotes lysis	Inhibitors, specificity unknown	Peptidase	0	RYN_225	0	2.97689	0	4.44231	0	12.946	0	1.65413	0	2.17162	0	0
R86.45_R86_k127_345622_1	K02950	small subunit ribosomal protein S12	Ribosome, archaea	Information systems	0	RYN_228	0	1.03176	0	0	0	19.3284	0	0	0	0	0	0.882864
R110.16_R110_k127_1267554_5	K02342	dnaQ; DNA polymerase III subunit epsilon [EC:2.7.7.7]	DNA polymerase III complex, bacteria	Information systems	0	RYN_220	0	0	0	1.11894	0	19.2307	0	1.94652	0	3.93151	0	0
R110.16_R110_k127_1782571_19	K01803	triosephosphate isomerase (TIM) [EC:5.3.1.1] [RN:R01015]	Gluconeogenesis, oxaloacetate => fructose-6P	central carbon	glycolysis	RYN_220	0	0	0	2.52255	0	17.7751	0	0.810141	0	3.54529	0	0
R86.187_R86_k127_1562639_36	K02276	coxC; cytochrome c oxidase subunit III [EC:1.9.3.1]	Cytochrome c oxidase, prokaryotes	Oxygen	0	RYN_441	0	20.294	0	0	0	0	0	0	0	0	0	0
R86.130_R86_k127_1352475_4	M15B	Catlytic type: Metallo; substrates of the type Xaa-YaaZaa, with blocked amino terminus and free C-terminus ; involved in bacterial cell wall biosynthesis and metabolism	Metallopeptidases, mostly specialised carboxypeptidases and dipeptidases	Peptidase	0	RYN_225	0	5.50209	0	1.33273	0	13.4158	0	0	0	0.535164	0	0
R94.132_R94_k127_1464948_8	S41A	Catlytic type: Serine; recognizes a C-terminal tripeptide, Xaa-Yaa-Zaa, in which Xaa is preferably Ala or Leu, Yaa is preferably Ala or Tyr and Zaa is preferably Ala and cleaves at a variable distance from the C-terminus; important for the degradation of incorrectly synthesized proteins	Serine endopeptidases	Peptidase	0	RYN_347	0	10.8141	0	0	0	9.41161	0	0.3664	0	0	0	0
R94.24_R94_k127_136503_6	K02110	ATPF0C; F-type H+-transporting ATPase subunit c	F-type ATPase, prokaryotes and chloroplasts	Electron transport Chain	0	RYN_182	0	0	0	18.8028	0	1.40502	0.860554	0	0	0	0	0
R110.16_R110_k127_2028734_13	CE9	CE9 N-acetylglucosamine 6-phosphate deacetylase (EC 3.5.1.25); N-acetylglucosamine 6-phosphate deacetylase (EC 3.5.1.80)	Carbohydrate Esterases	CAZY	0	RYN_220	0	0	0	0.329968	0	19.8485	0	0	0	0	0	0
R110.22_R110_k127_1777077_1	K01679	fumarate hydratase [EC:4.2.1.2] [RN:R01082]	Citrate cycle (TCA cycle, Krebs cycle)	central carbon	TCA	RYN_119	0	0	0	0	0	20.1641	0	0	0	0	0	0
R93.3_R93_k127_1047670_2	K02990	small subunit ribosomal protein S6	Ribosome, bacteria	Information systems	0	RYN_175	24.7907	0	8.29418	15.3533	17.116	4.79763	2.93848	0	14.3563	5.88494	1.32363	0
R110.165_R110_k127_998060_8	K00134	glyceraldehyde 3-phosphate dehydrogenase [EC:1.2.1.12] [RN:R01061]	D-galactonate degradation, De Ley-Doudoroff pathway, D-galactonate => glycerate-3P	central carbon	glycolysis	RYN_221	0	0	0	20.1409	0	0	0	0	0	0	0	0
R86.130_R86_k127_1028101_24	C56	Catlytic type: Cysteine; acts only on peptides of less than 20 amino acids; a preference for bulky, hydrophobic P1 residues	PfpI endopeptidase of {Pyrococcus furiosus}	Peptidase	0	RYN_225	0	0.641605	0	1.903	0	17.4977	0	0.407444	0	1.60473	0	0
R90.80_R90_k127_1030633_4	K02909	large subunit ribosomal protein L31	Ribosome, bacteria	Information systems	0	RYN_21	0	0	0	20.029	0	0	0	0	0	0	0	0
R94.13_R94_k127_1532162_11	S14	Catlytic type: Serine; cleaves preferentially after nonpolar residues; involved in quality control and the regulatory degradation of specific proteins	Endopeptidase Clp and its homologues	Peptidase	0	RYN_230	0	0	0	0	0	20.0279	0	0	0	0	0	0
R94.13_R94_k127_922951_11	K02992	small subunit ribosomal protein S7	Ribosome, archaea	Information systems	0	RYN_230	0	0	0	0	0	20.0134	0	0	0	0	0	0
R94.126_R94_k127_1236571_13	K03519	carbon-monoxide dehydrogenase medium subunit	Acetyl-CoA pathway	C1	0	RYN_179	0	0	0	4.23646	0	15.7755	0	0	0	0	0.446395	0.388004
R110.16_R110_k127_2231788_33	K10548	ABC.GGU.A; putative multiple sugar transport system ATP-binding protein	Multiple sugar transport system	0	0	RYN_220	0	0	0	1.51831	0	18.4836	0	2.23492	0	3.20084	0	0
R110.16_R110_k127_792265_23	K01992	ABC-2.P; ABC-2 type transport system permease protein	ABC-2 type transport system	0	0	RYN_220	0	0	0	0.888205	0	19.0815	0	11.0537	0	0	0	0
R110.40_R110_k127_1312833_1	S53	Catlytic type: Serine; preferences for hydrophobic residues in the P1 and P2 positions; secreted proteins	Acid-acting endopeptidases and a tripeptidyl-peptidase	Peptidase	0	RYN_342	0	19.9593	0	0	0	0	0	0	0	0	0	0
R86.103_R86_k127_2089303_19	GH64	GH64 beta-1,3-glucanase (EC 3.2.1.39)	Glycoside Hydrolases	CAZY	Mixed-Linkage glucans Backbone Cleavage (Hemicellulose)	RYN_224	0	19.9398	0	0	0	0	0	0	0	0	0	0
R86.130_R86_k127_262766_10	K00817	histidinol-phosphate aminotransferase [EC:2.6.1.9] [RN:R03243]	Histidine biosynthesis, PRPP => histidine	Amino Acid	0	RYN_225	0	0	0	0	0	19.9324	0	0	0	2.06983	0	0.303485
R94.126_R94_k127_1281369_7	K02946	small subunit ribosomal protein S10	Ribosome, archaea	Information systems	0	RYN_179	0	0	0	5.25352	1.85837	14.6721	4.83885	0.703007	0.540361	0	1.24552	0
R86.130_R86_k127_580938_1	K01810	glucose-6-phosphate isomerase [EC:5.3.1.9] [RN:R02740]	Glycolysis (Embden-Meyerhof pathway), glucose => pyruvate	central carbon	glycolysis	RYN_225	0	0	0	3.80947	0	16.1161	0	4.70557	0	1.44146	0	0
R86.130_R86_k127_24853_51	I87	Inhibitors, specificity unknown; HflC (Escherichia coli); The factor that influences bacteriophage lambda to remain in the lysogenic stage or to lyse the host cell is transcription factor CII. Degradation of CII by the host FtsH peptidase promotes lysis	Inhibitors, specificity unknown	Peptidase	0	RYN_225	0	0	0	8.45446	0	11.4167	0	5.9261	0	3.39493	0	0
R86.45_R86_k127_2444459_2	K02881	large subunit ribosomal protein L18	Ribosome, archaea	Information systems	0	RYN_228	0	0	0	0	0	19.8594	0	1.03085	0	0	0	0
R118.180_R118_k127_2615299_1	K02952	small subunit ribosomal protein S13	Ribosome, archaea	Information systems	0	RYN_139	1.13127	0	0	19.8401	0	0	0	0	0.777407	0	1.7919	0
R90.7_R90_k127_2149607_1	K00410	FBCH; ubiquinol-cytochrome c reductase cytochrome b/c1 subunit	Cytochrome bc1 complex	Oxygen	0	RYN_508	0	19.8278	0	0	0	0	0	0	0	0	0	0
R110.16_R110_k127_245738_10	K02110	ATPF0C; F-type H+-transporting ATPase subunit c	F-type ATPase, prokaryotes and chloroplasts	Electron transport Chain	0	RYN_220	0	3.11193	0	0	0	16.6563	0	9.07815	0	9.08052	0	0
R86.130_R86_k127_480242_1	K04116	aliA; cyclohexanecarboxylate-CoA ligase [EC:6.2.1.-] [RN:R05620]	Benzoate degradation, cyclohexanecarboxylic acid =>pimeloyl-CoA	hydrocarbon degradation	0	RYN_225	0	12.3812	0	0	0	7.3632	0	0	0	1.50533	0	0
R110.16_R110_k127_1547591_16	K01869	LARS; leucyl-tRNA synthetase [EC:6.1.1.4]	Aminoacyl-tRNA biosynthesis, eukaryotes	Information systems	0	RYN_220	0	0	0	1.90618	0	17.8364	0	0.0377894	0	0.396893	0	0.232775
R94.24_R94_k127_1165869_5	K08097	phosphosulfolactate synthase [EC:4.4.1.19] [RN:R07476]	Coenzyme M biosynthesis	C1	0	RYN_182	0	0	0	8.8624	5.49366	10.8796	0.533086	0	0	0	0	0
R86.130_R86_k127_2301082_20	K10234	aglG; alpha-glucoside transport system permease protein	alpha-Glucoside transport system	0	0	RYN_225	0	5.62568	0	10.3822	0	3.71738	0	2.54707	0	4.25588	0	0.713156
R110.16_R110_k127_69481_2	AA3	AA3 cellobiose dehydrogenase (EC 1.1.99.18); glucose 1-oxidase (EC 1.1.3.4); aryl alcohol oxidase (EC 1.1.3.7); alcohol oxidase (EC 1.1.3.13); pyranose oxidase (EC 1.1.3.10)	Auxiliary Activities	CAZY	0	RYN_220	0	0	0	0	0	19.7237	0	0.517291	0	3.05605	0	0.796601
R94.13_R94_k127_127219_2	K02909	large subunit ribosomal protein L31	Ribosome, bacteria	Information systems	0	RYN_230	0	0	0	0	0	19.7136	0	0.472285	0	0	0	0
R86.130_R86_k127_1455791_7	K01687	dihydroxy-acid dehydratase [EC:4.2.1.9] [RN:R05070]	Isoleucine biosynthesis, threonine => 2-oxobutanoate => isoleucine	Amino Acid	0	RYN_225	0	0.414479	0	1.72108	0	17.5627	0	7.13956	0	4.08185	0	0
R118.144_R118_k127_2861192_2	K02888	large subunit ribosomal protein L21	Ribosome, bacteria	Information systems	0	RYN_138	0.980898	0	0	19.6604	4.05686	0	1.29347	0	12.1333	7.77137	20.9751	2.02571
R110.16_R110_k127_2028734_15	GT87	GT87 polyprenol-P-Man: alpha-1,2-mannosyltransferase (EC 2.4.1.-)	GlycosylTransferases	CAZY	0	RYN_220	0	0	0	0	0	19.6466	0	0	0	0	0	0
R94.11_R94_k127_40717_2	K02956	small subunit ribosomal protein S15	Ribosome, archaea	Information systems	0	RYN_512	0	0	0.589945	2.97829	0.702357	16.6356	0	0	0	2.09291	0	0
R110.40_R110_k127_1556362_19	K00615	transketolase [EC:2.2.1.1] [RN:R01641]	Pentose phosphate pathway (Pentose phosphate cycle)	central carbon	pentose pathway	RYN_342	0	2.25781	0	10.7603	0	6.59163	0	0	0	0	0	3.16141
R86.130_R86_k127_2002886_7	AA4	AA4 vanillyl-alcohol oxidase (EC 1.1.3.38)	Auxiliary Activities	CAZY	Polyphenolics Cleavage	RYN_225	0	1.02773	0	5.97457	0	12.5908	0	5.25383	0	1.99926	0	0
R94.27_R94_k127_38726_22	K02956	small subunit ribosomal protein S15	Ribosome, archaea	Information systems	0	RYN_183	0.297187	0	3.53967	11.9132	2.10707	7.67799	0	0	1.22535	0	2.8244	0
R117.18_R117_k127_228550_8	K02933	large subunit ribosomal protein L6	Ribosome, archaea	Information systems	0	RYN_561	0.299974	0	0	1.50312	1.41789	18.0834	0	0	0	1.05627	3.56362	0
R94.28_R94_k127_225864_45	K02909	large subunit ribosomal protein L31	Ribosome, bacteria	Information systems	0	RYN_607	0	10.3361	0	0	0	9.22044	0	11.9652	0	2.51336	0	0
R86.130_R86_k127_1170428_14	K01696	tryptophan synthase [EC:4.2.1.20] [RN:R02722]	Tryptophan biosynthesis, chorismate => tryptophan	Amino Acid	0	RYN_225	0	1.56989	0	0.32594	0	17.6456	0	5.9318	0	1.37427	0	0
R86.130_R86_k127_1857734_22	K00831	phosphoserine aminotransferase [EC:2.6.1.52] [RN:R04173]	Serine biosynthesis, glycerate-3P => serine	Amino Acid	0	RYN_225	0	1.37324	0	1.60375	0	16.5377	0	1.33534	0	1.00177	0	0
R86.18_R86_k127_1451421_7	A31	Catlytic type: Aspartate; HycI endopeptidase releases a 32-residue C-terminal peptide by cleavage of an -Arg-Met- bond;HybD cleaves following the equivalent -His-Met- bond in hydrogenase 2, removing 15 residues; HycI and HybD are in the processing of the precursors of bacterial hydrogenases to their active forms	Endopeptidases	Peptidase	0	RYN_267	0	9.1073	0	9.80442	0	0.6018	0	1.31199	0	0	0	1.73177
R86.187_R86_k127_1338973_42	S01C	Catlytic type: Serine; 3 types:trypsin-like where there is cleavage of amide substrates following Arg or Lys at P1, chymotrypsin-like where cleavage occurs following one of the hydrophobic amino acids at P1, and elastase-like with cleavage following an Ala at P1	Serine endopeptidases	Peptidase	0	RYN_441	0	19.5135	0	0	0	0	0	0	0	0	0	0
R86.130_R86_k127_980324_17	K00800	3-phosphoshikimate 1-carboxyvinyltransferase [EC:2.5.1.19] [RN:R03460]	Shikimate pathway, phosphoenolpyruvate + erythrose-4P => chorismate	Amino Acid	0	RYN_225	0	0	0	2.30927	0	17.1983	0	1.15367	0	0.432738	0	0
R86.18_R86_k127_22724_4	CBM50	CBM50 Modules of approx. 50 residues found attached to various enzymes from families GH18, GH19, GH23, GH24, GH25 and GH73, i.e. enzymes cleaving either chitin or peptidoglycan. Binding to chitopentaose demonstrated in the case of Pteris ryukyuensis chitinase A [Ohnuma T et al. (2008) J. Biol. Chem. 283:5178-87 (PMID: 18083709)]. CBM50 modules are also found in a multitude of other enzymes target…	Carbohydrate-Binding Modules	CAZY	0	RYN_267	0	12.6288	0	4.36997	0	2.50349	0	8.18684	0	0	0	0
R90.14_R90_k127_2874469_38	S08A	Catlytic type: Serine; nonspecific peptidases with a preference to cleave after hydrophobic residues; secreted or attached to the cell wall	Serine endopeptidase subtilisin and its homologues	Peptidase	0	RYN_366	0	0	0	19.5011	0	0	0	0.5767	0	0.302847	0	0
R110.185_R110_k127_2065236_25	K02954	small subunit ribosomal protein S14	Ribosome, archaea	Information systems	0	RYN_114	0	0	0	19.4877	0	0	0	0	0	0	1.02671	1.78482
R110.16_R110_k127_116982_6	K02001	proW; glycine betaine/proline transport system permease protein	Glycine betaine/proline transport system	0	0	RYN_220	0	0	0	0	0	19.4847	0	0	0	0	0	0
R86.130_R86_k127_2314842_1	CE9	CE9 N-acetylglucosamine 6-phosphate deacetylase (EC 3.5.1.25); N-acetylglucosamine 6-phosphate deacetylase (EC 3.5.1.80)	Carbohydrate Esterases	CAZY	0	RYN_225	0	0	0	1.71923	0	17.7286	0	0	0	0	0	0
R86.130_R86_k127_2280976_3	K02799	PTS-Mtl-EIIB; PTS system, mannitol-specific IIB component	PTS system, mannitol-specific II component	0	0	RYN_225	0	5.2815	0	9.42341	0	4.71144	0	55.1175	0	21.6721	0	0
R86.130_R86_k127_634829_4	GH2	GH2 beta-galactosidase (EC 3.2.1.23) ; beta-mannosidase (EC 3.2.1.25); beta-glucuronidase (EC 3.2.1.31); alpha-L-arabinofuranosidase (EC 3.2.1.55); mannosylglycoprotein endo-beta-mannosidase (EC 3.2.1.152); exo-beta-glucosaminidase (EC 3.2.1.165); alpha-L-arabinopyranosidase (EC 3.2.1.-); beta-galacturonidase (EC 3.2.1.-); beta-xylosidase (EC 3.2.1.37); beta-D-galactofuranosidase (EC 3.2.1.146);	Glycoside Hydrolases	CAZY	Amorphous Cellulose Oligo Cleavage, Xyloglucan Oligo Cleavage (Hemicellulose), Beta-mannan Oligo Cleavage (Hemicellulose), Pectin Oligo Cleavage, Beta-galactan (pectic galactan) Oligo Cleavage, Arabinose Oligo cleavage	RYN_225	0	14.2439	0	1.53626	0	3.63042	0	0	0	0	0	0
R86.175_R86_k127_1449670_14	GT81	GT81 NDP-Glc: glucosyl-3-phosphoglycerate synthase (EC 2.4.1.-); NDP-Man: mannosyl-3-phosphoglycerate synthase (EC 2.4.1.-);	GlycosylTransferases	CAZY	0	RYN_85	0	0	0	0	0	19.3866	0	0	0	0	0	0
R110.16_R110_k127_1264695_16	M95	Catlytic type: Metallo; member is abylysin (Pyrococcus abyssi)	0	Peptidase	0	RYN_220	0	8.38869	0	0.791661	0	10.2044	0	6.77999	0	5.56317	0	0
R117.147_R117_k127_466488_12	K02871	large subunit ribosomal protein L13	Ribosome, archaea	Information systems	0	RYN_597	0	19.3841	0	0	0	0	0	0	0	0.657702	0	0
R93.3_R93_k127_593149_6	K02233	E2.7.8.26, cobS, cobV; adenosylcobinamide-GDP ribazoletransferase [EC:2.7.8.26]	Cobalamin biosynthesis, cobinamide => cobalamin	ADO-CBL synthesis	0	RYN_175	25.9446	2.54538	12.9804	16.3826	5.73283	0.454129	4.17221	0	5.65312	1.48547	0	0
R110.42_R110_k127_1324827_1	K01868	TARS; threonyl-tRNA synthetase [EC:6.1.1.3]	Aminoacyl-tRNA biosynthesis, eukaryotes	Information systems	0	RYN_602	0	19.3747	0	0	0	0	0	0	0	0	0	0
R110.117_R110_k127_17151_3	K02919	large subunit ribosomal protein L36	Ribosome, bacteria	Information systems	0	RYN_344	0	9.97965	0	3.45328	0	5.935	0	0	0	0	0	0
R86.130_R86_k127_2086155_40	K00281	glycine cleavage system [RN:R01221]	Photorespiration	Photosynthesis	0	RYN_225	0	0.677934	0	2.11128	0	16.5704	0	0.22602	0	1.38473	0	0
R86.130_R86_k127_616209_27	K02066	mlaE, linK; phospholipid/cholesterol/gamma-HCH transport system permease protein	Mce transport system	0	0	RYN_225	0	14.2042	0	0.49151	0	4.64605	0	1.84162	0	0.690788	0	0
R86.130_R86_k127_2282359_14	K00619	amino-acid N-acetyltransferase [EC:2.3.1.1] [RN:R00259]	Ornithine biosynthesis, glutamate => ornithine	Amino Acid	0	RYN_225	0	0	0	5.72258	0	13.6179	0	0	0	0	0	0
R110.16_R110_k127_1999170_17	K00620	glutamate N-acetyltransferase / amino-acid N-acetyltransferase [EC:2.3.1.35 2.3.1.1] [RN:R00259 R02282]	Ornithine biosynthesis, glutamate => ornithine	Amino Acid	0	RYN_220	0	0	0	1.39211	0	17.9442	0	1.11773	0	0.7337	0	0
R86.130_R86_k127_1850766_64	K10112	msmX; multiple sugar transport system ATP-binding protein	Arabinosaccharide transport system	0	0	RYN_225	0	7.06627	0	7.01654	0	5.2073	0	3.49964	0	2.24121	0	0
R86.130_R86_k127_653381_10	C44	Catlytic type: Cysteine; the only known peptidase activity is the autolytic cleavage of the amidophosphoribosyltransferase precursor protein	Self-processing precursor of amidophosphoribosyltransferase	Peptidase	0	RYN_225	0	0	0	5.60409	0	13.6767	0	0.119987	0	0.315049	0	0
R86.130_R86_k127_1061943_1	S53	Catlytic type: Serine; preferences for hydrophobic residues in the P1 and P2 positions; secreted proteins	Acid-acting endopeptidases and a tripeptidyl-peptidase	Peptidase	0	RYN_225	0	0	0	4.08062	0	15.1952	0	2.54825	0	3.1065	0	0
R86.151_R86_k127_463144_3	K03881	ND4; NADH-ubiquinone oxidoreductase chain 4 [EC:7.1.1.2]	NADH:ubiquinone oxidoreductase, mitochondria	Electron transport Chain	0	RYN_576	0	0.890296	0.104611	0	0.747267	18.3801	0	0	0	0.371122	0	0
R94.13_R94_k127_1318061_8	K02956	small subunit ribosomal protein S15	Ribosome, archaea	Information systems	0	RYN_230	0	6.45524	0	0	0	12.7966	0	0.79709	0	2.09291	0	2.45495
R86.130_R86_k127_2036209_58	K04567	KARS; lysyl-tRNA synthetase, class II [EC:6.1.1.6]	Aminoacyl-tRNA biosynthesis, eukaryotes	Information systems	0	RYN_225	0	0.532656	0	3.07194	0	15.6276	0	1.61142	0	2.67681	0	0
R110.34_R110_k127_1996697_2	S01C	Catlytic type: Serine; 3 types:trypsin-like where there is cleavage of amide substrates following Arg or Lys at P1, chymotrypsin-like where cleavage occurs following one of the hydrophobic amino acids at P1, and elastase-like with cleavage following an Ala at P1	Serine endopeptidases	Peptidase	0	RYN_548	0	1.77708	0.104405	0.92239	0	16.5321	0	5.2899	0	0	0	0
R94.132_R94_k127_1304537_7	K01999	livK; branched-chain amino acid transport system substrate-binding protein	Branched-chain amino acid transport system	0	0	RYN_347	0	19.2304	0	0	0	0	0	0	0	0	0	0
R86.45_R86_k127_1548913_8	I87	Inhibitors, specificity unknown; HflC (Escherichia coli); The factor that influences bacteriophage lambda to remain in the lysogenic stage or to lyse the host cell is transcription factor CII. Degradation of CII by the host FtsH peptidase promotes lysis	Inhibitors, specificity unknown	Peptidase	0	RYN_228	0	19.2253	0	0	0	0	0	0	0	0	0	0
R93.114_R93_k127_1398935_1	K02902	large subunit ribosomal protein L28	Ribosome, bacteria	Information systems	0	RYN_169	8.7609	0	4.34782	19.2059	2.58814	0	0	0	6.77302	0	0	0
R94.132_R94_k127_1124295_10	K01995	livG; branched-chain amino acid transport system ATP-binding protein	Branched-chain amino acid transport system	0	0	RYN_347	0	18.2511	0	0	0	0.930351	0	0	0	0	0	0
R117.18_R117_k127_228550_7	K02881	large subunit ribosomal protein L18	Ribosome, archaea	Information systems	0	RYN_561	0	0	0	2.19496	0	16.9757	0	0	0	0	2.08155	0.904634
R86.130_R86_k127_2170468_21	K00448	pcaG; protocatechuate 3,4-dioxygenase, alpha subunit [EC:1.13.11.3]	protocatechuate degradation, protocatechuate => 3-oxoadipate	hydrocarbon degradation	0	RYN_225	0	0	0	7.77826	0	11.3629	0	0	0	1.09319	0	0
R86.130_R86_k127_980324_106	K01745	histidine ammonia-lyase [EC:4.3.1.3] [RN:R01168]	Histidine degradation, histidine => N-formiminoglutamate => glutamate	Amino Acid	0	RYN_225	0	0.861339	0	1.78831	0	16.4651	0	6.08518	0	1.97478	0	0
R86.103_R86_k127_602218_4	K02879	large subunit ribosomal protein L17	Ribosome, bacteria	Information systems	0	RYN_224	0	19.1067	0	0	0	0	0	0	0	0	0	0
R86.130_R86_k127_1644636_1	AA8	AA8 Iron reductase domain	Auxiliary Activities	CAZY	0	RYN_225	0	0	0	2.09885	0	17.0054	0	5.13574	0	4.63542	0	0
R86.130_R86_k127_854609_99	CE14	CE14 N-acetyl-1-D-myo-inosityl-2-amino-2-deoxy-alpha-D-glucopyranoside deacetylase (EC 3.5.1.89); diacetylchitobiose deacetylase (EC 3.5.1.-); mycothiol S-conjugate amidase (EC 3.5.1.-)	Carbohydrate Esterases	CAZY	0	RYN_225	0	0.998395	0	2.07286	0	16.0314	0	0.554766	0	5.09825	0	0
R94.69_R94_k127_1038924_5	I87	Inhibitors, specificity unknown; HflC (Escherichia coli); The factor that influences bacteriophage lambda to remain in the lysogenic stage or to lyse the host cell is transcription factor CII. Degradation of CII by the host FtsH peptidase promotes lysis	Inhibitors, specificity unknown	Peptidase	0	RYN_265	0	5.89129	0	3.05787	0	10.1354	0	0	0	0.920926	0	0.720156
R110.16_R110_k127_1766581_6	GH74	GH74 endoglucanase (EC 3.2.1.4); oligoxyloglucan reducing end-specific cellobiohydrolase (EC 3.2.1.150); xyloglucanase (EC 3.2.1.151)	Glycoside Hydrolases	CAZY	Xyloglucan Backbone Cleavage (Hemicellulose)	RYN_220	0	2.83735	0	0.736361	0	15.503	0	0	0	1.03491	0	0
R86.130_R86_k127_1110445_11	K00548	methionine synthase [EC:2.1.1.13 2.1.1.14] [RN:R00946 R04405]	Methionine biosynthesis, apartate => homoserine => methionine	Amino Acid	0	RYN_225	0	0.439499	0	5.07569	0	13.5261	0	1.12948	0	1.20229	0	0
R94.126_R94_k127_1405849_15	K02888	large subunit ribosomal protein L21	Ribosome, bacteria	Information systems	0	RYN_179	0	0	0	0	0	18.9997	0	2.78464	0	0	0	0
R110.16_R110_k127_2324243_5	K01990	ABC-2.A; ABC-2 type transport system ATP-binding protein	ABC-2 type transport system	0	0	RYN_220	0	0	0	1.31051	0	17.6432	0	0	0	1.84185	0	1.44031
R86.155_R86_k127_396450_24	K02881	large subunit ribosomal protein L18	Ribosome, archaea	Information systems	0	RYN_226	0	1.99938	0	0	0	16.944	0	0	0	0	0	0
R94.28_R94_k127_225864_10	M50B	Catlytic type: Metallo; activates the factor sigmaK precursor by cleaving off a 20-residue propeptide; cleavage occurs within, or very close to, membranes	Metallo-endopeptidases	Peptidase	0	RYN_607	0	14.94	0	3.98808	0	0	0	9.01311	0	0	0	0
R113.86_R113_k127_2438481_2	K02909	large subunit ribosomal protein L31	Ribosome, bacteria	Information systems	0	RYN_124	8.67308	0	9.73131	18.8953	8.91198	0	5.96705	0	10.1063	0	0	0
R93.64_R93_k127_921902_28	K02902	large subunit ribosomal protein L28	Ribosome, bacteria	Information systems	0	RYN_178	9.20812	0	3.32346	18.8755	0	0	0	0	0	0	0	0
R86.130_R86_k127_737031_68	K02437	glycine cleavage system [RN:R01221]	Photorespiration	Photosynthesis	0	RYN_225	0	0	0	1.03777	0	17.8357	0	0	0	0.729265	0	0
R86.130_R86_k127_1028101_36	CBM2	CBM2 Modules of approx. 100 residues and which are found in a large number of bacterial enzymes. The cellulose-binding function has been demonstrated in many cases. Several of these modules have been shown to also bind chitin or xylan.	Carbohydrate-Binding Modules	CAZY	0	RYN_225	0	0	0	5.12514	0	13.741	0	9.98565	0	8.35557	0	0
R110.16_R110_k127_2231788_31	U32	degrades soluble and reconstituted fibrillar type I collagen	Endopeptidases from bacteria	Peptidase	0	RYN_220	0	0	0	0.39081	0	18.4709	0	0.209188	0	1.09852	0	0
R110.6_R110_k127_2084251_399	K02959	small subunit ribosomal protein S16	Ribosome, bacteria	Information systems	0	RYN_4	0	18.8588	0	0	0	0	0	0	0	0	0	0
R110.16_R110_k127_459289_33	K01868	TARS; threonyl-tRNA synthetase [EC:6.1.1.3]	Aminoacyl-tRNA biosynthesis, eukaryotes	Information systems	0	RYN_220	0	0	0	0.605411	0	18.2086	0	0.648112	0	0.567247	0	0
R110.16_R110_k127_478778_19	K02027	ABC.MS.S; multiple sugar transport system substrate-binding protein	Putative multiple sugar transport system	0	0	RYN_220	0	1.46946	0	1.06781	0	16.2546	0	0.48991	0	2.5727	0	0
R110.16_R110_k127_1621196_7	C82A	Catlytic type: Cysteine; hydrolyse the L-Lys(3)-D-Ala(4) bonds of bacterial cell wall components; protein showed cell-wall cross-linking activity	Hydrolase (and transfer) bacterial cell wall peptides	Peptidase	0	RYN_220	0	0.898091	0	0	0	17.8925	0	3.07736	0	0	0	0
R86.130_R86_k127_105862_40	S01C	Catlytic type: Serine; 3 types:trypsin-like where there is cleavage of amide substrates following Arg or Lys at P1, chymotrypsin-like where cleavage occurs following one of the hydrophobic amino acids at P1, and elastase-like with cleavage following an Ala at P1	Serine endopeptidases	Peptidase	0	RYN_225	0	7.57334	0	1.87187	0	9.32959	0	0.100195	0	1.57848	0	0
R86.130_R86_k127_164568_81	CE4	CE4 acetyl xylan esterase (EC 3.1.1.72); chitin deacetylase (EC 3.5.1.41); chitooligosaccharide deacetylase (EC 3.5.1.-); peptidoglycan GlcNAc deacetylase (EC 3.5.1.-); peptidoglycan N-acetylmuramic acid deacetylase (EC 3.5.1.-).	Carbohydrate Esterases	CAZY	Chitin Oligo Cleavage	RYN_225	0	3.56197	0	8.31975	0	6.8846	0	1.97924	0	1.73228	0	0
R110.40_R110_k127_596313_22	GT4	GT4 sucrose synthase (EC 2.4.1.13); sucrose-phosphate synthase (EC 2.4.1.14); alpha-glucosyltransferase (EC 2.4.1.52); lipopolysaccharide N-acetylglucosaminyltransferase (EC 2.4.1.56); phosphatidylinositol alpha-mannosyltransferase (EC 2.4.1.57); GDP-Man: Man1GlcNAc2-PP-dolichol alpha-1,3-mannosyltransferase (EC 2.4.1.132); GDP-Man: Man3GlcNAc2-PP-dolichol/Man4GlcNAc2-PP-dolichol alpha-1,2-mannos…	GlycosylTransferases	CAZY	0	RYN_342	0	18.7158	0	0	0	0	0	0	0	0	0	0
R94.132_R94_k127_1102136_11	K02970	small subunit ribosomal protein S21	Ribosome, bacteria	Information systems	0	RYN_347	0	4.53976	0	0	0	14.1742	0	0	0	0	0	0
R90.44_R90_k127_1359419_44	CBM44	CBM44 The C-terminal CBM44 module of the Clostridium thermocellum enzyme has been demonstrated to bind equally well cellulose and xyloglucan	Carbohydrate-Binding Modules	CAZY	0	RYN_239	0	0	0	18.685	0	0	0	2.10557	0	0	0	0
R86.45_R86_k127_432185_3	K03040	rpoA; DNA-directed RNA polymerase subunit alpha [EC:2.7.7.6]	RNA polymerase, bacteria	Information systems	0	RYN_228	0	7.40616	0	0.394272	0	10.8419	0	0	0	0	0	0
R86.130_R86_k127_2429670_18	CE14	CE14 N-acetyl-1-D-myo-inosityl-2-amino-2-deoxy-alpha-D-glucopyranoside deacetylase (EC 3.5.1.89); diacetylchitobiose deacetylase (EC 3.5.1.-); mycothiol S-conjugate amidase (EC 3.5.1.-)	Carbohydrate Esterases	CAZY	0	RYN_225	0	0	0	6.32785	0	12.2939	0	0	0	0.773341	0	0
R110.117_R110_k127_199454_6	K02890	large subunit ribosomal protein L22	Ribosome, archaea	Information systems	0	RYN_344	0	0	0	13.8541	0	4.76207	0	0	0	0	0	0
R86.45_R86_k127_741539_2	K02864	large subunit ribosomal protein L10	Ribosome, archaea	Information systems	0	RYN_228	0	0.330377	0	0	0	18.2725	0	0	0	0	0	0
R86.130_R86_k127_2301082_58	K00548	methionine synthase [EC:2.1.1.13 2.1.1.14] [RN:R00946 R04405]	Methionine biosynthesis, apartate => homoserine => methionine	Amino Acid	0	RYN_225	0	0.603776	0	2.78568	0	15.2007	0	1.49108	0	1.46817	0	0
R86.130_R86_k127_1455791_19	K01187	alpha-glucosidase	Starch and sucrose metabolism	sugar utilization (woodcroft)	sucrose degradation	RYN_225	0	0	0	2.55472	0	16.026	0	0.683728	0	0.718103	0	0
R110.16_R110_k127_2431776_22	K01890	FARSB; phenylalanyl-tRNA synthetase beta chain [EC:6.1.1.20]	Aminoacyl-tRNA biosynthesis, eukaryotes	Information systems	0	RYN_220	0	0	0	0.48224	0	18.0955	0	1.03251	0	0.67776	0	0
R110.16_R110_k127_2209631_23	M18	Catlytic type: Metallo; acting on N-terminal leucine and most other amino acids	Metalloaminopeptidases	Peptidase	0	RYN_220	0	0	0	1.24019	0	17.3181	0	0.165958	0	2.83239	0	0
R86.130_R86_k127_435155_1	K02274	coxA; cytochrome c oxidase subunit I [EC:1.9.3.1]	Cytochrome c oxidase, prokaryotes	Oxygen	0	RYN_225	0	9.46498	0	0	0	9.09286	0	2.83193	0	1.06225	0	0
R86.130_R86_k127_1142143_108	CE1	CE1 acetyl xylan esterase (EC 3.1.1.72); cinnamoyl esterase (EC 3.1.1.-); feruloyl esterase (EC 3.1.1.73); carboxylesterase (EC 3.1.1.1); S-formylglutathione hydrolase (EC 3.1.2.12); diacylglycerol O-acyltransferase (EC 2.3.1.20); trehalose 6-O-mycolyltransferase (EC 2.3.1.122)	Carbohydrate Esterases	CAZY	0	RYN_225	0	17.1283	0	0	0	1.40502	0	11.9242	0	3.73413	0	0
R86.130_R86_k127_1034649_14	S49C	Catlytic type: Serine; hydrolyzes the N-blocked p-nitrophenyl esters of Gly, Ala, Phe, Val, Leu and Trp; prefers hydrophobic amino acids on either side of the scissile bond and will not cleave a peptide containing fewer than six amino acids; destruction of cleaved signal pepides in the periplasmic space	Endopeptidases	Peptidase	0	RYN_225	0	14.2566	0	0	0	4.23928	0	4.22497	0	0	0	0
R90.7_R90_k127_1956319_3	K02913	large subunit ribosomal protein L33	Ribosome, bacteria	Information systems	0	RYN_508	0	18.4853	0	0	0	0	0	6.41968	0	0	0	0
R94.45_R94_k127_1580804_4	K03519	carbon-monoxide dehydrogenase medium subunit	Acetyl-CoA pathway	C1	0	RYN_268	0	0.240274	0	9.22882	0	9.00227	0	6.94252	0	0	0	2.46718
R86.130_R86_k127_1269980_34	M41	Catlytic type: Metallo; degrades a given membrane bound substrate molecule progressively from either N-terminus or C-terminus ; a member is FtsH peptidase (Escherichia coli)	ATP-dependent metalloendopeptidases	Peptidase	0	RYN_225	0	4.14594	0	3.34747	0	10.9584	0	6.39924	0	7.16903	0	0
R94.65_R94_k127_513694_6	K01512	acylphosphatase	pyruvate metabolism	pyruvate metabolism	0	RYN_436	0	18.4428	0	0	0	0	0	0	0	0	0	0
R94.28_R94_k127_273442_71	K02888	large subunit ribosomal protein L21	Ribosome, bacteria	Information systems	0	RYN_607	0	18.4337	0	0	0	0	0	4.09714	0	0.896485	0	0
R94.61_R94_k127_737737_1	S01C	Catlytic type: Serine; 3 types:trypsin-like where there is cleavage of amide substrates following Arg or Lys at P1, chymotrypsin-like where cleavage occurs following one of the hydrophobic amino acids at P1, and elastase-like with cleavage following an Ala at P1	Serine endopeptidases	Peptidase	0	RYN_513	0	0	0	0	0	18.4312	0	0	0	0	0	0
R86.155_R86_k127_396450_23	K02933	large subunit ribosomal protein L6	Ribosome, archaea	Information systems	0	RYN_226	0	8.99906	0	2.98941	0	6.4222	0	0	0	0	0	0
R110.16_R110_k127_2564104_9	GH109	GH109 alpha-N-acetylgalactosaminidase (EC 3.2.1.49)	Glycoside Hydrolases	CAZY	Mucin Oligo Cleavage	RYN_220	0	0	0	1.11686	0	17.2755	0	0.199272	0	1.04645	0	0
R90.42_R90_k127_1320403_21	K02871	large subunit ribosomal protein L13	Ribosome, archaea	Information systems	0	RYN_164	0	0	0	3.61698	0	14.7638	0	0	0	0	0	0
R94.132_R94_k127_309507_6	S01C	Catlytic type: Serine; 3 types:trypsin-like where there is cleavage of amide substrates following Arg or Lys at P1, chymotrypsin-like where cleavage occurs following one of the hydrophobic amino acids at P1, and elastase-like with cleavage following an Ala at P1	Serine endopeptidases	Peptidase	0	RYN_347	0	3.07649	0	0	0	15.2904	0	0	0	0	0	0
R86.130_R86_k127_1580614_10	M16B	Catlytic type: Metallo; specificities are varied, but the site of cleavage is seldom far from a terminus of the substrate molecule and often include cleavage of Xaa-Arg bonds; inhibited by chelating agents	Metalloendopeptidases	Peptidase	0	RYN_225	0	0	0.119499	1.50821	0.14227	16.8486	0	1.45313	0	2.1197	0	0.497276
R90.60_R90_k127_2606513_6	S53	Catlytic type: Serine; preferences for hydrophobic residues in the P1 and P2 positions; secreted proteins	Acid-acting endopeptidases and a tripeptidyl-peptidase	Peptidase	0	RYN_166	0	15.385	0	2.93346	0	0	0	0	0	0	0	0
R86.155_R86_k127_1767768_10	K02913	large subunit ribosomal protein L33	Ribosome, bacteria	Information systems	0	RYN_226	0	14.1176	0	0	0	4.19792	0	0	0	0	0	0
R94.132_R94_k127_1464948_7	S41A	Catlytic type: Serine; recognizes a C-terminal tripeptide, Xaa-Yaa-Zaa, in which Xaa is preferably Ala or Leu, Yaa is preferably Ala or Tyr and Zaa is preferably Ala and cleaves at a variable distance from the C-terminus; important for the degradation of incorrectly synthesized proteins	Serine endopeptidases	Peptidase	0	RYN_347	0	5.17046	0	0	0	13.1089	0	0	0	0	0	0
R86.130_R86_k127_105862_43	M24A	Catlytic type: Metallo; cleave the Met-Xaa (where Xaa is any amino acid) bond in the removal of the initiating N-terminal methionine from newly synthesized proteins; essential for the removal of the initiating methionine of many proteins, acting co-translationally in association with the ribosomes	Exopeptidases that require co-catalytic ions of cobalt or manganese	Peptidase	0	RYN_225	0	0	0	5.66859	0	12.5839	0	2.65493	0	5.31125	0	0
R86.18_R86_k127_1750021_14	K03520	carbon-monoxide dehydrogenase large subunit	Acetyl-CoA pathway	C1	0	RYN_267	0	10.4797	0	6.74662	0	1.01457	0	3.06955	0	0	0	0.973195
R90.42_R90_k127_2248968_62	K02065	mlaF, linL, mkl; phospholipid/cholesterol/gamma-HCH transport system ATP-binding protein	Mce transport system	0	0	RYN_164	0	0	0	16.9363	0	1.26555	0	0.394149	0	2.06983	0	1.82091
R86.130_R86_k127_1074646_2	M38	Catlytic type: Metallo; releases an N-terminal isoaspartate from select dipeptides, with beta-Asp|+|Leu being the best cleavage site	An omega peptidase	Peptidase	0	RYN_225	0	0	0	4.26452	0	13.9255	0	5.09792	0	2.99677	0	0
R110.16_R110_k127_123521_8	M79	Catlytic type: Metallo; cleaves at the -Cys(R)Xaa-Xaa-Xbb, in which Cys(R) is cysteine in which the thiol is substituted with a C15(farnesyl) or C20 (geranylgeranyl) side chain, Xaa is normally a small, aliphatic residue, and Xbb is any amino acid	Specialised endopeptidases that typically cleave a C-terminal tripeptide from an isoprenylated protein	Peptidase	0	RYN_220	0	0	0	0.514224	0	17.6755	0	1.10099	0	0.722712	0	0
R110.87_R110_k127_1694195_1	K02945	small subunit ribosomal protein S1	Ribosome, bacteria	Information systems	0	RYN_120	0	0	0	1.39575	0	16.7917	0	0.747098	0	0	0	2.30098
R89.143_R89_k127_1441015_5	K02876	large subunit ribosomal protein L15	Ribosome, archaea	Information systems	0	RYN_152	0.534142	14.6101	3.18097	3.56865	0	0	13.6174	0	2.93648	3.76164	6.76851	1.47079
R94.27_R94_k127_1519034_4	K02913	large subunit ribosomal protein L33	Ribosome, bacteria	Information systems	0	RYN_183	2.92475	4.70585	3.87062	13.4341	9.21629	0	0	0	6.02964	0	0	0
R94.132_R94_k127_1124295_6	S16	Catlytic type: Serine; cleaves when P1 is Leu; ATP-dependent peptidase and a protein-activated ATPase	Endopeptidases, mostly ATP-dependent	Peptidase	0	RYN_347	0	0.157117	0	0	0	17.9403	0	0	0	0	0	0
R86.130_R86_k127_588691_39	K00765	ATP phosphoribosyltransferase [EC:2.4.2.17] [RN:R01071]	Histidine biosynthesis, PRPP => histidine	Amino Acid	0	RYN_225	0	0	0	0	0	18.0967	0	9.80193	0	3.2171	0	0
R94.69_R94_k127_1419555_7	K03060	rpoZ; DNA-directed RNA polymerase subunit omega [EC:2.7.7.6]	RNA polymerase, bacteria	Information systems	0	RYN_265	0	0	0	4.41168	0	13.6479	0	0	0	0	0	0
R86.79_R86_k127_1678085_9	K02968	small subunit ribosomal protein S20	Ribosome, bacteria	Information systems	0	RYN_577	0	5.86889	0	12.185	0	0	1.60331	0	0	0	0	0
R89.124_R89_k127_1543706_67	K02867	large subunit ribosomal protein L11	Ribosome, archaea	Information systems	0	RYN_89	0	18.0318	0	0	2.64861	0	1.47782	0	0	0	0	0
R86.130_R86_k127_1580477_28	K02013	ABC.FEV.A; iron complex transport system ATP-binding protein [EC:3.6.3.34]	Iron complex transport system	0	0	RYN_225	0	0	0	3.40299	0	14.6214	0	0	0	0.683243	0	0
R86.130_R86_k127_980324_132	GT81	GT81 NDP-Glc: glucosyl-3-phosphoglycerate synthase (EC 2.4.1.-); NDP-Man: mannosyl-3-phosphoglycerate synthase (EC 2.4.1.-);	GlycosylTransferases	CAZY	0	RYN_225	0	3.54018	0	4.59381	0	9.86897	0	4.79488	0	2.90535	0	0.757319
R110.16_R110_k127_1402432_3	K02343	dnaX; DNA polymerase III subunit gamma/tau [EC:2.7.7.7]	DNA polymerase III complex, bacteria	Information systems	0	RYN_220	0	0.364553	0	1.70299	0	15.9351	0	0.354492	0	1.06376	0	0
R110.16_R110_k127_701458_5	K02897	large subunit ribosomal protein L25	Ribosome, bacteria	Information systems	0	RYN_220	0	0	0	0	0	17.9951	0	0.36158	0	0	0	0
R94.126_R94_k127_831468_4	AA2	AA2 manganese peroxidase (EC 1.11.1.13); versatile peroxidase (EC 1.11.1.16); lignin peroxidase (EC 1.11.1.14); peroxidase (EC 1.11.1.-)	Auxiliary Activities	CAZY	Polyphenolics Cleavage	RYN_179	0	0	0	1.06443	0.167346	16.9218	0	0.0474794	0	0.249332	0.588835	0
R110.16_R110_k127_1136707_47	K01895	acetyl-CoA synthetase [EC:6.2.1.1] [RN:R00235]	Methanogenesis, acetate => methane	C1-methane	0	RYN_220	0	1.38167	0	2.86861	0	13.734	0	1.04192	0	1.72785	0	0
R94.126_R94_k127_1166230_40	I51	Inhibitor of serine carboxypeptidase Y and some members of the S1 family	Inhibitor of serine carboxypeptidase Y	Peptidase	0	RYN_179	0	0	0	0	0	17.9822	0	0	0	3.15108	1.41747	0
R86.155_R86_k127_824985_12	K02935	large subunit ribosomal protein L7/L12	Ribosome, bacteria	Information systems	0	RYN_226	0	5.03759	0	5.75246	0	7.19018	0	0	0	0.734977	0	0
R110.170_R110_k127_1269223_149	M12A	Catlytic type: Metallo; shown to have specificity for -Xaa-Asp- bond, but in general have much broader specificities; occur as proenzymes that require activation by limited proteolysis	Metalloendopeptidases	Peptidase	0	RYN_310	0	17.9382	0.0857812	0	0	0	0	2.20212	0	0	0	0
R86.130_R86_k127_1028101_42	K00052	leuB; 3-isopropylmalate dehydrogenase [EC:1.1.1.85] [RN:R00994]	Isoleucine biosynthesis, pyruvate => 2-oxobutanoate	Amino Acid	0	RYN_225	0	1.09729	0	10.6315	0	6.1994	0	0.609717	0	3.7355	0	0
R86.45_R86_k127_1134238_6	K02968	small subunit ribosomal protein S20	Ribosome, bacteria	Information systems	0	RYN_228	0	0	0	0	0	17.9153	0	0	0	0	0	0
R110.144_R110_k127_1258707_19	K03886	MQCRA; menaquinol-cytochrome c reductase iron-sulfur subunit [EC:1.10.2.-]	Cytochrome bc1 complex respiratory unit	Oxygen	0	RYN_308	0	17.1337	0	0.773322	0	0	0	1.2418	0	0	0	0
R86.130_R86_k127_849609_3	GH13	GH13 alpha-amylase (EC 3.2.1.1); pullulanase (EC 3.2.1.41); cyclomaltodextrin glucanotransferase (EC 2.4.1.19); cyclomaltodextrinase (EC 3.2.1.54); trehalose-6-phosphate hydrolase (EC 3.2.1.93); oligo-alpha-glucosidase (EC 3.2.1.10); maltogenic amylase (EC 3.2.1.133); neopullulanase (EC 3.2.1.135); alpha-glucosidase (EC 3.2.1.20); maltotetraose-forming alpha-amylase (EC 3.2.1.60); isoamylase (EC …	Glycoside Hydrolases	CAZY	Starch Backbone Cleavage	RYN_225	0	0	0	3.98648	0	13.9104	0	0.258646	0	2.03737	0	0
R86.45_R86_k127_928714_3	GT5	GT5 UDP-Glc: glycogen glucosyltransferase (EC 2.4.1.11); ADP-Glc: starch glucosyltransferase (EC 2.4.1.21); NDP-Glc: starch glucosyltransferase (EC 2.4.1.242); UDP-Glc: alpha-1,3-glucan synthase (EC 2.4.1.183) UDP-Glc: alpha-1,4-glucan synthase (EC 2.4.1.-)	GlycosylTransferases	CAZY	0	RYN_228	0	0	0	0	0	17.8896	0	0	0	0	0	0
R110.16_R110_k127_1435528_2	K01609	indole-3-glycerol phosphate synthase [EC:4.1.1.48] [RN:R03508]	Tryptophan biosynthesis, chorismate => tryptophan	Amino Acid	0	RYN_220	0	0	0	0	0	17.871	0	0.53008	0	2.08774	0	0.816295
R86.175_R86_k127_2377881_20	S01C	Catlytic type: Serine; 3 types:trypsin-like where there is cleavage of amide substrates following Arg or Lys at P1, chymotrypsin-like where cleavage occurs following one of the hydrophobic amino acids at P1, and elastase-like with cleavage following an Ala at P1	Serine endopeptidases	Peptidase	0	RYN_85	0	0	0	0	0	17.8551	0	0	0	0.339561	0	0
R86.130_R86_k127_653381_81	K01689	enolase [EC:4.2.1.11] [RN:R00658]	Gluconeogenesis, oxaloacetate => fructose-6P	central carbon	glycolysis	RYN_225	0	0.300764	0	3.59055	0	13.9516	0	6.1835	0	4.8269	0	0
R86.130_R86_k127_2229813_7	GT41	GT41 UDP-GlcNAc: peptide beta-N-acetylglucosaminyltransferase (EC 2.4.1.255); UDP-Glc: peptide N-beta-glucosyltransferase (EC 2.4.1.-)	GlycosylTransferases	CAZY	0	RYN_225	0	0.87106	0	4.52123	0	12.4327	0	7.26018	0	1.27086	0	0
R86.130_R86_k127_1605194_8	S08A	Catlytic type: Serine; nonspecific peptidases with a preference to cleave after hydrophobic residues; secreted or attached to the cell wall	Serine endopeptidase subtilisin and its homologues	Peptidase	0	RYN_225	0	2.15854	0	3.96444	0	11.7014	0	3.73662	0	2.42252	0	0.284158
R86.93_R86_k127_1230401_44	GT45	GT45 alpha-N-acteylglucosaminyltransferase (EC 2.4.1.-)	GlycosylTransferases	CAZY	0	RYN_23	0	0	0	17.7819	0	0	0	0	0	0	0	0
R90.98_R90_k127_1321215_1	K02888	large subunit ribosomal protein L21	Ribosome, bacteria	Information systems	0	RYN_229	0	0	0	17.7732	0	0	0	0	0	0	0	0
R110.16_R110_k127_137457_21	K00937	polyphosphate kinase ???	Cytochrome d ubiquinol oxidase	Oxygen	0	RYN_220	0	0	0	0.715322	0	17.0578	0	2.34519	0	2.38769	0	0.44222
R114.312_R114_k127_1758568_146	K02911	large subunit ribosomal protein L32	Ribosome, bacteria	Information systems	0	RYN_69	0	0	0	17.7597	0	0	0	0	1.62375	0	0	0
R86.155_R86_k127_2137107_3	AA8	AA8 Iron reductase domain	Auxiliary Activities	CAZY	0	RYN_226	0	17.3982	0	0.340775	0	0	0	0	0	0	0	0
R86.130_R86_k127_24853_50	K02013	ABC.FEV.A; iron complex transport system ATP-binding protein [EC:3.6.3.34]	Iron complex transport system	0	0	RYN_225	0	0.888101	0	8.5279	0	8.31856	0	0.49348	0	1.29573	0	0
R85.21_R85_k127_2806132_6	K02876	large subunit ribosomal protein L15	Ribosome, archaea	Information systems	0	RYN_149	9.60691	0	8.17315	0	12.974	17.7286	5.42924	0	6.36606	0	4.07599	2.83426
R86.103_R86_k127_244294_3	K00297	methylenetetrahydrofolate reductase (NADPH) [EC:1.5.1.20] [RN:R07168]	Reductive acetyl-CoA pathway (Wood-Ljungdahl pathway)	C1	0	RYN_224	0	17.7231	0	0	0	0	0	0	0	0	0	0
R110.16_R110_k127_1136707_62	GT51	GT51 murein polymerase (EC 2.4.1.129).	GlycosylTransferases	CAZY	0	RYN_220	0	4.9494	0	0.360559	0	12.3935	0	0.289492	0	1.26686	0	0
R86.187_R86_k127_998674_133	K02950	small subunit ribosomal protein S12	Ribosome, archaea	Information systems	0	RYN_441	0	17.6818	0	0	0	0	0	0	0	0	0	0
R86.130_R86_k127_419676_9	GH33	GH33 sialidase or neuraminidase (EC 3.2.1.18); trans-sialidase (EC 2.4.1.-); anhydrosialidase (EC 4.2.2.15); Kdo hydrolase (EC 3.2.1.-); 2-keto-3-deoxynononic acid hydrolase / KDNase (EC 3.2.1.-)	Glycoside Hydrolases	CAZY	0	RYN_225	0	4.23753	0	9.89767	0	3.54389	0	23.5462	0	13.9106	0	0.453248
R110.16_R110_k127_2173751_2	K01848	methylmalonyl-CoA mutase [EC:5.4.99.2] [RN:R00833]	Propanoyl-CoA metabolism, propanoyl-CoA => succinyl-CoA	pyruvate metabolism	0	RYN_220	0	0.729911	0	0	0	16.9293	0	0	0	0	0	0
R110.16_R110_k127_57575_7	K00013	histidinol dehydrogenase [EC:1.1.1.23] [RN:R03012 R01163]	Histidine biosynthesis, PRPP => histidine	Amino Acid	0	RYN_220	0	0	0	1.11582	0	16.5403	0	1.19452	0	2.35234	0	0
R94.133_R94_k127_405047_1	K03040	rpoA; DNA-directed RNA polymerase subunit alpha [EC:2.7.7.6]	RNA polymerase, bacteria	Information systems	0	RYN_435	0	9.13816	0	6.25233	0	2.22323	0	0	0	0	0	0
R110.132_R110_k127_168994_10	K02911	large subunit ribosomal protein L32	Ribosome, bacteria	Information systems	0	RYN_113	0	0	0	17.6079	0	0	0	0	0	0	0	0
R86.130_R86_k127_737031_74	M50B	Catlytic type: Metallo; activates the factor sigmaK precursor by cleaving off a 20-residue propeptide; cleavage occurs within, or very close to, membranes	Metallo-endopeptidases	Peptidase	0	RYN_225	0	1.18641	0	2.92507	0	13.494	0	3.95543	0	3.24554	0	0
R94.132_R94_k127_822795_6	K02967	small subunit ribosomal protein S2	Ribosome, archaea	Information systems	0	RYN_347	0	4.65539	0	0	0	12.9202	0	0	0	0	0	0
R110.16_R110_k127_245738_26	K01586	diaminopimelate decarboxylase [EC:4.1.1.20] [RN:R00451]	Lysine biosynthesis, DAP aminotransferase pathway, aspartate => lysine	Amino Acid	0	RYN_220	0	0	0	0	0	17.5703	0	0	0	0.404739	0	0
R110.117_R110_k127_968832_2	K00789	S-adenosylmethionine synthetase [EC:2.5.1.6] [RN:R00177]	Cysteine biosynthesis, methionine => cysteine	Amino Acid	0	RYN_344	0	0.313979	0	9.12633	0	8.12259	0	0	0	0	0	0
R86.130_R86_k127_2266758_31	GT21	GT21 UDP-Glc: ceramide beta-glucosyltransferase (EC 2.4.1.80).	GlycosylTransferases	CAZY	0	RYN_225	0	3.79525	0	2.56547	0	11.1804	0	1.66747	0	2.44667	0	0
R86.41_R86_k127_1442095_1	K02909	large subunit ribosomal protein L31	Ribosome, bacteria	Information systems	0	RYN_627	0	17.54	0	0	0	0	0	0	0	0	0	0
R94.18_R94_k127_956454_2	K02935	large subunit ribosomal protein L7/L12	Ribosome, bacteria	Information systems	0	RYN_180	0.203937	9.35168	0	8.17511	0	0	5.37846	0.820474	2.10217	7.89913	0	4.21162
R110.16_R110_k127_1687775_28	M50B	Catlytic type: Metallo; activates the factor sigmaK precursor by cleaving off a 20-residue propeptide; cleavage occurs within, or very close to, membranes	Metallo-endopeptidases	Peptidase	0	RYN_220	0	0	0	2.4386	0	15.088	0	0.17404	0	0	0	0
R93.161_R93_k127_1775594_14	K02878	large subunit ribosomal protein L16	Ribosome, bacteria	Information systems	0	RYN_173	0	0	0	0.962934	3.17918	16.5495	1.01363	0	0	2.70669	0	0
R86.130_R86_k127_2086155_68	K02575	NRT; MFS transporter, NNP family, nitrate/nitrite transporter	Nitrate assimilation	Nitrogen	0	RYN_225	0	0	0	8.60847	0	8.87699	0	7.06532	0	2.01645	0	0
R110.16_R110_k127_1012485_3	GH27	GH27 alpha-galactosidase (EC 3.2.1.22); alpha-N-acetylgalactosaminidase (EC 3.2.1.49); isomalto-dextranase (EC 3.2.1.94); beta-L-arabinopyranosidase (EC 3.2.1.88); galactan:galactan galactosyltransferase (EC 2.4.1.-)	Glycoside Hydrolases	CAZY	Alpha-galactans Oligo Cleavage, Mucin Oligo Cleavage	RYN_220	0	0	0	1.63217	0	15.829	0	0.811241	0	0.983107	0	0
R93.168_R93_k127_2314341_13	K02909	large subunit ribosomal protein L31	Ribosome, bacteria	Information systems	0	RYN_174	9.55496	0	3.79351	11.9695	3.0109	5.48573	8.39983	0	4.5963	24.673	10.5943	0
R93.161_R93_k127_2529040_4	S01C	Catlytic type: Serine; 3 types:trypsin-like where there is cleavage of amide substrates following Arg or Lys at P1, chymotrypsin-like where cleavage occurs following one of the hydrophobic amino acids at P1, and elastase-like with cleavage following an Ala at P1	Serine endopeptidases	Peptidase	0	RYN_173	0	0	0	4.02594	0.949417	13.4059	0	0	0	0	0	0
R89.133_R89_k127_707887_1	K02990	small subunit ribosomal protein S6	Ribosome, bacteria	Information systems	0	RYN_90	8.09551	0	4.0176	0	2.39157	17.4294	5.33761	0	1.0431	0	0	0
R110.16_R110_k127_1947320_1	K00033	6-phosphogluconate dehydrogenase [EC:1.1.1.44 1.1.1.343] [RN:R01528 R10221]	Pentose phosphate pathway (Pentose phosphate cycle)	central carbon	pentose pathway	RYN_220	0	0	0	0.97307	0	16.445	0	1.21532	0	1.82346	0	0
R86.130_R86_k127_164568_12	M16B	Catlytic type: Metallo; specificities are varied, but the site of cleavage is seldom far from a terminus of the substrate molecule and often include cleavage of Xaa-Arg bonds; inhibited by chelating agents	Metalloendopeptidases	Peptidase	0	RYN_225	0	0	0	2.8232	0	14.5563	0	0	0	0.881742	0	0
R110.16_R110_k127_2267148_14	K00658	2-oxoglutarate dehydrogenase complex [EC:1.2.4.2 2.3.1.61 1.8.1.4] [RN:R00621 R03316 R02570 R07618]	Citrate cycle (TCA cycle, Krebs cycle)	central carbon	TCA	RYN_220	0	0	0	0.11284	0	17.26	0	1.93277	0	1.90307	0	0
R90.15_R90_k127_2221846_1	K18472	propionyl-CoA carboxylase [EC:6.4.1.3] [RN:R01859]	Propanoyl-CoA metabolism, propanoyl-CoA => succinyl-CoA	pyruvate metabolism	0	RYN_163	0	1.06597	0	14.3855	0	1.90182	0	0	0	0	0	0
R86.130_R86_k127_737031_69	K00605	glycine cleavage system [RN:R01221]	Photorespiration	Photosynthesis	0	RYN_225	0	0	0	5.511	0	11.8394	0	2.30457	0	1.93635	0	0
R94.69_R94_k127_1571191_2	K00088	IMP dehydrogenase [EC:1.1.1.205] [RN:R01130]	Guanine ribonucleotide biosynthesis IMP => GDP,GTP	Information systems	Nucleotide	RYN_265	0	0	0	6.07425	0	11.2637	0	0	0	1.34795	0	0
R90.86_R90_k127_1258541_10	K02902	large subunit ribosomal protein L28	Ribosome, bacteria	Information systems	0	RYN_14	0	0	0	17.3224	0	0	0	0	0	0	0	0
R90.46_R90_k127_446485_7	K01778	diaminopimelate epimerase [EC:5.1.1.7] [RN:R02735]	Lysine biosynthesis, DAP aminotransferase pathway, aspartate => lysine	Amino Acid	0	RYN_165	0	0	0	12.5897	0	4.72087	0	4.65592	0	1.28684	0	0.377361
R86.107_R86_k127_2263799_4	K03060	rpoZ; DNA-directed RNA polymerase subunit omega [EC:2.7.7.6]	RNA polymerase, bacteria	Information systems	0	RYN_7	0	17.2918	0	0	0	0	0	0	0	0	0	0
R90.59_R90_k127_292314_7	K00942	guanylate kinase [EC:2.7.4.8] [RN:R00332]	Guanine ribonucleotide biosynthesis IMP => GDP,GTP	Information systems	Nucleotide	RYN_52	0	0	0	17.2664	0	0	0	0	0	0	0	0
R86.130_R86_k127_1553816_1	M14B	Catlytic type: Metallo; hydrolyse single, C-terminal amino acids from polypeptide chains (prefers basic amino acids)	Metallocarboxypeptidases	Peptidase	0	RYN_225	0	0	0	0	0	17.2561	0	0	0	0.243298	0	0
R94.13_R94_k127_768314_8	K02935	large subunit ribosomal protein L7/L12	Ribosome, bacteria	Information systems	0	RYN_230	0	0	0	3.08931	0	14.1586	0	3.85841	0	0	0	0
R110.16_R110_k127_497086_6	K11263	propionyl-CoA carboxylase [EC:6.4.1.3] [RN:R01859]	Propanoyl-CoA metabolism, propanoyl-CoA => succinyl-CoA	pyruvate metabolism	0	RYN_220	0	1.53475	0	0.455205	0	15.2556	0	0.730968	0	0.639764	0	0
R86.130_R86_k127_2086155_9	K02057	ABC.SS.P; simple sugar transport system permease protein	Putative simple sugar transport system	0	0	RYN_225	0	3.6891	0	0.382964	0	13.1637	0	2.97232	0	1.6147	0	0
R110.16_R110_k127_1267554_9	K13542	uroporphyrinogen-III synthase [EC:4.2.1.75] [RN:R03165]	Siroheme biosynthesis, glutamate => siroheme	Antibiotic Resistance	0	RYN_220	0	0	0	0	0	17.2115	0	0.784453	0	1.37315	0	0
R117.103_R117_k127_1619723_2	K02909	large subunit ribosomal protein L31	Ribosome, bacteria	Information systems	0	RYN_126	3.43104	0	14.9841	17.1923	17.8393	0	13.5731	0	16.2688	12.0814	10.5976	0
R86.130_R86_k127_856780_3	K01647	citrate synthase [EC:2.3.3.1] [RN:R00351]	Citrate cycle (TCA cycle, Krebs cycle)	central carbon	TCA	RYN_225	0	2.40611	0	5.93221	0	8.85392	0	2.50683	0	0.877619	0	0
R86.130_R86_k127_1291867_7	S54	Catlytic type: Serine; membrane bound	Membrane-bound serine endopeptidases	Peptidase	0	RYN_225	0	0.430669	0	7.15322	0	9.60463	0	6.82019	0	1.25668	0	0
R86.130_R86_k127_24853_78	CE1	CE1 acetyl xylan esterase (EC 3.1.1.72); cinnamoyl esterase (EC 3.1.1.-); feruloyl esterase (EC 3.1.1.73); carboxylesterase (EC 3.1.1.1); S-formylglutathione hydrolase (EC 3.1.2.12); diacylglycerol O-acyltransferase (EC 2.3.1.20); trehalose 6-O-mycolyltransferase (EC 2.3.1.122)	Carbohydrate Esterases	CAZY	0	RYN_225	0	0	0	1.57709	0	15.5852	0	2.11041	0	2.77063	0	0
R110.16_R110_k127_451111_8	GT51	GT51 murein polymerase (EC 2.4.1.129).	GlycosylTransferases	CAZY	0	RYN_220	0	0	0	1.05774	0	16.1013	0	2.10292	0	2.01751	0	0
R94.27_R94_k127_1044144_2	K02888	large subunit ribosomal protein L21	Ribosome, bacteria	Information systems	0	RYN_183	12.3385	1.86116	27.0445	6.4402	35.8428	8.85479	17.6261	0	19.6076	0.905133	20.7653	4.24683
R110.16_R110_k127_1238655_3	S33	Catlytic type: Serine; releases an N-terminal residue from a peptide, preferably (but not exclusively) a proline; secreted or periplasmic enzymes;Prolyl aminopeptidase may confer a selective advantage allowing a bacterium to utilize proline-rich substrates	Exopeptidases that act at the N-terminus of peptides	Peptidase	0	RYN_220	0	0	0	0.320464	0	16.7984	0	0	0	0	0	0
R85.116_R85_k127_3124439_1	K02864	large subunit ribosomal protein L10	Ribosome, archaea	Information systems	0	RYN_147	186.852	0	86.2416	15.3545	47.6358	1.75927	23.3464	0	81.1417	10.5501	5.17727	0
R86.130_R86_k127_164568_11	M16B	Catlytic type: Metallo; specificities are varied, but the site of cleavage is seldom far from a terminus of the substrate molecule and often include cleavage of Xaa-Arg bonds; inhibited by chelating agents	Metalloendopeptidases	Peptidase	0	RYN_225	0	0	0	2.65481	0	14.4485	0	0.315784	0	3.73117	0	0.243145
R118.259_R118_k127_5765312_10	K02945	small subunit ribosomal protein S1	Ribosome, bacteria	Information systems	0	RYN_79	0.487458	0	0.967654	17.098	0	0	0	0	0	0	0	0
R94.126_R94_k127_892088_32	K01596	phosphoenolpyruvate carboxykinase [EC:4.1.1.32 4.1.1.49] [RN:R00431 R00726 R00341]	Gluconeogenesis, oxaloacetate => fructose-6P	central carbon	glycolysis	RYN_179	0.0867063	0	0	0.108617	0	16.9875	0.686016	0.232557	0	0	0.41202	0
R110.16_R110_k127_1289528_6	K01778	diaminopimelate epimerase [EC:5.1.1.7] [RN:R02735]	Lysine biosynthesis, DAP aminotransferase pathway, aspartate => lysine	Amino Acid	0	RYN_220	0	2.13902	0	0.444103	0	14.5019	0	15.8079	0	3.1208	0	0
R94.13_R94_k127_16242_6	CBM50	CBM50 Modules of approx. 50 residues found attached to various enzymes from families GH18, GH19, GH23, GH24, GH25 and GH73, i.e. enzymes cleaving either chitin or peptidoglycan. Binding to chitopentaose demonstrated in the case of Pteris ryukyuensis chitinase A [Ohnuma T et al. (2008) J. Biol. Chem. 283:5178-87 (PMID: 18083709)]. CBM50 modules are also found in a multitude of other enzymes target…	Carbohydrate-Binding Modules	CAZY	0	RYN_230	0	0	0	2.77325	0	14.2988	0	0	0	0	0	0
R110.16_R110_k127_446366_11	M50B	Catlytic type: Metallo; activates the factor sigmaK precursor by cleaving off a 20-residue propeptide; cleavage occurs within, or very close to, membranes	Metallo-endopeptidases	Peptidase	0	RYN_220	0	0.438832	0	1.2148	0	15.3977	0	0.812802	0	0.426833	0	0
R93.161_R93_k127_39534_4	K02902	large subunit ribosomal protein L28	Ribosome, bacteria	Information systems	0	RYN_173	0	9.94535	0	0	2.92166	7.09752	0	0	0	0	0	0
R86.25_R86_k127_1754544_33	CE10	CE10 arylesterase (EC 3.1.1.-); carboxyl esterase (EC 3.1.1.3); acetylcholinesterase (EC 3.1.1.7); cholinesterase (EC 3.1.1.8); sterol esterase (EC 3.1.1.13); brefeldin A esterase (EC 3.1.1.-).	Carbohydrate Esterases	CAZY	0	RYN_298	0	17.0427	0	0	0	0	0	0	0	0	0	0
R110.16_R110_k127_629981_3	K00088	IMP dehydrogenase [EC:1.1.1.205] [RN:R01130]	Guanine ribonucleotide biosynthesis IMP => GDP,GTP	Information systems	Nucleotide	RYN_220	0	0	0	0	0	17.0274	0	0.429981	0	0.752664	0	0
R86.130_R86_k127_1603718_11	K02066	mlaE, linK; phospholipid/cholesterol/gamma-HCH transport system permease protein	Mce transport system	0	0	RYN_225	0	4.08098	0	2.82431	0	10.1125	0	5.66908	0	10.5851	0	0
R94.132_R94_k127_1441139_5	K03040	rpoA; DNA-directed RNA polymerase subunit alpha [EC:2.7.7.6]	RNA polymerase, bacteria	Information systems	0	RYN_347	0	12.9182	0	0	0	4.08912	0	0.231552	0	0	0	0.713156
R86.130_R86_k127_319346_7	M43B	Catlytic type: Metallo; cleave insulin-like growth factor binding-protein 5 (IGFBP-5) at Ser143-Lys144 or cleave IGFBP-1 at Met135-Lys136	Metallo-endopeptidases	Peptidase	0	RYN_225	0	7.75638	0	5.43501	0	3.80556	0	8.1888	0	7.07277	0	0
R86.187_R86_k127_2109336_10	K01586	diaminopimelate decarboxylase [EC:4.1.1.20] [RN:R00451]	Lysine biosynthesis, DAP aminotransferase pathway, aspartate => lysine	Amino Acid	0	RYN_441	0	16.9954	0	0	0	0	0	0	0	0	0	0
R86.130_R86_k127_428215_21	K10823	oppF; oligopeptide transport system ATP-binding protein	Oligopeptide transport system	0	0	RYN_225	0	14.3058	0	0	0	2.68667	0	0.209188	0	0	0	0
R86.103_R86_k127_946400_3	M48B	Catlytic type: Metallo; requirement for substrates that are prenylated at a C-terminal motif known as CAAX, in which A is an aliphatic residue, and the lipid is attached to the cysteine residue; Eukaryotic	Metallo-endopeptidases	Peptidase	0	RYN_224	0	16.9919	0	0	0	0	0	0	0	0	0	0
R110.16_R110_k127_2005374_8	I87	Inhibitors, specificity unknown; HflC (Escherichia coli); The factor that influences bacteriophage lambda to remain in the lysogenic stage or to lyse the host cell is transcription factor CII. Degradation of CII by the host FtsH peptidase promotes lysis	Inhibitors, specificity unknown	Peptidase	0	RYN_220	0	0	0	0	0	16.9746	0	0	0	0	0	0
R86.130_R86_k127_2196050_5	K01586	diaminopimelate decarboxylase [EC:4.1.1.20] [RN:R00451]	Lysine biosynthesis, DAP aminotransferase pathway, aspartate => lysine	Amino Acid	0	RYN_225	0	3.21822	0	8.27251	0	5.4683	0	2.214	0	1.34152	0	0
R90.134_R90_k127_3160516_5	GH109	GH109 alpha-N-acetylgalactosaminidase (EC 3.2.1.49)	Glycoside Hydrolases	CAZY	Mucin Oligo Cleavage	RYN_437	0	5.45921	0	11.4835	0	0	0	0	0	0	0	0
R117.188_R117_k127_2458174_2	K02902	large subunit ribosomal protein L28	Ribosome, bacteria	Information systems	0	RYN_523	0	3.95099	0	12.9881	0	0	0	0	0	0	0	6.7616
R110.16_R110_k127_33983_8	S54	Catlytic type: Serine; membrane bound	Membrane-bound serine endopeptidases	Peptidase	0	RYN_220	0	0	0	0	0	16.9293	0	0	0	0	0	0
R86.130_R86_k127_24853_20	K01895	acetyl-CoA synthetase [EC:6.2.1.1] [RN:R00235]	Methanogenesis, acetate => methane	C1-methane	0	RYN_225	0	1.08227	0	4.08547	0	11.761	0	0.765385	0	2.87095	0	0
R110.16_R110_k127_37185_6	K01652	acetolactate synthase [EC:2.2.1.6] [RN:R08648]	Isoleucine biosynthesis, threonine => 2-oxobutanoate => isoleucine	Amino Acid	0	RYN_220	0	0	0	0.42615	0	16.4791	0	1.19754	0	0.598928	0	1.75634
R86.130_R86_k127_2415912_15	K01873	VARS; valyl-tRNA synthetase [EC:6.1.1.9]	Aminoacyl-tRNA biosynthesis, eukaryotes	Information systems	0	RYN_225	0	7.01865	0	2.58047	0	7.30461	0	0.203124	0	1.06668	0	0
R110.16_R110_k127_112097_42	K01881	PARS; prolyl-tRNA synthetase [EC:6.1.1.15]	Aminoacyl-tRNA biosynthesis, eukaryotes	Information systems	0	RYN_220	0	0.273286	0	0.283697	0	16.3338	0	0.151854	0	0.79744	0	0.467693
R110.16_R110_k127_2008413_53	A08	Catlytic type: Aspartate; cleavage site is known as the 'lipobox sequence' and is Leu-Xaa-YaaCys in which Xaa is Ala or Ser and Yaa is Gly or Ala; essential step in the production of the bacterial cell wall	Endopeptidase, the bacterial signal peptidase II	Peptidase	0	RYN_220	0	0	0	1.43835	0	15.4502	0	5.00435	0	2.02152	0	0
R93.10_R93_k127_33829_26	K02902	large subunit ribosomal protein L28	Ribosome, bacteria	Information systems	0	RYN_94	22.0183	0	20.1731	11.0329	10.4074	5.8344	7.14697	0	65.6447	0	23.3402	1.39912
R93.161_R93_k127_1775594_8	K02926	large subunit ribosomal protein L4	Ribosome, bacteria	Information systems	0	RYN_173	0	0.257597	0	6.95267	4.54047	9.6513	0	0	0	0	0.507186	0.881686
R86.130_R86_k127_1692571_7	K00133	aspartate-semialdehyde dehydrogenase [EC:1.2.1.11] [RN:R02291]	Lysine biosynthesis, DAP aminotransferase pathway, aspartate => lysine	Amino Acid	0	RYN_225	0	2.72002	0	5.08255	0	9.05868	0	0.80608	0	2.11651	0	0
R86.35_R86_k127_12089_5	K02909	large subunit ribosomal protein L31	Ribosome, bacteria	Information systems	0	RYN_11	0	13.7814	0	0	0	3.07348	0	0	0	0	0	1.47407
R94.123_R94_k127_1066844_1	K02909	large subunit ribosomal protein L31	Ribosome, bacteria	Information systems	0	RYN_272	0	0	0	6.19455	0	10.6463	0	0	0	1.45101	0	0
R86.130_R86_k127_1165642_22	K01736	chorismate synthase [EC:4.2.3.5] [RN:R01714]	Shikimate pathway, phosphoenolpyruvate + erythrose-4P => chorismate	Amino Acid	0	RYN_225	0	0	0	1.14061	0	15.6825	0	2.32	0	5.12977	0	0
R86.45_R86_k127_741539_1	K02935	large subunit ribosomal protein L7/L12	Ribosome, bacteria	Information systems	0	RYN_228	0	0	0	0	0	16.8133	0	0	0	0	0	0
R114.151_R114_k127_3411759_48	S14	Catlytic type: Serine; cleaves preferentially after nonpolar residues; involved in quality control and the regulatory degradation of specific proteins	Endopeptidase Clp and its homologues	Peptidase	0	RYN_438	0	16.7907	0	0	0	0	0	0	0	12.0259	0	0
R110.16_R110_k127_1362182_1	S01E	Catlytic type: Serine; 3 types:trypsin-like where there is cleavage of amide substrates following Arg or Lys at P1, chymotrypsin-like where cleavage occurs following one of the hydrophobic amino acids at P1, and elastase-like with cleavage following an Ala at P1	Serine endopeptidases	Peptidase	0	RYN_220	0	0	0	1.87028	0	14.903	0	0.364036	0	0	0	0
R86.187_R86_k127_1143446_34	K00789	S-adenosylmethionine synthetase [EC:2.5.1.6] [RN:R00177]	Cysteine biosynthesis, methionine => cysteine	Amino Acid	0	RYN_441	0	14.323	0	2.44896	0	0	0	0	0	0.245848	0	0
R110.16_R110_k127_1233591_11	K05571	multicomponent Na+:H+ antiporter subunit G	Multicomponent Na+/H+ antiporter	Electron transport Chain	0	RYN_220	0	0	0	0	0	16.7644	0	0	0	0	0	0
R90.98_R90_k127_1133675_4	I87	Inhibitors, specificity unknown; HflC (Escherichia coli); The factor that influences bacteriophage lambda to remain in the lysogenic stage or to lyse the host cell is transcription factor CII. Degradation of CII by the host FtsH peptidase promotes lysis	Inhibitors, specificity unknown	Peptidase	0	RYN_229	0	0	0	16.7344	0	0	0	0	0	0	0	0
R86.130_R86_k127_1818342_6	S33	Catlytic type: Serine; releases an N-terminal residue from a peptide, preferably (but not exclusively) a proline; secreted or periplasmic enzymes;Prolyl aminopeptidase may confer a selective advantage allowing a bacterium to utilize proline-rich substrates	Exopeptidases that act at the N-terminus of peptides	Peptidase	0	RYN_225	0	0	0	2.19358	0	14.5	0	11.3802	0	0	0	0
R94.132_R94_k127_80240_5	K02408	flagellar hook-basal body complex protein FliE	Flagellar Assembly	Flagella Structure	0	RYN_347	0	14.8009	0	0	0	1.88619	0	0	0	0	0	0
R86.155_R86_k127_1900010_55	K02996	small subunit ribosomal protein S9	Ribosome, archaea	Information systems	0	RYN_226	0	2.28782	0	0.791661	0	13.6059	0	0	0	0	0	0
R110.133_R110_k127_2374303_5	K02992	small subunit ribosomal protein S7	Ribosome, archaea	Information systems	0	RYN_443	0	16.6188	0	0	0	0	0	0	0	0	0	0
R86.45_R86_k127_332971_9	K02990	small subunit ribosomal protein S6	Ribosome, bacteria	Information systems	0	RYN_228	0	0	0	0	0	16.618	0	0	0	0	0	0
R86.130_R86_k127_2085279_6	K02275	coxB; cytochrome c oxidase subunit II [EC:1.9.3.1]	Cytochrome c oxidase, prokaryotes	Oxygen	0	RYN_225	0	4.61824	0	0.532687	0	11.4438	0	0.570258	0	8.23526	0	0
R110.42_R110_k127_1342207_10	K02935	large subunit ribosomal protein L7/L12	Ribosome, bacteria	Information systems	0	RYN_602	0	13.9956	0	2.59443	0	0	0	0.833227	0	0	0	3.42167
R110.22_R110_k127_752301_7	K02874	large subunit ribosomal protein L14	Ribosome, archaea	Information systems	0	RYN_119	27.5891	0	12.5059	8.16401	18.4827	8.41866	29.792	0	16.1227	8.41429	7.22602	0
R118.103_R118_k127_941368_23	K03518	carbon-monoxide dehydrogenase small subunit	Acetyl-CoA pathway	C1	0	RYN_195	0.340184	12.3153	0.675299	4.2615	2.41192	0	3.58869	0	0	8.385	1.61652	0
R94.13_R94_k127_768314_6	K03046	rpoC; DNA-directed RNA polymerase subunit beta' [EC:2.7.7.6]	RNA polymerase, bacteria	Information systems	0	RYN_230	0.0825859	2.49148	0.163941	5.69007	0.0487949	8.35682	0.108903	0.553763	0.127694	0.0727005	0.0490551	2.13192
R110.16_R110_k127_73481_14	M24B	Catlytic type: Metallo; cleave the bond XaaPro; found in eukaryotes associated with collagen recycling	Exopeptidases that require co-catalytic ions of cobalt or manganese	Peptidase	0	RYN_220	0	0	0	0	0	16.5377	0	0	0	0.500883	0	0
R86.130_R86_k127_1142143_5	K00341	nuoL; NADH-quinone oxidoreductase subunit L [EC:7.1.1.2]	NADH:quinone oxidoreductase, prokaryotes	Electron transport Chain	0	RYN_225	0	0	0	0.421442	0	16.116	0	1.4099	0	1.18462	0	0.173693
R86.130_R86_k127_653381_97	K01739	cystathionine gamma-synthase [EC:2.5.1.48] [RN:R03260]	Methionine biosynthesis, apartate => homoserine => methionine	Amino Acid	0	RYN_225	0	2.62058	0	5.44082	0	8.47425	0	2.0022	0	6.45195	0	0
R86.18_R86_k127_968364_22	K02935	large subunit ribosomal protein L7/L12	Ribosome, bacteria	Information systems	0	RYN_267	0	1.01547	0	13.7041	0	1.81174	0	7.33532	0	0	0	0
R110.6_R110_k127_1628657_142	K00332	nuoC; NADH-quinone oxidoreductase subunit C [EC:7.1.1.2]	NADH:quinone oxidoreductase, prokaryotes	Electron transport Chain	0	RYN_4	0	15.1402	0	0	0	1.38523	0	0	0	0	0	0
R90.60_R90_k127_829019_9	K02916	large subunit ribosomal protein L35	Ribosome, bacteria	Information systems	0	RYN_166	0	0	0	16.5188	0	0	0	0	0	0	0	0
R86.130_R86_k127_24853_4	GT51	GT51 murein polymerase (EC 2.4.1.129).	GlycosylTransferases	CAZY	0	RYN_225	0	1.57117	0	3.58826	0	11.3529	0	0.960338	0	0.573079	0	0
R94.13_R94_k127_1553162_9	K00392	sulfite reductase (ferredoxin) [EC:1.8.7.1] [RN:R00859]	Assimilatory sulfate reduction, sulfate => H2S	Sulfur	0	RYN_230	0	0	0	0	0	16.49	0	0	0	0	0	0.593158
R109.77_R109_k127_1561742_1	K02887	large subunit ribosomal protein L20	Ribosome, bacteria	Information systems	0	RYN_110	0	0	2.17391	16.4622	1.29407	0	2.88816	0	0	0	3.9029	0
R110.117_R110_k127_1593544_3	K01652	acetolactate synthase [EC:2.2.1.6] [RN:R08648]	Isoleucine biosynthesis, threonine => 2-oxobutanoate => isoleucine	Amino Acid	0	RYN_344	0	0	0	6.26996	0	10.1772	0	0	0	0	0	1.14849
R94.132_R94_k127_1304010_5	K02035	ABC.PE.S; peptide/nickel transport system substrate-binding protein	Peptides/nickel transport system	0	0	RYN_347	0	16.4119	0	0	0	0	0	0	0	0	0	0
R86.130_R86_k127_319346_15	K00088	IMP dehydrogenase [EC:1.1.1.205] [RN:R01130]	Guanine ribonucleotide biosynthesis IMP => GDP,GTP	Information systems	Nucleotide	RYN_225	0	0	0	1.59066	0	14.808	0	1.27714	0	2.60817	0	0
R86.130_R86_k127_1455791_4	GH77	GH77 amylomaltase or 4-alpha-glucanotransferase (EC 2.4.1.25)	Glycoside Hydrolases	CAZY	0	RYN_225	0	1.45647	0	1.33408	0	13.6041	0	0.333242	0	0.999987	0	0
R86.130_R86_k127_1692571_9	CE7	CE7 acetyl xylan esterase (EC 3.1.1.72); cephalosporin-C deacetylase (EC 3.1.1.41).	Carbohydrate Esterases	CAZY	0	RYN_225	0	0	0	3.38519	0	12.9935	0	3.38236	0	4.12333	0	0
R86.18_R86_k127_552636_1	M23B	Catlytic type: Metallo; cleaves either the N-acylmuramoyl-Ala bond between the cell wall peptidoglycan and the cross-linking peptideor a bond within the cross-linking peptide (e.g. stapholysin), with preference for Gly bonds; used by certain bacteria to lyse cell walls of other bacteria, either as a defensive or feeding mechanism	Endopeptidases that lyse bacterial cell wall peptidoglycans	Peptidase	0	RYN_267	0	16.3693	0	0	0	0	0	0	0	0	0	0
R94.28_R94_k127_89878_6	K02864	large subunit ribosomal protein L10	Ribosome, archaea	Information systems	0	RYN_607	0	13.0316	0	0.751558	0	2.58334	0	5.22969	0	3.16881	0	0
R86.130_R86_k127_2170468_23	K01055	3-oxoadipate enol-lactonase [EC:3.1.1.24] [RN:R02991]	Catechol ortho-cleavage, catechol => 3-oxoadipate	hydrocarbon degradation	0	RYN_225	0	0	0	0	0	16.3509	0	0	0	0	0	0
R94.13_R94_k127_1532162_10	S14	Catlytic type: Serine; cleaves preferentially after nonpolar residues; involved in quality control and the regulatory degradation of specific proteins	Endopeptidase Clp and its homologues	Peptidase	0	RYN_230	0	0	0	0	0	16.3433	0	0.159063	0	0	0	0.979796
R110.40_R110_k127_2470805_4	C56	Catlytic type: Cysteine; acts only on peptides of less than 20 amino acids; a preference for bulky, hydrophobic P1 residues	PfpI endopeptidase of {Pyrococcus furiosus}	Peptidase	0	RYN_342	0	0	0	0	0	16.3297	0	0	0	0	0	0
R110.16_R110_k127_1988229_25	K01951	GMP synthase [EC:6.3.5.2] [RN:R01230 R01231]	Guanine ribonucleotide biosynthesis IMP => GDP,GTP	Information systems	Nucleotide	RYN_220	0	0.120062	0	0.124636	0	16.0655	0	0.800562	0	2.10203	0	0.205471
R94.13_R94_k127_377324_6	K02948	small subunit ribosomal protein S11	Ribosome, archaea	Information systems	0	RYN_230	0	0	0	0	0	16.3101	0	0.802059	0	0	0	0
R86.130_R86_k127_616209_28	K02066	mlaE, linK; phospholipid/cholesterol/gamma-HCH transport system permease protein	Mce transport system	0	0	RYN_225	0	0.9037	0	0.469064	0	14.9139	0	0.753222	0	0	0	0
R85.116_R85_k127_964824_5	K02884	large subunit ribosomal protein L19	Ribosome, bacteria	Information systems	0	RYN_147	30.978	0	11.4062	16.2736	7.08502	0	6.58861	0	10.3006	0	0	0
R86.130_R86_k127_653381_19	K01874	MARS; methionyl-tRNA synthetase [EC:6.1.1.10]	Aminoacyl-tRNA biosynthesis, eukaryotes	Information systems	0	RYN_225	0	0.955674	0	2.97625	0	12.3142	0	0.472025	0	3.56324	0	0
R86.130_R86_k127_2071229_65	K00937	polyphosphate kinase ???	Cytochrome d ubiquinol oxidase	Oxygen	0	RYN_225	0	1.63355	0	0.18842	0	14.4104	0	4.18547	0	3.83979	0	0
R110.40_R110_k127_928363_6	C82A	Catlytic type: Cysteine; hydrolyse the L-Lys(3)-D-Ala(4) bonds of bacterial cell wall components; protein showed cell-wall cross-linking activity	Hydrolase (and transfer) bacterial cell wall peptides	Peptidase	0	RYN_342	0	2.21929	0	1.87187	0	12.126	0	0	0	0	0	0
R86.130_R86_k127_737031_21	M43B	Catlytic type: Metallo; cleave insulin-like growth factor binding-protein 5 (IGFBP-5) at Ser143-Lys144 or cleave IGFBP-1 at Met135-Lys136	Metallo-endopeptidases	Peptidase	0	RYN_225	0	0	0	0.851393	0	15.3641	0	3.64578	0	0.299146	0	0
R110.89_R110_k127_9726_6	K02911	large subunit ribosomal protein L32	Ribosome, bacteria	Information systems	0	RYN_121	0	0	0	16.2085	0	0	0	0	0	0	0	0
R110.16_R110_k127_1359545_9	C26	Catlytic type: Cysteine; gamma-linked glutamate bonds	Omega peptidase gamma-glutamyl hydrolase	Peptidase	0	RYN_220	0	1.06011	0	0	0	15.131	0	0	0	0	0	0
R86.130_R86_k127_206048_59	M50B	Catlytic type: Metallo; activates the factor sigmaK precursor by cleaving off a 20-residue propeptide; cleavage occurs within, or very close to, membranes	Metallo-endopeptidases	Peptidase	0	RYN_225	0	0	0	6.37974	0	9.8104	0	4.13378	0	0	0	0
R94.69_R94_k127_695687_10	GT81	GT81 NDP-Glc: glucosyl-3-phosphoglycerate synthase (EC 2.4.1.-); NDP-Man: mannosyl-3-phosphoglycerate synthase (EC 2.4.1.-);	GlycosylTransferases	CAZY	0	RYN_265	0	0	0	1.00902	0	15.1739	0	0	0	0	0	0
R90.160_R90_k127_5902_2	K02956	small subunit ribosomal protein S15	Ribosome, archaea	Information systems	0	RYN_361	0	0	0	16.1773	0	0	0	0	0	0	0	0
R94.132_R94_k127_413336_2	GT94	GT94 GDP-Man: GlcA-beta-1,2-Man-alpha-1,3-Glc-beta-1,4-Glc-alpha-1-PP-undecaprenol beta-1,4-mannosyltransferase (2.4.1.251)	GlycosylTransferases	CAZY	0	RYN_347	0	11.8304	0	0	0	4.34555	0	0	0	0	0	0
R110.16_R110_k127_1448264_1	K01596	phosphoenolpyruvate carboxykinase [EC:4.1.1.32 4.1.1.49] [RN:R00431 R00726 R00341]	Gluconeogenesis, oxaloacetate => fructose-6P	central carbon	glycolysis	RYN_220	0	0	0	0.719175	0	15.4502	0	1.5398	0	2.02152	0	0
R86.130_R86_k127_737031_16	K00027	malate dehydrogenase (oxaloacetate-decarboxylating)	TCA /Reductive TCA	central carbon	TCA	RYN_225	0	1.10016	0	3.28345	0	11.7769	0	0.916966	0	1.20383	0	0
R86.130_R86_k127_1156321_6	GT27	GT27 polypeptide alpha-N-acetylgalactosaminyltransferase (EC 2.4.1.41)	GlycosylTransferases	CAZY	0	RYN_225	0	0.427805	0	4.66308	0	11.0673	0	1.66399	0	3.1208	0	0
R86.130_R86_k127_2301082_51	K10823	oppF; oligopeptide transport system ATP-binding protein	Oligopeptide transport system	0	0	RYN_225	0	1.01905	0	2.9973	0	12.1208	0	1.88748	0	4.95592	0	0
R86.130_R86_k127_1039108_3	CE10	CE10 arylesterase (EC 3.1.1.-); carboxyl esterase (EC 3.1.1.3); acetylcholinesterase (EC 3.1.1.7); cholinesterase (EC 3.1.1.8); sterol esterase (EC 3.1.1.13); brefeldin A esterase (EC 3.1.1.-).	Carbohydrate Esterases	CAZY	0	RYN_225	0	0.486608	0	1.51544	0	14.1078	0	4.93457	0	2.83981	0	0
R110.16_R110_k127_1126858_29	T03	Catlytic type: Threonine; catalyzes the transfer of the gamma-glutamyl moiety of gamma-glutamyl-derived peptides such as glutathione (gammaGlu-Cys-Gly), and anilides such as gamma-glutamyl-7-amido-4-methylcoumarin (gammaGlu-AMC) to acceptor molecules including water and various dipeptides	Self-processing proteins that express aminopeptidase as well as aminotransferase activities in their mature forms	Peptidase	0	RYN_220	0	4.73472	0	2.34584	0	9.02331	0	2.81026	0	0.313995	0	0
R86.130_R86_k127_2180964_98	CBM47	CBM47 Modules of approx 150 residues. Fucose-binding activity demonstrated	Carbohydrate-Binding Modules	CAZY	0	RYN_225	0	1.11526	0	5.28222	0	9.70012	0	5.26747	0	7.52555	0	0
R86.92_R86_k127_326328_4	S01C	Catlytic type: Serine; 3 types:trypsin-like where there is cleavage of amide substrates following Arg or Lys at P1, chymotrypsin-like where cleavage occurs following one of the hydrophobic amino acids at P1, and elastase-like with cleavage following an Ala at P1	Serine endopeptidases	Peptidase	0	RYN_346	0	14.0751	0	0.328345	0	1.69293	0	0	0	0	0	1.08259
R110.16_R110_k127_2204859_6	K01624	fructose-bisphosphate aldolase [EC:4.1.2.13] [RN:R01070]	Gluconeogenesis, oxaloacetate => fructose-6P	central carbon	glycolysis	RYN_220	0	0	0	3.26054	0	12.8085	0	4.98645	0	10.147	0	0
R110.16_R110_k127_2449296_6	CE14	CE14 N-acetyl-1-D-myo-inosityl-2-amino-2-deoxy-alpha-D-glucopyranoside deacetylase (EC 3.5.1.89); diacetylchitobiose deacetylase (EC 3.5.1.-); mycothiol S-conjugate amidase (EC 3.5.1.-)	Carbohydrate Esterases	CAZY	0	RYN_220	0	0	0	1.02845	0	15.0241	0	0.275247	0	0.722712	0	0
R90.121_R90_k127_2637672_1	GH104	GH104 peptidoglycan lytic transglycosylase (EC 3.2.1.-)	Glycoside Hydrolases	CAZY	0	RYN_48	0	0	0	16.05	0	0	0	0	0	0	0	0
R86.130_R86_k127_1772583_78	S16	Catlytic type: Serine; cleaves when P1 is Leu; ATP-dependent peptidase and a protein-activated ATPase	Endopeptidases, mostly ATP-dependent	Peptidase	0	RYN_225	0	0	0	0.757241	0	15.2919	0	0.202663	0	0.532129	0	0
R110.40_R110_k127_1531337_9	K02892	large subunit ribosomal protein L23	Ribosome, archaea	Information systems	0	RYN_342	0	0	0	12.7573	0	3.28882	0	0	0	0	0	2.10313
R94.96_R94_k127_966038_16	K02864	large subunit ribosomal protein L10	Ribosome, archaea	Information systems	0	RYN_104	0	0	0	0	0.733724	16.0418	0.818779	0	0	0	1.47527	1.2823
R90.86_R90_k127_82073_17	AA1	AA1 Laccase / p-diphenol:oxygen oxidoreductase / ferroxidase (EC 1.10.3.2); ; ferroxidase (EC 1.10.3.-); Laccase-like multicopper oxidase (EC 1.10.3.-)	Auxiliary Activities	CAZY	Polyphenolics Cleavage	RYN_14	0	0	0	16.0365	0	0	0	1.06557	0	0	0	0
R86.130_R86_k127_1818342_3	GT51	GT51 murein polymerase (EC 2.4.1.129).	GlycosylTransferases	CAZY	0	RYN_225	0	1.50996	0	2.69956	0	11.8235	0	2.84336	0	1.71346	0	0
R86.130_R86_k127_2086155_21	K11076	potG; putrescine transport system ATP-binding protein	Putrescine transport system	0	0	RYN_225	0	0	0	4.39085	0	11.6098	0	0.36158	0	0.949397	0	0
R110.16_R110_k127_1705189_9	K00860	adenylylsulfate kinase [EC:2.7.1.25] [RN:R00509]	Assimilatory sulfate reduction, sulfate => H2S	Sulfur	0	RYN_220	0	7.7884	0	0	0	8.21099	0	0	0	0	0	0
R94.126_R94_k127_344240_11	K02867	large subunit ribosomal protein L11	Ribosome, archaea	Information systems	0	RYN_179	0	0	0	0	0	15.9735	0	0	0	0	0	0
R110.16_R110_k127_140047_3	K14267	N-succinyldiaminopimelate aminotransferase [EC:2.6.1.17] [RN:R04475]	Lysine biosynthesis, succinyl-DAP pathway, aspartate => lysine	Amino Acid	0	RYN_220	0	0.995391	0	2.23884	0	12.7273	0	0.368731	0	0	0	0
R90.134_R90_k127_2146998_11	K02919	large subunit ribosomal protein L36	Ribosome, bacteria	Information systems	0	RYN_437	0	0	0	15.9523	0	0	0	0	0	0	0	0
R110.16_R110_k127_1881009_2	K00027	malate dehydrogenase (oxaloacetate-decarboxylating)	TCA /Reductive TCA	central carbon	TCA	RYN_220	0	2.20702	0	1.92935	0	11.8128	0	2.58178	0	2.03369	0	0.198791
R94.27_R94_k127_355281_24	K02909	large subunit ribosomal protein L31	Ribosome, bacteria	Information systems	0	RYN_183	0	0	5.9885	9.44766	12.4768	6.4949	0	0	3.10963	5.31125	3.5838	0
R86.92_R86_k127_323549_1	K02406	flagellin	Flagellar Assembly	Flagella Structure	0	RYN_346	0	15.6206	0	0	0	0.306254	0	0	0	0	0	0
R90.98_R90_k127_704497_2	K02879	large subunit ribosomal protein L17	Ribosome, bacteria	Information systems	0	RYN_229	0	0	0	15.8721	0	0	0	0	0	0	0	0
R90.142_R90_k127_155939_5	K00334	nuoE; NADH-quinone oxidoreductase subunit E [EC:7.1.1.2]	NADH:quinone oxidoreductase, prokaryotes	Electron transport Chain	0	RYN_161	0	15.8011	0	0	0	0	0	0	0	0	0	0
R90.7_R90_k127_440419_1	K02027	ABC.MS.S; multiple sugar transport system substrate-binding protein	Putative multiple sugar transport system	0	0	RYN_508	0	15.7998	0	0	0	0	0	0	0	0	0	0
R86.130_R86_k127_1016512_3	K01607	pcaC; 4-carboxymuconolactone decarboxylase [EC:4.1.1.44]	protocatechuate degradation, protocatechuate => 3-oxoadipate	hydrocarbon degradation	0	RYN_225	0	0	0	2.43071	0	13.3681	0	4.94409	0	1.70811	0	0
R110.194_R110_k127_427544_1	K00164	2-oxoglutarate dehydrogenase complex [EC:1.2.4.2 2.3.1.61 1.8.1.4] [RN:R00621 R03316 R02570 R07618]	Citrate cycle (TCA cycle, Krebs cycle)	central carbon	TCA	RYN_243	0	0	0	6.30836	0	9.48665	0	0	0	0	0	0
R93.13_R93_k127_1756764_5	K01867	WARS; tryptophanyl-tRNA synthetase [EC:6.1.1.2]	Aminoacyl-tRNA biosynthesis, eukaryotes	Information systems	0	RYN_216	0	0	0	15.7864	0	0	0	0	0	0	0	0
R110.16_R110_k127_1146504_5	K01783	ribulose-phosphate 3-epimerase [EC:5.1.3.1] [RN:R01529]	Pentose phosphate pathway (Pentose phosphate cycle)	central carbon	pentose pathway	RYN_220	0	0	0	1.80713	0	13.9762	0	0.80608	0	0.846605	0	0
R86.187_R86_k127_2130649_51	K02956	small subunit ribosomal protein S15	Ribosome, archaea	Information systems	0	RYN_441	0	15.7795	0	0	0	0	0	0	0	0	0	0
R94.13_R94_k127_377324_25	K02878	large subunit ribosomal protein L16	Ribosome, bacteria	Information systems	0	RYN_230	0	0	0	0.95604	0	14.7879	0	0	0	0	0	0
R86.155_R86_k127_1661471_8	K00855	phosphoribulokinase [EC:2.7.1.19] [RN:R01523]	Reductive pentose phosphate cycle (Calvin cycle)	C1	0	RYN_226	0	15.7333	0	0	0	0	0	0	0	0	0	0
R110.16_R110_k127_57575_11	K02501	imidazole glycerol-phosphate synthase [EC:4.3.2.10] [RN:R04558]	Histidine biosynthesis, PRPP => histidine	Amino Acid	0	RYN_220	0	0	0	0	0	15.7207	0	0	0	0	0	0
R86.45_R86_k127_341916_16	K03060	rpoZ; DNA-directed RNA polymerase subunit omega [EC:2.7.7.6]	RNA polymerase, bacteria	Information systems	0	RYN_228	0	10.3891	0	0	0	5.29584	0	0	0	0	0	2.53993
R110.16_R110_k127_2472871_14	K01969	3-methylcrotonyl-CoA carboxylase [EC:6.4.1.4] [RN:R04138]	Leucine degradation, leucine => acetoacetate + acetyl-CoA	Amino Acid	0	RYN_220	0	0	0	1.7224	0	13.9553	0	1.05365	0	1.72909	0	0
R110.16_R110_k127_119468_14	K01681	aconitate hydratase [EC:4.2.1.3] [RN:R01325 R01900 R01324]	Citrate cycle (TCA cycle, Krebs cycle)	central carbon	TCA	RYN_220	0	0	0	2.56594	0	13.1039	0	0.470902	0	1.03037	0	0
R86.130_R86_k127_108301_14	GT51	GT51 murein polymerase (EC 2.4.1.129).	GlycosylTransferases	CAZY	0	RYN_225	0	2.25925	0	4.69064	0	8.70651	0	0.803437	0	0.263697	0	0
R94.29_R94_k127_1069339_8	K02914	large subunit ribosomal protein L34	Ribosome, bacteria	Information systems	0	RYN_101	19.2564	11.2666	16.217	4.38592	44.1306	0	3.07789	0	33.6838	0	15.2508	0
R86.130_R86_k127_354672_33	K02030	ABC.PA.S; polar amino acid transport system substrate-binding protein	Putative polar amino acid transport system	0	0	RYN_225	0	0	0	0.489707	0	15.1495	0	2.09699	0	0	0	0
R86.130_R86_k127_1080723_18	M10B	Catlytic type: Metallo; mostly secreted proteins that function extracellularly	Metalloendopeptidases	Peptidase	0	RYN_225	0	10.4116	0	4.05309	0	1.16098	0	0	0	3.79759	0	0
R110.16_R110_k127_1356662_4	CBM48	CBM48 Modules of approx. 100 residues with glycogen-binding function, appended to GH13 modules. Also found in the beta subunit (glycogen-binding) of AMP-activated protein kinases (AMPK)	Carbohydrate-Binding Modules	CAZY	0	RYN_220	0	0	0	0	0	15.6109	0	1.35395	0	1.45434	0	0
R86.130_R86_k127_262766_50	C110	Catlytic type: Cysteine	Cysteine endopeptidases	Peptidase	0	RYN_225	0	0	0	0.981014	0	14.6122	0	3.01934	0	1.60855	0	0
R94.132_R94_k127_702030_1	K01999	livK; branched-chain amino acid transport system substrate-binding protein	Branched-chain amino acid transport system	0	0	RYN_347	0	14.9373	0	0	0	0.634525	0	0	0	0	0	0
R110.16_R110_k127_2324243_12	K04518	prephenate dehydratase [EC:4.2.1.51] [RN:R01373]	Phenylalanine biosynthesis, chorismate => phenylalanine	Amino Acid	0	RYN_220	0	0	0	0	0	15.5626	0	0.461609	0	0	0	0
R117.75_R117_k127_458936_4	K02946	small subunit ribosomal protein S10	Ribosome, archaea	Information systems	0	RYN_194	0	0	7.48563	12.282	9.80318	3.24745	7.95606	0	6.21925	0	10.7514	0
R90.147_R90_k127_1449230_5	K02945	small subunit ribosomal protein S1	Ribosome, bacteria	Information systems	0	RYN_162	1.00925	0.256399	0.421781	13.4414	0.125538	1.82979	0.560361	13.1785	0.657051	2.24449	0.126207	1.75517
R110.16_R110_k127_1063340_3	K00175	2-oxoglutarate/2-oxoacid ferredoxin oxidoreductase subunit beta [EC:1.2.7.3 1.2.7.11] [RN:R01197]	Citrate cycle (TCA cycle, Krebs cycle)	central carbon	TCA	RYN_220	0	0	0	0.732323	0	14.7887	0	1.37196	0	0.514618	0	0
R110.188_R110_k127_2238858_2	K00817	histidinol-phosphate aminotransferase [EC:2.6.1.9] [RN:R03243]	Histidine biosynthesis, PRPP => histidine	Amino Acid	0	RYN_429	0	15.5073	0	0	0	0	0	0.80156	0	0	0	0
R94.65_R94_k127_1593317_5	K03183	demethylmenaquinone methyltransferase / 2-methoxy-6-polyprenyl-1,4-benzoquinol methylase	Menaquinone biosynthesis	MISC	0	RYN_436	0	15.5041	0	0	0	0	0	0	0	0	0	0
R118.103_R118_k127_3110117_2	K02935	large subunit ribosomal protein L7/L12	Ribosome, bacteria	Information systems	0	RYN_195	1.63149	8.85948	6.88219	6.64228	9.63949	0	9.14338	0	5.88608	6.46292	9.20633	0
R94.27_R94_k127_6509_4	K02950	small subunit ribosomal protein S12	Ribosome, archaea	Information systems	0	RYN_183	1.28251	0	10.1837	5.35536	3.03103	10.1244	2.25493	0	8.37271	0	0.507864	1.76573
R86.92_R86_k127_90785_12	K02968	small subunit ribosomal protein S20	Ribosome, bacteria	Information systems	0	RYN_346	0	1.53737	0	1.59594	0	12.3429	0	0	0	0	0	0
R90.134_R90_k127_20102_2	GH109	GH109 alpha-N-acetylgalactosaminidase (EC 3.2.1.49)	Glycoside Hydrolases	CAZY	Mucin Oligo Cleavage	RYN_437	0	1.7215	0	13.7468	0	0	0	0	0	0	0	0
R110.112_R110_k127_1243464_2	S01C	Catlytic type: Serine; 3 types:trypsin-like where there is cleavage of amide substrates following Arg or Lys at P1, chymotrypsin-like where cleavage occurs following one of the hydrophobic amino acids at P1, and elastase-like with cleavage following an Ala at P1	Serine endopeptidases	Peptidase	0	RYN_428	0	1.4589	0	5.86862	0	8.13397	0	0	0	0	0	0
R86.130_R86_k127_2224931_3	K01755	argininosuccinate lyase [EC:4.3.2.1] [RN:R01086]	Urea cycle	Amino Acid	0	RYN_225	0	0	0	2.26958	0	13.1646	0	1.67039	0	4.38592	0	0
R86.130_R86_k127_2086155_66	C44	Catlytic type: Cysteine; the only known peptidase activity is the autolytic cleavage of the amidophosphoribosyltransferase precursor protein	Self-processing precursor of amidophosphoribosyltransferase	Peptidase	0	RYN_225	0	0	0	4.41654	0	11.0062	0	2.42313	0	3.41396	0	0
R94.132_R94_k127_1380478_15	K03519	carbon-monoxide dehydrogenase medium subunit	Acetyl-CoA pathway	C1	0	RYN_347	0	15.4171	0	0	0	0	0	0	0	0	0	0
R86.41_R86_k127_345979_26	K02926	large subunit ribosomal protein L4	Ribosome, bacteria	Information systems	0	RYN_627	0	15.4105	0	0	0	0	0	0	0	0	0	0
R86.187_R86_k127_998674_23	K02946	small subunit ribosomal protein S10	Ribosome, archaea	Information systems	0	RYN_441	0	15.3878	0	0	0	0	0	0	0	0	0	0
R94.18_R94_k127_854597_2	S14	Catlytic type: Serine; cleaves preferentially after nonpolar residues; involved in quality control and the regulatory degradation of specific proteins	Endopeptidase Clp and its homologues	Peptidase	0	RYN_180	0	13.7591	0	1.6231	0	0	0	0	0	2.7374	0	0
R86.103_R86_k127_1960288_1	K10228	smoF; sorbitol/mannitol transport system permease protein	Putative sorbitol/mannitol transport system	0	0	RYN_224	0	15.3559	0	0	0	0	0	0.550493	0	0	0	0
R110.117_R110_k127_2563497_4	K23163	sbp; sulfate/thiosulfate transport system substrate-binding protein	Sulfate/thiosulfate transport system	0	0	RYN_344	0	0	0	13.2722	0	2.07367	0	0	0	0	0	0
R86.70_R86_k127_2377785_1	K02967	small subunit ribosomal protein S2	Ribosome, archaea	Information systems	0	RYN_151	0	15.3226	0	0	0	0	0	0	0	0	0	0
R110.87_R110_k127_683436_1	K02952	small subunit ribosomal protein S13	Ribosome, archaea	Information systems	0	RYN_120	0	0	0	2.6354	0	12.6821	0	0	0	0	0	0
R86.130_R86_k127_50218_1	AA3	AA3 cellobiose dehydrogenase (EC 1.1.99.18); glucose 1-oxidase (EC 1.1.3.4); aryl alcohol oxidase (EC 1.1.3.7); alcohol oxidase (EC 1.1.3.13); pyranose oxidase (EC 1.1.3.10)	Auxiliary Activities	CAZY	0	RYN_225	0	6.44263	0	2.81603	0	6.04973	0	0	0	0.989442	0	0
R94.28_R94_k127_225864_38	K03060	rpoZ; DNA-directed RNA polymerase subunit omega [EC:2.7.7.6]	RNA polymerase, bacteria	Information systems	0	RYN_607	0	15.2686	0	0	0	0	0	16.9683	0	0	0	0
R110.16_R110_k127_2324243_4	K01992	ABC-2.P; ABC-2 type transport system permease protein	ABC-2 type transport system	0	0	RYN_220	0	0	0	1.31482	0	13.9349	0	3.0497	0	0	0	0
R86.130_R86_k127_1791735_30	K02341	holB; DNA polymerase III subunit delta' [EC:2.7.7.7]	DNA polymerase III complex, bacteria	Information systems	0	RYN_225	0	0.334385	0	2.95055	0	11.9317	0	4.83089	0	0.487862	0	0
R86.130_R86_k127_1644636_43	GH63	GH63 processing alpha-glucosidase (EC 3.2.1.106); alpha-1,3-glucosidase (EC 3.2.1.84); alpha-glucosidase (EC 3.2.1.20); mannosylglycerate alpha-mannosidase / mannosylglycerate hydrolase (EC 3.2.1.170); glucosylglycerate hydrolase (EC 3.2.1.208)	Glycoside Hydrolases	CAZY	Alpha-mannan Oligo Cleavage (Hemicellulose)	RYN_225	0	0	0	3.75972	0	11.4547	0	0	0	0.480369	0	0
R110.40_R110_k127_533832_3	GH23	GH23 lysozyme type G (EC 3.2.1.17); peptidoglycan lyase (EC 4.2.2.n1) also known in the literature as peptidoglycan lytic transglycosylase; chitinase (EC 3.2.1.14)	Glycoside Hydrolases	CAZY	Chitin Backbone Cleavage	RYN_342	0	0	0	6.50763	0	8.69895	0	0	0	0	0	1.19203
R110.162_R110_k127_1047401_43	K00945	cytidylate kinase [EC:2.7.4.14] [RN:R00158]	Pyrimidine ribonucleotide biosynthesis, UMP => UDP/UTP,CDP/CTP	Information systems	Nucleotide	RYN_545	0	8.99419	0	0	0	6.21167	0	0	0	0	0	0
R90.134_R90_k127_117259_20	K02890	large subunit ribosomal protein L22	Ribosome, archaea	Information systems	0	RYN_437	0	0	0	15.1879	0	0	0	0	0	0	0	0
R86.130_R86_k127_319346_29	CE1	CE1 acetyl xylan esterase (EC 3.1.1.72); cinnamoyl esterase (EC 3.1.1.-); feruloyl esterase (EC 3.1.1.73); carboxylesterase (EC 3.1.1.1); S-formylglutathione hydrolase (EC 3.1.2.12); diacylglycerol O-acyltransferase (EC 2.3.1.20); trehalose 6-O-mycolyltransferase (EC 2.3.1.122)	Carbohydrate Esterases	CAZY	0	RYN_225	0	0.344228	0	0.714684	0	14.1254	0	0.765093	0	2.00889	0	0
R110.16_R110_k127_431276_11	K03891	qcrB; ubiquinol-cytochrome c reductase cytochrome b subunit	Cytochrome bc1 complex respiratory unit	Oxygen	0	RYN_220	0	0.118078	0	0.73546	0	14.3254	0	0.131222	0	1.72274	0	0
R86.130_R86_k127_1753278_26	M01	Catlytic type: Metallo; each is capable of releasing a variety of residues; none have been shown to hydrolyse Xaa-Pro-bonds	Aminopeptidases	Peptidase	0	RYN_225	0	0	0	6.27185	0	8.90451	0	0.437884	0	2.49112	0	0
R90.42_R90_k127_747384_45	K04093	chorismate mutase [EC:5.4.99.5] [RN:R01715]	Phenylalanine biosynthesis, chorismate => phenylalanine	Amino Acid	0	RYN_164	0	1.46722	0	13.7081	0	0	0	0	0	2.14066	0	0
R90.147_R90_k127_896862_17	C82A	Catlytic type: Cysteine; hydrolyse the L-Lys(3)-D-Ala(4) bonds of bacterial cell wall components; protein showed cell-wall cross-linking activity	Hydrolase (and transfer) bacterial cell wall peptides	Peptidase	0	RYN_162	0	0	0	15.1699	0	0	0	1.77624	0	0	0	0
R110.16_R110_k127_2430138_11	K03519	carbon-monoxide dehydrogenase medium subunit	Acetyl-CoA pathway	C1	0	RYN_220	0	0	0	0	0	15.1573	0	0	0	1.63092	0	0
R85.193_R85_k127_3372726_6	K02902	large subunit ribosomal protein L28	Ribosome, bacteria	Information systems	0	RYN_206	1.7285	0	3.43125	15.1571	0	0	0	0	0	0	0	0
R93.13_R93_k127_2095569_4	K02959	small subunit ribosomal protein S16	Ribosome, bacteria	Information systems	0	RYN_216	0.873015	0	5.69421	14.0609	2.35799	1.07404	6.90725	0	0.514228	0.878303	2.37056	0
R110.16_R110_k127_1402153_11	K00948	ribose-phosphate pyrophosphokinase [EC:2.7.6.1] [RN:R01049]	PRPP biosynthesis, ribose 5P => PRPP	central carbon	pentose pathway	RYN_220	0	0	0	1.27303	0	13.8567	0	0	0	0	0	0
R94.126_R94_k127_1281369_4	K02992	small subunit ribosomal protein S7	Ribosome, archaea	Information systems	0	RYN_179	0	0	0	3.4092	0	11.7185	0	0	0	0	2.42478	0
R86.130_R86_k127_2301082_9	K10202	ABC.NGC.P1; N-acetylglucosamine transport system permease protein	N-Acetylglucosamine transport system	0	0	RYN_225	0	6.71095	0	1.30624	0	7.10909	0	0	0	2.44779	0	0
R86.155_R86_k127_2434453_15	K02902	large subunit ribosomal protein L28	Ribosome, bacteria	Information systems	0	RYN_226	0	0	0	8.13362	0	6.98944	0	16.3262	0	0	0	0
R86.130_R86_k127_24853_16	S01C	Catlytic type: Serine; 3 types:trypsin-like where there is cleavage of amide substrates following Arg or Lys at P1, chymotrypsin-like where cleavage occurs following one of the hydrophobic amino acids at P1, and elastase-like with cleavage following an Ala at P1	Serine endopeptidases	Peptidase	0	RYN_225	0	0.941936	0	5.21504	0	8.96286	0	15.7891	0	1.37427	0	0
R89.67_R89_k127_953573_40	GT81	GT81 NDP-Glc: glucosyl-3-phosphoglycerate synthase (EC 2.4.1.-); NDP-Man: mannosyl-3-phosphoglycerate synthase (EC 2.4.1.-);	GlycosylTransferases	CAZY	0	RYN_93	0.486188	14.7513	1.24088	0.348028	2.62636	0	1.09906	0	0	0.489133	1.65023	0.573747
R86.79_R86_k127_1203954_6	A24A	Catlytic type: Aspartate; leader peptides are 5 - 8 residues long, rich in acidic amino acids, and immediately precede a 20-residue hydrophobic region; cleavage site is GlyPhe; process type 4 pilin precursor proteins (prepilins) to their mature forms by removal of leader peptides	Membrane-inserted endopeptidases	Peptidase	0	RYN_577	0	15.0977	0	0	0	0	0	0	0	0	0	0
R94.28_R94_k127_289224_20	CE9	CE9 N-acetylglucosamine 6-phosphate deacetylase (EC 3.5.1.25); N-acetylglucosamine 6-phosphate deacetylase (EC 3.5.1.80)	Carbohydrate Esterases	CAZY	0	RYN_607	0	7.76601	0	7.32897	0	0	0	0.896674	0	0.294298	0	0
R94.132_R94_k127_1325374_13	CE1	CE1 acetyl xylan esterase (EC 3.1.1.72); cinnamoyl esterase (EC 3.1.1.-); feruloyl esterase (EC 3.1.1.73); carboxylesterase (EC 3.1.1.1); S-formylglutathione hydrolase (EC 3.1.2.12); diacylglycerol O-acyltransferase (EC 2.3.1.20); trehalose 6-O-mycolyltransferase (EC 2.3.1.122)	Carbohydrate Esterases	CAZY	0	RYN_347	0	1.68916	0	0	0	13.3942	0	0	0	0	0	0
R86.130_R86_k127_843171_11	K03183	demethylmenaquinone methyltransferase / 2-methoxy-6-polyprenyl-1,4-benzoquinol methylase	Menaquinone biosynthesis	MISC	0	RYN_225	0	4.14627	0	0.573898	0	10.3565	0	5.52938	0	0	0	0
R86.130_R86_k127_1269980_1	C40	Catlytic type: Cysteine; hydrolyses substrates of the general structure L-Ala-gamma-D-GluL-Zaa-Yaa, in which Zaa is a di-amino acid such as L-lysine or diaminopimelic acid, and Yaa is D-Ala or D-Ala-D-Ala; expressed during sporulation, and is responsible for the degradation of bacterial cell wall components	Bacterial cell-wall modifying enzymes	Peptidase	0	RYN_225	0	1.53737	0	3.59086	0	9.94289	0	12.6002	0	8.97199	0	0
R94.69_R94_k127_235284_7	AA3	AA3 cellobiose dehydrogenase (EC 1.1.99.18); glucose 1-oxidase (EC 1.1.3.4); aryl alcohol oxidase (EC 1.1.3.7); alcohol oxidase (EC 1.1.3.13); pyranose oxidase (EC 1.1.3.10)	Auxiliary Activities	CAZY	0	RYN_265	0	0.763111	0	1.58437	0	12.7072	0	0	0	0.371122	0	0.435321
R94.69_R94_k127_439371_18	GH23	GH23 lysozyme type G (EC 3.2.1.17); peptidoglycan lyase (EC 4.2.2.n1) also known in the literature as peptidoglycan lytic transglycosylase; chitinase (EC 3.2.1.14)	Glycoside Hydrolases	CAZY	Chitin Backbone Cleavage	RYN_265	0	0	0	0	0	15.0538	0	0	0	0	0	0
R86.92_R86_k127_1747250_2	K02871	large subunit ribosomal protein L13	Ribosome, archaea	Information systems	0	RYN_346	0	11.8034	0	0	0	3.23981	0	0	0	0	0	0
R90.134_R90_k127_117259_33	K02876	large subunit ribosomal protein L15	Ribosome, archaea	Information systems	0	RYN_437	0	0	0	15.0416	0	0	0	0	0	0	0	0
R89.140_R89_k127_852852_4	K02916	large subunit ribosomal protein L35	Ribosome, bacteria	Information systems	0	RYN_504	0.399716	0	1.58695	15.0218	1.88934	0	2.10836	0	1.6481	2.81496	0	0
R86.155_R86_k127_545047_12	K02959	small subunit ribosomal protein S16	Ribosome, bacteria	Information systems	0	RYN_226	0	6.51579	0	0.751558	0	7.75001	0	0	0	2.11254	0	0
R110.16_R110_k127_2324243_11	K01875	SARS; seryl-tRNA synthetase [EC:6.1.1.11]	Aminoacyl-tRNA biosynthesis, eukaryotes	Information systems	0	RYN_220	0	0	0	0	0	15.0149	0	1.29897	0	0.22738	0	0
R86.18_R86_k127_1114952_52	K01637	isocitrate lyase [EC:4.1.3.1] [RN:R00479]	Glyoxylate cycle	central carbon	glycolysis	RYN_267	0	14.5476	0	0.457632	0	0	0	0	0	0	0	0.502957
R86.130_R86_k127_1694672_12	CE4	CE4 acetyl xylan esterase (EC 3.1.1.72); chitin deacetylase (EC 3.5.1.41); chitooligosaccharide deacetylase (EC 3.5.1.-); peptidoglycan GlcNAc deacetylase (EC 3.5.1.-); peptidoglycan N-acetylmuramic acid deacetylase (EC 3.5.1.-).	Carbohydrate Esterases	CAZY	Chitin Oligo Cleavage	RYN_225	0	6.41707	0	3.99692	0	4.57955	0	5.34854	0	13.1074	0	0
R110.16_R110_k127_2008413_51	K01870	IARS; isoleucyl-tRNA synthetase [EC:6.1.1.5]	Aminoacyl-tRNA biosynthesis, eukaryotes	Information systems	0	RYN_220	0	0	0	0.383453	0	14.6083	0	0	0	0.35928	0	0
R86.130_R86_k127_262766_63	K01735	3-dehydroquinate synthase [EC:4.2.3.4] [RN:R03083]	Shikimate pathway, phosphoenolpyruvate + erythrose-4P => chorismate	Amino Acid	0	RYN_225	0	2.51037	0	0	0	12.4767	0	1.29527	0	4.97066	0	0
R117.18_R117_k127_898636_6	K03046	rpoC; DNA-directed RNA polymerase subunit beta' [EC:2.7.7.6]	RNA polymerase, bacteria	Information systems	0	RYN_561	0	0.328408	0	0	1.60795	14.6481	0.538304	0	0	0	2.74809	2.24811
R90.42_R90_k127_452511_136	K01834	phosphoglycerate mutase [EC:5.4.2.11 5.4.2.12] [RN:R01518]	Gluconeogenesis, oxaloacetate => fructose-6P	central carbon	glycolysis	RYN_164	0	14.4254	0	0.534821	0	0	0	0	0	0	0	0
R94.69_R94_k127_1230586_7	K02956	small subunit ribosomal protein S15	Ribosome, archaea	Information systems	0	RYN_265	0	4.30349	0	2.97829	0	7.67799	0	1.59418	0	0	0	0
R86.187_R86_k127_2313693_6	K02939	large subunit ribosomal protein L9	Ribosome, bacteria	Information systems	0	RYN_441	0	14.9596	0	0	0	0	0	0	0	0	0	0
R110.16_R110_k127_2369612_15	M24A	Catlytic type: Metallo; cleave the Met-Xaa (where Xaa is any amino acid) bond in the removal of the initiating N-terminal methionine from newly synthesized proteins; essential for the removal of the initiating methionine of many proteins, acting co-translationally in association with the ribosomes	Exopeptidases that require co-catalytic ions of cobalt or manganese	Peptidase	0	RYN_220	0	0	0	3.83331	0	11.1175	0	0	0	3.03046	0	0
R86.45_R86_k127_1045124_2	K06208	chorismate mutase [EC:5.4.99.5] [RN:R01715]	Phenylalanine biosynthesis, chorismate => phenylalanine	Amino Acid	0	RYN_228	0	14.9235	0	0	0	0	0	0	0	0	0	0
R110.16_R110_k127_76486_7	S11	Catlytic type: Serine; transfer of the C-terminal D-Ala to water OR the peptidoglycan monomer is transferred to an exogenous receptor after removal of the C-terminal D-Ala (some have both activities); mainly involved in the synthesis of bacterial cell walls	Serine-type D-Ala-D-Ala carboxypeptidases	Peptidase	0	RYN_220	0	0	0	2.6515	0	12.2689	0	0.655042	0	1.86326	0	0
R94.126_R94_k127_1281369_23	K02933	large subunit ribosomal protein L6	Ribosome, archaea	Information systems	0	RYN_179	0	0	0	1.48638	0	13.4115	0	6.56379	0	1.04451	1.76198	1.2252
R110.22_R110_k127_1233801_12	CBM50	CBM50 Modules of approx. 50 residues found attached to various enzymes from families GH18, GH19, GH23, GH24, GH25 and GH73, i.e. enzymes cleaving either chitin or peptidoglycan. Binding to chitopentaose demonstrated in the case of Pteris ryukyuensis chitinase A [Ohnuma T et al. (2008) J. Biol. Chem. 283:5178-87 (PMID: 18083709)]. CBM50 modules are also found in a multitude of other enzymes target…	Carbohydrate-Binding Modules	CAZY	0	RYN_119	0	0	0	2.59696	0	12.274	0	0	0	0.912468	0	0
R86.130_R86_k127_335858_86	K02038	pstA; phosphate transport system permease protein	Phosphate transport system	0	0	RYN_225	0	0	0	4.47077	0	10.373	0	0	0	0.62834	0	0
R86.187_R86_k127_1260769_37	K00860	adenylylsulfate kinase [EC:2.7.1.25] [RN:R00509]	Assimilatory sulfate reduction, sulfate => H2S	Sulfur	0	RYN_441	0	14.8415	0	0	0	0	0	0	0	0	0	0
R86.130_R86_k127_1850766_3	K02340	holA; DNA polymerase III subunit delta [EC:2.7.7.7]	DNA polymerase III complex, bacteria	Information systems	0	RYN_225	0	1.61456	0	3.14263	0	10.082	0	3.925	0	1.17781	0	0
R110.16_R110_k127_245738_25	K00003	homoserine dehydrogenase [EC:1.1.1.3] [RN:R01773 R01775]	Methionine biosynthesis, apartate => homoserine => methionine	Amino Acid	0	RYN_220	0	2.54459	0	0	0	12.2844	0	0	0	0	0	0.256161
R94.29_R94_k127_1036197_9	K02909	large subunit ribosomal protein L31	Ribosome, bacteria	Information systems	0	RYN_101	60.0352	0	77.8039	14.8075	62.4879	0	49.2223	0	51.9441	9.85785	20.694	8.99354
R86.93_R86_k127_1352612_3	K02916	large subunit ribosomal protein L35	Ribosome, bacteria	Information systems	0	RYN_23	0	10.3361	0	4.47077	0	0	0	0	0	0	0	0
R110.16_R110_k127_361028_7	CE1	CE1 acetyl xylan esterase (EC 3.1.1.72); cinnamoyl esterase (EC 3.1.1.-); feruloyl esterase (EC 3.1.1.73); carboxylesterase (EC 3.1.1.1); S-formylglutathione hydrolase (EC 3.1.2.12); diacylglycerol O-acyltransferase (EC 2.3.1.20); trehalose 6-O-mycolyltransferase (EC 2.3.1.122)	Carbohydrate Esterases	CAZY	0	RYN_220	0	0	0	0	0	14.7791	0	0	0	0.503571	0	0
R86.103_R86_k127_1404352_6	I87	Inhibitors, specificity unknown; HflC (Escherichia coli); The factor that influences bacteriophage lambda to remain in the lysogenic stage or to lyse the host cell is transcription factor CII. Degradation of CII by the host FtsH peptidase promotes lysis	Inhibitors, specificity unknown	Peptidase	0	RYN_224	0	14.7762	0	0	0	0	0	0.75499	0	0	0	0
R86.130_R86_k127_262766_64	K00891	shikimate kinase [EC:2.7.1.71] [RN:R02412]	Shikimate pathway, phosphoenolpyruvate + erythrose-4P => chorismate	Amino Acid	0	RYN_225	0	0	0	1.61199	0	13.1597	0	0.431423	0	0	0	0
R117.95_R117_k127_2745099_2	K03043	rpoB; DNA-directed RNA polymerase subunit beta [EC:2.7.7.6]	RNA polymerase, bacteria	Information systems	0	RYN_74	10.3601	6.15766	16.2686	5.61743	19.5512	2.9962	2.03903	0	16.2579	2.7224	11.5728	0.958002
R86.130_R86_k127_1850766_42	M04	Catlytic type: Metallo; cleave of Xaa+Yaa, in which Xaa is a hydrophobic residue and Yaa is Leu, Phe, Ile, or Val; secreted enzymes that degrade extracellular proteins and peptides for bacterial nutrition; member is thermolysin	Metalloendopeptidases	Peptidase	0	RYN_225	0	0.372112	0	6.76004	0	7.6348	0	10.3383	0	24.9736	0	0
R86.130_R86_k127_1352475_13	K00963	UGP2; Glc-1P -> UDP-Glc [EC:2.7.7.9]	Nucleotide sugar biosynthesis, eukaryotes	Information systems	Nucleotide	RYN_225	0	0.415371	0	3.23397	0	11.1161	0	1.38483	0	3.0301	0	0
R90.42_R90_k127_2248968_63	K03043	rpoB; DNA-directed RNA polymerase subunit beta [EC:2.7.7.6]	RNA polymerase, bacteria	Information systems	0	RYN_164	0	6.16629	0	6.56966	0	2.02658	0	2.75009	0	2.01238	0.0798743	1.66623
R110.16_R110_k127_1554302_10	M16B	Catlytic type: Metallo; specificities are varied, but the site of cleavage is seldom far from a terminus of the substrate molecule and often include cleavage of Xaa-Arg bonds; inhibited by chelating agents	Metalloendopeptidases	Peptidase	0	RYN_220	0	0.288616	0	0	0	14.418	0	0.801859	0	3.78978	0	0
R117.184_R117_k127_2704864_7	K02945	small subunit ribosomal protein S1	Ribosome, bacteria	Information systems	0	RYN_132	30.5574	0	37.3761	10.0532	24.0727	4.65175	34.1896	0	13.363	4.89086	16.8674	2.54974
R90.86_R90_k127_3021186_6	K02879	large subunit ribosomal protein L17	Ribosome, bacteria	Information systems	0	RYN_14	0	0	0	14.6852	0	0	0	0	0	0	0	5.3799
R86.130_R86_k127_2125141_3	K01885	glutamyl-tRNA synthetase [EC:6.1.1.17] [RN:R05578]	Siroheme biosynthesis, glutamate => siroheme	Antibiotic Resistance	0	RYN_225	0	0.545413	0	5.37882	0	8.75779	0	0.151532	0	1.5915	0	0
R114.188_R114_k127_2205276_67	K02954	small subunit ribosomal protein S14	Ribosome, archaea	Information systems	0	RYN_223	0	12.515	0	2.1653	0	0	0	0	0	13.6944	0	0
R86.130_R86_k127_1717675_12	K00874	2-dehydro-3-deoxygluconokinase [EC:2.7.1.45] [RN:R01541]	D-Galacturonate degradation (bacteria), D-galacturonate => pyruvate + D-glyceraldehyde 3P	central carbon	glycolysis	RYN_225	0	0.186596	0	1.16223	0	13.3164	0	2.38472	0	0.27224	0	0
R110.6_R110_k127_132811_2	K02946	small subunit ribosomal protein S10	Ribosome, archaea	Information systems	0	RYN_4	0	14.6611	0	0	0	0	0	0	0	0	0	0
R86.151_R86_k127_2164286_2	A28B	Catlytic type: Aspartic; No peptidase activity has been shown for any member of the family	No peptidase activity has been shown for any member of the family	Peptidase	0	RYN_576	0	1.3185	0	0	0	13.3301	0	0	0	1.60305	0	0
R94.28_R94_k127_780180_4	K02887	large subunit ribosomal protein L20	Ribosome, bacteria	Information systems	0	RYN_607	0	0	0	14.6426	0	0	0	3.63893	0	0	0	0
R94.69_R94_k127_1190262_1	K02967	small subunit ribosomal protein S2	Ribosome, archaea	Information systems	0	RYN_265	0	0	0	3.02764	0	11.6077	0	0	0	0	0	0.383943
R110.117_R110_k127_1012495_2	K00331	nuoB; NADH-quinone oxidoreductase subunit B [EC:7.1.1.2]	NADH:quinone oxidoreductase, prokaryotes	Electron transport Chain	0	RYN_344	0	0	0	7.47972	0	7.1417	0	0	0	0	0	0
R86.45_R86_k127_1954181_2	A08	Catlytic type: Aspartate; cleavage site is known as the 'lipobox sequence' and is Leu-Xaa-YaaCys in which Xaa is Ala or Ser and Yaa is Gly or Ala; essential step in the production of the bacterial cell wall	Endopeptidase, the bacterial signal peptidase II	Peptidase	0	RYN_228	0	14.6132	0	0	0	0	0	0	0	0	0	0
R94.27_R94_k127_1369196_1	K02990	small subunit ribosomal protein S6	Ribosome, bacteria	Information systems	0	RYN_183	1.10266	0	6.5667	11.0505	1.30299	3.561	0	0	1.13662	0	1.30994	0
R94.13_R94_k127_182511_11	K02492	glutamyl-tRNA reductase [EC:1.2.1.70] [RN:R04109]	Siroheme biosynthesis, glutamate => siroheme	Antibiotic Resistance	0	RYN_230	0	11.9133	0	0	0	2.68739	0	0	0	0	0	0
R85.138_R85_k127_1097694_9	K02956	small subunit ribosomal protein S15	Ribosome, archaea	Information systems	0	RYN_81	4.75499	10.7587	11.7989	0	5.61885	3.83899	4.70265	0	17.155	7.32518	2.1183	0
R110.16_R110_k127_1115302_12	S53	Catlytic type: Serine; preferences for hydrophobic residues in the P1 and P2 positions; secreted proteins	Acid-acting endopeptidases and a tripeptidyl-peptidase	Peptidase	0	RYN_220	0	0	0	0.773322	0	13.8224	0	3.97375	0	2.39109	0	0.509948
R86.3_R86_k127_229607_7	K02902	large subunit ribosomal protein L28	Ribosome, bacteria	Information systems	0	RYN_86	0	0	0	0	0	14.586	0	0.908547	0	0	0	0
R94.46_R94_k127_872816_8	K02902	large subunit ribosomal protein L28	Ribosome, bacteria	Information systems	0	RYN_103	0	0	0	0	0	14.586	0	0	0	0	0	0
R90.38_R90_k127_3074564_1	K03046	rpoC; DNA-directed RNA polymerase subunit beta' [EC:2.7.7.6]	RNA polymerase, bacteria	Information systems	0	RYN_13	0	0.740652	0	13.8396	0	0	0	0	0	5.403	0	0
R86.175_R86_k127_2296481_2	S14	Catlytic type: Serine; cleaves preferentially after nonpolar residues; involved in quality control and the regulatory degradation of specific proteins	Endopeptidase Clp and its homologues	Peptidase	0	RYN_85	0	0	0	0	0	14.5765	0	0	0	0	0	0
R90.80_R90_k127_277945_7	K00390	phosphoadenosine phosphosulfate reductase [EC:1.8.4.8] [RN:R02021]	Assimilatory sulfate reduction, sulfate => H2S	Sulfur	0	RYN_21	0	0	0	14.025	0	0.541668	0	0	0	0	0	0
R90.98_R90_k127_207256_4	K01011	rhodanase	0	Sulfur	0	RYN_229	0	0	0	14.5622	0	0	0	0	0	0.671028	0	0
R86.130_R86_k127_2068886_2	S33	Catlytic type: Serine; releases an N-terminal residue from a peptide, preferably (but not exclusively) a proline; secreted or periplasmic enzymes;Prolyl aminopeptidase may confer a selective advantage allowing a bacterium to utilize proline-rich substrates	Exopeptidases that act at the N-terminus of peptides	Peptidase	0	RYN_225	0	0	0	0	0	14.552	0	4.37586	0	2.05172	0	0
R110.40_R110_k127_1371682_5	K02911	large subunit ribosomal protein L32	Ribosome, bacteria	Information systems	0	RYN_342	0	6.5775	0	7.96609	0	0	0	0	0	0	0	0
R94.126_R94_k127_440290_9	K02986	small subunit ribosomal protein S4	Ribosome, archaea	Information systems	0	RYN_179	0	0.318909	0	0	0	14.2244	0	0	0	0	0.313952	1.09154
R86.79_R86_k127_180316_1	AA12	AA12 The pyrroloquinoline quinone-dependent oxidoreductase activity was demonstrated for the CC1G	09525 protein of Coprinopsis cinerea.	Auxiliary Activities	CAZY	RYN_577	0	14.531	0	0	0	0	0.882158	0	0	2.35562	0.794733	0
R110.87_R110_k127_1948528_2	K02888	large subunit ribosomal protein L21	Ribosome, bacteria	Information systems	0	RYN_120	0	0	0	0	0	14.5292	0	0	0	0	0	1.07205
R86.18_R86_k127_1275973_41	K02109	ATPF0B; F-type H+-transporting ATPase subunit b	F-type ATPase, prokaryotes and chloroplasts	Electron transport Chain	0	RYN_267	0	9.94156	0	4.5868	0	0	0	0.818386	0	0	0	0
R86.130_R86_k127_335858_23	C26	Catlytic type: Cysteine; gamma-linked glutamate bonds	Omega peptidase gamma-glutamyl hydrolase	Peptidase	0	RYN_225	0	1.62362	0	4.21368	0	8.69023	0	8.42031	0	1.57922	0	0
R86.130_R86_k127_653381_42	CE4	CE4 acetyl xylan esterase (EC 3.1.1.72); chitin deacetylase (EC 3.5.1.41); chitooligosaccharide deacetylase (EC 3.5.1.-); peptidoglycan GlcNAc deacetylase (EC 3.5.1.-); peptidoglycan N-acetylmuramic acid deacetylase (EC 3.5.1.-).	Carbohydrate Esterases	CAZY	Chitin Oligo Cleavage	RYN_225	0	0	0	7.68159	0	6.84548	0	1.52285	0	4.79823	0	0
R86.130_R86_k127_1040008_23	K01704	leuCD; 3-isopropylmalate/(R)-2-methylmalate dehydratase [EC:4.2.1.33 4.2.1.35] [RN:R03896 R03898]	Isoleucine biosynthesis, pyruvate => 2-oxobutanoate	Amino Acid	0	RYN_225	0	0	0	5.11815	0	9.38275	0	0	0	0	0	0
R85.116_R85_k127_2346591_1	K00789	S-adenosylmethionine synthetase [EC:2.5.1.6] [RN:R00177]	Cysteine biosynthesis, methionine => cysteine	Amino Acid	0	RYN_147	4.20754	0	0	0	0	14.4939	0	0	0	0	0	0
R110.16_R110_k127_37185_15	K00052	leuB; 3-isopropylmalate dehydrogenase [EC:1.1.1.85] [RN:R00994]	Isoleucine biosynthesis, pyruvate => 2-oxobutanoate	Amino Acid	0	RYN_220	0	0	0	0.381869	0	14.1105	0	0.204402	0	0	0	0
R86.130_R86_k127_1243863_17	GH93	GH93 exo-alpha-L-1,5-arabinanase (EC 3.2.1.-)	Glycoside Hydrolases	CAZY	Arabinan Oligo Cleavage	RYN_225	0	0	0	7.01406	0	7.46246	0	5.06544	0	3.44242	0	0
R110.16_R110_k127_1988229_11	M23B	Catlytic type: Metallo; cleaves either the N-acylmuramoyl-Ala bond between the cell wall peptidoglycan and the cross-linking peptideor a bond within the cross-linking peptide (e.g. stapholysin), with preference for Gly bonds; used by certain bacteria to lyse cell walls of other bacteria, either as a defensive or feeding mechanism	Endopeptidases that lyse bacterial cell wall peptidoglycans	Peptidase	0	RYN_220	0	0	0	4.90107	0	9.54634	0	0.961904	0	2.29605	0	0
R110.40_R110_k127_1984918_2	S49B	Catlytic type: Serine; hydrolyzes the N-blocked p-nitrophenyl esters of Gly, Ala, Phe, Val, Leu and Trp; prefers hydrophobic amino acids on either side of the scissile bond and will not cleave a peptide containing fewer than six amino acids; destruction of cleaved signal pepides in the periplasmic space	Endopeptidases	Peptidase	0	RYN_342	0	14.4447	0	0	0	0	0	0	0	0	0	0
R86.130_R86_k127_262766_38	GT28	GT28 1,2-diacylglycerol 3-beta-galactosyltransferase (EC 2.4.1.46); 1,2-diacylglycerol 3-beta-glucosyltransferase (EC 2.4.1.157); UDP-GlcNAc: Und-PP-MurAc-pentapeptide beta-N-acetylglucosaminyltransferase (EC 2.4.1.227); digalactosyldiacylglycerol synthase (EC 2.4.1.241)	GlycosylTransferases	CAZY	0	RYN_225	0	9.54973	0	1.1015	0	3.78621	0	3.04626	0	0.516033	0	0
R89.124_R89_k127_1018902_7	K02027	ABC.MS.S; multiple sugar transport system substrate-binding protein	Putative multiple sugar transport system	0	0	RYN_89	18.1339	4.43376	19.4105	4.89961	41.8764	5.10348	16.4105	0	7.57467	0.417341	1.40801	0
R94.126_R94_k127_841399_7	K02913	large subunit ribosomal protein L33	Ribosome, bacteria	Information systems	0	RYN_179	0	0	0	0	0	14.4288	2.52498	0	0	0	4.54949	0
R90.45_R90_k127_823311_20	K02913	large subunit ribosomal protein L33	Ribosome, bacteria	Information systems	0	RYN_468	0	0	0	14.3921	0	0	0	0	0	0	0	0
R86.130_R86_k127_1720972_40	GT2	GT2 cellulose synthase (EC 2.4.1.12); chitin synthase (EC 2.4.1.16); dolichyl-phosphate beta-D-mannosyltransferase (EC 2.4.1.83); dolichyl-phosphate beta-glucosyltransferase (EC 2.4.1.117); N-acetylglucosaminyltransferase (EC 2.4.1.-); N-acetylgalactosaminyltransferase (EC 2.4.1.-); hyaluronan synthase (EC 2.4.1.212); chitin oligosaccharide synthase (EC 2.4.1.-); beta-1,3-glucan synthase (EC 2.4.…	GlycosylTransferases	CAZY	0	RYN_225	0	0	0	4.02088	0	10.3658	0	0	0	0	0	0
R94.28_R94_k127_682903_36	K01476	arginase [EC:3.5.3.1] [RN:R00551]	Urea cycle	Amino Acid	0	RYN_607	0	14.1752	0	0.204378	0	0	0	3.0631	0	2.29793	0	0
R94.132_R94_k127_1244965_13	K02916	large subunit ribosomal protein L35	Ribosome, bacteria	Information systems	0	RYN_347	0	9.36601	0	0	0	5.01306	0	0	0	0	0	0
R86.175_R86_k127_1997736_7	K02867	large subunit ribosomal protein L11	Ribosome, archaea	Information systems	0	RYN_85	0	0	0	0	0	14.3762	0	0	0	0	0	0
R86.130_R86_k127_1694672_28	K00525	ribonucleoside-diphosphate reductase [EC:1.17.4.1] [RN:R02024]	Pyrimidine deoxyribonuleotide biosynthesis, CDP/CTP => dCDP/dCTP,dTDP/dTTP	Information systems	Nucleotide	RYN_225	0	3.01573	0	0.834833	0	10.5218	0	1.48953	0	0.782206	0	0
R114.188_R114_k127_2122111_39	K02909	large subunit ribosomal protein L31	Ribosome, bacteria	Information systems	0	RYN_223	0	8.85045	0	5.51258	0	0	0	0	0	49.0682	0	0
R94.27_R94_k127_6509_33	K02952	small subunit ribosomal protein S13	Ribosome, archaea	Information systems	0	RYN_183	1.69641	0	2.9466	7.96911	1.50345	6.39153	0	1.70624	1.31149	2.24002	0	0
R86.130_R86_k127_1605194_19	K00451	homogentisate 1,2-dioxygenase [EC:1.13.11.5] [RN:R02519]	Tyrosine degradation, tyrosine => homogentisate	Amino Acid	0	RYN_225	0	1.97549	0	2.39255	0	9.98619	0	0	0	1.92148	0	0
R93.62_R93_k127_2098240_3	K02114	ATPF1E; F-type H+-transporting ATPase subunit epsilon	F-type ATPase, prokaryotes and chloroplasts	Electron transport Chain	0	RYN_177	0	14.3298	0	0	0	0	0	0	0	0	0.503823	0
R86.130_R86_k127_1028101_77	S49C	Catlytic type: Serine; hydrolyzes the N-blocked p-nitrophenyl esters of Gly, Ala, Phe, Val, Leu and Trp; prefers hydrophobic amino acids on either side of the scissile bond and will not cleave a peptide containing fewer than six amino acids; destruction of cleaved signal pepides in the periplasmic space	Endopeptidases	Peptidase	0	RYN_225	0	0	0	2.82823	0	11.4891	0	1.51386	0	5.78169	0	0
R86.130_R86_k127_168966_3	GH3	GH3 beta-glucosidase (EC 3.2.1.21); xylan 1,4-beta-xylosidase (EC 3.2.1.37); beta-glucosylceramidase (EC 3.2.1.45); beta-N-acetylhexosaminidase (EC 3.2.1.52); alpha-L-arabinofuranosidase (EC 3.2.1.55); glucan 1,3-beta-glucosidase (EC 3.2.1.58); glucan 1,4-beta-glucosidase (EC 3.2.1.74); isoprimeverose-producing oligoxyloglucan hydrolase (EC 3.2.1.120); coniferin beta-glucosidase (EC 3.2.1.126); e…	Glycoside Hydrolases	CAZY	Amorphous Cellulose Oligo Cleavage, Xylan Oligo Cleavage (Hemicellulose), Mixed-Linkage glucans Oligo Cleavage (Hemicellulose), Arabinan Oligo Cleavage, Chitin Oligo Cleavage	RYN_225	0	0.531027	0	2.57254	0	11.2112	0	1.37699	0	15.4952	0	0
R89.58_R89_k127_1812910_3	K02909	large subunit ribosomal protein L31	Ribosome, bacteria	Information systems	0	RYN_155	8.3419	0	4.13988	11.3208	12.3218	2.9933	28.417	0	7.88223	4.89559	4.95499	0
R93.123_R93_k127_97777_4	K02935	large subunit ribosomal protein L7/L12	Ribosome, bacteria	Information systems	0	RYN_171	23.8606	0	12.9547	14.3064	7.22962	0	1.07569	0	5.46564	0	0	0
R117.75_R117_k127_2738410_1	K02959	small subunit ribosomal protein S16	Ribosome, bacteria	Information systems	0	RYN_194	7.13778	0	1.41692	14.3064	0.843455	0	16.9422	0	5.88608	0	8.47952	5.89627
R86.45_R86_k127_996817_2	K02996	small subunit ribosomal protein S9	Ribosome, archaea	Information systems	0	RYN_228	0	0	0	0	0	14.2911	0	0	0	0	0	1.19203
R110.16_R110_k127_459289_30	K02342	dnaQ; DNA polymerase III subunit epsilon [EC:2.7.7.7]	DNA polymerase III complex, bacteria	Information systems	0	RYN_220	0	0	0	5.7776	0	8.51118	0	6.47964	0	5.41339	0	0.453559
R86.103_R86_k127_1960288_2	K10227	smoE; sorbitol/mannitol transport system substrate-binding protein	Putative sorbitol/mannitol transport system	0	0	RYN_224	0	14.2867	0	0	0	0	0	4.8556	0	0	0	0
R86.18_R86_k127_416035_10	S01C	Catlytic type: Serine; 3 types:trypsin-like where there is cleavage of amide substrates following Arg or Lys at P1, chymotrypsin-like where cleavage occurs following one of the hydrophobic amino acids at P1, and elastase-like with cleavage following an Ala at P1	Serine endopeptidases	Peptidase	0	RYN_267	0	13.172	0	0.310768	0	0.801155	0	0.332688	0	0	0	0
R110.16_R110_k127_792265_11	K00338	nuoI; NADH-quinone oxidoreductase subunit I [EC:7.1.1.2]	NADH:quinone oxidoreductase, prokaryotes	Electron transport Chain	0	RYN_220	0	5.12986	0	0	0	9.15234	0	2.05866	0	2.9106	0	0
R86.130_R86_k127_2224931_14	K01889	FARSA; phenylalanyl-tRNA synthetase alpha chain [EC:6.1.1.20]	Aminoacyl-tRNA biosynthesis, eukaryotes	Information systems	0	RYN_225	0	1.39181	0	1.08363	0	11.7951	0	4.35021	0	5.07658	0	0
R94.96_R94_k127_966038_17	K02935	large subunit ribosomal protein L7/L12	Ribosome, bacteria	Information systems	0	RYN_104	0	0	0	0	0	14.2686	0	0	0	0	0.984151	3.42167
R110.16_R110_k127_459289_21	K00826	branched-chain amino acid aminotransferase [EC:2.6.1.42] [RN:R02199]	Isoleucine biosynthesis, threonine => 2-oxobutanoate => isoleucine	Amino Acid	0	RYN_220	0	0	0	0	0	14.2556	0	0	0	0	0	0
R86.130_R86_k127_653381_17	GT39	GT39 Dol-P-Man: protein alpha-mannosyltransferase (EC 2.4.1.109)	GlycosylTransferases	CAZY	0	RYN_225	0	0.374883	0	6.74553	0	7.1343	0	0.486049	0	2.37011	0	0
R86.130_R86_k127_854609_23	S49C	Catlytic type: Serine; hydrolyzes the N-blocked p-nitrophenyl esters of Gly, Ala, Phe, Val, Leu and Trp; prefers hydrophobic amino acids on either side of the scissile bond and will not cleave a peptide containing fewer than six amino acids; destruction of cleaved signal pepides in the periplasmic space	Endopeptidases	Peptidase	0	RYN_225	0	4.59928	0	1.43235	0	8.20572	0	2.42785	0	5.36822	0	0
R86.130_R86_k127_1061943_2	C56	Catlytic type: Cysteine; acts only on peptides of less than 20 amino acids; a preference for bulky, hydrophobic P1 residues	PfpI endopeptidase of {Pyrococcus furiosus}	Peptidase	0	RYN_225	0	0	0	0	0	14.2351	0	0	0	0	0	0
R86.130_R86_k127_1040008_43	CBM2	CBM2 Modules of approx. 100 residues and which are found in a large number of bacterial enzymes. The cellulose-binding function has been demonstrated in many cases. Several of these modules have been shown to also bind chitin or xylan.	Carbohydrate-Binding Modules	CAZY	0	RYN_225	0	0.650725	0	3.71533	0	9.86831	0	2.71185	0	0	0	0
R93.161_R93_k127_1775594_15	K02904	large subunit ribosomal protein L29	Ribosome, archaea	Information systems	0	RYN_173	0	0	0	0	1.56144	14.2244	1.74244	0	0	0	0.784881	0
R94.132_R94_k127_688547_6	K02909	large subunit ribosomal protein L31	Ribosome, bacteria	Information systems	0	RYN_347	0	4.2096	0	0	0	10.014	0	0	0	0	0	0
R110.16_R110_k127_37185_9	K00058	D-3-phosphoglycerate dehydrogenase [EC:1.1.1.95] [RN:R01513]	Serine biosynthesis, glycerate-3P => serine	Amino Acid	0	RYN_220	0	0	0	1.00838	0	13.2146	0	5.06019	0	1.24007	0	0
R89.67_R89_k127_1698685_28	K02884	large subunit ribosomal protein L19	Ribosome, bacteria	Information systems	0	RYN_93	2.30384	0	5.03069	2.30882	4.90031	11.9042	3.64557	0	8.54923	0	19.7057	1.90312
R86.130_R86_k127_2280976_6	K00008	L-iditol 2-dehydrogenase [EC:1.1.1.14] [RN:R01896]	Glucuronate pathway (uronate pathway)	MISC	0	RYN_225	0	0	0	11.5552	0	2.64792	0	17.9368	0	13.8041	0	0
R86.45_R86_k127_851198_2	K02051	ABC.SN.S; sulfonate/nitrate/taurine transport system substrate-binding protein	NitT/TauT family transport system	0	0	RYN_228	0	14.203	0	0	0	0	0	0	0	0	0	0
R94.132_R94_k127_770130_5	K00261	glutamate dehydrogenase (NAD(P)+) [EC:1.4.1.3] [RN:R00248]	Methylaspartate cycle	Amino Acid	0	RYN_347	0	14.2023	0	0	0	0	0	0	0	0	0	0.517136
R86.175_R86_k127_26711_2	K10112	msmX; multiple sugar transport system ATP-binding protein	Arabinosaccharide transport system	0	0	RYN_85	0	0	0	0	0	14.1983	0	0	0	0	0	0
R94.98_R94_k127_140070_4	K02956	small subunit ribosomal protein S15	Ribosome, archaea	Information systems	0	RYN_266	0	14.1868	0	0	0	0	0	0	0	0	0	0
R94.132_R94_k127_1102184_3	K02945	small subunit ribosomal protein S1	Ribosome, bacteria	Information systems	0	RYN_347	0	6.84994	0	0	0	7.33271	0	0	0	0	0	0
R93.64_R93_k127_2363086_5	K02967	small subunit ribosomal protein S2	Ribosome, archaea	Information systems	0	RYN_178	21.2239	0	8.4263	14.1798	0	0	0	0	0	0	0	0
R86.130_R86_k127_2165558_14	GH15	GH15 glucoamylase (EC 3.2.1.3); glucodextranase (EC 3.2.1.70); alpha,alpha-trehalase (EC 3.2.1.28); dextran dextrinase (EC 2.4.1.2)	Glycoside Hydrolases	CAZY	Starch Oligo Cleavage	RYN_225	0	2.27882	0	5.64113	0	6.25493	0	4.96757	0	2.81326	0.0575231	0
R110.16_R110_k127_112097_33	S26A	Catlytic type: Serine; removes hydrophobic, N-terminal signal peptides as the proteins are translocated across membranes; 'Ala-Xaa-Ala' motif preceding the cleavage site; major enzymes that remove the signal peptides and facilitate secretion	Peptidase family S26 contains endopeptidases	Peptidase	0	RYN_220	0	0	0	0.469064	0	13.7047	0	1.63198	0	2.63697	0	0
R90.60_R90_k127_2422872_3	K15916	glucose-6-phosphate isomerase [EC:5.3.1.9] [RN:R02740]	Glycolysis (Embden-Meyerhof pathway), glucose => pyruvate	central carbon	glycolysis	RYN_166	0	10.6143	0	3.5544	0	0	0	0	0	0	0	0
R86.103_R86_k127_2229104_3	K00942	guanylate kinase [EC:2.7.4.8] [RN:R00332]	Guanine ribonucleotide biosynthesis IMP => GDP,GTP	Information systems	Nucleotide	RYN_224	0	14.1669	0	0	0	0	0	0	0	0	0	0
R86.60_R86_k127_1442559_34	K00332	nuoC; NADH-quinone oxidoreductase subunit C [EC:7.1.1.2]	NADH:quinone oxidoreductase, prokaryotes	Electron transport Chain	0	RYN_432	0	14.1539	0	0	0	0	0	4.13933	0	0	0	0
R86.130_R86_k127_1062528_11	C40	Catlytic type: Cysteine; hydrolyses substrates of the general structure L-Ala-gamma-D-GluL-Zaa-Yaa, in which Zaa is a di-amino acid such as L-lysine or diaminopimelic acid, and Yaa is D-Ala or D-Ala-D-Ala; expressed during sporulation, and is responsible for the degradation of bacterial cell wall components	Bacterial cell-wall modifying enzymes	Peptidase	0	RYN_225	0	0	0	2.85721	0	11.2943	0	0	0	0.803128	0	0
R86.130_R86_k127_737031_46	GH4	GH4 maltose-6-phosphate glucosidase (EC 3.2.1.122); alpha-glucosidase (EC 3.2.1.20); alpha-galactosidase (EC 3.2.1.22); 6-phospho-beta-glucosidase (EC 3.2.1.86); alpha-glucuronidase (EC 3.2.1.139); alpha-galacturonase (EC 3.2.1.67); palatinase (EC 3.2.1.-)	Glycoside Hydrolases	CAZY	Pectin Oligo Cleavage, Alpha-galactans Oligo Cleavage	RYN_225	0	5.41375	0	3.90277	0	4.82941	0	0.250683	0	0.877619	0	0
R110.16_R110_k127_136875_3	K00031	isocitrate dehydrogenase [EC:1.1.1.42 1.1.1.41] [RN:R01899 R00268 R00267 R00709]	Citrate cycle (TCA cycle, Krebs cycle)	central carbon	TCA	RYN_220	0	0	0	0.180523	0	13.9616	0	0	0	1.776	0	0.297604
R110.16_R110_k127_245738_23	K00872	homoserine kinase [EC:2.7.1.39] [RN:R01771]	Threonine biosynthesis, aspartate => homoserine => threonine	Amino Acid	0	RYN_220	0	2.09036	0	3.47199	0	8.57777	0	5.34301	0	1.82988	0	0
R86.45_R86_k127_1240524_14	K02109	ATPF0B; F-type H+-transporting ATPase subunit b	F-type ATPase, prokaryotes and chloroplasts	Electron transport Chain	0	RYN_228	0	0	0	0	0	14.138	0	0	0	0	0	0
R94.28_R94_k127_789915_1	AA5	AA5 Oxidase with oxygen as acceptor (EC 1.1.3.-); galactose oxidase (EC 1.1.3.9); glyoxal oxidase (EC 1.2.3.15); alcohol oxidase (EC 1.1.3.13)	Auxiliary Activities	CAZY	0	RYN_607	0	10.2842	0	1.85669	0	1.99438	0	0	0	0	0	0
R110.40_R110_k127_959356_6	K00134	glyceraldehyde 3-phosphate dehydrogenase [EC:1.2.1.12] [RN:R01061]	D-galactonate degradation, De Ley-Doudoroff pathway, D-galactonate => glycerate-3P	central carbon	glycolysis	RYN_342	0	1.34119	0	10.7405	0	2.05102	0	0	0	0	0	1.31158
R86.130_R86_k127_2224931_44	GT87	GT87 polyprenol-P-Man: alpha-1,2-mannosyltransferase (EC 2.4.1.-)	GlycosylTransferases	CAZY	0	RYN_225	0	0.297977	0	4.79459	0	9.03769	0	4.05654	0	0.434743	0	0
R94.25_R94_k127_217866_28	K02965	small subunit ribosomal protein S19	Ribosome, archaea	Information systems	0	RYN_338	0	12.9079	0	0	0	1.21208	0	0	0	0	0	0
R110.16_R110_k127_2209631_11	A31	Catlytic type: Aspartate; HycI endopeptidase releases a 32-residue C-terminal peptide by cleavage of an -Arg-Met- bond;HybD cleaves following the equivalent -His-Met- bond in hydrogenase 2, removing 15 residues; HycI and HybD are in the processing of the precursors of bacterial hydrogenases to their active forms	Endopeptidases	Peptidase	0	RYN_220	0	0.698214	0	2.41605	0	11.0037	0	0.517291	0	0.679122	0	0
R110.16_R110_k127_478778_2	K01596	phosphoenolpyruvate carboxykinase [EC:4.1.1.32 4.1.1.49] [RN:R00431 R00726 R00341]	Gluconeogenesis, oxaloacetate => fructose-6P	central carbon	glycolysis	RYN_220	0	2.08246	0	0.864718	0	11.1461	0	0.809995	0	3.94976	0	0
R86.130_R86_k127_2036209_78	K00872	homoserine kinase [EC:2.7.1.39] [RN:R01771]	Threonine biosynthesis, aspartate => homoserine => threonine	Amino Acid	0	RYN_225	0	1.61964	0	1.26101	0	11.1974	0	10.7996	0	3.54455	0	0
R114.400_R114_k127_1825529_2	K02956	small subunit ribosomal protein S15	Ribosome, archaea	Information systems	0	RYN_596	0	0	0	0	1.40471	14.0763	0	4.78254	0	9.41809	0	0
R86.130_R86_k127_335858_13	CE2	CE2 acetyl xylan esterase (EC 3.1.1.72).	Carbohydrate Esterases	CAZY	Beta-mannan Oligo Cleavage (Hemicellulose)	RYN_225	0	0	0	1.96638	0	12.0698	0	0	0	0	0	0
R86.130_R86_k127_2165558_31	K02020	modA; molybdate transport system substrate-binding protein	Molybdate transport system	0	0	RYN_225	0	1.88005	0	5.85501	0	6.28922	0	1.04466	0	4.11444	0	0
R110.165_R110_k127_1986672_9	CE4	CE4 acetyl xylan esterase (EC 3.1.1.72); chitin deacetylase (EC 3.5.1.41); chitooligosaccharide deacetylase (EC 3.5.1.-); peptidoglycan GlcNAc deacetylase (EC 3.5.1.-); peptidoglycan N-acetylmuramic acid deacetylase (EC 3.5.1.-).	Carbohydrate Esterases	CAZY	Chitin Oligo Cleavage	RYN_221	0	8.6543	0	2.64235	0	2.72477	0	5.37457	0	0	0	0
R90.60_R90_k127_248083_10	S33	Catlytic type: Serine; releases an N-terminal residue from a peptide, preferably (but not exclusively) a proline; secreted or periplasmic enzymes;Prolyl aminopeptidase may confer a selective advantage allowing a bacterium to utilize proline-rich substrates	Exopeptidases that act at the N-terminus of peptides	Peptidase	0	RYN_166	0	6.30375	0	7.71246	0	0	0	0	0	0	0	0
R94.98_R94_k127_1005102_3	K02871	large subunit ribosomal protein L13	Ribosome, archaea	Information systems	0	RYN_266	0	9.51721	0	4.49081	0	0	0	0	0	0	0	0
R90.98_R90_k127_550451_9	K02990	small subunit ribosomal protein S6	Ribosome, bacteria	Information systems	0	RYN_229	0	0	0	14.0063	0	0	0	0	0	0	0	0
R94.120_R94_k127_847913_194	K02916	large subunit ribosomal protein L35	Ribosome, bacteria	Information systems	0	RYN_15	0	0	0	0	0	13.9789	0	0	0	0	0	0
R85.116_R85_k127_3410907_4	K02990	small subunit ribosomal protein S6	Ribosome, bacteria	Information systems	0	RYN_147	10.3063	0	11.0589	13.9575	7.89968	0	7.34619	0	4.59401	0	0.661816	0
R110.16_R110_k127_2546736_21	CE1	CE1 acetyl xylan esterase (EC 3.1.1.72); cinnamoyl esterase (EC 3.1.1.-); feruloyl esterase (EC 3.1.1.73); carboxylesterase (EC 3.1.1.1); S-formylglutathione hydrolase (EC 3.1.2.12); diacylglycerol O-acyltransferase (EC 2.3.1.20); trehalose 6-O-mycolyltransferase (EC 2.3.1.122)	Carbohydrate Esterases	CAZY	0	RYN_220	0	0.978397	0	0.406268	0	12.5682	0	0.869847	0	0	0	0
R85.95_R85_k127_2745286_2	K02401	flagellar biosynthetic protein FlhB	Flagellar Assembly	Flagella Structure	0	RYN_498	0	13.9235	0	0	0	0	0	0	0	0	0	0
R110.16_R110_k127_113288_15	S12	Catlytic type: Serine; wide range of activities and specificities; involved in the synthesis and remodelling of bacterial cell walls	Serine-type D-Ala-D-Ala carboxypeptidases	Peptidase	0	RYN_220	0	0	0	0.555334	0	13.362	0	5.54869	0	1.04065	0	0
R110.16_R110_k127_113288_17	CE4	CE4 acetyl xylan esterase (EC 3.1.1.72); chitin deacetylase (EC 3.5.1.41); chitooligosaccharide deacetylase (EC 3.5.1.-); peptidoglycan GlcNAc deacetylase (EC 3.5.1.-); peptidoglycan N-acetylmuramic acid deacetylase (EC 3.5.1.-).	Carbohydrate Esterases	CAZY	Chitin Oligo Cleavage	RYN_220	0	0	0	0	0	13.9128	0	0	0	4.40411	0	0
R110.117_R110_k127_896197_3	S01C	Catlytic type: Serine; 3 types:trypsin-like where there is cleavage of amide substrates following Arg or Lys at P1, chymotrypsin-like where cleavage occurs following one of the hydrophobic amino acids at P1, and elastase-like with cleavage following an Ala at P1	Serine endopeptidases	Peptidase	0	RYN_344	0	1.24678	0	3.72106	0	8.8977	0	0	0	0	0	0
R86.92_R86_k127_768725_8	K02867	large subunit ribosomal protein L11	Ribosome, archaea	Information systems	0	RYN_346	0	7.31526	0	0	0	6.52568	0	0	0	0	0	0
R94.24_R94_k127_282254_1	C56	Catlytic type: Cysteine; acts only on peptides of less than 20 amino acids; a preference for bulky, hydrophobic P1 residues	PfpI endopeptidase of {Pyrococcus furiosus}	Peptidase	0	RYN_182	0	5.73543	0	6.6684	1.57258	1.43259	0	0	0	0	0.112926	0
R86.130_R86_k127_1750888_40	K01996	livF; branched-chain amino acid transport system ATP-binding protein	Branched-chain amino acid transport system	0	0	RYN_225	0	0	0	5.08351	0	8.7368	0	0	0	4.64397	0	0
R89.67_R89_k127_1492576_5	K02919	large subunit ribosomal protein L36	Ribosome, bacteria	Information systems	0	RYN_93	5.51332	0	13.6806	13.8131	21.1736	0	3.6351	0	32.6779	0	22.9239	2.84648
R94.13_R94_k127_539097_7	K01937	CTP synthase [EC:6.3.4.2] [RN:R00571 R00573]	Pyrimidine ribonucleotide biosynthesis, UMP => UDP/UTP,CDP/CTP	Information systems	Nucleotide	RYN_230	0	0	0	0	0	13.806	0	0	0	0	0	0
R86.130_R86_k127_1648316_31	M43B	Catlytic type: Metallo; cleave insulin-like growth factor binding-protein 5 (IGFBP-5) at Ser143-Lys144 or cleave IGFBP-1 at Met135-Lys136	Metallo-endopeptidases	Peptidase	0	RYN_225	0	0	0	3.85792	0	9.94564	0	0	0	5.42208	0	1.06
R93.114_R93_k127_1772604_5	K03043	rpoB; DNA-directed RNA polymerase subunit beta [EC:2.7.7.6]	RNA polymerase, bacteria	Information systems	0	RYN_169	44.5467	0	27.2459	9.65254	29.023	4.14735	6.35047	0	11.914	4.2394	0.572112	0
R118.234_R118_k127_929222_5	K03043	rpoB; DNA-directed RNA polymerase subunit beta [EC:2.7.7.6]	RNA polymerase, bacteria	Information systems	0	RYN_78	0	0	0	0	0	13.7999	0	0	0	0	0	0
R94.28_R94_k127_928549_20	K00971	GMPP; Man-1P -> GDP-Man [EC:2.7.7.13]	Nucleotide sugar biosynthesis, eukaryotes	Information systems	Nucleotide	RYN_607	0	13.7946	0	0	0	0	0	0	0	0	0	0
R89.124_R89_k127_1543706_78	K02935	large subunit ribosomal protein L7/L12	Ribosome, bacteria	Information systems	0	RYN_89	8.22038	0	8.97505	12.8721	11.6566	0.884909	30.3517	0	16.9471	0.723641	8.78905	0
R117.61_R117_k127_1813573_3	K02902	large subunit ribosomal protein L28	Ribosome, bacteria	Information systems	0	RYN_600	0	0	0	13.7538	0	0	0	0	0	2.41628	0	0
R86.155_R86_k127_705549_5	K01610	phosphoenolpyruvate carboxykinase [EC:4.1.1.32 4.1.1.49] [RN:R00431 R00726 R00341]	Gluconeogenesis, oxaloacetate => fructose-6P	central carbon	glycolysis	RYN_226	0	7.29024	0	2.87061	0	3.58806	0	0	0	0	0	0
R86.130_R86_k127_105862_55	K02004	ABC.CD.P;	Putative ABC transport system	0	0	RYN_225	0	0	0	0.312222	0	13.415	0	0.250683	0	2.63286	0	0
R110.16_R110_k127_1003555_18	K00626	acetyl-CoA C-acetyltransferase [EC:2.3.1.9] [RN:R00238]	Dicarboxylate-hydroxybutyrate cycle	C1	0	RYN_220	0	0	0	0	0	13.7215	0	0.650312	0	0.487862	0	0
R86.130_R86_k127_980324_107	K01712	urocanate hydratase [EC:4.2.1.49] [RN:R02914]	Histidine degradation, histidine => N-formiminoglutamate => glutamate	Amino Acid	0	RYN_225	0	0	0	0.481467	0	13.2396	0	0.386569	0	0.676674	0	0
R94.13_R94_k127_922951_4	K02886	large subunit ribosomal protein L2	Ribosome, archaea	Information systems	0	RYN_230	0	0.463241	0	1.68311	0	11.5707	0	1.28702	0	0.675861	0	2.37833
R86.130_R86_k127_653381_9	C44	Catlytic type: Cysteine; the only known peptidase activity is the autolytic cleavage of the amidophosphoribosyltransferase precursor protein	Self-processing precursor of amidophosphoribosyltransferase	Peptidase	0	RYN_225	0	0.751714	0	0	0	12.9645	0	1.94925	0	0	0	0
R86.130_R86_k127_2180964_15	K01772	protoporphyrin/coproporphyrin ferrochelatase [EC:4.99.1.1] [RN:R00310]	Heme biosynthesis, animals and fungi, glycine => heme	MISC	0	RYN_225	0	1.56069	0	1.01259	0	11.1379	0	3.03523	0	1.13851	0	0
R86.130_R86_k127_980324_110	K01468	imidazolonepropionase [EC:3.5.2.7] [RN:R02288]	Histidine degradation, histidine => N-formiminoglutamate => glutamate	Amino Acid	0	RYN_225	0	0.99283	0	5.32504	0	7.38057	0	2.0228	0	3.62131	0	0
R110.16_R110_k127_360618_2	K01887	RARS; arginyl-tRNA synthetase [EC:6.1.1.19]	Aminoacyl-tRNA biosynthesis, eukaryotes	Information systems	0	RYN_220	0	0.110949	0	0.691053	0	12.8666	0	1.72619	0	2.26621	0	0.379748
R86.92_R86_k127_1865938_1	K02946	small subunit ribosomal protein S10	Ribosome, archaea	Information systems	0	RYN_346	0	0	0	0	0	13.6479	0	0	0	0	0	0
R86.130_R86_k127_1859509_6	S15	Catlytic type: Serine; cleaves Xaa-Pro from the N-terminus of peptides provided that there is not a Pro in the P2 or P1 positions; plays important role in degradation of casein	Xaa-Pro dipeptidyl peptidase and its homologues	Peptidase	0	RYN_225	0	1.06011	0	2.75124	0	9.83514	0	2.29733	0	1.08268	0	0
R114.216_R114_k127_1260424_11	S16	Catlytic type: Serine; cleaves when P1 is Leu; ATP-dependent peptidase and a protein-activated ATPase	Endopeptidases, mostly ATP-dependent	Peptidase	0	RYN_458	0	0	0	0	0	13.6393	0	1.61824	0	0	0	0
R86.130_R86_k127_2073137_16	C26	Catlytic type: Cysteine; gamma-linked glutamate bonds	Omega peptidase gamma-glutamyl hydrolase	Peptidase	0	RYN_225	0	0.266124	0	0.552525	0	12.8196	0	16.414	0	0.776541	0	0
R110.16_R110_k127_1183361_5	K02025	ABC.MS.P; multiple sugar transport system permease protein	Putative multiple sugar transport system	0	0	RYN_220	0	0	0	0	0	13.6219	0	0.229323	0	0.602131	0	0
R94.69_R94_k127_550810_1	S16	Catlytic type: Serine; cleaves when P1 is Leu; ATP-dependent peptidase and a protein-activated ATPase	Endopeptidases, mostly ATP-dependent	Peptidase	0	RYN_265	0	1.39181	0	1.98665	0	10.2431	0	0.773371	0	6.85338	0	0
R86.130_R86_k127_588691_9	GH57	GH57 alpha-amylase (EC 3.2.1.1); alpha-galactosidase (EC 3.2.1.22); amylopullulanase (EC 3.2.1.41); cyclomaltodextrinase (EC 3.2.1.54); branching enzyme (EC 2.4.1.18); 4-alpha-glucanotransferase (EC 2.4.1.25)	Glycoside Hydrolases	CAZY	Starch Backbone Cleavage	RYN_225	0	0.878997	0	1.36873	0	11.3698	0	4.3958	0	1.28244	0	0
R89.124_R89_k127_1705624_31	K10218	ligK; 4-hydroxy-4-methyl-2-oxoglutarate aldolase [EC:4.1.3.17]	protocatechuate degradation, protocatechuate => oxaloacteate + pyruvate	hydrocarbon degradation	0	RYN_89	0	13.603	0	0	0	0	0	0	0.474274	0	0	0
R110.16_R110_k127_674336_4	K00529	3-phenylpropionate/cinnamic acid dioxygenase [EC:1.14.12.19] [RN:R06783]	Trans-cinnamate degradation, trans-cinnamate => acetyl-CoA	hydrocarbon degradation	0	RYN_220	0	2.14548	0	2.70448	0	8.74929	0	0	0	2.68305	0	0
R110.16_R110_k127_792265_12	K00339	nuoJ; NADH-quinone oxidoreductase subunit J [EC:7.1.1.2]	NADH:quinone oxidoreductase, prokaryotes	Electron transport Chain	0	RYN_220	0	0	0	0	0	13.588	0	1.2824	0	6.06092	0	0
R86.130_R86_k127_2266758_20	GT5	GT5 UDP-Glc: glycogen glucosyltransferase (EC 2.4.1.11); ADP-Glc: starch glucosyltransferase (EC 2.4.1.21); NDP-Glc: starch glucosyltransferase (EC 2.4.1.242); UDP-Glc: alpha-1,3-glucan synthase (EC 2.4.1.183) UDP-Glc: alpha-1,4-glucan synthase (EC 2.4.1.-)	GlycosylTransferases	CAZY	0	RYN_225	0	2.43567	0	3.07028	0	8.07031	0	4.0602	0	3.80743	0	0
R110.16_R110_k127_1660237_2	C40	Catlytic type: Cysteine; hydrolyses substrates of the general structure L-Ala-gamma-D-GluL-Zaa-Yaa, in which Zaa is a di-amino acid such as L-lysine or diaminopimelic acid, and Yaa is D-Ala or D-Ala-D-Ala; expressed during sporulation, and is responsible for the degradation of bacterial cell wall components	Bacterial cell-wall modifying enzymes	Peptidase	0	RYN_220	0	0	0	3.38757	0	10.1886	0	1.81325	0	1.19026	0	0
R86.130_R86_k127_2415912_9	K00940	nucleoside-diphosphate kinase [EC:2.7.4.6] [RN:R00124]	Adenine ribonucleotide biosynthesis, IMP => ADP,ATP	Information systems	Nucleotide	RYN_225	0	0	0	0.977026	0	12.5938	0	0	0	2.74631	0	0
R86.130_R86_k127_1694672_18	K00108	choline dehydrogenase [EC:1.1.99.1] [RN:R01025 R08557 R08558]	Betaine biosynthesis, choline => betaine	Amino Acid	0	RYN_225	0	4.60566	0	4.52268	0	4.44167	0	9.47586	0	3.63221	0	0
R118.234_R118_k127_5763021_5	K02911	large subunit ribosomal protein L32	Ribosome, bacteria	Information systems	0	RYN_78	0	0	0	0	0	13.5657	0	0	0	0	0	0
R93.21_R93_k127_1666654_48	K02963	small subunit ribosomal protein S18	Ribosome, bacteria	Information systems	0	RYN_510	1.08031	0	2.14453	13.5331	1.91487	0	0	0	1.11358	0	5.77524	0
R86.130_R86_k127_57546_8	K01690	phosphogluconate dehydratase [EC:4.2.1.12] [RN:R02036]	Entner-Doudoroff pathway, glucose-6P => glyceraldehyde-3P + pyruvate	central carbon	glycolysis	RYN_225	0	3.18033	0	8.25372	0	2.08051	0	9.71946	0	3.4027	0	0
R94.126_R94_k127_1568996_8	K00616	transaldolase [EC:2.2.1.2] [RN:R01827]	Pentose phosphate pathway (Pentose phosphate cycle)	central carbon	pentose pathway	RYN_179	0	0	0	1.44094	0	12.0728	0.758402	0	0	0	0.683242	0.890804
R93.168_R93_k127_804463_14	K02867	large subunit ribosomal protein L11	Ribosome, archaea	Information systems	0	RYN_174	0	0	0	13.5027	8.49142	0	2.36894	0	1.8518	0	0	0
R94.98_R94_k127_1375350_3	K02035	ABC.PE.S; peptide/nickel transport system substrate-binding protein	Peptides/nickel transport system	0	0	RYN_266	0	6.86577	0	5.79851	0	0.83047	0	1.16391	0	0	0	0.398301
R90.59_R90_k127_2416095_2	CBM50	CBM50 Modules of approx. 50 residues found attached to various enzymes from families GH18, GH19, GH23, GH24, GH25 and GH73, i.e. enzymes cleaving either chitin or peptidoglycan. Binding to chitopentaose demonstrated in the case of Pteris ryukyuensis chitinase A [Ohnuma T et al. (2008) J. Biol. Chem. 283:5178-87 (PMID: 18083709)]. CBM50 modules are also found in a multitude of other enzymes target…	Carbohydrate-Binding Modules	CAZY	0	RYN_52	0	0	0	13.4811	0	0	0	0	0	0	0	0
R90.147_R90_k127_1534944_11	K03040	rpoA; DNA-directed RNA polymerase subunit alpha [EC:2.7.7.6]	RNA polymerase, bacteria	Information systems	0	RYN_162	0	10.4606	0	3.01642	0	0	0	0	0	0	0	0
R86.187_R86_k127_1648073_32	GT41	GT41 UDP-GlcNAc: peptide beta-N-acetylglucosaminyltransferase (EC 2.4.1.255); UDP-Glc: peptide N-beta-glucosyltransferase (EC 2.4.1.-)	GlycosylTransferases	CAZY	0	RYN_441	0	13.4691	0	0	0	0	0	0	0	0	0	0
R86.130_R86_k127_354672_13	K02066	mlaE, linK; phospholipid/cholesterol/gamma-HCH transport system permease protein	Mce transport system	0	0	RYN_225	0	0	0	0.938128	0	12.4955	0	1.0043	0	2.96659	0	0
R85.34_R85_k127_323765_7	K02112	ATPF1B; F-type H+-transporting ATPase subunit beta [EC:3.6.3.14]	F-type ATPase, prokaryotes and chloroplasts	Electron transport Chain	0	RYN_82	21.0925	0.628469	12.9231	7.17653	16.9241	5.60635	6.18085	0	28.721	2.29231	8.04311	1.07554
R86.130_R86_k127_1772583_12	S37	Catlytic type: Serine; activate the transglutaminase precursor by removal of a leading tri- or tetrapeptide	Tripeptidyl-peptidase from {Streptomyces}	Peptidase	0	RYN_225	0	5.70266	0	1.4095	0	6.29836	0	0.452675	0	2.37717	0	0
R86.130_R86_k127_1870667_13	K01814	phosphoribosylformimino-5-aminoimidazole carboxamide ribotide isomerase [EC:5.3.1.16] [RN:R04640]	Histidine biosynthesis, PRPP => histidine	Amino Acid	0	RYN_225	0	0	0	0	0	13.4053	0	1.7893	0	2.34906	0	0
R86.130_R86_k127_1170428_39	K01995	livG; branched-chain amino acid transport system ATP-binding protein	Branched-chain amino acid transport system	0	0	RYN_225	0	0.97939	0	1.0167	0	11.3578	0	0.816309	0	5.35843	0	0
R94.24_R94_k127_136503_2	K02115	ATPF1G, atpG	F-type ATPase, prokaryotes and chloroplasts	Electron transport Chain	0	RYN_182	0	0	0	8.08151	0.82414	5.25542	0	0	0	0	0	0
R110.40_R110_k127_2032098_3	K02224	cobB-cbiA; cobyrinic acid a,c-diamide synthase [EC:6.3.5.9 6.3.5.11]	Cobalamin biosynthesis, precorrin2 => cobinamide	aerobic corrin ring synthesis	0	RYN_342	0	11.6772	0	1.65301	0	0	0	0	0	0	0	1.58964
R86.130_R86_k127_2165558_32	K10554	frcA; fructose transport system ATP-binding protein	Fructose transport system	0	0	RYN_225	0	0	0	3.59957	0	9.72151	0	0	0	4.33627	0	0
R94.65_R94_k127_1131832_1	CBM67	CBM67 Fujimoto et al. [PMID : 23486481] disclosed the L-rhamnose binding activity and 3-D structure of the CBM67 of Streptomyces avermitilis alpha-L-rhamnosidase (SaRha78A);	Carbohydrate-Binding Modules	CAZY	0	RYN_436	0	13.3062	0	0	0	0	0	0.568746	0	0	0	0
R90.98_R90_k127_1932642_21	K01637	isocitrate lyase [EC:4.1.3.1] [RN:R00479]	Glyoxylate cycle	central carbon	glycolysis	RYN_229	0	0.143343	0	12.6483	0	0.511486	0	0.318599	0	0.209135	0	0
R93.10_R93_k127_121269_19	K02935	large subunit ribosomal protein L7/L12	Ribosome, bacteria	Information systems	0	RYN_94	35.6927	0	41.4348	11.5049	22.6918	1.79754	13.7621	0	58.953	2.93991	29.7558	6.89695
R94.132_R94_k127_381352_1	S01C	Catlytic type: Serine; 3 types:trypsin-like where there is cleavage of amide substrates following Arg or Lys at P1, chymotrypsin-like where cleavage occurs following one of the hydrophobic amino acids at P1, and elastase-like with cleavage following an Ala at P1	Serine endopeptidases	Peptidase	0	RYN_347	0	8.61673	0	0	0	4.67885	0	0	0	0	0	0
R86.130_R86_k127_335858_107	K01881	PARS; prolyl-tRNA synthetase [EC:6.1.1.15]	Aminoacyl-tRNA biosynthesis, eukaryotes	Information systems	0	RYN_225	0	0	0	2.54704	0	10.7447	0	3.40837	0	2.278	0	0
R90.160_R90_k127_1010373_5	K02867	large subunit ribosomal protein L11	Ribosome, archaea	Information systems	0	RYN_361	0	0	0	13.2894	0	0	0	0.508098	0	0	0	0
R94.13_R94_k127_377324_21	K02895	large subunit ribosomal protein L24	Ribosome, archaea	Information systems	0	RYN_230	0	0	0	0	0	13.2736	0	0.551201	0	0	0	0
R90.147_R90_k127_422084_13	S01E	Catlytic type: Serine; 3 types:trypsin-like where there is cleavage of amide substrates following Arg or Lys at P1, chymotrypsin-like where cleavage occurs following one of the hydrophobic amino acids at P1, and elastase-like with cleavage following an Ala at P1	Serine endopeptidases	Peptidase	0	RYN_162	0	1.46722	0	11.8042	0	0	0	3.46492	0	1.07033	0	0
R86.130_R86_k127_931586_2	S09C	Catlytic type: Serine; generally cleaves prolyl bonds, with some exceptions (see additional information); oligopeptidase B cleaves Arg and Lys bonds; acylaminoacyl-peptidase releases an N-acylated amino acid from an oligopeptide blocked by a acetyl, chloroacetyl, formyl or carbamyl group	Serine-dependent peptidases	Peptidase	0	RYN_225	0	0	0	1.25405	0	12.008	0	0.575359	0	3.02143	0	0
[truncated: 131,222 more rows]

## Sheet: SheetC
log2 fold change (MLE): newvar low.S vs high.S					*DESeq2 uses a Wald test for hypothesis testing, allowing for contrasts of coefficients (here, Low S and High S). The p values (pvalue) are adjusted (padj) for multiple testing using the procedure from Benjamini and Hochberg (1995)
[truncated: 354 more rows]

[truncated: 5 more sheets: SheetD, SheetE, SheetF, SheetG, SheetH]
