# Supplementary material for: Wildfire-dependent changes in soil microbiome diversity and function
Source: Nat Microbiol. 2022 Aug 25;7(9):1419–30. doi: 10.1038/s41564-022-01203-y (PMC9418001; doi:10.1038/s41564-022-01203-y)
Supplement: Supplementary file 8 — Viral MAG (vMAG) MIUViG information including ID, assembly software, gene count and so on, annotation information of viral AMGs from DRAM, and the output from VirHostMatcher showing each putative MAG-viral linkage with the d2star value. [file 41564_2022_1203_MOESM8_ESM.xlsx]

## Sheet: Sheet Information
Sheet	Data Presented
A	Information about all DNA and RNA vMAGs
B	DRAM-v annotation of AMGs within vMAG dataset
C	VirHostMatcher linkages between vMAGs and MAGs

## Sheet: SheetA
deposited_UViG_id	source	assembly_software	virus_id_software	cluster_parameter	predicted genome type	predicted genome structure	detection type	assembly quality	number of contigs	VIRSorter2 category	Circular (VirSorter2 Call)	Gene count	Strand switches	Transposase present	Contig Length (bp)	VirHostMatcher_Best_Hit_MAG	Putative_lysogenic_yes/no
Fire_Soil_DNA_UViG.1	burned_soil	MEGAHIT_v1.2.9	VirSorter2_v2.2.2, Virome DB; No refrence or virome decontamination	95% ANI, 85% contig length	Uncharacterized	Undetermined	independent sequence (UViG)	genome fragment	1	1	FALSE	27	2	FALSE	20399	no	No
Fire_Soil_DNA_UViG.2	burned_soil	MEGAHIT_v1.2.9	VirSorter2_v2.2.2, Virome DB; No refrence or virome decontamination	95% ANI, 85% contig length	Uncharacterized	Undetermined	independent sequence (UViG)	genome fragment	1	1	FALSE	25	1	FALSE	24791	no	No
Fire_Soil_DNA_UViG.3	burned_soil	MEGAHIT_v1.2.9	VirSorter2_v2.2.2, Virome DB; No refrence or virome decontamination	95% ANI, 85% contig length	Uncharacterized	Undetermined	independent sequence (UViG)	genome fragment	1	1	FALSE	26	1	FALSE	19568	no	No
Fire_Soil_DNA_UViG.4	burned_soil	MEGAHIT_v1.2.9	VirSorter2_v2.2.2, Virome DB; No refrence or virome decontamination	95% ANI, 85% contig length	Uncharacterized	Undetermined	independent sequence (UViG)	genome fragment	1	2	FALSE	48	1	FALSE	22212	no	No
Fire_Soil_DNA_UViG.5	burned_soil	MEGAHIT_v1.2.9	VirSorter2_v2.2.2, Virome DB; No refrence or virome decontamination	95% ANI, 85% contig length	Uncharacterized	Undetermined	independent sequence (UViG)	genome fragment	1	2	FALSE	18	3	FALSE	10040	no	No
Fire_Soil_DNA_UViG.6	burned_soil	MEGAHIT_v1.2.9	VirSorter2_v2.2.2, Virome DB; No refrence or virome decontamination	95% ANI, 85% contig length	Uncharacterized	Undetermined	independent sequence (UViG)	genome fragment	1	1	FALSE	66	4	FALSE	45251	no	No
Fire_Soil_DNA_UViG.7	burned_soil	MEGAHIT_v1.2.9	VirSorter2_v2.2.2, Virome DB; No refrence or virome decontamination	95% ANI, 85% contig length	Uncharacterized	Undetermined	independent sequence (UViG)	genome fragment	1	2	FALSE	10	0	FALSE	12637	no	No
Fire_Soil_DNA_UViG.8	burned_soil	MEGAHIT_v1.2.9	VirSorter2_v2.2.2, Virome DB; No refrence or virome decontamination	95% ANI, 85% contig length	Uncharacterized	Undetermined	independent sequence (UViG)	genome fragment	1	2	FALSE	40	2	FALSE	19356	no	No
Fire_Soil_DNA_UViG.9	burned_soil	MEGAHIT_v1.2.9	VirSorter2_v2.2.2, Virome DB; No refrence or virome decontamination	95% ANI, 85% contig length	Uncharacterized	Undetermined	independent sequence (UViG)	genome fragment	1	2	FALSE	19	2	FALSE	13537	no	No
Fire_Soil_DNA_UViG.10	burned_soil	MEGAHIT_v1.2.9	VirSorter2_v2.2.2, Virome DB; No refrence or virome decontamination	95% ANI, 85% contig length	Uncharacterized	Undetermined	independent sequence (UViG)	genome fragment	1	1	FALSE	17	0	FALSE	12251	no	No
Fire_Soil_DNA_UViG.11	burned_soil	MEGAHIT_v1.2.9	VirSorter2_v2.2.2, Virome DB; No refrence or virome decontamination	95% ANI, 85% contig length	Uncharacterized	Undetermined	independent sequence (UViG)	genome fragment	1	2	FALSE	16	2	FALSE	10817	no	No
Fire_Soil_DNA_UViG.12	burned_soil	MEGAHIT_v1.2.9	VirSorter2_v2.2.2, Virome DB; No refrence or virome decontamination	95% ANI, 85% contig length	Uncharacterized	Undetermined	independent sequence (UViG)	genome fragment	1	1	FALSE	15	0	FALSE	15812	no	No
Fire_Soil_DNA_UViG.13	burned_soil	MEGAHIT_v1.2.9	VirSorter2_v2.2.2, Virome DB; No refrence or virome decontamination	95% ANI, 85% contig length	Uncharacterized	Undetermined	independent sequence (UViG)	genome fragment	1	1	FALSE	11	0	FALSE	13225	no	No
Fire_Soil_DNA_UViG.14	burned_soil	MEGAHIT_v1.2.9	VirSorter2_v2.2.2, Virome DB; No refrence or virome decontamination	95% ANI, 85% contig length	Uncharacterized	Undetermined	independent sequence (UViG)	genome fragment	1	1	FALSE	51	5	FALSE	39561	no	No
Fire_Soil_DNA_UViG.15	burned_soil	MEGAHIT_v1.2.9	VirSorter2_v2.2.2, Virome DB; No refrence or virome decontamination	95% ANI, 85% contig length	Uncharacterized	Undetermined	independent sequence (UViG)	genome fragment	1	2	FALSE	35	2	FALSE	14603	no	No
Fire_Soil_DNA_UViG.16	burned_soil	MEGAHIT_v1.2.9	VirSorter2_v2.2.2, Virome DB; No refrence or virome decontamination	95% ANI, 85% contig length	Uncharacterized	Undetermined	independent sequence (UViG)	genome fragment	1	1	FALSE	45	4	FALSE	48282	RYN_541.fa	Yes
Fire_Soil_DNA_UViG.17	burned_soil	MEGAHIT_v1.2.9	VirSorter2_v2.2.2, Virome DB; No refrence or virome decontamination	95% ANI, 85% contig length	Uncharacterized	Undetermined	independent sequence (UViG)	genome fragment	1	1	FALSE	22	2	FALSE	17533	no	No
Fire_Soil_DNA_UViG.18	burned_soil	MEGAHIT_v1.2.9	VirSorter2_v2.2.2, Virome DB; No refrence or virome decontamination	95% ANI, 85% contig length	Uncharacterized	Undetermined	independent sequence (UViG)	genome fragment	1	1	FALSE	12	0	FALSE	10068	no	No
Fire_Soil_DNA_UViG.19	burned_soil	MEGAHIT_v1.2.9	VirSorter2_v2.2.2, Virome DB; No refrence or virome decontamination	95% ANI, 85% contig length	Uncharacterized	Undetermined	independent sequence (UViG)	genome fragment	1	1	FALSE	59	0	FALSE	51162	no	No
Fire_Soil_DNA_UViG.20	burned_soil	MEGAHIT_v1.2.9	VirSorter2_v2.2.2, Virome DB; No refrence or virome decontamination	95% ANI, 85% contig length	Uncharacterized	Undetermined	independent sequence (UViG)	genome fragment	1	1	FALSE	56	3	FALSE	35589	no	No
Fire_Soil_DNA_UViG.21	burned_soil	MEGAHIT_v1.2.9	VirSorter2_v2.2.2, Virome DB; No refrence or virome decontamination	95% ANI, 85% contig length	Uncharacterized	Undetermined	independent sequence (UViG)	genome fragment	1	2	FALSE	42	0	FALSE	17789	no	No
Fire_Soil_DNA_UViG.22	burned_soil	MEGAHIT_v1.2.9	VirSorter2_v2.2.2, Virome DB; No refrence or virome decontamination	95% ANI, 85% contig length	Uncharacterized	Undetermined	independent sequence (UViG)	genome fragment	1	2	FALSE	28	1	FALSE	12396	no	Yes
Fire_Soil_DNA_UViG.23	burned_soil	MEGAHIT_v1.2.9	VirSorter2_v2.2.2, Virome DB; No refrence or virome decontamination	95% ANI, 85% contig length	Uncharacterized	Undetermined	independent sequence (UViG)	genome fragment	1	2	FALSE	17	2	FALSE	11226	no	No
Fire_Soil_DNA_UViG.24	burned_soil	MEGAHIT_v1.2.9	VirSorter2_v2.2.2, Virome DB; No refrence or virome decontamination	95% ANI, 85% contig length	Uncharacterized	Undetermined	independent sequence (UViG)	genome fragment	1	1	FALSE	17	2	FALSE	11607	no	No
Fire_Soil_DNA_UViG.25	burned_soil	MEGAHIT_v1.2.9	VirSorter2_v2.2.2, Virome DB; No refrence or virome decontamination	95% ANI, 85% contig length	Uncharacterized	Undetermined	independent sequence (UViG)	genome fragment	1	2	FALSE	33	0	FALSE	12417	no	No
Fire_Soil_DNA_UViG.26	burned_soil	MEGAHIT_v1.2.9	VirSorter2_v2.2.2, Virome DB; No refrence or virome decontamination	95% ANI, 85% contig length	Uncharacterized	Undetermined	independent sequence (UViG)	genome fragment	1	1	FALSE	16	1	FALSE	11680	no	No
Fire_Soil_DNA_UViG.27	burned_soil	MEGAHIT_v1.2.9	VirSorter2_v2.2.2, Virome DB; No refrence or virome decontamination	95% ANI, 85% contig length	Uncharacterized	Undetermined	independent sequence (UViG)	genome fragment	1	1	FALSE	164	12	FALSE	108738	no	Yes
Fire_Soil_DNA_UViG.28	burned_soil	MEGAHIT_v1.2.9	VirSorter2_v2.2.2, Virome DB; No refrence or virome decontamination	95% ANI, 85% contig length	Uncharacterized	Undetermined	independent sequence (UViG)	genome fragment	1	1	FALSE	16	2	FALSE	12795	no	No
Fire_Soil_DNA_UViG.29	burned_soil	MEGAHIT_v1.2.9	VirSorter2_v2.2.2, Virome DB; No refrence or virome decontamination	95% ANI, 85% contig length	Uncharacterized	Undetermined	independent sequence (UViG)	genome fragment	1	1	FALSE	42	0	FALSE	27568	no	No
Fire_Soil_DNA_UViG.30	burned_soil	MEGAHIT_v1.2.9	VirSorter2_v2.2.2, Virome DB; No refrence or virome decontamination	95% ANI, 85% contig length	Uncharacterized	Undetermined	independent sequence (UViG)	genome fragment	1	1	FALSE	46	3	FALSE	18843	no	No
Fire_Soil_DNA_UViG.31	burned_soil	MEGAHIT_v1.2.9	VirSorter2_v2.2.2, Virome DB; No refrence or virome decontamination	95% ANI, 85% contig length	Uncharacterized	Undetermined	independent sequence (UViG)	genome fragment	1	2	FALSE	53	2	FALSE	21997	no	No
Fire_Soil_DNA_UViG.32	burned_soil	MEGAHIT_v1.2.9	VirSorter2_v2.2.2, Virome DB; No refrence or virome decontamination	95% ANI, 85% contig length	Uncharacterized	Undetermined	independent sequence (UViG)	genome fragment	1	2	FALSE	28	3	FALSE	11991	no	Yes
Fire_Soil_DNA_UViG.33	burned_soil	MEGAHIT_v1.2.9	VirSorter2_v2.2.2, Virome DB; No refrence or virome decontamination	95% ANI, 85% contig length	Uncharacterized	Undetermined	independent sequence (UViG)	genome fragment	1	2	FALSE	43	3	FALSE	17674	no	No
Fire_Soil_DNA_UViG.34	burned_soil	MEGAHIT_v1.2.9	VirSorter2_v2.2.2, Virome DB; No refrence or virome decontamination	95% ANI, 85% contig length	Uncharacterized	Undetermined	independent sequence (UViG)	genome fragment	1	1	FALSE	46	10	FALSE	28516	no	Yes
Fire_Soil_DNA_UViG.35	burned_soil	MEGAHIT_v1.2.9	VirSorter2_v2.2.2, Virome DB; No refrence or virome decontamination	95% ANI, 85% contig length	Uncharacterized	Undetermined	independent sequence (UViG)	genome fragment	1	2	FALSE	30	0	FALSE	13086	no	No
Fire_Soil_DNA_UViG.36	burned_soil	MEGAHIT_v1.2.9	VirSorter2_v2.2.2, Virome DB; No refrence or virome decontamination	95% ANI, 85% contig length	Uncharacterized	Undetermined	independent sequence (UViG)	genome fragment	1	2	FALSE	32	10	FALSE	21614	no	No
Fire_Soil_DNA_UViG.37	burned_soil	MEGAHIT_v1.2.9	VirSorter2_v2.2.2, Virome DB; No refrence or virome decontamination	95% ANI, 85% contig length	Uncharacterized	Undetermined	independent sequence (UViG)	genome fragment	1	2	FALSE	12	4	FALSE	13397	no	No
Fire_Soil_DNA_UViG.38	burned_soil	MEGAHIT_v1.2.9	VirSorter2_v2.2.2, Virome DB; No refrence or virome decontamination	95% ANI, 85% contig length	Uncharacterized	Undetermined	independent sequence (UViG)	genome fragment	1	1	FALSE	34	4	TRUE	23120	no	Yes
Fire_Soil_DNA_UViG.39	burned_soil	MEGAHIT_v1.2.9	VirSorter2_v2.2.2, Virome DB; No refrence or virome decontamination	95% ANI, 85% contig length	Uncharacterized	Undetermined	independent sequence (UViG)	genome fragment	1	1	FALSE	13	0	FALSE	11285	no	No
Fire_Soil_DNA_UViG.40	burned_soil	MEGAHIT_v1.2.9	VirSorter2_v2.2.2, Virome DB; No refrence or virome decontamination	95% ANI, 85% contig length	Uncharacterized	Undetermined	independent sequence (UViG)	genome fragment	1	2	FALSE	26	2	FALSE	14375	no	No
Fire_Soil_DNA_UViG.41	burned_soil	MEGAHIT_v1.2.9	VirSorter2_v2.2.2, Virome DB; No refrence or virome decontamination	95% ANI, 85% contig length	Uncharacterized	Undetermined	independent sequence (UViG)	genome fragment	1	1	FALSE	29	1	FALSE	22393	no	No
Fire_Soil_DNA_UViG.42	burned_soil	MEGAHIT_v1.2.9	VirSorter2_v2.2.2, Virome DB; No refrence or virome decontamination	95% ANI, 85% contig length	Uncharacterized	Undetermined	independent sequence (UViG)	genome fragment	1	1	FALSE	19	8	FALSE	15605	no	No
Fire_Soil_DNA_UViG.43	burned_soil	MEGAHIT_v1.2.9	VirSorter2_v2.2.2, Virome DB; No refrence or virome decontamination	95% ANI, 85% contig length	Uncharacterized	Undetermined	independent sequence (UViG)	genome fragment	1	2	FALSE	34	0	FALSE	11932	no	No
Fire_Soil_DNA_UViG.44	burned_soil	MEGAHIT_v1.2.9	VirSorter2_v2.2.2, Virome DB; No refrence or virome decontamination	95% ANI, 85% contig length	Uncharacterized	Undetermined	independent sequence (UViG)	genome fragment	1	1	FALSE	10	0	FALSE	10626	no	No
Fire_Soil_DNA_UViG.45	burned_soil	MEGAHIT_v1.2.9	VirSorter2_v2.2.2, Virome DB; No refrence or virome decontamination	95% ANI, 85% contig length	Uncharacterized	Undetermined	independent sequence (UViG)	genome fragment	1	1	FALSE	16	2	FALSE	10383	no	No
Fire_Soil_DNA_UViG.46	burned_soil	MEGAHIT_v1.2.9	VirSorter2_v2.2.2, Virome DB; No refrence or virome decontamination	95% ANI, 85% contig length	Uncharacterized	Undetermined	independent sequence (UViG)	genome fragment	1	2	FALSE	19	1	FALSE	11442	no	No
Fire_Soil_DNA_UViG.47	burned_soil	MEGAHIT_v1.2.9	VirSorter2_v2.2.2, Virome DB; No refrence or virome decontamination	95% ANI, 85% contig length	Uncharacterized	Undetermined	independent sequence (UViG)	genome fragment	1	1	FALSE	54	6	FALSE	24107	no	Yes
Fire_Soil_DNA_UViG.48	burned_soil	MEGAHIT_v1.2.9	VirSorter2_v2.2.2, Virome DB; No refrence or virome decontamination	95% ANI, 85% contig length	Uncharacterized	Undetermined	independent sequence (UViG)	genome fragment	1	1	FALSE	16	1	FALSE	12705	no	No
Fire_Soil_DNA_UViG.49	burned_soil	MEGAHIT_v1.2.9	VirSorter2_v2.2.2, Virome DB; No refrence or virome decontamination	95% ANI, 85% contig length	Uncharacterized	Undetermined	independent sequence (UViG)	genome fragment	1	2	FALSE	10	0	FALSE	10520	no	No
Fire_Soil_DNA_UViG.50	burned_soil	MEGAHIT_v1.2.9	VirSorter2_v2.2.2, Virome DB; No refrence or virome decontamination	95% ANI, 85% contig length	Uncharacterized	Undetermined	independent sequence (UViG)	genome fragment	1	2	FALSE	7	0	FALSE	15952	no	No
Fire_Soil_DNA_UViG.51	burned_soil	MEGAHIT_v1.2.9	VirSorter2_v2.2.2, Virome DB; No refrence or virome decontamination	95% ANI, 85% contig length	Uncharacterized	Undetermined	independent sequence (UViG)	genome fragment	1	2	FALSE	27	0	FALSE	11272	no	No
Fire_Soil_DNA_UViG.52	burned_soil	MEGAHIT_v1.2.9	VirSorter2_v2.2.2, Virome DB; No refrence or virome decontamination	95% ANI, 85% contig length	Uncharacterized	Undetermined	independent sequence (UViG)	genome fragment	1	1	FALSE	22	5	FALSE	18862	no	No
Fire_Soil_DNA_UViG.53	burned_soil	MEGAHIT_v1.2.9	VirSorter2_v2.2.2, Virome DB; No refrence or virome decontamination	95% ANI, 85% contig length	Uncharacterized	Undetermined	independent sequence (UViG)	genome fragment	1	2	FALSE	17	2	FALSE	10388	no	No
Fire_Soil_DNA_UViG.54	burned_soil	MEGAHIT_v1.2.9	VirSorter2_v2.2.2, Virome DB; No refrence or virome decontamination	95% ANI, 85% contig length	Uncharacterized	Undetermined	independent sequence (UViG)	genome fragment	1	1	FALSE	28	1	FALSE	16374	no	No
Fire_Soil_DNA_UViG.55	burned_soil	MEGAHIT_v1.2.9	VirSorter2_v2.2.2, Virome DB; No refrence or virome decontamination	95% ANI, 85% contig length	Uncharacterized	Undetermined	independent sequence (UViG)	genome fragment	1	2	FALSE	22	1	FALSE	11788	no	Yes
Fire_Soil_DNA_UViG.56	burned_soil	MEGAHIT_v1.2.9	VirSorter2_v2.2.2, Virome DB; No refrence or virome decontamination	95% ANI, 85% contig length	Uncharacterized	Undetermined	independent sequence (UViG)	genome fragment	1	1	FALSE	15	2	FALSE	11138	no	No
Fire_Soil_DNA_UViG.57	burned_soil	MEGAHIT_v1.2.9	VirSorter2_v2.2.2, Virome DB; No refrence or virome decontamination	95% ANI, 85% contig length	Uncharacterized	Undetermined	independent sequence (UViG)	genome fragment	1	1	FALSE	32	7	FALSE	21358	no	Yes
Fire_Soil_DNA_UViG.58	burned_soil	MEGAHIT_v1.2.9	VirSorter2_v2.2.2, Virome DB; No refrence or virome decontamination	95% ANI, 85% contig length	Uncharacterized	Undetermined	independent sequence (UViG)	genome fragment	1	2	FALSE	31	0	FALSE	14301	no	No
Fire_Soil_DNA_UViG.59	burned_soil	MEGAHIT_v1.2.9	VirSorter2_v2.2.2, Virome DB; No refrence or virome decontamination	95% ANI, 85% contig length	Uncharacterized	Undetermined	independent sequence (UViG)	genome fragment	1	1	FALSE	9	0	FALSE	11671	no	No
Fire_Soil_DNA_UViG.60	burned_soil	MEGAHIT_v1.2.9	VirSorter2_v2.2.2, Virome DB; No refrence or virome decontamination	95% ANI, 85% contig length	Uncharacterized	Undetermined	independent sequence (UViG)	genome fragment	1	1	FALSE	60	10	FALSE	40217	no	Yes
Fire_Soil_DNA_UViG.61	burned_soil	MEGAHIT_v1.2.9	VirSorter2_v2.2.2, Virome DB; No refrence or virome decontamination	95% ANI, 85% contig length	Uncharacterized	Undetermined	independent sequence (UViG)	genome fragment	1	2	FALSE	30	2	FALSE	13033	no	No
Fire_Soil_DNA_UViG.62	burned_soil	MEGAHIT_v1.2.9	VirSorter2_v2.2.2, Virome DB; No refrence or virome decontamination	95% ANI, 85% contig length	Uncharacterized	Undetermined	independent sequence (UViG)	genome fragment	1	1	FALSE	24	1	FALSE	12207	no	No
Fire_Soil_DNA_UViG.63	burned_soil	MEGAHIT_v1.2.9	VirSorter2_v2.2.2, Virome DB; No refrence or virome decontamination	95% ANI, 85% contig length	Uncharacterized	Undetermined	independent sequence (UViG)	genome fragment	1	2	FALSE	34	2	FALSE	15743	no	No
Fire_Soil_DNA_UViG.64	burned_soil	MEGAHIT_v1.2.9	VirSorter2_v2.2.2, Virome DB; No refrence or virome decontamination	95% ANI, 85% contig length	Uncharacterized	Undetermined	independent sequence (UViG)	genome fragment	1	1	FALSE	92	9	FALSE	64108	RYN_432.fa	Yes
Fire_Soil_DNA_UViG.65	burned_soil	MEGAHIT_v1.2.9	VirSorter2_v2.2.2, Virome DB; No refrence or virome decontamination	95% ANI, 85% contig length	Uncharacterized	Undetermined	independent sequence (UViG)	genome fragment	1	2	FALSE	15	0	FALSE	11874	no	No
Fire_Soil_DNA_UViG.66	burned_soil	MEGAHIT_v1.2.9	VirSorter2_v2.2.2, Virome DB; No refrence or virome decontamination	95% ANI, 85% contig length	Uncharacterized	Undetermined	independent sequence (UViG)	genome fragment	1	1	FALSE	18	6	FALSE	11380	no	No
Fire_Soil_DNA_UViG.67	burned_soil	MEGAHIT_v1.2.9	VirSorter2_v2.2.2, Virome DB; No refrence or virome decontamination	95% ANI, 85% contig length	Uncharacterized	Undetermined	independent sequence (UViG)	genome fragment	1	1	FALSE	192	6	FALSE	129758	no	No
Fire_Soil_DNA_UViG.68	burned_soil	MEGAHIT_v1.2.9	VirSorter2_v2.2.2, Virome DB; No refrence or virome decontamination	95% ANI, 85% contig length	Uncharacterized	Undetermined	independent sequence (UViG)	genome fragment	1	2	FALSE	18	3	TRUE	11951	no	No
Fire_Soil_DNA_UViG.69	burned_soil	MEGAHIT_v1.2.9	VirSorter2_v2.2.2, Virome DB; No refrence or virome decontamination	95% ANI, 85% contig length	Uncharacterized	Undetermined	independent sequence (UViG)	genome fragment	1	2	FALSE	28	3	FALSE	11131	no	No
Fire_Soil_DNA_UViG.70	burned_soil	MEGAHIT_v1.2.9	VirSorter2_v2.2.2, Virome DB; No refrence or virome decontamination	95% ANI, 85% contig length	Uncharacterized	Undetermined	independent sequence (UViG)	genome fragment	1	1	FALSE	19	2	FALSE	10639	no	No
Fire_Soil_DNA_UViG.71	burned_soil	MEGAHIT_v1.2.9	VirSorter2_v2.2.2, Virome DB; No refrence or virome decontamination	95% ANI, 85% contig length	Uncharacterized	Undetermined	independent sequence (UViG)	genome fragment	1	1	FALSE	34	6	FALSE	28915	no	No
Fire_Soil_DNA_UViG.72	burned_soil	MEGAHIT_v1.2.9	VirSorter2_v2.2.2, Virome DB; No refrence or virome decontamination	95% ANI, 85% contig length	Uncharacterized	Undetermined	independent sequence (UViG)	genome fragment	1	1	FALSE	26	2	FALSE	19372	no	No
Fire_Soil_DNA_UViG.73	burned_soil	MEGAHIT_v1.2.9	VirSorter2_v2.2.2, Virome DB; No refrence or virome decontamination	95% ANI, 85% contig length	Uncharacterized	Undetermined	independent sequence (UViG)	genome fragment	1	1	FALSE	18	2	FALSE	13704	no	No
Fire_Soil_DNA_UViG.74	burned_soil	MEGAHIT_v1.2.9	VirSorter2_v2.2.2, Virome DB; No refrence or virome decontamination	95% ANI, 85% contig length	Uncharacterized	Undetermined	independent sequence (UViG)	genome fragment	1	1	FALSE	138	7	FALSE	105624	no	No
Fire_Soil_DNA_UViG.75	burned_soil	MEGAHIT_v1.2.9	VirSorter2_v2.2.2, Virome DB; No refrence or virome decontamination	95% ANI, 85% contig length	Uncharacterized	Undetermined	independent sequence (UViG)	genome fragment	1	2	FALSE	23	0	FALSE	12817	no	No
Fire_Soil_DNA_UViG.76	burned_soil	MEGAHIT_v1.2.9	VirSorter2_v2.2.2, Virome DB; No refrence or virome decontamination	95% ANI, 85% contig length	Uncharacterized	Undetermined	independent sequence (UViG)	genome fragment	1	1	FALSE	25	2	FALSE	14553	no	No
Fire_Soil_DNA_UViG.77	burned_soil	MEGAHIT_v1.2.9	VirSorter2_v2.2.2, Virome DB; No refrence or virome decontamination	95% ANI, 85% contig length	Uncharacterized	Undetermined	independent sequence (UViG)	genome fragment	1	1	FALSE	31	4	FALSE	14707	no	No
Fire_Soil_DNA_UViG.78	burned_soil	MEGAHIT_v1.2.9	VirSorter2_v2.2.2, Virome DB; No refrence or virome decontamination	95% ANI, 85% contig length	Uncharacterized	Undetermined	independent sequence (UViG)	genome fragment	1	1	FALSE	16	0	FALSE	11498	no	No
Fire_Soil_DNA_UViG.79	burned_soil	MEGAHIT_v1.2.9	VirSorter2_v2.2.2, Virome DB; No refrence or virome decontamination	95% ANI, 85% contig length	dsDNA, Tectiviridae	Undetermined	independent sequence (UViG)	genome fragment	1	1	FALSE	33	5	FALSE	17503	no	No
Fire_Soil_DNA_UViG.80	burned_soil	MEGAHIT_v1.2.9	VirSorter2_v2.2.2, Virome DB; No refrence or virome decontamination	95% ANI, 85% contig length	Uncharacterized	Undetermined	independent sequence (UViG)	genome fragment	1	2	FALSE	67	4	FALSE	48992	no	No
Fire_Soil_DNA_UViG.81	burned_soil	MEGAHIT_v1.2.9	VirSorter2_v2.2.2, Virome DB; No refrence or virome decontamination	95% ANI, 85% contig length	Uncharacterized	Undetermined	independent sequence (UViG)	genome fragment	1	2	FALSE	19	6	FALSE	16001	no	No
Fire_Soil_DNA_UViG.82	burned_soil	MEGAHIT_v1.2.9	VirSorter2_v2.2.2, Virome DB; No refrence or virome decontamination	95% ANI, 85% contig length	Uncharacterized	Undetermined	independent sequence (UViG)	genome fragment	1	1	FALSE	19	4	FALSE	14146	no	No
Fire_Soil_DNA_UViG.83	burned_soil	MEGAHIT_v1.2.9	VirSorter2_v2.2.2, Virome DB; No refrence or virome decontamination	95% ANI, 85% contig length	Uncharacterized	Undetermined	independent sequence (UViG)	genome fragment	1	1	FALSE	163	9	FALSE	120741	no	No
Fire_Soil_DNA_UViG.84	burned_soil	MEGAHIT_v1.2.9	VirSorter2_v2.2.2, Virome DB; No refrence or virome decontamination	95% ANI, 85% contig length	Uncharacterized	Undetermined	independent sequence (UViG)	genome fragment	1	1	FALSE	17	2	FALSE	12625	no	No
Fire_Soil_DNA_UViG.85	burned_soil	MEGAHIT_v1.2.9	VirSorter2_v2.2.2, Virome DB; No refrence or virome decontamination	95% ANI, 85% contig length	Uncharacterized	Undetermined	independent sequence (UViG)	genome fragment	1	1	FALSE	13	0	FALSE	10302	no	No
Fire_Soil_DNA_UViG.86	burned_soil	MEGAHIT_v1.2.9	VirSorter2_v2.2.2, Virome DB; No refrence or virome decontamination	95% ANI, 85% contig length	Uncharacterized	Undetermined	independent sequence (UViG)	genome fragment	1	1	FALSE	15	2	FALSE	11196	no	No
Fire_Soil_DNA_UViG.87	burned_soil	MEGAHIT_v1.2.9	VirSorter2_v2.2.2, Virome DB; No refrence or virome decontamination	95% ANI, 85% contig length	Uncharacterized	Undetermined	independent sequence (UViG)	genome fragment	1	1	FALSE	16	0	FALSE	16962	no	No
Fire_Soil_DNA_UViG.88	burned_soil	MEGAHIT_v1.2.9	VirSorter2_v2.2.2, Virome DB; No refrence or virome decontamination	95% ANI, 85% contig length	Uncharacterized	Undetermined	independent sequence (UViG)	genome fragment	1	1	FALSE	183	12	FALSE	107792	RYN_346.fa	Yes
Fire_Soil_DNA_UViG.89	burned_soil	MEGAHIT_v1.2.9	VirSorter2_v2.2.2, Virome DB; No refrence or virome decontamination	95% ANI, 85% contig length	Uncharacterized	Undetermined	independent sequence (UViG)	genome fragment	1	1	FALSE	16	0	FALSE	12223	no	No
Fire_Soil_DNA_UViG.90	burned_soil	MEGAHIT_v1.2.9	VirSorter2_v2.2.2, Virome DB; No refrence or virome decontamination	95% ANI, 85% contig length	Uncharacterized	Undetermined	independent sequence (UViG)	genome fragment	1	1	FALSE	22	0	FALSE	15081	no	No
Fire_Soil_DNA_UViG.91	burned_soil	MEGAHIT_v1.2.9	VirSorter2_v2.2.2, Virome DB; No refrence or virome decontamination	95% ANI, 85% contig length	Uncharacterized	Undetermined	independent sequence (UViG)	genome fragment	1	1	FALSE	32	3	FALSE	25692	no	No
Fire_Soil_DNA_UViG.92	burned_soil	MEGAHIT_v1.2.9	VirSorter2_v2.2.2, Virome DB; No refrence or virome decontamination	95% ANI, 85% contig length	Uncharacterized	Undetermined	independent sequence (UViG)	genome fragment	1	1	FALSE	20	0	FALSE	13925	no	No
Fire_Soil_DNA_UViG.93	burned_soil	MEGAHIT_v1.2.9	VirSorter2_v2.2.2, Virome DB; No refrence or virome decontamination	95% ANI, 85% contig length	Uncharacterized	Undetermined	independent sequence (UViG)	genome fragment	1	1	FALSE	44	7	FALSE	20775	no	No
Fire_Soil_DNA_UViG.94	burned_soil	MEGAHIT_v1.2.9	VirSorter2_v2.2.2, Virome DB; No refrence or virome decontamination	95% ANI, 85% contig length	Uncharacterized	Undetermined	independent sequence (UViG)	genome fragment	1	1	FALSE	22	2	FALSE	14233	no	No
Fire_Soil_DNA_UViG.95	burned_soil	MEGAHIT_v1.2.9	VirSorter2_v2.2.2, Virome DB; No refrence or virome decontamination	95% ANI, 85% contig length	Uncharacterized	Undetermined	independent sequence (UViG)	genome fragment	1	1	FALSE	13	2	FALSE	10533	no	No
Fire_Soil_DNA_UViG.96	burned_soil	MEGAHIT_v1.2.9	VirSorter2_v2.2.2, Virome DB; No refrence or virome decontamination	95% ANI, 85% contig length	Uncharacterized	Undetermined	independent sequence (UViG)	genome fragment	1	2	FALSE	14	3	FALSE	12102	no	No
Fire_Soil_DNA_UViG.97	burned_soil	MEGAHIT_v1.2.9	VirSorter2_v2.2.2, Virome DB; No refrence or virome decontamination	95% ANI, 85% contig length	Uncharacterized	Undetermined	independent sequence (UViG)	genome fragment	1	2	FALSE	31	9	FALSE	18345	no	No
Fire_Soil_DNA_UViG.98	burned_soil	MEGAHIT_v1.2.9	VirSorter2_v2.2.2, Virome DB; No refrence or virome decontamination	95% ANI, 85% contig length	Uncharacterized	Undetermined	independent sequence (UViG)	genome fragment	1	1	FALSE	20	0	FALSE	12055	no	No
Fire_Soil_DNA_UViG.99	burned_soil	MEGAHIT_v1.2.9	VirSorter2_v2.2.2, Virome DB; No refrence or virome decontamination	95% ANI, 85% contig length	Uncharacterized	Undetermined	independent sequence (UViG)	genome fragment	1	1	FALSE	38	2	FALSE	21025	no	Yes
Fire_Soil_DNA_UViG.100	burned_soil	MEGAHIT_v1.2.9	VirSorter2_v2.2.2, Virome DB; No refrence or virome decontamination	95% ANI, 85% contig length	Uncharacterized	Undetermined	independent sequence (UViG)	genome fragment	1	1	FALSE	18	2	FALSE	11395	no	No
Fire_Soil_DNA_UViG.101	burned_soil	MEGAHIT_v1.2.9	VirSorter2_v2.2.2, Virome DB; No refrence or virome decontamination	95% ANI, 85% contig length	Uncharacterized	Undetermined	independent sequence (UViG)	genome fragment	1	2	FALSE	23	0	FALSE	11924	no	No
Fire_Soil_DNA_UViG.102	burned_soil	MEGAHIT_v1.2.9	VirSorter2_v2.2.2, Virome DB; No refrence or virome decontamination	95% ANI, 85% contig length	Uncharacterized	Undetermined	independent sequence (UViG)	genome fragment	1	1	FALSE	143	7	FALSE	94601	no	No
Fire_Soil_DNA_UViG.103	burned_soil	MEGAHIT_v1.2.9	VirSorter2_v2.2.2, Virome DB; No refrence or virome decontamination	95% ANI, 85% contig length	Uncharacterized	Undetermined	independent sequence (UViG)	genome fragment	1	1	FALSE	148	6	FALSE	117308	no	Yes
Fire_Soil_DNA_UViG.104	burned_soil	MEGAHIT_v1.2.9	VirSorter2_v2.2.2, Virome DB; No refrence or virome decontamination	95% ANI, 85% contig length	dsDNA, Caudovirales_Podoviridae	Undetermined	independent sequence (UViG)	genome fragment	1	1	FALSE	35	3	FALSE	26947	no	Yes
Fire_Soil_DNA_UViG.105	burned_soil	MEGAHIT_v1.2.9	VirSorter2_v2.2.2, Virome DB; No refrence or virome decontamination	95% ANI, 85% contig length	Uncharacterized	Undetermined	independent sequence (UViG)	genome fragment	1	1	FALSE	90	8	FALSE	64951	no	No
Fire_Soil_DNA_UViG.106	burned_soil	MEGAHIT_v1.2.9	VirSorter2_v2.2.2, Virome DB; No refrence or virome decontamination	95% ANI, 85% contig length	Uncharacterized	Undetermined	independent sequence (UViG)	genome fragment	1	1	FALSE	49	6	FALSE	36343	no	No
Fire_Soil_DNA_UViG.107	burned_soil	MEGAHIT_v1.2.9	VirSorter2_v2.2.2, Virome DB; No refrence or virome decontamination	95% ANI, 85% contig length	Uncharacterized	Undetermined	independent sequence (UViG)	genome fragment	1	1	FALSE	40	1	FALSE	21867	no	No
Fire_Soil_DNA_UViG.108	burned_soil	MEGAHIT_v1.2.9	VirSorter2_v2.2.2, Virome DB; No refrence or virome decontamination	95% ANI, 85% contig length	Uncharacterized	Undetermined	independent sequence (UViG)	genome fragment	1	1	FALSE	14	2	FALSE	12863	no	No
Fire_Soil_DNA_UViG.109	burned_soil	MEGAHIT_v1.2.9	VirSorter2_v2.2.2, Virome DB; No refrence or virome decontamination	95% ANI, 85% contig length	Uncharacterized	Undetermined	independent sequence (UViG)	genome fragment	1	1	FALSE	25	1	FALSE	11846	no	No
Fire_Soil_DNA_UViG.110	burned_soil	MEGAHIT_v1.2.9	VirSorter2_v2.2.2, Virome DB; No refrence or virome decontamination	95% ANI, 85% contig length	Uncharacterized	Undetermined	independent sequence (UViG)	genome fragment	1	2	FALSE	19	1	FALSE	12225	no	No
Fire_Soil_DNA_UViG.111	burned_soil	MEGAHIT_v1.2.9	VirSorter2_v2.2.2, Virome DB; No refrence or virome decontamination	95% ANI, 85% contig length	Uncharacterized	Undetermined	independent sequence (UViG)	genome fragment	1	1	FALSE	19	2	FALSE	18561	no	No
Fire_Soil_DNA_UViG.112	burned_soil	MEGAHIT_v1.2.9	VirSorter2_v2.2.2, Virome DB; No refrence or virome decontamination	95% ANI, 85% contig length	Uncharacterized	Undetermined	independent sequence (UViG)	genome fragment	1	1	FALSE	55	9	FALSE	40663	no	No
Fire_Soil_DNA_UViG.113	burned_soil	MEGAHIT_v1.2.9	VirSorter2_v2.2.2, Virome DB; No refrence or virome decontamination	95% ANI, 85% contig length	Uncharacterized	Undetermined	independent sequence (UViG)	genome fragment	1	2	FALSE	34	2	FALSE	12309	no	Yes
Fire_Soil_DNA_UViG.114	burned_soil	MEGAHIT_v1.2.9	VirSorter2_v2.2.2, Virome DB; No refrence or virome decontamination	95% ANI, 85% contig length	Uncharacterized	Undetermined	independent sequence (UViG)	genome fragment	1	1	FALSE	26	8	FALSE	10047	no	No
Fire_Soil_DNA_UViG.115	burned_soil	MEGAHIT_v1.2.9	VirSorter2_v2.2.2, Virome DB; No refrence or virome decontamination	95% ANI, 85% contig length	Uncharacterized	Undetermined	independent sequence (UViG)	genome fragment	1	1	FALSE	77	2	FALSE	37649	no	No
Fire_Soil_DNA_UViG.116	burned_soil	MEGAHIT_v1.2.9	VirSorter2_v2.2.2, Virome DB; No refrence or virome decontamination	95% ANI, 85% contig length	Uncharacterized	Undetermined	independent sequence (UViG)	genome fragment	1	2	FALSE	25	1	FALSE	16944	no	No
Fire_Soil_DNA_UViG.117	burned_soil	MEGAHIT_v1.2.9	VirSorter2_v2.2.2, Virome DB; No refrence or virome decontamination	95% ANI, 85% contig length	Uncharacterized	Undetermined	independent sequence (UViG)	genome fragment	1	2	FALSE	50	0	FALSE	20865	no	No
Fire_Soil_DNA_UViG.118	burned_soil	MEGAHIT_v1.2.9	VirSorter2_v2.2.2, Virome DB; No refrence or virome decontamination	95% ANI, 85% contig length	dsDNA, Caudovirales_Podoviridae	Undetermined	independent sequence (UViG)	genome fragment	1	1	FALSE	58	6	FALSE	40444	no	No
Fire_Soil_DNA_UViG.119	burned_soil	MEGAHIT_v1.2.9	VirSorter2_v2.2.2, Virome DB; No refrence or virome decontamination	95% ANI, 85% contig length	Uncharacterized	Undetermined	independent sequence (UViG)	genome fragment	1	2	FALSE	71	9	FALSE	31336	no	Yes
Fire_Soil_DNA_UViG.120	burned_soil	MEGAHIT_v1.2.9	VirSorter2_v2.2.2, Virome DB; No refrence or virome decontamination	95% ANI, 85% contig length	Uncharacterized	Undetermined	independent sequence (UViG)	genome fragment	1	1	FALSE	44	4	FALSE	38600	no	No
Fire_Soil_DNA_UViG.121	burned_soil	MEGAHIT_v1.2.9	VirSorter2_v2.2.2, Virome DB; No refrence or virome decontamination	95% ANI, 85% contig length	Uncharacterized	Undetermined	independent sequence (UViG)	genome fragment	1	1	FALSE	14	0	FALSE	10766	no	No
Fire_Soil_DNA_UViG.122	burned_soil	MEGAHIT_v1.2.9	VirSorter2_v2.2.2, Virome DB; No refrence or virome decontamination	95% ANI, 85% contig length	Uncharacterized	Undetermined	independent sequence (UViG)	genome fragment	1	1	FALSE	25	3	FALSE	16497	no	Yes
Fire_Soil_DNA_UViG.123	burned_soil	MEGAHIT_v1.2.9	VirSorter2_v2.2.2, Virome DB; No refrence or virome decontamination	95% ANI, 85% contig length	Uncharacterized	Undetermined	independent sequence (UViG)	genome fragment	1	2	FALSE	37	0	FALSE	21331	no	No
Fire_Soil_DNA_UViG.124	burned_soil	MEGAHIT_v1.2.9	VirSorter2_v2.2.2, Virome DB; No refrence or virome decontamination	95% ANI, 85% contig length	Uncharacterized	Undetermined	independent sequence (UViG)	genome fragment	1	2	FALSE	24	2	FALSE	10315	no	No
Fire_Soil_DNA_UViG.125	burned_soil	MEGAHIT_v1.2.9	VirSorter2_v2.2.2, Virome DB; No refrence or virome decontamination	95% ANI, 85% contig length	Uncharacterized	Undetermined	independent sequence (UViG)	genome fragment	1	2	FALSE	90	11	FALSE	39218	no	No
Fire_Soil_DNA_UViG.126	burned_soil	MEGAHIT_v1.2.9	VirSorter2_v2.2.2, Virome DB; No refrence or virome decontamination	95% ANI, 85% contig length	Uncharacterized	Undetermined	independent sequence (UViG)	genome fragment	1	2	FALSE	33	2	FALSE	14285	no	Yes
Fire_Soil_DNA_UViG.127	burned_soil	MEGAHIT_v1.2.9	VirSorter2_v2.2.2, Virome DB; No refrence or virome decontamination	95% ANI, 85% contig length	Uncharacterized	Undetermined	independent sequence (UViG)	genome fragment	1	2	FALSE	26	0	FALSE	13026	no	No
Fire_Soil_DNA_UViG.128	burned_soil	MEGAHIT_v1.2.9	VirSorter2_v2.2.2, Virome DB; No refrence or virome decontamination	95% ANI, 85% contig length	Uncharacterized	Undetermined	independent sequence (UViG)	genome fragment	1	1	FALSE	25	2	FALSE	16790	no	No
Fire_Soil_DNA_UViG.129	burned_soil	MEGAHIT_v1.2.9	VirSorter2_v2.2.2, Virome DB; No refrence or virome decontamination	95% ANI, 85% contig length	Uncharacterized	Undetermined	independent sequence (UViG)	genome fragment	1	1	FALSE	84	6	FALSE	63630	no	No
Fire_Soil_DNA_UViG.130	burned_soil	MEGAHIT_v1.2.9	VirSorter2_v2.2.2, Virome DB; No refrence or virome decontamination	95% ANI, 85% contig length	Uncharacterized	Undetermined	independent sequence (UViG)	genome fragment	1	2	FALSE	24	0	FALSE	10860	no	No
Fire_Soil_DNA_UViG.131	burned_soil	MEGAHIT_v1.2.9	VirSorter2_v2.2.2, Virome DB; No refrence or virome decontamination	95% ANI, 85% contig length	Uncharacterized	Undetermined	independent sequence (UViG)	genome fragment	1	2	FALSE	26	0	FALSE	11588	no	No
Fire_Soil_DNA_UViG.132	burned_soil	MEGAHIT_v1.2.9	VirSorter2_v2.2.2, Virome DB; No refrence or virome decontamination	95% ANI, 85% contig length	Uncharacterized	Undetermined	independent sequence (UViG)	genome fragment	1	1	FALSE	40	4	FALSE	19979	no	No
Fire_Soil_DNA_UViG.133	burned_soil	MEGAHIT_v1.2.9	VirSorter2_v2.2.2, Virome DB; No refrence or virome decontamination	95% ANI, 85% contig length	Uncharacterized	Undetermined	independent sequence (UViG)	genome fragment	1	1	FALSE	33	3	FALSE	24177	no	No
Fire_Soil_DNA_UViG.134	burned_soil	MEGAHIT_v1.2.9	VirSorter2_v2.2.2, Virome DB; No refrence or virome decontamination	95% ANI, 85% contig length	Uncharacterized	Undetermined	independent sequence (UViG)	genome fragment	1	2	FALSE	77	3	FALSE	34849	no	No
Fire_Soil_DNA_UViG.135	burned_soil	MEGAHIT_v1.2.9	VirSorter2_v2.2.2, Virome DB; No refrence or virome decontamination	95% ANI, 85% contig length	Uncharacterized	Undetermined	independent sequence (UViG)	genome fragment	1	1	FALSE	21	6	FALSE	22674	no	No
Fire_Soil_DNA_UViG.136	burned_soil	MEGAHIT_v1.2.9	VirSorter2_v2.2.2, Virome DB; No refrence or virome decontamination	95% ANI, 85% contig length	Uncharacterized	Undetermined	independent sequence (UViG)	genome fragment	1	2	FALSE	28	0	TRUE	12887	no	Yes
Fire_Soil_DNA_UViG.137	burned_soil	MEGAHIT_v1.2.9	VirSorter2_v2.2.2, Virome DB; No refrence or virome decontamination	95% ANI, 85% contig length	Uncharacterized	Undetermined	independent sequence (UViG)	genome fragment	1	1	FALSE	39	3	TRUE	19798	no	Yes
Fire_Soil_DNA_UViG.138	burned_soil	MEGAHIT_v1.2.9	VirSorter2_v2.2.2, Virome DB; No refrence or virome decontamination	95% ANI, 85% contig length	Uncharacterized	Undetermined	independent sequence (UViG)	genome fragment	1	1	FALSE	36	3	TRUE	26156	no	No
Fire_Soil_DNA_UViG.139	burned_soil	MEGAHIT_v1.2.9	VirSorter2_v2.2.2, Virome DB; No refrence or virome decontamination	95% ANI, 85% contig length	Uncharacterized	Undetermined	independent sequence (UViG)	genome fragment	1	2	FALSE	23	0	FALSE	10959	no	No
Fire_Soil_DNA_UViG.140	burned_soil	MEGAHIT_v1.2.9	VirSorter2_v2.2.2, Virome DB; No refrence or virome decontamination	95% ANI, 85% contig length	Uncharacterized	Undetermined	independent sequence (UViG)	genome fragment	1	2	FALSE	21	6	FALSE	11798	no	No
Fire_Soil_DNA_UViG.141	burned_soil	MEGAHIT_v1.2.9	VirSorter2_v2.2.2, Virome DB; No refrence or virome decontamination	95% ANI, 85% contig length	Uncharacterized	Undetermined	independent sequence (UViG)	genome fragment	1	2	FALSE	16	1	FALSE	10572	no	Yes
Fire_Soil_DNA_UViG.142	burned_soil	MEGAHIT_v1.2.9	VirSorter2_v2.2.2, Virome DB; No refrence or virome decontamination	95% ANI, 85% contig length	Uncharacterized	Undetermined	independent sequence (UViG)	genome fragment	1	1	FALSE	47	4	FALSE	41577	no	No
Fire_Soil_DNA_UViG.143	burned_soil	MEGAHIT_v1.2.9	VirSorter2_v2.2.2, Virome DB; No refrence or virome decontamination	95% ANI, 85% contig length	Uncharacterized	Undetermined	independent sequence (UViG)	genome fragment	1	2	FALSE	16	1	FALSE	12123	no	No
Fire_Soil_DNA_UViG.144	burned_soil	MEGAHIT_v1.2.9	VirSorter2_v2.2.2, Virome DB; No refrence or virome decontamination	95% ANI, 85% contig length	Uncharacterized	Undetermined	independent sequence (UViG)	genome fragment	1	2	FALSE	16	1	FALSE	11932	no	No
Fire_Soil_DNA_UViG.145	burned_soil	MEGAHIT_v1.2.9	VirSorter2_v2.2.2, Virome DB; No refrence or virome decontamination	95% ANI, 85% contig length	Uncharacterized	Undetermined	independent sequence (UViG)	genome fragment	1	1	FALSE	22	6	FALSE	15507	no	No
Fire_Soil_DNA_UViG.146	burned_soil	MEGAHIT_v1.2.9	VirSorter2_v2.2.2, Virome DB; No refrence or virome decontamination	95% ANI, 85% contig length	Uncharacterized	Undetermined	independent sequence (UViG)	genome fragment	1	1	FALSE	45	1	FALSE	36199	no	No
Fire_Soil_DNA_UViG.147	burned_soil	MEGAHIT_v1.2.9	VirSorter2_v2.2.2, Virome DB; No refrence or virome decontamination	95% ANI, 85% contig length	Uncharacterized	Undetermined	independent sequence (UViG)	genome fragment	1	1	FALSE	40	11	FALSE	46465	no	No
Fire_Soil_DNA_UViG.148	burned_soil	MEGAHIT_v1.2.9	VirSorter2_v2.2.2, Virome DB; No refrence or virome decontamination	95% ANI, 85% contig length	Uncharacterized	Undetermined	independent sequence (UViG)	genome fragment	1	1	FALSE	30	5	FALSE	15239	no	No
Fire_Soil_DNA_UViG.149	burned_soil	MEGAHIT_v1.2.9	VirSorter2_v2.2.2, Virome DB; No refrence or virome decontamination	95% ANI, 85% contig length	Uncharacterized	Undetermined	independent sequence (UViG)	genome fragment	1	1	FALSE	23	1	FALSE	12572	no	No
Fire_Soil_DNA_UViG.150	burned_soil	MEGAHIT_v1.2.9	VirSorter2_v2.2.2, Virome DB; No refrence or virome decontamination	95% ANI, 85% contig length	Uncharacterized	Undetermined	independent sequence (UViG)	genome fragment	1	1	FALSE	18	0	FALSE	14268	no	No
Fire_Soil_DNA_UViG.151	burned_soil	MEGAHIT_v1.2.9	VirSorter2_v2.2.2, Virome DB; No refrence or virome decontamination	95% ANI, 85% contig length	Uncharacterized	Undetermined	independent sequence (UViG)	genome fragment	1	2	FALSE	18	2	FALSE	18373	no	No
Fire_Soil_DNA_UViG.152	burned_soil	MEGAHIT_v1.2.9	VirSorter2_v2.2.2, Virome DB; No refrence or virome decontamination	95% ANI, 85% contig length	Uncharacterized	Undetermined	independent sequence (UViG)	genome fragment	1	2	FALSE	39	13	FALSE	50720	no	No
Fire_Soil_DNA_UViG.153	burned_soil	MEGAHIT_v1.2.9	VirSorter2_v2.2.2, Virome DB; No refrence or virome decontamination	95% ANI, 85% contig length	Uncharacterized	Undetermined	independent sequence (UViG)	genome fragment	1	1	FALSE	30	13	FALSE	20669	no	No
Fire_Soil_DNA_UViG.154	burned_soil	MEGAHIT_v1.2.9	VirSorter2_v2.2.2, Virome DB; No refrence or virome decontamination	95% ANI, 85% contig length	Uncharacterized	Undetermined	independent sequence (UViG)	genome fragment	1	1	FALSE	52	8	FALSE	28087	no	Yes
Fire_Soil_DNA_UViG.155	burned_soil	MEGAHIT_v1.2.9	VirSorter2_v2.2.2, Virome DB; No refrence or virome decontamination	95% ANI, 85% contig length	Uncharacterized	Undetermined	independent sequence (UViG)	genome fragment	1	1	FALSE	67	8	FALSE	72936	no	No
Fire_Soil_DNA_UViG.156	burned_soil	MEGAHIT_v1.2.9	VirSorter2_v2.2.2, Virome DB; No refrence or virome decontamination	95% ANI, 85% contig length	Uncharacterized	Undetermined	independent sequence (UViG)	genome fragment	1	1	FALSE	18	1	FALSE	14326	no	No
Fire_Soil_DNA_UViG.157	burned_soil	MEGAHIT_v1.2.9	VirSorter2_v2.2.2, Virome DB; No refrence or virome decontamination	95% ANI, 85% contig length	Uncharacterized	Undetermined	independent sequence (UViG)	genome fragment	1	2	FALSE	31	0	FALSE	12605	no	No
Fire_Soil_DNA_UViG.158	burned_soil	MEGAHIT_v1.2.9	VirSorter2_v2.2.2, Virome DB; No refrence or virome decontamination	95% ANI, 85% contig length	Uncharacterized	Undetermined	independent sequence (UViG)	genome fragment	1	1	FALSE	39	0	FALSE	34680	no	No
Fire_Soil_DNA_UViG.159	burned_soil	MEGAHIT_v1.2.9	VirSorter2_v2.2.2, Virome DB; No refrence or virome decontamination	95% ANI, 85% contig length	Uncharacterized	Undetermined	independent sequence (UViG)	genome fragment	1	1	FALSE	39	0	FALSE	14745	no	No
Fire_Soil_DNA_UViG.160	burned_soil	MEGAHIT_v1.2.9	VirSorter2_v2.2.2, Virome DB; No refrence or virome decontamination	95% ANI, 85% contig length	Uncharacterized	Undetermined	independent sequence (UViG)	genome fragment	1	1	FALSE	25	0	FALSE	14303	no	No
Fire_Soil_DNA_UViG.161	burned_soil	MEGAHIT_v1.2.9	VirSorter2_v2.2.2, Virome DB; No refrence or virome decontamination	95% ANI, 85% contig length	Uncharacterized	Undetermined	independent sequence (UViG)	genome fragment	1	2	FALSE	125	23	FALSE	79717	RYN_21.fa	Yes
Fire_Soil_DNA_UViG.162	burned_soil	MEGAHIT_v1.2.9	VirSorter2_v2.2.2, Virome DB; No refrence or virome decontamination	95% ANI, 85% contig length	Uncharacterized	Undetermined	independent sequence (UViG)	genome fragment	1	2	FALSE	15	0	FALSE	11049	no	No
Fire_Soil_DNA_UViG.163	burned_soil	MEGAHIT_v1.2.9	VirSorter2_v2.2.2, Virome DB; No refrence or virome decontamination	95% ANI, 85% contig length	Uncharacterized	Undetermined	independent sequence (UViG)	genome fragment	1	1	FALSE	19	3	FALSE	11661	no	No
Fire_Soil_DNA_UViG.164	burned_soil	MEGAHIT_v1.2.9	VirSorter2_v2.2.2, Virome DB; No refrence or virome decontamination	95% ANI, 85% contig length	Uncharacterized	Undetermined	independent sequence (UViG)	genome fragment	1	1	FALSE	50	2	FALSE	42323	no	No
Fire_Soil_DNA_UViG.165	burned_soil	MEGAHIT_v1.2.9	VirSorter2_v2.2.2, Virome DB; No refrence or virome decontamination	95% ANI, 85% contig length	Uncharacterized	Undetermined	independent sequence (UViG)	genome fragment	1	2	FALSE	26	2	FALSE	11719	no	No
Fire_Soil_DNA_UViG.166	burned_soil	MEGAHIT_v1.2.9	VirSorter2_v2.2.2, Virome DB; No refrence or virome decontamination	95% ANI, 85% contig length	Uncharacterized	Undetermined	independent sequence (UViG)	genome fragment	1	2	FALSE	26	0	FALSE	13712	no	No
Fire_Soil_DNA_UViG.167	burned_soil	MEGAHIT_v1.2.9	VirSorter2_v2.2.2, Virome DB; No refrence or virome decontamination	95% ANI, 85% contig length	Uncharacterized	Undetermined	independent sequence (UViG)	genome fragment	1	1	FALSE	21	3	FALSE	10768	no	No
Fire_Soil_DNA_UViG.168	burned_soil	MEGAHIT_v1.2.9	VirSorter2_v2.2.2, Virome DB; No refrence or virome decontamination	95% ANI, 85% contig length	Uncharacterized	Undetermined	independent sequence (UViG)	genome fragment	1	2	FALSE	40	1	FALSE	26698	no	No
Fire_Soil_DNA_UViG.169	burned_soil	MEGAHIT_v1.2.9	VirSorter2_v2.2.2, Virome DB; No refrence or virome decontamination	95% ANI, 85% contig length	Uncharacterized	Undetermined	independent sequence (UViG)	genome fragment	1	1	FALSE	26	3	FALSE	15175	no	Yes
Fire_Soil_DNA_UViG.170	burned_soil	MEGAHIT_v1.2.9	VirSorter2_v2.2.2, Virome DB; No refrence or virome decontamination	95% ANI, 85% contig length	Uncharacterized	Undetermined	independent sequence (UViG)	genome fragment	1	1	FALSE	10	2	FALSE	10470	no	No
Fire_Soil_DNA_UViG.171	burned_soil	MEGAHIT_v1.2.9	VirSorter2_v2.2.2, Virome DB; No refrence or virome decontamination	95% ANI, 85% contig length	Uncharacterized	Undetermined	independent sequence (UViG)	genome fragment	1	2	FALSE	85	3	FALSE	44977	no	No
Fire_Soil_DNA_UViG.172	burned_soil	MEGAHIT_v1.2.9	VirSorter2_v2.2.2, Virome DB; No refrence or virome decontamination	95% ANI, 85% contig length	Uncharacterized	Undetermined	independent sequence (UViG)	genome fragment	1	2	FALSE	9	0	FALSE	12201	no	No
Fire_Soil_DNA_UViG.173	burned_soil	MEGAHIT_v1.2.9	VirSorter2_v2.2.2, Virome DB; No refrence or virome decontamination	95% ANI, 85% contig length	Uncharacterized	Undetermined	independent sequence (UViG)	genome fragment	1	1	FALSE	195	1	FALSE	113109	no	No
Fire_Soil_DNA_UViG.174	burned_soil	MEGAHIT_v1.2.9	VirSorter2_v2.2.2, Virome DB; No refrence or virome decontamination	95% ANI, 85% contig length	Uncharacterized	Undetermined	independent sequence (UViG)	genome fragment	1	1	FALSE	53	5	FALSE	27148	no	No
Fire_Soil_DNA_UViG.175	burned_soil	MEGAHIT_v1.2.9	VirSorter2_v2.2.2, Virome DB; No refrence or virome decontamination	95% ANI, 85% contig length	Uncharacterized	Undetermined	independent sequence (UViG)	genome fragment	1	1	FALSE	17	2	FALSE	10826	no	No
Fire_Soil_DNA_UViG.176	burned_soil	MEGAHIT_v1.2.9	VirSorter2_v2.2.2, Virome DB; No refrence or virome decontamination	95% ANI, 85% contig length	Uncharacterized	Undetermined	independent sequence (UViG)	genome fragment	1	2	FALSE	23	4	FALSE	11034	no	No
Fire_Soil_DNA_UViG.177	burned_soil	MEGAHIT_v1.2.9	VirSorter2_v2.2.2, Virome DB; No refrence or virome decontamination	95% ANI, 85% contig length	Uncharacterized	Undetermined	independent sequence (UViG)	genome fragment	1	2	FALSE	25	0	FALSE	12882	no	No
Fire_Soil_DNA_UViG.178	burned_soil	MEGAHIT_v1.2.9	VirSorter2_v2.2.2, Virome DB; No refrence or virome decontamination	95% ANI, 85% contig length	Uncharacterized	Undetermined	independent sequence (UViG)	genome fragment	1	2	FALSE	24	2	FALSE	13470	no	No
Fire_Soil_DNA_UViG.179	burned_soil	MEGAHIT_v1.2.9	VirSorter2_v2.2.2, Virome DB; No refrence or virome decontamination	95% ANI, 85% contig length	Uncharacterized	Undetermined	independent sequence (UViG)	genome fragment	1	2	FALSE	21	2	FALSE	13535	no	No
Fire_Soil_DNA_UViG.180	burned_soil	MEGAHIT_v1.2.9	VirSorter2_v2.2.2, Virome DB; No refrence or virome decontamination	95% ANI, 85% contig length	Uncharacterized	Undetermined	independent sequence (UViG)	genome fragment	1	1	FALSE	16	2	FALSE	13244	no	No
Fire_Soil_DNA_UViG.181	burned_soil	MEGAHIT_v1.2.9	VirSorter2_v2.2.2, Virome DB; No refrence or virome decontamination	95% ANI, 85% contig length	Uncharacterized	Undetermined	independent sequence (UViG)	genome fragment	1	2	FALSE	9	4	FALSE	11044	no	No
Fire_Soil_DNA_UViG.182	burned_soil	MEGAHIT_v1.2.9	VirSorter2_v2.2.2, Virome DB; No refrence or virome decontamination	95% ANI, 85% contig length	Uncharacterized	Undetermined	independent sequence (UViG)	genome fragment	1	2	FALSE	17	2	FALSE	10732	no	Yes
Fire_Soil_DNA_UViG.183	burned_soil	MEGAHIT_v1.2.9	VirSorter2_v2.2.2, Virome DB; No refrence or virome decontamination	95% ANI, 85% contig length	Uncharacterized	Undetermined	independent sequence (UViG)	genome fragment	1	1	FALSE	16	0	FALSE	10052	no	No
Fire_Soil_DNA_UViG.184	burned_soil	MEGAHIT_v1.2.9	VirSorter2_v2.2.2, Virome DB; No refrence or virome decontamination	95% ANI, 85% contig length	Uncharacterized	Undetermined	independent sequence (UViG)	genome fragment	1	1	FALSE	16	0	FALSE	10476	no	No
Fire_Soil_DNA_UViG.185	burned_soil	MEGAHIT_v1.2.9	VirSorter2_v2.2.2, Virome DB; No refrence or virome decontamination	95% ANI, 85% contig length	Uncharacterized	Undetermined	independent sequence (UViG)	genome fragment	1	1	FALSE	67	2	FALSE	40359	no	No
Fire_Soil_DNA_UViG.186	burned_soil	MEGAHIT_v1.2.9	VirSorter2_v2.2.2, Virome DB; No refrence or virome decontamination	95% ANI, 85% contig length	Uncharacterized	Undetermined	independent sequence (UViG)	genome fragment	1	2	FALSE	33	0	FALSE	24996	no	No
Fire_Soil_DNA_UViG.187	burned_soil	MEGAHIT_v1.2.9	VirSorter2_v2.2.2, Virome DB; No refrence or virome decontamination	95% ANI, 85% contig length	Uncharacterized	Undetermined	independent sequence (UViG)	genome fragment	1	1	FALSE	8	2	FALSE	10226	no	No
Fire_Soil_DNA_UViG.188	burned_soil	MEGAHIT_v1.2.9	VirSorter2_v2.2.2, Virome DB; No refrence or virome decontamination	95% ANI, 85% contig length	Uncharacterized	Undetermined	independent sequence (UViG)	genome fragment	1	1	FALSE	16	2	FALSE	10502	no	No
Fire_Soil_DNA_UViG.189	burned_soil	MEGAHIT_v1.2.9	VirSorter2_v2.2.2, Virome DB; No refrence or virome decontamination	95% ANI, 85% contig length	Uncharacterized	Undetermined	independent sequence (UViG)	genome fragment	1	1	FALSE	107	6	FALSE	48891	no	No
Fire_Soil_DNA_UViG.190	burned_soil	MEGAHIT_v1.2.9	VirSorter2_v2.2.2, Virome DB; No refrence or virome decontamination	95% ANI, 85% contig length	Uncharacterized	Undetermined	independent sequence (UViG)	genome fragment	1	2	FALSE	16	7	FALSE	17339	no	No
Fire_Soil_DNA_UViG.191	burned_soil	MEGAHIT_v1.2.9	VirSorter2_v2.2.2, Virome DB; No refrence or virome decontamination	95% ANI, 85% contig length	Uncharacterized	Undetermined	independent sequence (UViG)	genome fragment	1	1	FALSE	58	4	FALSE	46685	no	No
Fire_Soil_DNA_UViG.192	burned_soil	MEGAHIT_v1.2.9	VirSorter2_v2.2.2, Virome DB; No refrence or virome decontamination	95% ANI, 85% contig length	Uncharacterized	Undetermined	independent sequence (UViG)	genome fragment	1	1	FALSE	12	2	FALSE	10139	no	No
Fire_Soil_DNA_UViG.193	burned_soil	MEGAHIT_v1.2.9	VirSorter2_v2.2.2, Virome DB; No refrence or virome decontamination	95% ANI, 85% contig length	Uncharacterized	Undetermined	independent sequence (UViG)	genome fragment	1	1	FALSE	63	4	FALSE	45411	no	No
Fire_Soil_DNA_UViG.194	burned_soil	MEGAHIT_v1.2.9	VirSorter2_v2.2.2, Virome DB; No refrence or virome decontamination	95% ANI, 85% contig length	Uncharacterized	Undetermined	independent sequence (UViG)	genome fragment	1	1	FALSE	34	19	FALSE	32033	no	No
Fire_Soil_DNA_UViG.195	burned_soil	MEGAHIT_v1.2.9	VirSorter2_v2.2.2, Virome DB; No refrence or virome decontamination	95% ANI, 85% contig length	Uncharacterized	Undetermined	independent sequence (UViG)	genome fragment	1	1	FALSE	16	1	FALSE	13316	no	No
Fire_Soil_DNA_UViG.196	burned_soil	MEGAHIT_v1.2.9	VirSorter2_v2.2.2, Virome DB; No refrence or virome decontamination	95% ANI, 85% contig length	Uncharacterized	Undetermined	independent sequence (UViG)	genome fragment	1	2	FALSE	35	0	FALSE	19039	no	No
Fire_Soil_DNA_UViG.197	burned_soil	MEGAHIT_v1.2.9	VirSorter2_v2.2.2, Virome DB; No refrence or virome decontamination	95% ANI, 85% contig length	Uncharacterized	Undetermined	independent sequence (UViG)	genome fragment	1	1	FALSE	30	7	FALSE	27858	no	No
Fire_Soil_DNA_UViG.198	burned_soil	MEGAHIT_v1.2.9	VirSorter2_v2.2.2, Virome DB; No refrence or virome decontamination	95% ANI, 85% contig length	Uncharacterized	Undetermined	independent sequence (UViG)	genome fragment	1	1	FALSE	15	2	FALSE	11034	no	No
Fire_Soil_DNA_UViG.199	burned_soil	MEGAHIT_v1.2.9	VirSorter2_v2.2.2, Virome DB; No refrence or virome decontamination	95% ANI, 85% contig length	dsDNA, Caudovirales_Siphoviridae	Undetermined	independent sequence (UViG)	genome fragment	1	2	FALSE	14	0	FALSE	10486	no	No
Fire_Soil_DNA_UViG.200	burned_soil	MEGAHIT_v1.2.9	VirSorter2_v2.2.2, Virome DB; No refrence or virome decontamination	95% ANI, 85% contig length	Uncharacterized	Undetermined	independent sequence (UViG)	genome fragment	1	1	FALSE	20	1	FALSE	17728	no	No
Fire_Soil_DNA_UViG.201	burned_soil	MEGAHIT_v1.2.9	VirSorter2_v2.2.2, Virome DB; No refrence or virome decontamination	95% ANI, 85% contig length	Uncharacterized	Undetermined	independent sequence (UViG)	genome fragment	1	1	FALSE	17	0	FALSE	10750	no	No
Fire_Soil_DNA_UViG.202	burned_soil	MEGAHIT_v1.2.9	VirSorter2_v2.2.2, Virome DB; No refrence or virome decontamination	95% ANI, 85% contig length	Uncharacterized	Undetermined	independent sequence (UViG)	genome fragment	1	1	FALSE	28	0	FALSE	17262	no	No
Fire_Soil_DNA_UViG.203	burned_soil	MEGAHIT_v1.2.9	VirSorter2_v2.2.2, Virome DB; No refrence or virome decontamination	95% ANI, 85% contig length	Uncharacterized	Undetermined	independent sequence (UViG)	genome fragment	1	2	FALSE	30	0	FALSE	17067	no	No
Fire_Soil_DNA_UViG.204	burned_soil	MEGAHIT_v1.2.9	VirSorter2_v2.2.2, Virome DB; No refrence or virome decontamination	95% ANI, 85% contig length	Uncharacterized	Undetermined	independent sequence (UViG)	genome fragment	1	1	FALSE	13	6	FALSE	10870	no	No
Fire_Soil_DNA_UViG.205	burned_soil	MEGAHIT_v1.2.9	VirSorter2_v2.2.2, Virome DB; No refrence or virome decontamination	95% ANI, 85% contig length	Uncharacterized	Undetermined	independent sequence (UViG)	genome fragment	1	1	FALSE	16	0	FALSE	12110	no	No
Fire_Soil_DNA_UViG.206	burned_soil	MEGAHIT_v1.2.9	VirSorter2_v2.2.2, Virome DB; No refrence or virome decontamination	95% ANI, 85% contig length	Uncharacterized	Undetermined	independent sequence (UViG)	genome fragment	1	1	FALSE	24	3	FALSE	11651	no	Yes
Fire_Soil_DNA_UViG.207	burned_soil	MEGAHIT_v1.2.9	VirSorter2_v2.2.2, Virome DB; No refrence or virome decontamination	95% ANI, 85% contig length	Uncharacterized	Undetermined	independent sequence (UViG)	genome fragment	1	1	FALSE	24	2	FALSE	16462	no	No
Fire_Soil_DNA_UViG.208	burned_soil	MEGAHIT_v1.2.9	VirSorter2_v2.2.2, Virome DB; No refrence or virome decontamination	95% ANI, 85% contig length	Uncharacterized	Undetermined	independent sequence (UViG)	genome fragment	1	2	FALSE	17	2	FALSE	10700	no	Yes
Fire_Soil_DNA_UViG.209	burned_soil	MEGAHIT_v1.2.9	VirSorter2_v2.2.2, Virome DB; No refrence or virome decontamination	95% ANI, 85% contig length	Uncharacterized	Undetermined	independent sequence (UViG)	genome fragment	1	2	FALSE	9	0	FALSE	10134	no	No
Fire_Soil_DNA_UViG.210	burned_soil	MEGAHIT_v1.2.9	VirSorter2_v2.2.2, Virome DB; No refrence or virome decontamination	95% ANI, 85% contig length	Uncharacterized	Undetermined	independent sequence (UViG)	genome fragment	1	2	FALSE	37	3	FALSE	17754	no	No
Fire_Soil_DNA_UViG.211	burned_soil	MEGAHIT_v1.2.9	VirSorter2_v2.2.2, Virome DB; No refrence or virome decontamination	95% ANI, 85% contig length	Uncharacterized	Undetermined	independent sequence (UViG)	genome fragment	1	1	FALSE	47	8	FALSE	35246	no	Yes
Fire_Soil_DNA_UViG.212	burned_soil	MEGAHIT_v1.2.9	VirSorter2_v2.2.2, Virome DB; No refrence or virome decontamination	95% ANI, 85% contig length	Uncharacterized	Undetermined	independent sequence (UViG)	genome fragment	1	1	FALSE	19	0	FALSE	13429	no	No
Fire_Soil_DNA_UViG.213	burned_soil	MEGAHIT_v1.2.9	VirSorter2_v2.2.2, Virome DB; No refrence or virome decontamination	95% ANI, 85% contig length	Uncharacterized	Undetermined	independent sequence (UViG)	genome fragment	1	2	FALSE	42	0	FALSE	20432	no	Yes
Fire_Soil_DNA_UViG.214	burned_soil	MEGAHIT_v1.2.9	VirSorter2_v2.2.2, Virome DB; No refrence or virome decontamination	95% ANI, 85% contig length	Uncharacterized	Undetermined	independent sequence (UViG)	genome fragment	1	1	FALSE	32	0	FALSE	26580	no	No
Fire_Soil_DNA_UViG.215	burned_soil	MEGAHIT_v1.2.9	VirSorter2_v2.2.2, Virome DB; No refrence or virome decontamination	95% ANI, 85% contig length	Uncharacterized	Undetermined	independent sequence (UViG)	genome fragment	1	1	FALSE	60	3	FALSE	41690	no	No
Fire_Soil_DNA_UViG.216	burned_soil	MEGAHIT_v1.2.9	VirSorter2_v2.2.2, Virome DB; No refrence or virome decontamination	95% ANI, 85% contig length	dsDNA, Tectiviridae	Undetermined	independent sequence (UViG)	genome fragment	1	2	FALSE	27	1	FALSE	15607	no	No
Fire_Soil_DNA_UViG.217	burned_soil	MEGAHIT_v1.2.9	VirSorter2_v2.2.2, Virome DB; No refrence or virome decontamination	95% ANI, 85% contig length	Uncharacterized	Undetermined	independent sequence (UViG)	genome fragment	1	1	FALSE	25	1	FALSE	12875	no	No
Fire_Soil_DNA_UViG.218	burned_soil	MEGAHIT_v1.2.9	VirSorter2_v2.2.2, Virome DB; No refrence or virome decontamination	95% ANI, 85% contig length	Uncharacterized	Undetermined	independent sequence (UViG)	genome fragment	1	1	FALSE	87	7	FALSE	70714	no	No
Fire_Soil_DNA_UViG.219	burned_soil	MEGAHIT_v1.2.9	VirSorter2_v2.2.2, Virome DB; No refrence or virome decontamination	95% ANI, 85% contig length	Uncharacterized	Undetermined	independent sequence (UViG)	genome fragment	1	1	FALSE	28	2	FALSE	23406	no	No
Fire_Soil_DNA_UViG.220	burned_soil	MEGAHIT_v1.2.9	VirSorter2_v2.2.2, Virome DB; No refrence or virome decontamination	95% ANI, 85% contig length	Uncharacterized	Undetermined	independent sequence (UViG)	genome fragment	1	2	FALSE	28	4	FALSE	15031	no	Yes
Fire_Soil_DNA_UViG.221	burned_soil	MEGAHIT_v1.2.9	VirSorter2_v2.2.2, Virome DB; No refrence or virome decontamination	95% ANI, 85% contig length	Uncharacterized	Undetermined	independent sequence (UViG)	genome fragment	1	2	FALSE	31	2	FALSE	12981	no	No
Fire_Soil_DNA_UViG.222	burned_soil	MEGAHIT_v1.2.9	VirSorter2_v2.2.2, Virome DB; No refrence or virome decontamination	95% ANI, 85% contig length	Uncharacterized	Undetermined	independent sequence (UViG)	genome fragment	1	1	FALSE	17	0	FALSE	13966	no	No
Fire_Soil_DNA_UViG.223	burned_soil	MEGAHIT_v1.2.9	VirSorter2_v2.2.2, Virome DB; No refrence or virome decontamination	95% ANI, 85% contig length	Uncharacterized	Undetermined	independent sequence (UViG)	genome fragment	1	1	FALSE	33	5	FALSE	17451	no	No
Fire_Soil_DNA_UViG.224	burned_soil	MEGAHIT_v1.2.9	VirSorter2_v2.2.2, Virome DB; No refrence or virome decontamination	95% ANI, 85% contig length	Uncharacterized	Undetermined	independent sequence (UViG)	genome fragment	1	1	FALSE	30	2	FALSE	14613	no	Yes
Fire_Soil_DNA_UViG.225	burned_soil	MEGAHIT_v1.2.9	VirSorter2_v2.2.2, Virome DB; No refrence or virome decontamination	95% ANI, 85% contig length	Uncharacterized	Undetermined	independent sequence (UViG)	genome fragment	1	1	FALSE	15	1	TRUE	13445	no	Yes
Fire_Soil_DNA_UViG.226	burned_soil	MEGAHIT_v1.2.9	VirSorter2_v2.2.2, Virome DB; No refrence or virome decontamination	95% ANI, 85% contig length	Uncharacterized	Undetermined	independent sequence (UViG)	genome fragment	1	1	FALSE	13	3	FALSE	12495	no	No
Fire_Soil_DNA_UViG.227	burned_soil	MEGAHIT_v1.2.9	VirSorter2_v2.2.2, Virome DB; No refrence or virome decontamination	95% ANI, 85% contig length	Uncharacterized	Undetermined	independent sequence (UViG)	genome fragment	1	1	FALSE	21	2	FALSE	14644	no	No
Fire_Soil_DNA_UViG.228	burned_soil	MEGAHIT_v1.2.9	VirSorter2_v2.2.2, Virome DB; No refrence or virome decontamination	95% ANI, 85% contig length	Uncharacterized	Undetermined	independent sequence (UViG)	genome fragment	1	1	FALSE	17	1	FALSE	18517	no	No
Fire_Soil_DNA_UViG.229	burned_soil	MEGAHIT_v1.2.9	VirSorter2_v2.2.2, Virome DB; No refrence or virome decontamination	95% ANI, 85% contig length	Uncharacterized	Undetermined	independent sequence (UViG)	genome fragment	1	1	FALSE	12	0	FALSE	14002	no	No
Fire_Soil_DNA_UViG.230	burned_soil	MEGAHIT_v1.2.9	VirSorter2_v2.2.2, Virome DB; No refrence or virome decontamination	95% ANI, 85% contig length	Uncharacterized	Undetermined	independent sequence (UViG)	genome fragment	1	1	FALSE	26	0	FALSE	23772	no	No
Fire_Soil_DNA_UViG.231	burned_soil	MEGAHIT_v1.2.9	VirSorter2_v2.2.2, Virome DB; No refrence or virome decontamination	95% ANI, 85% contig length	Uncharacterized	Undetermined	independent sequence (UViG)	genome fragment	1	2	FALSE	43	9	FALSE	13713	no	No
Fire_Soil_DNA_UViG.232	burned_soil	MEGAHIT_v1.2.9	VirSorter2_v2.2.2, Virome DB; No refrence or virome decontamination	95% ANI, 85% contig length	Uncharacterized	Undetermined	independent sequence (UViG)	genome fragment	1	2	FALSE	10	5	FALSE	10397	no	No
Fire_Soil_DNA_UViG.233	burned_soil	MEGAHIT_v1.2.9	VirSorter2_v2.2.2, Virome DB; No refrence or virome decontamination	95% ANI, 85% contig length	Uncharacterized	Undetermined	independent sequence (UViG)	genome fragment	1	1	FALSE	87	2	FALSE	67174	no	No
Fire_Soil_DNA_UViG.234	burned_soil	MEGAHIT_v1.2.9	VirSorter2_v2.2.2, Virome DB; No refrence or virome decontamination	95% ANI, 85% contig length	Uncharacterized	Undetermined	independent sequence (UViG)	genome fragment	1	1	FALSE	140	28	FALSE	99938	RYN_621.fa	No
Fire_Soil_DNA_UViG.235	burned_soil	MEGAHIT_v1.2.9	VirSorter2_v2.2.2, Virome DB; No refrence or virome decontamination	95% ANI, 85% contig length	Uncharacterized	Undetermined	independent sequence (UViG)	genome fragment	1	1	FALSE	20	0	FALSE	11674	no	No
Fire_Soil_DNA_UViG.236	burned_soil	MEGAHIT_v1.2.9	VirSorter2_v2.2.2, Virome DB; No refrence or virome decontamination	95% ANI, 85% contig length	dsDNA, Caudovirales_Podoviridae	Undetermined	independent sequence (UViG)	genome fragment	1	1	FALSE	65	5	FALSE	41103	no	No
Fire_Soil_DNA_UViG.237	burned_soil	MEGAHIT_v1.2.9	VirSorter2_v2.2.2, Virome DB; No refrence or virome decontamination	95% ANI, 85% contig length	Uncharacterized	Undetermined	independent sequence (UViG)	genome fragment	1	1	FALSE	10	0	FALSE	12202	no	No
Fire_Soil_DNA_UViG.238	burned_soil	MEGAHIT_v1.2.9	VirSorter2_v2.2.2, Virome DB; No refrence or virome decontamination	95% ANI, 85% contig length	Uncharacterized	Undetermined	independent sequence (UViG)	genome fragment	1	1	FALSE	14	0	FALSE	18612	no	No
Fire_Soil_DNA_UViG.239	burned_soil	MEGAHIT_v1.2.9	VirSorter2_v2.2.2, Virome DB; No refrence or virome decontamination	95% ANI, 85% contig length	Uncharacterized	Undetermined	independent sequence (UViG)	genome fragment	1	1	FALSE	29	0	FALSE	25056	no	No
Fire_Soil_DNA_UViG.240	burned_soil	MEGAHIT_v1.2.9	VirSorter2_v2.2.2, Virome DB; No refrence or virome decontamination	95% ANI, 85% contig length	Uncharacterized	Undetermined	independent sequence (UViG)	genome fragment	1	1	FALSE	12	0	FALSE	12961	no	No
Fire_Soil_DNA_UViG.241	burned_soil	MEGAHIT_v1.2.9	VirSorter2_v2.2.2, Virome DB; No refrence or virome decontamination	95% ANI, 85% contig length	Uncharacterized	Undetermined	independent sequence (UViG)	genome fragment	1	1	FALSE	15	1	FALSE	13579	no	No
Fire_Soil_DNA_UViG.242	burned_soil	MEGAHIT_v1.2.9	VirSorter2_v2.2.2, Virome DB; No refrence or virome decontamination	95% ANI, 85% contig length	dsDNA, Caudovirales_Siphoviridae	Undetermined	independent sequence (UViG)	genome fragment	1	1	FALSE	29	0	FALSE	18853	no	No
Fire_Soil_DNA_UViG.243	burned_soil	MEGAHIT_v1.2.9	VirSorter2_v2.2.2, Virome DB; No refrence or virome decontamination	95% ANI, 85% contig length	Uncharacterized	Undetermined	independent sequence (UViG)	genome fragment	1	1	FALSE	15	1	FALSE	11234	no	No
Fire_Soil_DNA_UViG.244	burned_soil	MEGAHIT_v1.2.9	VirSorter2_v2.2.2, Virome DB; No refrence or virome decontamination	95% ANI, 85% contig length	Uncharacterized	Undetermined	independent sequence (UViG)	genome fragment	1	2	FALSE	43	1	FALSE	20450	no	No
Fire_Soil_DNA_UViG.245	burned_soil	MEGAHIT_v1.2.9	VirSorter2_v2.2.2, Virome DB; No refrence or virome decontamination	95% ANI, 85% contig length	Uncharacterized	Undetermined	independent sequence (UViG)	genome fragment	1	1	FALSE	85	6	TRUE	65155	no	No
Fire_Soil_DNA_UViG.246	burned_soil	MEGAHIT_v1.2.9	VirSorter2_v2.2.2, Virome DB; No refrence or virome decontamination	95% ANI, 85% contig length	Uncharacterized	Undetermined	independent sequence (UViG)	genome fragment	1	1	FALSE	30	0	FALSE	19286	no	No
Fire_Soil_DNA_UViG.247	burned_soil	MEGAHIT_v1.2.9	VirSorter2_v2.2.2, Virome DB; No refrence or virome decontamination	95% ANI, 85% contig length	Uncharacterized	Undetermined	independent sequence (UViG)	genome fragment	1	1	FALSE	22	6	FALSE	27296	no	No
Fire_Soil_DNA_UViG.248	burned_soil	MEGAHIT_v1.2.9	VirSorter2_v2.2.2, Virome DB; No refrence or virome decontamination	95% ANI, 85% contig length	Uncharacterized	Undetermined	independent sequence (UViG)	genome fragment	1	1	FALSE	46	4	FALSE	20735	no	No
Fire_Soil_DNA_UViG.249	burned_soil	MEGAHIT_v1.2.9	VirSorter2_v2.2.2, Virome DB; No refrence or virome decontamination	95% ANI, 85% contig length	Uncharacterized	Undetermined	independent sequence (UViG)	genome fragment	1	2	FALSE	16	0	FALSE	12728	no	No
Fire_Soil_DNA_UViG.250	burned_soil	MEGAHIT_v1.2.9	VirSorter2_v2.2.2, Virome DB; No refrence or virome decontamination	95% ANI, 85% contig length	Uncharacterized	Undetermined	independent sequence (UViG)	genome fragment	1	1	FALSE	53	2	FALSE	27876	no	Yes
Fire_Soil_DNA_UViG.251	burned_soil	MEGAHIT_v1.2.9	VirSorter2_v2.2.2, Virome DB; No refrence or virome decontamination	95% ANI, 85% contig length	Uncharacterized	Undetermined	independent sequence (UViG)	genome fragment	1	1	FALSE	18	2	FALSE	14519	no	No
Fire_Soil_DNA_UViG.252	burned_soil	MEGAHIT_v1.2.9	VirSorter2_v2.2.2, Virome DB; No refrence or virome decontamination	95% ANI, 85% contig length	Uncharacterized	Undetermined	independent sequence (UViG)	genome fragment	1	2	FALSE	31	3	FALSE	12514	no	Yes
Fire_Soil_DNA_UViG.253	burned_soil	MEGAHIT_v1.2.9	VirSorter2_v2.2.2, Virome DB; No refrence or virome decontamination	95% ANI, 85% contig length	Uncharacterized	Undetermined	independent sequence (UViG)	genome fragment	1	1	FALSE	13	0	FALSE	17266	no	No
Fire_Soil_DNA_UViG.254	burned_soil	MEGAHIT_v1.2.9	VirSorter2_v2.2.2, Virome DB; No refrence or virome decontamination	95% ANI, 85% contig length	Uncharacterized	Undetermined	independent sequence (UViG)	genome fragment	1	1	FALSE	24	12	FALSE	22173	no	No
Fire_Soil_DNA_UViG.255	burned_soil	MEGAHIT_v1.2.9	VirSorter2_v2.2.2, Virome DB; No refrence or virome decontamination	95% ANI, 85% contig length	Uncharacterized	Undetermined	independent sequence (UViG)	genome fragment	1	1	FALSE	31	4	FALSE	30168	no	No
Fire_Soil_DNA_UViG.256	burned_soil	MEGAHIT_v1.2.9	VirSorter2_v2.2.2, Virome DB; No refrence or virome decontamination	95% ANI, 85% contig length	Uncharacterized	Undetermined	independent sequence (UViG)	genome fragment	1	2	FALSE	6	0	FALSE	13066	no	Yes
Fire_Soil_DNA_UViG.257	burned_soil	MEGAHIT_v1.2.9	VirSorter2_v2.2.2, Virome DB; No refrence or virome decontamination	95% ANI, 85% contig length	Uncharacterized	Undetermined	independent sequence (UViG)	genome fragment	1	2	FALSE	70	0	FALSE	31659	no	No
Fire_Soil_DNA_UViG.258	burned_soil	MEGAHIT_v1.2.9	VirSorter2_v2.2.2, Virome DB; No refrence or virome decontamination	95% ANI, 85% contig length	Uncharacterized	Undetermined	independent sequence (UViG)	genome fragment	1	2	FALSE	51	4	FALSE	26947	no	No
Fire_Soil_DNA_UViG.259	burned_soil	MEGAHIT_v1.2.9	VirSorter2_v2.2.2, Virome DB; No refrence or virome decontamination	95% ANI, 85% contig length	Uncharacterized	Undetermined	independent sequence (UViG)	genome fragment	1	1	FALSE	20	0	FALSE	20704	no	No
Fire_Soil_DNA_UViG.260	burned_soil	MEGAHIT_v1.2.9	VirSorter2_v2.2.2, Virome DB; No refrence or virome decontamination	95% ANI, 85% contig length	Uncharacterized	Undetermined	independent sequence (UViG)	genome fragment	1	1	FALSE	15	0	FALSE	15260	no	No
Fire_Soil_DNA_UViG.261	burned_soil	MEGAHIT_v1.2.9	VirSorter2_v2.2.2, Virome DB; No refrence or virome decontamination	95% ANI, 85% contig length	Uncharacterized	Undetermined	independent sequence (UViG)	genome fragment	1	2	FALSE	19	0	FALSE	10707	no	No
Fire_Soil_DNA_UViG.262	burned_soil	MEGAHIT_v1.2.9	VirSorter2_v2.2.2, Virome DB; No refrence or virome decontamination	95% ANI, 85% contig length	Uncharacterized	Undetermined	independent sequence (UViG)	genome fragment	1	1	FALSE	48	5	FALSE	37494	no	No
Fire_Soil_DNA_UViG.263	burned_soil	MEGAHIT_v1.2.9	VirSorter2_v2.2.2, Virome DB; No refrence or virome decontamination	95% ANI, 85% contig length	Uncharacterized	Undetermined	independent sequence (UViG)	genome fragment	1	1	FALSE	223	4	FALSE	155744	RYN_113.fa	No
Fire_Soil_DNA_UViG.264	burned_soil	MEGAHIT_v1.2.9	VirSorter2_v2.2.2, Virome DB; No refrence or virome decontamination	95% ANI, 85% contig length	Uncharacterized	Undetermined	independent sequence (UViG)	genome fragment	1	1	FALSE	47	7	FALSE	34777	no	No
Fire_Soil_DNA_UViG.265	burned_soil	MEGAHIT_v1.2.9	VirSorter2_v2.2.2, Virome DB; No refrence or virome decontamination	95% ANI, 85% contig length	Uncharacterized	Undetermined	independent sequence (UViG)	genome fragment	1	1	FALSE	16	0	FALSE	11093	no	No
Fire_Soil_DNA_UViG.266	burned_soil	MEGAHIT_v1.2.9	VirSorter2_v2.2.2, Virome DB; No refrence or virome decontamination	95% ANI, 85% contig length	Uncharacterized	Undetermined	independent sequence (UViG)	genome fragment	1	2	FALSE	16	0	FALSE	10933	no	No
Fire_Soil_DNA_UViG.267	burned_soil	MEGAHIT_v1.2.9	VirSorter2_v2.2.2, Virome DB; No refrence or virome decontamination	95% ANI, 85% contig length	Uncharacterized	Undetermined	independent sequence (UViG)	genome fragment	1	2	FALSE	19	2	FALSE	13333	no	No
Fire_Soil_DNA_UViG.268	burned_soil	MEGAHIT_v1.2.9	VirSorter2_v2.2.2, Virome DB; No refrence or virome decontamination	95% ANI, 85% contig length	Uncharacterized	Undetermined	independent sequence (UViG)	genome fragment	1	2	FALSE	45	2	FALSE	20826	no	No
Fire_Soil_DNA_UViG.269	burned_soil	MEGAHIT_v1.2.9	VirSorter2_v2.2.2, Virome DB; No refrence or virome decontamination	95% ANI, 85% contig length	Uncharacterized	Undetermined	independent sequence (UViG)	genome fragment	1	1	FALSE	37	4	FALSE	37922	no	No
Fire_Soil_DNA_UViG.270	burned_soil	MEGAHIT_v1.2.9	VirSorter2_v2.2.2, Virome DB; No refrence or virome decontamination	95% ANI, 85% contig length	Uncharacterized	Undetermined	independent sequence (UViG)	genome fragment	1	2	FALSE	19	0	FALSE	11186	no	No
Fire_Soil_DNA_UViG.271	burned_soil	MEGAHIT_v1.2.9	VirSorter2_v2.2.2, Virome DB; No refrence or virome decontamination	95% ANI, 85% contig length	Uncharacterized	Undetermined	independent sequence (UViG)	genome fragment	1	2	FALSE	7	1	FALSE	10494	no	Yes
Fire_Soil_DNA_UViG.272	burned_soil	MEGAHIT_v1.2.9	VirSorter2_v2.2.2, Virome DB; No refrence or virome decontamination	95% ANI, 85% contig length	Uncharacterized	Undetermined	independent sequence (UViG)	genome fragment	1	2	FALSE	21	0	FALSE	11964	no	No
Fire_Soil_DNA_UViG.273	burned_soil	MEGAHIT_v1.2.9	VirSorter2_v2.2.2, Virome DB; No refrence or virome decontamination	95% ANI, 85% contig length	Uncharacterized	Undetermined	independent sequence (UViG)	genome fragment	1	1	FALSE	88	14	FALSE	66679	no	Yes
Fire_Soil_DNA_UViG.274	burned_soil	MEGAHIT_v1.2.9	VirSorter2_v2.2.2, Virome DB; No refrence or virome decontamination	95% ANI, 85% contig length	Uncharacterized	Undetermined	independent sequence (UViG)	genome fragment	1	1	FALSE	18	0	FALSE	16287	no	No
Fire_Soil_DNA_UViG.275	burned_soil	MEGAHIT_v1.2.9	VirSorter2_v2.2.2, Virome DB; No refrence or virome decontamination	95% ANI, 85% contig length	Uncharacterized	Undetermined	independent sequence (UViG)	genome fragment	1	2	FALSE	50	9	FALSE	19389	no	No
Fire_Soil_DNA_UViG.276	burned_soil	MEGAHIT_v1.2.9	VirSorter2_v2.2.2, Virome DB; No refrence or virome decontamination	95% ANI, 85% contig length	Uncharacterized	Undetermined	independent sequence (UViG)	genome fragment	1	1	FALSE	26	2	FALSE	18774	no	No
Fire_Soil_DNA_UViG.277	burned_soil	MEGAHIT_v1.2.9	VirSorter2_v2.2.2, Virome DB; No refrence or virome decontamination	95% ANI, 85% contig length	Uncharacterized	Undetermined	independent sequence (UViG)	genome fragment	1	1	FALSE	47	6	FALSE	38120	no	No
Fire_Soil_DNA_UViG.278	burned_soil	MEGAHIT_v1.2.9	VirSorter2_v2.2.2, Virome DB; No refrence or virome decontamination	95% ANI, 85% contig length	Uncharacterized	Undetermined	independent sequence (UViG)	genome fragment	1	2	FALSE	36	0	FALSE	19259	no	No
Fire_Soil_DNA_UViG.279	burned_soil	MEGAHIT_v1.2.9	VirSorter2_v2.2.2, Virome DB; No refrence or virome decontamination	95% ANI, 85% contig length	Uncharacterized	Undetermined	independent sequence (UViG)	genome fragment	1	2	FALSE	32	0	FALSE	19594	no	No
Fire_Soil_DNA_UViG.280	burned_soil	MEGAHIT_v1.2.9	VirSorter2_v2.2.2, Virome DB; No refrence or virome decontamination	95% ANI, 85% contig length	Uncharacterized	Undetermined	independent sequence (UViG)	genome fragment	1	1	FALSE	24	2	FALSE	23015	no	No
Fire_Soil_DNA_UViG.281	burned_soil	MEGAHIT_v1.2.9	VirSorter2_v2.2.2, Virome DB; No refrence or virome decontamination	95% ANI, 85% contig length	Uncharacterized	Undetermined	independent sequence (UViG)	genome fragment	1	2	FALSE	23	2	FALSE	10738	no	No
Fire_Soil_DNA_UViG.282	burned_soil	MEGAHIT_v1.2.9	VirSorter2_v2.2.2, Virome DB; No refrence or virome decontamination	95% ANI, 85% contig length	Uncharacterized	Undetermined	independent sequence (UViG)	genome fragment	1	1	FALSE	17	1	FALSE	10058	no	No
Fire_Soil_DNA_UViG.283	burned_soil	MEGAHIT_v1.2.9	VirSorter2_v2.2.2, Virome DB; No refrence or virome decontamination	95% ANI, 85% contig length	Uncharacterized	Undetermined	independent sequence (UViG)	genome fragment	1	1	FALSE	17	2	FALSE	12530	no	No
Fire_Soil_DNA_UViG.284	burned_soil	MEGAHIT_v1.2.9	VirSorter2_v2.2.2, Virome DB; No refrence or virome decontamination	95% ANI, 85% contig length	Uncharacterized	Undetermined	independent sequence (UViG)	genome fragment	1	2	FALSE	20	0	FALSE	12892	no	No
Fire_Soil_DNA_UViG.285	burned_soil	MEGAHIT_v1.2.9	VirSorter2_v2.2.2, Virome DB; No refrence or virome decontamination	95% ANI, 85% contig length	Uncharacterized	Undetermined	independent sequence (UViG)	genome fragment	1	1	FALSE	18	0	FALSE	11528	no	No
Fire_Soil_DNA_UViG.286	burned_soil	MEGAHIT_v1.2.9	VirSorter2_v2.2.2, Virome DB; No refrence or virome decontamination	95% ANI, 85% contig length	Uncharacterized	Undetermined	independent sequence (UViG)	genome fragment	1	2	FALSE	21	4	FALSE	13183	no	Yes
Fire_Soil_DNA_UViG.287	burned_soil	MEGAHIT_v1.2.9	VirSorter2_v2.2.2, Virome DB; No refrence or virome decontamination	95% ANI, 85% contig length	Uncharacterized	Undetermined	independent sequence (UViG)	genome fragment	1	1	FALSE	66	6	FALSE	49139	no	No
Fire_Soil_DNA_UViG.288	burned_soil	MEGAHIT_v1.2.9	VirSorter2_v2.2.2, Virome DB; No refrence or virome decontamination	95% ANI, 85% contig length	Uncharacterized	Undetermined	independent sequence (UViG)	genome fragment	1	1	FALSE	52	5	FALSE	38153	no	Yes
Fire_Soil_DNA_UViG.289	burned_soil	MEGAHIT_v1.2.9	VirSorter2_v2.2.2, Virome DB; No refrence or virome decontamination	95% ANI, 85% contig length	Uncharacterized	Undetermined	independent sequence (UViG)	genome fragment	1	2	FALSE	34	0	FALSE	12024	no	No
Fire_Soil_DNA_UViG.290	burned_soil	MEGAHIT_v1.2.9	VirSorter2_v2.2.2, Virome DB; No refrence or virome decontamination	95% ANI, 85% contig length	Uncharacterized	Undetermined	independent sequence (UViG)	genome fragment	1	1	FALSE	46	3	FALSE	37879	no	No
Fire_Soil_DNA_UViG.291	burned_soil	MEGAHIT_v1.2.9	VirSorter2_v2.2.2, Virome DB; No refrence or virome decontamination	95% ANI, 85% contig length	Uncharacterized	Undetermined	independent sequence (UViG)	genome fragment	1	2	FALSE	91	7	FALSE	38841	no	No
Fire_Soil_DNA_UViG.292	burned_soil	MEGAHIT_v1.2.9	VirSorter2_v2.2.2, Virome DB; No refrence or virome decontamination	95% ANI, 85% contig length	Uncharacterized	Undetermined	independent sequence (UViG)	genome fragment	1	1	FALSE	14	0	FALSE	14780	no	No
Fire_Soil_DNA_UViG.293	burned_soil	MEGAHIT_v1.2.9	VirSorter2_v2.2.2, Virome DB; No refrence or virome decontamination	95% ANI, 85% contig length	Uncharacterized	Undetermined	independent sequence (UViG)	genome fragment	1	2	FALSE	15	0	FALSE	12622	no	Yes
Fire_Soil_DNA_UViG.294	burned_soil	MEGAHIT_v1.2.9	VirSorter2_v2.2.2, Virome DB; No refrence or virome decontamination	95% ANI, 85% contig length	Uncharacterized	Undetermined	independent sequence (UViG)	genome fragment	1	1	FALSE	35	2	FALSE	19991	no	No
Fire_Soil_DNA_UViG.295	burned_soil	MEGAHIT_v1.2.9	VirSorter2_v2.2.2, Virome DB; No refrence or virome decontamination	95% ANI, 85% contig length	Uncharacterized	Undetermined	independent sequence (UViG)	genome fragment	1	2	FALSE	33	5	FALSE	21798	no	No
Fire_Soil_DNA_UViG.296	burned_soil	MEGAHIT_v1.2.9	VirSorter2_v2.2.2, Virome DB; No refrence or virome decontamination	95% ANI, 85% contig length	Uncharacterized	Undetermined	independent sequence (UViG)	genome fragment	1	2	FALSE	17	3	FALSE	11718	no	No
Fire_Soil_DNA_UViG.297	burned_soil	MEGAHIT_v1.2.9	VirSorter2_v2.2.2, Virome DB; No refrence or virome decontamination	95% ANI, 85% contig length	Uncharacterized	Undetermined	independent sequence (UViG)	genome fragment	1	1	FALSE	18	0	FALSE	12153	no	Yes
Fire_Soil_DNA_UViG.298	burned_soil	MEGAHIT_v1.2.9	VirSorter2_v2.2.2, Virome DB; No refrence or virome decontamination	95% ANI, 85% contig length	Uncharacterized	Undetermined	independent sequence (UViG)	genome fragment	1	1	FALSE	32	5	FALSE	16917	no	No
Fire_Soil_DNA_UViG.299	burned_soil	MEGAHIT_v1.2.9	VirSorter2_v2.2.2, Virome DB; No refrence or virome decontamination	95% ANI, 85% contig length	Uncharacterized	Undetermined	independent sequence (UViG)	genome fragment	1	1	FALSE	13	0	FALSE	11515	no	No
Fire_Soil_DNA_UViG.300	burned_soil	MEGAHIT_v1.2.9	VirSorter2_v2.2.2, Virome DB; No refrence or virome decontamination	95% ANI, 85% contig length	Uncharacterized	Undetermined	independent sequence (UViG)	genome fragment	1	2	FALSE	33	4	FALSE	18794	no	No
Fire_Soil_DNA_UViG.301	burned_soil	MEGAHIT_v1.2.9	VirSorter2_v2.2.2, Virome DB; No refrence or virome decontamination	95% ANI, 85% contig length	Uncharacterized	Undetermined	independent sequence (UViG)	genome fragment	1	2	FALSE	80	3	TRUE	50720	no	Yes
Fire_Soil_DNA_UViG.302	burned_soil	MEGAHIT_v1.2.9	VirSorter2_v2.2.2, Virome DB; No refrence or virome decontamination	95% ANI, 85% contig length	Uncharacterized	Undetermined	independent sequence (UViG)	genome fragment	1	1	FALSE	15	2	FALSE	10661	no	No
Fire_Soil_DNA_UViG.303	burned_soil	MEGAHIT_v1.2.9	VirSorter2_v2.2.2, Virome DB; No refrence or virome decontamination	95% ANI, 85% contig length	Uncharacterized	Undetermined	independent sequence (UViG)	genome fragment	1	2	FALSE	26	3	FALSE	14667	no	Yes
Fire_Soil_DNA_UViG.304	burned_soil	MEGAHIT_v1.2.9	VirSorter2_v2.2.2, Virome DB; No refrence or virome decontamination	95% ANI, 85% contig length	Uncharacterized	Undetermined	independent sequence (UViG)	genome fragment	1	1	FALSE	7	1	FALSE	12123	no	No
Fire_Soil_DNA_UViG.305	burned_soil	MEGAHIT_v1.2.9	VirSorter2_v2.2.2, Virome DB; No refrence or virome decontamination	95% ANI, 85% contig length	Uncharacterized	Undetermined	independent sequence (UViG)	genome fragment	1	1	FALSE	35	4	FALSE	26222	no	No
Fire_Soil_DNA_UViG.306	burned_soil	MEGAHIT_v1.2.9	VirSorter2_v2.2.2, Virome DB; No refrence or virome decontamination	95% ANI, 85% contig length	Uncharacterized	Undetermined	independent sequence (UViG)	genome fragment	1	1	FALSE	22	2	FALSE	11108	no	No
Fire_Soil_DNA_UViG.307	burned_soil	MEGAHIT_v1.2.9	VirSorter2_v2.2.2, Virome DB; No refrence or virome decontamination	95% ANI, 85% contig length	Uncharacterized	Undetermined	independent sequence (UViG)	genome fragment	1	1	FALSE	10	2	FALSE	11587	no	No
Fire_Soil_DNA_UViG.308	burned_soil	MEGAHIT_v1.2.9	VirSorter2_v2.2.2, Virome DB; No refrence or virome decontamination	95% ANI, 85% contig length	Uncharacterized	Undetermined	independent sequence (UViG)	genome fragment	1	1	FALSE	60	4	FALSE	34067	no	No
Fire_Soil_DNA_UViG.309	burned_soil	MEGAHIT_v1.2.9	VirSorter2_v2.2.2, Virome DB; No refrence or virome decontamination	95% ANI, 85% contig length	Uncharacterized	Undetermined	independent sequence (UViG)	genome fragment	1	2	FALSE	21	0	FALSE	12234	no	No
Fire_Soil_DNA_UViG.310	burned_soil	MEGAHIT_v1.2.9	VirSorter2_v2.2.2, Virome DB; No refrence or virome decontamination	95% ANI, 85% contig length	Uncharacterized	Undetermined	independent sequence (UViG)	genome fragment	1	2	FALSE	26	1	FALSE	13907	no	No
Fire_Soil_DNA_UViG.311	burned_soil	MEGAHIT_v1.2.9	VirSorter2_v2.2.2, Virome DB; No refrence or virome decontamination	95% ANI, 85% contig length	Uncharacterized	Undetermined	independent sequence (UViG)	genome fragment	1	1	FALSE	30	15	FALSE	22877	no	No
Fire_Soil_DNA_UViG.312	burned_soil	MEGAHIT_v1.2.9	VirSorter2_v2.2.2, Virome DB; No refrence or virome decontamination	95% ANI, 85% contig length	Uncharacterized	Undetermined	independent sequence (UViG)	genome fragment	1	2	FALSE	59	0	FALSE	24245	no	No
Fire_Soil_DNA_UViG.313	burned_soil	MEGAHIT_v1.2.9	VirSorter2_v2.2.2, Virome DB; No refrence or virome decontamination	95% ANI, 85% contig length	Uncharacterized	Undetermined	independent sequence (UViG)	genome fragment	1	1	FALSE	205	5	FALSE	144031	no	No
Fire_Soil_DNA_UViG.314	burned_soil	MEGAHIT_v1.2.9	VirSorter2_v2.2.2, Virome DB; No refrence or virome decontamination	95% ANI, 85% contig length	Uncharacterized	Undetermined	independent sequence (UViG)	genome fragment	1	2	FALSE	18	0	FALSE	12848	no	No
Fire_Soil_DNA_UViG.315	burned_soil	MEGAHIT_v1.2.9	VirSorter2_v2.2.2, Virome DB; No refrence or virome decontamination	95% ANI, 85% contig length	Uncharacterized	Undetermined	independent sequence (UViG)	genome fragment	1	2	FALSE	30	0	FALSE	20832	no	No
Fire_Soil_DNA_UViG.316	burned_soil	MEGAHIT_v1.2.9	VirSorter2_v2.2.2, Virome DB; No refrence or virome decontamination	95% ANI, 85% contig length	Uncharacterized	Undetermined	independent sequence (UViG)	genome fragment	1	2	FALSE	26	7	TRUE	13849	no	Yes
Fire_Soil_DNA_UViG.317	burned_soil	MEGAHIT_v1.2.9	VirSorter2_v2.2.2, Virome DB; No refrence or virome decontamination	95% ANI, 85% contig length	Uncharacterized	Undetermined	independent sequence (UViG)	genome fragment	1	1	FALSE	97	18	FALSE	81319	no	No
Fire_Soil_DNA_UViG.318	burned_soil	MEGAHIT_v1.2.9	VirSorter2_v2.2.2, Virome DB; No refrence or virome decontamination	95% ANI, 85% contig length	Uncharacterized	Undetermined	independent sequence (UViG)	genome fragment	1	1	FALSE	12	2	FALSE	13271	no	No
Fire_Soil_DNA_UViG.319	burned_soil	MEGAHIT_v1.2.9	VirSorter2_v2.2.2, Virome DB; No refrence or virome decontamination	95% ANI, 85% contig length	Uncharacterized	Undetermined	independent sequence (UViG)	genome fragment	1	2	FALSE	27	4	FALSE	16049	no	Yes
Fire_Soil_DNA_UViG.320	burned_soil	MEGAHIT_v1.2.9	VirSorter2_v2.2.2, Virome DB; No refrence or virome decontamination	95% ANI, 85% contig length	Uncharacterized	Undetermined	independent sequence (UViG)	genome fragment	1	2	FALSE	59	0	FALSE	29777	no	No
Fire_Soil_DNA_UViG.321	burned_soil	MEGAHIT_v1.2.9	VirSorter2_v2.2.2, Virome DB; No refrence or virome decontamination	95% ANI, 85% contig length	Uncharacterized	Undetermined	independent sequence (UViG)	genome fragment	1	1	FALSE	13	0	FALSE	10918	no	No
Fire_Soil_DNA_UViG.322	burned_soil	MEGAHIT_v1.2.9	VirSorter2_v2.2.2, Virome DB; No refrence or virome decontamination	95% ANI, 85% contig length	Uncharacterized	Undetermined	independent sequence (UViG)	genome fragment	1	1	FALSE	49	5	TRUE	45876	no	Yes
Fire_Soil_DNA_UViG.323	burned_soil	MEGAHIT_v1.2.9	VirSorter2_v2.2.2, Virome DB; No refrence or virome decontamination	95% ANI, 85% contig length	Uncharacterized	Undetermined	independent sequence (UViG)	genome fragment	1	2	FALSE	38	14	FALSE	19177	no	No
Fire_Soil_DNA_UViG.324	burned_soil	MEGAHIT_v1.2.9	VirSorter2_v2.2.2, Virome DB; No refrence or virome decontamination	95% ANI, 85% contig length	Uncharacterized	Undetermined	independent sequence (UViG)	genome fragment	1	2	FALSE	15	0	FALSE	10327	no	No
Fire_Soil_DNA_UViG.325	burned_soil	MEGAHIT_v1.2.9	VirSorter2_v2.2.2, Virome DB; No refrence or virome decontamination	95% ANI, 85% contig length	Uncharacterized	Undetermined	independent sequence (UViG)	genome fragment	1	2	FALSE	27	0	FALSE	12747	no	No
Fire_Soil_DNA_UViG.326	burned_soil	MEGAHIT_v1.2.9	VirSorter2_v2.2.2, Virome DB; No refrence or virome decontamination	95% ANI, 85% contig length	Uncharacterized	Undetermined	independent sequence (UViG)	genome fragment	1	1	FALSE	19	1	FALSE	17275	no	No
Fire_Soil_DNA_UViG.327	burned_soil	MEGAHIT_v1.2.9	VirSorter2_v2.2.2, Virome DB; No refrence or virome decontamination	95% ANI, 85% contig length	Uncharacterized	Undetermined	independent sequence (UViG)	genome fragment	1	1	FALSE	44	8	FALSE	45908	RYN_592.fa	Yes
Fire_Soil_DNA_UViG.328	burned_soil	MEGAHIT_v1.2.9	VirSorter2_v2.2.2, Virome DB; No refrence or virome decontamination	95% ANI, 85% contig length	Uncharacterized	Undetermined	independent sequence (UViG)	genome fragment	1	2	FALSE	25	1	FALSE	10808	no	No
Fire_Soil_DNA_UViG.329	burned_soil	MEGAHIT_v1.2.9	VirSorter2_v2.2.2, Virome DB; No refrence or virome decontamination	95% ANI, 85% contig length	Uncharacterized	Undetermined	independent sequence (UViG)	genome fragment	1	2	FALSE	19	1	FALSE	13136	no	No
Fire_Soil_DNA_UViG.330	burned_soil	MEGAHIT_v1.2.9	VirSorter2_v2.2.2, Virome DB; No refrence or virome decontamination	95% ANI, 85% contig length	Uncharacterized	Undetermined	independent sequence (UViG)	genome fragment	1	1	FALSE	41	1	FALSE	32488	no	No
Fire_Soil_DNA_UViG.331	burned_soil	MEGAHIT_v1.2.9	VirSorter2_v2.2.2, Virome DB; No refrence or virome decontamination	95% ANI, 85% contig length	Uncharacterized	Undetermined	independent sequence (UViG)	genome fragment	1	2	FALSE	19	0	FALSE	10828	no	No
Fire_Soil_DNA_UViG.332	burned_soil	MEGAHIT_v1.2.9	VirSorter2_v2.2.2, Virome DB; No refrence or virome decontamination	95% ANI, 85% contig length	dsDNA, Caudovirales_Siphoviridae	Undetermined	independent sequence (UViG)	genome fragment	1	1	FALSE	39	1	FALSE	31103	no	No
Fire_Soil_DNA_UViG.333	burned_soil	MEGAHIT_v1.2.9	VirSorter2_v2.2.2, Virome DB; No refrence or virome decontamination	95% ANI, 85% contig length	Uncharacterized	Undetermined	independent sequence (UViG)	genome fragment	1	1	FALSE	30	1	FALSE	20417	no	No
Fire_Soil_DNA_UViG.334	burned_soil	MEGAHIT_v1.2.9	VirSorter2_v2.2.2, Virome DB; No refrence or virome decontamination	95% ANI, 85% contig length	Uncharacterized	Undetermined	independent sequence (UViG)	genome fragment	1	1	FALSE	55	4	FALSE	42458	no	No
Fire_Soil_DNA_UViG.335	burned_soil	MEGAHIT_v1.2.9	VirSorter2_v2.2.2, Virome DB; No refrence or virome decontamination	95% ANI, 85% contig length	Uncharacterized	Undetermined	independent sequence (UViG)	genome fragment	1	1	FALSE	14	0	FALSE	11425	no	No
Fire_Soil_DNA_UViG.336	burned_soil	MEGAHIT_v1.2.9	VirSorter2_v2.2.2, Virome DB; No refrence or virome decontamination	95% ANI, 85% contig length	Uncharacterized	Undetermined	independent sequence (UViG)	genome fragment	1	1	FALSE	86	2	FALSE	52715	no	No
Fire_Soil_DNA_UViG.337	burned_soil	MEGAHIT_v1.2.9	VirSorter2_v2.2.2, Virome DB; No refrence or virome decontamination	95% ANI, 85% contig length	dsDNA, Caudovirales_Myoviridae	Undetermined	independent sequence (UViG)	genome fragment	1	1	FALSE	34	6	FALSE	26456	no	No
Fire_Soil_DNA_UViG.338	burned_soil	MEGAHIT_v1.2.9	VirSorter2_v2.2.2, Virome DB; No refrence or virome decontamination	95% ANI, 85% contig length	Uncharacterized	Undetermined	independent sequence (UViG)	genome fragment	1	1	FALSE	28	8	FALSE	19030	no	No
Fire_Soil_DNA_UViG.339	burned_soil	MEGAHIT_v1.2.9	VirSorter2_v2.2.2, Virome DB; No refrence or virome decontamination	95% ANI, 85% contig length	dsDNA, Caudovirales_Podoviridae	Undetermined	independent sequence (UViG)	genome fragment	1	1	FALSE	37	2	FALSE	24517	no	No
Fire_Soil_DNA_UViG.340	burned_soil	MEGAHIT_v1.2.9	VirSorter2_v2.2.2, Virome DB; No refrence or virome decontamination	95% ANI, 85% contig length	Uncharacterized	Undetermined	independent sequence (UViG)	genome fragment	1	1	FALSE	21	1	FALSE	14827	no	No
Fire_Soil_DNA_UViG.341	burned_soil	MEGAHIT_v1.2.9	VirSorter2_v2.2.2, Virome DB; No refrence or virome decontamination	95% ANI, 85% contig length	Uncharacterized	Undetermined	independent sequence (UViG)	genome fragment	1	1	FALSE	17	0	FALSE	13418	RYN_544.fa	No
Fire_Soil_DNA_UViG.342	burned_soil	MEGAHIT_v1.2.9	VirSorter2_v2.2.2, Virome DB; No refrence or virome decontamination	95% ANI, 85% contig length	Uncharacterized	Undetermined	independent sequence (UViG)	genome fragment	1	2	FALSE	10	1	FALSE	10763	no	No
Fire_Soil_DNA_UViG.343	burned_soil	MEGAHIT_v1.2.9	VirSorter2_v2.2.2, Virome DB; No refrence or virome decontamination	95% ANI, 85% contig length	Uncharacterized	Undetermined	independent sequence (UViG)	genome fragment	1	1	FALSE	14	0	FALSE	14495	no	No
Fire_Soil_DNA_UViG.344	burned_soil	MEGAHIT_v1.2.9	VirSorter2_v2.2.2, Virome DB; No refrence or virome decontamination	95% ANI, 85% contig length	Uncharacterized	Undetermined	independent sequence (UViG)	genome fragment	1	1	FALSE	46	2	FALSE	35092	RYN_540.fa	No
Fire_Soil_DNA_UViG.345	burned_soil	MEGAHIT_v1.2.9	VirSorter2_v2.2.2, Virome DB; No refrence or virome decontamination	95% ANI, 85% contig length	Uncharacterized	Undetermined	independent sequence (UViG)	genome fragment	1	1	FALSE	110	10	FALSE	60635	no	Yes
Fire_Soil_DNA_UViG.346	burned_soil	MEGAHIT_v1.2.9	VirSorter2_v2.2.2, Virome DB; No refrence or virome decontamination	95% ANI, 85% contig length	Uncharacterized	Undetermined	independent sequence (UViG)	genome fragment	1	2	FALSE	24	2	FALSE	11014	no	No
Fire_Soil_DNA_UViG.347	burned_soil	MEGAHIT_v1.2.9	VirSorter2_v2.2.2, Virome DB; No refrence or virome decontamination	95% ANI, 85% contig length	Uncharacterized	Undetermined	independent sequence (UViG)	genome fragment	1	1	FALSE	105	12	FALSE	66391	RYN_429.fa	No
Fire_Soil_DNA_UViG.348	burned_soil	MEGAHIT_v1.2.9	VirSorter2_v2.2.2, Virome DB; No refrence or virome decontamination	95% ANI, 85% contig length	dsDNA, Tectiviridae	Undetermined	independent sequence (UViG)	genome fragment	1	1	FALSE	34	3	FALSE	16957	no	No
Fire_Soil_DNA_UViG.349	burned_soil	MEGAHIT_v1.2.9	VirSorter2_v2.2.2, Virome DB; No refrence or virome decontamination	95% ANI, 85% contig length	Uncharacterized	Undetermined	independent sequence (UViG)	genome fragment	1	2	FALSE	14	0	FALSE	11341	no	Yes
Fire_Soil_DNA_UViG.350	burned_soil	MEGAHIT_v1.2.9	VirSorter2_v2.2.2, Virome DB; No refrence or virome decontamination	95% ANI, 85% contig length	Uncharacterized	Undetermined	independent sequence (UViG)	genome fragment	1	1	FALSE	26	2	FALSE	21973	no	No
Fire_Soil_DNA_UViG.351	burned_soil	MEGAHIT_v1.2.9	VirSorter2_v2.2.2, Virome DB; No refrence or virome decontamination	95% ANI, 85% contig length	Uncharacterized	Undetermined	independent sequence (UViG)	genome fragment	1	2	FALSE	30	0	FALSE	10911	no	No
Fire_Soil_DNA_UViG.352	burned_soil	MEGAHIT_v1.2.9	VirSorter2_v2.2.2, Virome DB; No refrence or virome decontamination	95% ANI, 85% contig length	Uncharacterized	Undetermined	independent sequence (UViG)	genome fragment	1	1	FALSE	43	6	FALSE	25382	no	No
Fire_Soil_DNA_UViG.353	burned_soil	MEGAHIT_v1.2.9	VirSorter2_v2.2.2, Virome DB; No refrence or virome decontamination	95% ANI, 85% contig length	Uncharacterized	Undetermined	independent sequence (UViG)	genome fragment	1	1	FALSE	19	4	FALSE	16872	no	No
Fire_Soil_DNA_UViG.354	burned_soil	MEGAHIT_v1.2.9	VirSorter2_v2.2.2, Virome DB; No refrence or virome decontamination	95% ANI, 85% contig length	Uncharacterized	Undetermined	independent sequence (UViG)	genome fragment	1	1	FALSE	22	2	FALSE	15316	no	No
Fire_Soil_DNA_UViG.355	burned_soil	MEGAHIT_v1.2.9	VirSorter2_v2.2.2, Virome DB; No refrence or virome decontamination	95% ANI, 85% contig length	Uncharacterized	Undetermined	independent sequence (UViG)	genome fragment	1	2	FALSE	33	0	FALSE	19785	no	No
Fire_Soil_DNA_UViG.356	burned_soil	MEGAHIT_v1.2.9	VirSorter2_v2.2.2, Virome DB; No refrence or virome decontamination	95% ANI, 85% contig length	Uncharacterized	Undetermined	independent sequence (UViG)	genome fragment	1	1	FALSE	21	2	FALSE	13003	no	No
Fire_Soil_DNA_UViG.357	burned_soil	MEGAHIT_v1.2.9	VirSorter2_v2.2.2, Virome DB; No refrence or virome decontamination	95% ANI, 85% contig length	Uncharacterized	Undetermined	independent sequence (UViG)	genome fragment	1	2	FALSE	22	0	FALSE	13222	no	No
Fire_Soil_DNA_UViG.358	burned_soil	MEGAHIT_v1.2.9	VirSorter2_v2.2.2, Virome DB; No refrence or virome decontamination	95% ANI, 85% contig length	Uncharacterized	Undetermined	independent sequence (UViG)	genome fragment	1	2	FALSE	19	1	FALSE	12470	no	Yes
Fire_Soil_DNA_UViG.359	burned_soil	MEGAHIT_v1.2.9	VirSorter2_v2.2.2, Virome DB; No refrence or virome decontamination	95% ANI, 85% contig length	Uncharacterized	Undetermined	independent sequence (UViG)	genome fragment	1	2	FALSE	36	3	FALSE	15565	no	Yes
Fire_Soil_DNA_UViG.360	burned_soil	MEGAHIT_v1.2.9	VirSorter2_v2.2.2, Virome DB; No refrence or virome decontamination	95% ANI, 85% contig length	Uncharacterized	Undetermined	independent sequence (UViG)	genome fragment	1	1	FALSE	24	0	FALSE	10897	no	No
Fire_Soil_DNA_UViG.361	burned_soil	MEGAHIT_v1.2.9	VirSorter2_v2.2.2, Virome DB; No refrence or virome decontamination	95% ANI, 85% contig length	Uncharacterized	Undetermined	independent sequence (UViG)	genome fragment	1	1	FALSE	16	2	FALSE	15750	no	No
Fire_Soil_DNA_UViG.362	burned_soil	MEGAHIT_v1.2.9	VirSorter2_v2.2.2, Virome DB; No refrence or virome decontamination	95% ANI, 85% contig length	Uncharacterized	Undetermined	independent sequence (UViG)	genome fragment	1	1	FALSE	15	3	FALSE	25109	no	No
Fire_Soil_DNA_UViG.363	burned_soil	MEGAHIT_v1.2.9	VirSorter2_v2.2.2, Virome DB; No refrence or virome decontamination	95% ANI, 85% contig length	Uncharacterized	Undetermined	independent sequence (UViG)	genome fragment	1	2	FALSE	23	4	FALSE	9635	no	Yes
Fire_Soil_DNA_UViG.364	burned_soil	MEGAHIT_v1.2.9	VirSorter2_v2.2.2, Virome DB; No refrence or virome decontamination	95% ANI, 85% contig length	Uncharacterized	Undetermined	independent sequence (UViG)	genome fragment	1	1	FALSE	39	1	FALSE	20679	no	No
Fire_Soil_DNA_UViG.365	burned_soil	MEGAHIT_v1.2.9	VirSorter2_v2.2.2, Virome DB; No refrence or virome decontamination	95% ANI, 85% contig length	Uncharacterized	Undetermined	independent sequence (UViG)	genome fragment	1	2	FALSE	31	3	FALSE	14274	no	Yes
Fire_Soil_DNA_UViG.366	burned_soil	MEGAHIT_v1.2.9	VirSorter2_v2.2.2, Virome DB; No refrence or virome decontamination	95% ANI, 85% contig length	Uncharacterized	Undetermined	independent sequence (UViG)	genome fragment	1	2	FALSE	25	0	FALSE	10428	no	No
Fire_Soil_DNA_UViG.367	burned_soil	MEGAHIT_v1.2.9	VirSorter2_v2.2.2, Virome DB; No refrence or virome decontamination	95% ANI, 85% contig length	Uncharacterized	Undetermined	independent sequence (UViG)	genome fragment	1	1	FALSE	12	2	FALSE	12581	no	No
Fire_Soil_DNA_UViG.368	burned_soil	MEGAHIT_v1.2.9	VirSorter2_v2.2.2, Virome DB; No refrence or virome decontamination	95% ANI, 85% contig length	Uncharacterized	Undetermined	independent sequence (UViG)	genome fragment	1	1	FALSE	12	1	FALSE	11308	no	No
Fire_Soil_DNA_UViG.369	burned_soil	MEGAHIT_v1.2.9	VirSorter2_v2.2.2, Virome DB; No refrence or virome decontamination	95% ANI, 85% contig length	Uncharacterized	Undetermined	independent sequence (UViG)	genome fragment	1	2	FALSE	11	1	FALSE	18681	no	No
Fire_Soil_DNA_UViG.370	burned_soil	MEGAHIT_v1.2.9	VirSorter2_v2.2.2, Virome DB; No refrence or virome decontamination	95% ANI, 85% contig length	Uncharacterized	Undetermined	independent sequence (UViG)	genome fragment	1	1	FALSE	29	0	FALSE	13585	no	No
Fire_Soil_DNA_UViG.371	burned_soil	MEGAHIT_v1.2.9	VirSorter2_v2.2.2, Virome DB; No refrence or virome decontamination	95% ANI, 85% contig length	Uncharacterized	Undetermined	independent sequence (UViG)	genome fragment	1	2	FALSE	38	1	FALSE	19468	no	No
Fire_Soil_DNA_UViG.372	burned_soil	MEGAHIT_v1.2.9	VirSorter2_v2.2.2, Virome DB; No refrence or virome decontamination	95% ANI, 85% contig length	Uncharacterized	Undetermined	independent sequence (UViG)	genome fragment	1	2	FALSE	13	1	FALSE	10551	no	No
Fire_Soil_DNA_UViG.373	burned_soil	MEGAHIT_v1.2.9	VirSorter2_v2.2.2, Virome DB; No refrence or virome decontamination	95% ANI, 85% contig length	Uncharacterized	Undetermined	independent sequence (UViG)	genome fragment	1	2	FALSE	11	1	FALSE	11907	no	No
Fire_Soil_DNA_UViG.374	burned_soil	MEGAHIT_v1.2.9	VirSorter2_v2.2.2, Virome DB; No refrence or virome decontamination	95% ANI, 85% contig length	Uncharacterized	Undetermined	independent sequence (UViG)	genome fragment	1	1	FALSE	32	6	FALSE	15089	no	No
Fire_Soil_DNA_UViG.375	burned_soil	MEGAHIT_v1.2.9	VirSorter2_v2.2.2, Virome DB; No refrence or virome decontamination	95% ANI, 85% contig length	Uncharacterized	Undetermined	independent sequence (UViG)	genome fragment	1	2	FALSE	11	0	FALSE	10406	no	No
Fire_Soil_DNA_UViG.376	burned_soil	MEGAHIT_v1.2.9	VirSorter2_v2.2.2, Virome DB; No refrence or virome decontamination	95% ANI, 85% contig length	Uncharacterized	Undetermined	independent sequence (UViG)	genome fragment	1	2	FALSE	25	1	FALSE	13225	no	Yes
Fire_Soil_DNA_UViG.377	burned_soil	MEGAHIT_v1.2.9	VirSorter2_v2.2.2, Virome DB; No refrence or virome decontamination	95% ANI, 85% contig length	Uncharacterized	Undetermined	independent sequence (UViG)	genome fragment	1	2	FALSE	38	0	FALSE	21038	no	No
Fire_Soil_DNA_UViG.378	burned_soil	MEGAHIT_v1.2.9	VirSorter2_v2.2.2, Virome DB; No refrence or virome decontamination	95% ANI, 85% contig length	Uncharacterized	Undetermined	independent sequence (UViG)	genome fragment	1	2	FALSE	23	0	FALSE	18934	no	No
Fire_Soil_DNA_UViG.379	burned_soil	MEGAHIT_v1.2.9	VirSorter2_v2.2.2, Virome DB; No refrence or virome decontamination	95% ANI, 85% contig length	Uncharacterized	Undetermined	independent sequence (UViG)	genome fragment	1	2	FALSE	87	2	FALSE	29232	no	No
Fire_Soil_DNA_UViG.380	burned_soil	MEGAHIT_v1.2.9	VirSorter2_v2.2.2, Virome DB; No refrence or virome decontamination	95% ANI, 85% contig length	Uncharacterized	Undetermined	independent sequence (UViG)	genome fragment	1	1	FALSE	26	0	FALSE	15463	no	No
Fire_Soil_DNA_UViG.381	burned_soil	MEGAHIT_v1.2.9	VirSorter2_v2.2.2, Virome DB; No refrence or virome decontamination	95% ANI, 85% contig length	Uncharacterized	Undetermined	independent sequence (UViG)	genome fragment	1	2	FALSE	28	1	FALSE	13393	no	Yes
Fire_Soil_DNA_UViG.382	burned_soil	MEGAHIT_v1.2.9	VirSorter2_v2.2.2, Virome DB; No refrence or virome decontamination	95% ANI, 85% contig length	Uncharacterized	Undetermined	independent sequence (UViG)	genome fragment	1	2	FALSE	26	1	FALSE	19847	no	No
Fire_Soil_DNA_UViG.383	burned_soil	MEGAHIT_v1.2.9	VirSorter2_v2.2.2, Virome DB; No refrence or virome decontamination	95% ANI, 85% contig length	Uncharacterized	Undetermined	independent sequence (UViG)	genome fragment	1	2	FALSE	28	0	FALSE	14008	no	Yes
Fire_Soil_DNA_UViG.384	burned_soil	MEGAHIT_v1.2.9	VirSorter2_v2.2.2, Virome DB; No refrence or virome decontamination	95% ANI, 85% contig length	Uncharacterized	Undetermined	independent sequence (UViG)	genome fragment	1	1	FALSE	17	4	FALSE	22158	no	No
Fire_Soil_DNA_UViG.385	burned_soil	MEGAHIT_v1.2.9	VirSorter2_v2.2.2, Virome DB; No refrence or virome decontamination	95% ANI, 85% contig length	Uncharacterized	Undetermined	independent sequence (UViG)	genome fragment	1	2	FALSE	113	45	FALSE	86098	no	No
Fire_Soil_DNA_UViG.386	burned_soil	MEGAHIT_v1.2.9	VirSorter2_v2.2.2, Virome DB; No refrence or virome decontamination	95% ANI, 85% contig length	Uncharacterized	Undetermined	independent sequence (UViG)	genome fragment	1	2	FALSE	41	3	FALSE	20117	no	No
Fire_Soil_DNA_UViG.387	burned_soil	MEGAHIT_v1.2.9	VirSorter2_v2.2.2, Virome DB; No refrence or virome decontamination	95% ANI, 85% contig length	Uncharacterized	Undetermined	independent sequence (UViG)	genome fragment	1	1	FALSE	12	0	FALSE	10857	no	No
Fire_Soil_DNA_UViG.388	burned_soil	MEGAHIT_v1.2.9	VirSorter2_v2.2.2, Virome DB; No refrence or virome decontamination	95% ANI, 85% contig length	Uncharacterized	Undetermined	independent sequence (UViG)	genome fragment	1	2	FALSE	14	3	FALSE	12536	no	Yes
Fire_Soil_DNA_UViG.389	burned_soil	MEGAHIT_v1.2.9	VirSorter2_v2.2.2, Virome DB; No refrence or virome decontamination	95% ANI, 85% contig length	Uncharacterized	Undetermined	independent sequence (UViG)	genome fragment	1	1	FALSE	26	0	FALSE	17742	no	No
Fire_Soil_DNA_UViG.390	burned_soil	MEGAHIT_v1.2.9	VirSorter2_v2.2.2, Virome DB; No refrence or virome decontamination	95% ANI, 85% contig length	Uncharacterized	Undetermined	independent sequence (UViG)	genome fragment	1	1	FALSE	15	1	FALSE	12487	no	No
Fire_Soil_DNA_UViG.391	burned_soil	MEGAHIT_v1.2.9	VirSorter2_v2.2.2, Virome DB; No refrence or virome decontamination	95% ANI, 85% contig length	Uncharacterized	Undetermined	independent sequence (UViG)	genome fragment	1	1	FALSE	14	4	FALSE	12226	no	No
Fire_Soil_DNA_UViG.392	burned_soil	MEGAHIT_v1.2.9	VirSorter2_v2.2.2, Virome DB; No refrence or virome decontamination	95% ANI, 85% contig length	Uncharacterized	Undetermined	independent sequence (UViG)	genome fragment	1	2	FALSE	28	1	FALSE	13160	no	No
Fire_Soil_DNA_UViG.393	burned_soil	MEGAHIT_v1.2.9	VirSorter2_v2.2.2, Virome DB; No refrence or virome decontamination	95% ANI, 85% contig length	Uncharacterized	Undetermined	independent sequence (UViG)	genome fragment	1	1	FALSE	30	4	FALSE	24306	no	No
Fire_Soil_DNA_UViG.394	burned_soil	MEGAHIT_v1.2.9	VirSorter2_v2.2.2, Virome DB; No refrence or virome decontamination	95% ANI, 85% contig length	Uncharacterized	Undetermined	independent sequence (UViG)	genome fragment	1	1	FALSE	72	6	FALSE	47654	no	No
Fire_Soil_DNA_UViG.395	burned_soil	MEGAHIT_v1.2.9	VirSorter2_v2.2.2, Virome DB; No refrence or virome decontamination	95% ANI, 85% contig length	Uncharacterized	Undetermined	independent sequence (UViG)	genome fragment	1	1	FALSE	113	7	TRUE	58531	no	Yes
Fire_Soil_DNA_UViG.396	burned_soil	MEGAHIT_v1.2.9	VirSorter2_v2.2.2, Virome DB; No refrence or virome decontamination	95% ANI, 85% contig length	Uncharacterized	Undetermined	independent sequence (UViG)	genome fragment	1	1	FALSE	49	8	FALSE	29896	no	No
Fire_Soil_DNA_UViG.397	burned_soil	MEGAHIT_v1.2.9	VirSorter2_v2.2.2, Virome DB; No refrence or virome decontamination	95% ANI, 85% contig length	Uncharacterized	Undetermined	independent sequence (UViG)	genome fragment	1	2	FALSE	32	3	FALSE	14030	no	Yes
Fire_Soil_DNA_UViG.398	burned_soil	MEGAHIT_v1.2.9	VirSorter2_v2.2.2, Virome DB; No refrence or virome decontamination	95% ANI, 85% contig length	Uncharacterized	Undetermined	independent sequence (UViG)	genome fragment	1	2	FALSE	32	4	TRUE	14898	no	Yes
Fire_Soil_DNA_UViG.399	burned_soil	MEGAHIT_v1.2.9	VirSorter2_v2.2.2, Virome DB; No refrence or virome decontamination	95% ANI, 85% contig length	Uncharacterized	Undetermined	independent sequence (UViG)	genome fragment	1	2	FALSE	47	8	FALSE	26233	no	No
Fire_Soil_DNA_UViG.400	burned_soil	MEGAHIT_v1.2.9	VirSorter2_v2.2.2, Virome DB; No refrence or virome decontamination	95% ANI, 85% contig length	Uncharacterized	Undetermined	independent sequence (UViG)	genome fragment	1	1	FALSE	21	0	FALSE	15705	no	No
Fire_Soil_DNA_UViG.401	burned_soil	MEGAHIT_v1.2.9	VirSorter2_v2.2.2, Virome DB; No refrence or virome decontamination	95% ANI, 85% contig length	Uncharacterized	Undetermined	independent sequence (UViG)	genome fragment	1	1	FALSE	14	2	TRUE	12633	no	Yes
Fire_Soil_DNA_UViG.402	burned_soil	MEGAHIT_v1.2.9	VirSorter2_v2.2.2, Virome DB; No refrence or virome decontamination	95% ANI, 85% contig length	Uncharacterized	Undetermined	independent sequence (UViG)	genome fragment	1	1	FALSE	41	5	FALSE	26846	no	No
Fire_Soil_DNA_UViG.403	burned_soil	MEGAHIT_v1.2.9	VirSorter2_v2.2.2, Virome DB; No refrence or virome decontamination	95% ANI, 85% contig length	Uncharacterized	Undetermined	independent sequence (UViG)	genome fragment	1	1	FALSE	75	5	FALSE	44451	no	Yes
Fire_Soil_DNA_UViG.404	burned_soil	MEGAHIT_v1.2.9	VirSorter2_v2.2.2, Virome DB; No refrence or virome decontamination	95% ANI, 85% contig length	Uncharacterized	Undetermined	independent sequence (UViG)	genome fragment	1	2	FALSE	14	4	FALSE	11845	no	No
Fire_Soil_DNA_UViG.405	burned_soil	MEGAHIT_v1.2.9	VirSorter2_v2.2.2, Virome DB; No refrence or virome decontamination	95% ANI, 85% contig length	Uncharacterized	Undetermined	independent sequence (UViG)	genome fragment	1	1	FALSE	27	1	FALSE	28611	no	No
Fire_Soil_DNA_UViG.406	burned_soil	MEGAHIT_v1.2.9	VirSorter2_v2.2.2, Virome DB; No refrence or virome decontamination	95% ANI, 85% contig length	Uncharacterized	Undetermined	independent sequence (UViG)	genome fragment	1	2	FALSE	320	58	FALSE	177673	no	No
Fire_Soil_DNA_UViG.407	burned_soil	MEGAHIT_v1.2.9	VirSorter2_v2.2.2, Virome DB; No refrence or virome decontamination	95% ANI, 85% contig length	Uncharacterized	Undetermined	independent sequence (UViG)	genome fragment	1	2	FALSE	18	1	FALSE	14331	no	No
Fire_Soil_DNA_UViG.408	burned_soil	MEGAHIT_v1.2.9	VirSorter2_v2.2.2, Virome DB; No refrence or virome decontamination	95% ANI, 85% contig length	Uncharacterized	Undetermined	independent sequence (UViG)	genome fragment	1	2	FALSE	26	1	FALSE	13902	no	No
Fire_Soil_DNA_UViG.409	burned_soil	MEGAHIT_v1.2.9	VirSorter2_v2.2.2, Virome DB; No refrence or virome decontamination	95% ANI, 85% contig length	Uncharacterized	Undetermined	independent sequence (UViG)	genome fragment	1	1	FALSE	16	0	FALSE	11875	no	No
Fire_Soil_DNA_UViG.410	burned_soil	MEGAHIT_v1.2.9	VirSorter2_v2.2.2, Virome DB; No refrence or virome decontamination	95% ANI, 85% contig length	Uncharacterized	Undetermined	independent sequence (UViG)	genome fragment	1	1	FALSE	19	2	FALSE	10651	no	No
Fire_Soil_DNA_UViG.411	burned_soil	MEGAHIT_v1.2.9	VirSorter2_v2.2.2, Virome DB; No refrence or virome decontamination	95% ANI, 85% contig length	Uncharacterized	Undetermined	independent sequence (UViG)	genome fragment	1	1	FALSE	51	9	FALSE	49535	no	No
Fire_Soil_DNA_UViG.412	burned_soil	MEGAHIT_v1.2.9	VirSorter2_v2.2.2, Virome DB; No refrence or virome decontamination	95% ANI, 85% contig length	Uncharacterized	Undetermined	independent sequence (UViG)	genome fragment	1	1	FALSE	167	16	FALSE	103304	no	No
Fire_Soil_DNA_UViG.413	burned_soil	MEGAHIT_v1.2.9	VirSorter2_v2.2.2, Virome DB; No refrence or virome decontamination	95% ANI, 85% contig length	Uncharacterized	Undetermined	independent sequence (UViG)	genome fragment	1	1	FALSE	77	6	FALSE	43930	no	No
Fire_Soil_DNA_UViG.414	burned_soil	MEGAHIT_v1.2.9	VirSorter2_v2.2.2, Virome DB; No refrence or virome decontamination	95% ANI, 85% contig length	Uncharacterized	Undetermined	independent sequence (UViG)	genome fragment	1	2	FALSE	15	0	FALSE	11981	no	No
Fire_Soil_DNA_UViG.415	burned_soil	MEGAHIT_v1.2.9	VirSorter2_v2.2.2, Virome DB; No refrence or virome decontamination	95% ANI, 85% contig length	Uncharacterized	Undetermined	independent sequence (UViG)	genome fragment	1	1	FALSE	24	8	FALSE	15152	no	No
Fire_Soil_DNA_UViG.416	burned_soil	MEGAHIT_v1.2.9	VirSorter2_v2.2.2, Virome DB; No refrence or virome decontamination	95% ANI, 85% contig length	Uncharacterized	Undetermined	independent sequence (UViG)	genome fragment	1	2	FALSE	37	0	FALSE	14291	no	No
Fire_Soil_DNA_UViG.417	burned_soil	MEGAHIT_v1.2.9	VirSorter2_v2.2.2, Virome DB; No refrence or virome decontamination	95% ANI, 85% contig length	Uncharacterized	Undetermined	independent sequence (UViG)	genome fragment	1	2	FALSE	41	2	FALSE	21566	no	No
Fire_Soil_DNA_UViG.418	burned_soil	MEGAHIT_v1.2.9	VirSorter2_v2.2.2, Virome DB; No refrence or virome decontamination	95% ANI, 85% contig length	Uncharacterized	Undetermined	independent sequence (UViG)	genome fragment	1	2	FALSE	11	3	FALSE	10979	no	No
Fire_Soil_DNA_UViG.419	burned_soil	MEGAHIT_v1.2.9	VirSorter2_v2.2.2, Virome DB; No refrence or virome decontamination	95% ANI, 85% contig length	Uncharacterized	Undetermined	independent sequence (UViG)	genome fragment	1	1	FALSE	55	1	FALSE	30902	no	No
Fire_Soil_DNA_UViG.420	burned_soil	MEGAHIT_v1.2.9	VirSorter2_v2.2.2, Virome DB; No refrence or virome decontamination	95% ANI, 85% contig length	Uncharacterized	Undetermined	independent sequence (UViG)	genome fragment	1	1	FALSE	81	6	FALSE	61850	RYN_603.fa	Yes
Fire_Soil_DNA_UViG.421	burned_soil	MEGAHIT_v1.2.9	VirSorter2_v2.2.2, Virome DB; No refrence or virome decontamination	95% ANI, 85% contig length	Uncharacterized	Undetermined	independent sequence (UViG)	genome fragment	1	1	FALSE	26	7	FALSE	20789	no	Yes
Fire_Soil_DNA_UViG.422	burned_soil	MEGAHIT_v1.2.9	VirSorter2_v2.2.2, Virome DB; No refrence or virome decontamination	95% ANI, 85% contig length	Uncharacterized	Undetermined	independent sequence (UViG)	genome fragment	1	2	FALSE	37	10	FALSE	17732	no	No
Fire_Soil_DNA_UViG.423	burned_soil	MEGAHIT_v1.2.9	VirSorter2_v2.2.2, Virome DB; No refrence or virome decontamination	95% ANI, 85% contig length	Uncharacterized	Undetermined	independent sequence (UViG)	genome fragment	1	2	FALSE	14	0	FALSE	14879	no	No
Fire_Soil_DNA_UViG.424	burned_soil	MEGAHIT_v1.2.9	VirSorter2_v2.2.2, Virome DB; No refrence or virome decontamination	95% ANI, 85% contig length	Uncharacterized	Undetermined	independent sequence (UViG)	genome fragment	1	1	FALSE	27	4	FALSE	14049	no	Yes
Fire_Soil_DNA_UViG.425	burned_soil	MEGAHIT_v1.2.9	VirSorter2_v2.2.2, Virome DB; No refrence or virome decontamination	95% ANI, 85% contig length	Uncharacterized	Undetermined	independent sequence (UViG)	genome fragment	1	1	FALSE	21	1	FALSE	10282	no	Yes
Fire_Soil_DNA_UViG.426	burned_soil	MEGAHIT_v1.2.9	VirSorter2_v2.2.2, Virome DB; No refrence or virome decontamination	95% ANI, 85% contig length	dsDNA, Caudovirales_Podoviridae	Undetermined	independent sequence (UViG)	genome fragment	1	1	FALSE	19	0	FALSE	12437	no	No
Fire_Soil_DNA_UViG.427	burned_soil	MEGAHIT_v1.2.9	VirSorter2_v2.2.2, Virome DB; No refrence or virome decontamination	95% ANI, 85% contig length	Uncharacterized	Undetermined	independent sequence (UViG)	genome fragment	1	1	FALSE	14	0	FALSE	11484	no	No
Fire_Soil_DNA_UViG.428	burned_soil	MEGAHIT_v1.2.9	VirSorter2_v2.2.2, Virome DB; No refrence or virome decontamination	95% ANI, 85% contig length	Uncharacterized	Undetermined	independent sequence (UViG)	genome fragment	1	1	FALSE	22	1	FALSE	10956	no	No
Fire_Soil_DNA_UViG.429	burned_soil	MEGAHIT_v1.2.9	VirSorter2_v2.2.2, Virome DB; No refrence or virome decontamination	95% ANI, 85% contig length	Uncharacterized	Undetermined	independent sequence (UViG)	genome fragment	1	1	FALSE	18	0	FALSE	14230	no	No
Fire_Soil_DNA_UViG.430	burned_soil	MEGAHIT_v1.2.9	VirSorter2_v2.2.2, Virome DB; No refrence or virome decontamination	95% ANI, 85% contig length	Uncharacterized	Undetermined	independent sequence (UViG)	genome fragment	1	2	FALSE	41	1	FALSE	14179	no	No
Fire_Soil_DNA_UViG.431	burned_soil	MEGAHIT_v1.2.9	VirSorter2_v2.2.2, Virome DB; No refrence or virome decontamination	95% ANI, 85% contig length	Uncharacterized	Undetermined	independent sequence (UViG)	genome fragment	1	2	FALSE	68	14	FALSE	34245	no	No
Fire_Soil_DNA_UViG.432	burned_soil	MEGAHIT_v1.2.9	VirSorter2_v2.2.2, Virome DB; No refrence or virome decontamination	95% ANI, 85% contig length	Uncharacterized	Undetermined	independent sequence (UViG)	genome fragment	1	1	FALSE	44	4	FALSE	34963	no	No
Fire_Soil_DNA_UViG.433	burned_soil	MEGAHIT_v1.2.9	VirSorter2_v2.2.2, Virome DB; No refrence or virome decontamination	95% ANI, 85% contig length	Uncharacterized	Undetermined	independent sequence (UViG)	genome fragment	1	2	FALSE	5	0	FALSE	10222	no	No
Fire_Soil_DNA_UViG.434	burned_soil	MEGAHIT_v1.2.9	VirSorter2_v2.2.2, Virome DB; No refrence or virome decontamination	95% ANI, 85% contig length	Uncharacterized	Undetermined	independent sequence (UViG)	genome fragment	1	1	FALSE	15	2	FALSE	10829	no	No
Fire_Soil_DNA_UViG.435	burned_soil	MEGAHIT_v1.2.9	VirSorter2_v2.2.2, Virome DB; No refrence or virome decontamination	95% ANI, 85% contig length	Uncharacterized	Undetermined	independent sequence (UViG)	genome fragment	1	2	FALSE	30	3	FALSE	12794	no	Yes
Fire_Soil_DNA_UViG.436	burned_soil	MEGAHIT_v1.2.9	VirSorter2_v2.2.2, Virome DB; No refrence or virome decontamination	95% ANI, 85% contig length	Uncharacterized	Undetermined	independent sequence (UViG)	genome fragment	1	1	FALSE	30	3	FALSE	20373	no	No
Fire_Soil_DNA_UViG.437	burned_soil	MEGAHIT_v1.2.9	VirSorter2_v2.2.2, Virome DB; No refrence or virome decontamination	95% ANI, 85% contig length	Uncharacterized	Undetermined	independent sequence (UViG)	genome fragment	1	2	FALSE	32	3	FALSE	10242	no	No
Fire_Soil_DNA_UViG.438	burned_soil	MEGAHIT_v1.2.9	VirSorter2_v2.2.2, Virome DB; No refrence or virome decontamination	95% ANI, 85% contig length	Uncharacterized	Undetermined	independent sequence (UViG)	genome fragment	1	1	FALSE	77	2	FALSE	66599	RYN_351.fa	No
Fire_Soil_DNA_UViG.439	burned_soil	MEGAHIT_v1.2.9	VirSorter2_v2.2.2, Virome DB; No refrence or virome decontamination	95% ANI, 85% contig length	Uncharacterized	Undetermined	independent sequence (UViG)	genome fragment	1	1	FALSE	14	0	FALSE	12197	no	No
Fire_Soil_DNA_UViG.440	burned_soil	MEGAHIT_v1.2.9	VirSorter2_v2.2.2, Virome DB; No refrence or virome decontamination	95% ANI, 85% contig length	Uncharacterized	Undetermined	independent sequence (UViG)	genome fragment	1	1	FALSE	58	3	FALSE	25590	no	Yes
Fire_Soil_DNA_UViG.441	burned_soil	MEGAHIT_v1.2.9	VirSorter2_v2.2.2, Virome DB; No refrence or virome decontamination	95% ANI, 85% contig length	Uncharacterized	Undetermined	independent sequence (UViG)	genome fragment	1	2	FALSE	31	0	FALSE	15370	no	No
Fire_Soil_DNA_UViG.442	burned_soil	MEGAHIT_v1.2.9	VirSorter2_v2.2.2, Virome DB; No refrence or virome decontamination	95% ANI, 85% contig length	Uncharacterized	Undetermined	independent sequence (UViG)	genome fragment	1	1	FALSE	126	1	FALSE	62210	no	Yes
Fire_Soil_DNA_UViG.443	burned_soil	MEGAHIT_v1.2.9	VirSorter2_v2.2.2, Virome DB; No refrence or virome decontamination	95% ANI, 85% contig length	Uncharacterized	Undetermined	independent sequence (UViG)	genome fragment	1	1	FALSE	32	2	FALSE	15512	no	No
Fire_Soil_DNA_UViG.444	burned_soil	MEGAHIT_v1.2.9	VirSorter2_v2.2.2, Virome DB; No refrence or virome decontamination	95% ANI, 85% contig length	Uncharacterized	Undetermined	independent sequence (UViG)	genome fragment	1	2	FALSE	22	1	FALSE	10493	no	No
Fire_Soil_DNA_UViG.445	burned_soil	MEGAHIT_v1.2.9	VirSorter2_v2.2.2, Virome DB; No refrence or virome decontamination	95% ANI, 85% contig length	Uncharacterized	Undetermined	independent sequence (UViG)	genome fragment	1	1	FALSE	19	2	FALSE	11144	no	No
Fire_Soil_DNA_UViG.446	burned_soil	MEGAHIT_v1.2.9	VirSorter2_v2.2.2, Virome DB; No refrence or virome decontamination	95% ANI, 85% contig length	Uncharacterized	Undetermined	independent sequence (UViG)	genome fragment	1	2	FALSE	23	0	FALSE	11516	no	No
Fire_Soil_DNA_UViG.447	burned_soil	MEGAHIT_v1.2.9	VirSorter2_v2.2.2, Virome DB; No refrence or virome decontamination	95% ANI, 85% contig length	Uncharacterized	Undetermined	independent sequence (UViG)	genome fragment	1	1	FALSE	37	1	FALSE	17792	no	No
Fire_Soil_DNA_UViG.448	burned_soil	MEGAHIT_v1.2.9	VirSorter2_v2.2.2, Virome DB; No refrence or virome decontamination	95% ANI, 85% contig length	Uncharacterized	Undetermined	independent sequence (UViG)	genome fragment	1	1	FALSE	54	8	FALSE	29647	no	Yes
Fire_Soil_DNA_UViG.449	burned_soil	MEGAHIT_v1.2.9	VirSorter2_v2.2.2, Virome DB; No refrence or virome decontamination	95% ANI, 85% contig length	Uncharacterized	Undetermined	independent sequence (UViG)	genome fragment	1	1	FALSE	18	4	FALSE	10509	no	No
Fire_Soil_DNA_UViG.450	burned_soil	MEGAHIT_v1.2.9	VirSorter2_v2.2.2, Virome DB; No refrence or virome decontamination	95% ANI, 85% contig length	Uncharacterized	Undetermined	independent sequence (UViG)	genome fragment	1	2	FALSE	27	1	FALSE	14789	no	No
Fire_Soil_DNA_UViG.451	burned_soil	MEGAHIT_v1.2.9	VirSorter2_v2.2.2, Virome DB; No refrence or virome decontamination	95% ANI, 85% contig length	Uncharacterized	Undetermined	independent sequence (UViG)	genome fragment	1	1	FALSE	25	2	FALSE	15691	no	No
Fire_Soil_DNA_UViG.452	burned_soil	MEGAHIT_v1.2.9	VirSorter2_v2.2.2, Virome DB; No refrence or virome decontamination	95% ANI, 85% contig length	Uncharacterized	Undetermined	independent sequence (UViG)	genome fragment	1	2	FALSE	32	1	FALSE	18176	no	No
Fire_Soil_DNA_UViG.453	burned_soil	MEGAHIT_v1.2.9	VirSorter2_v2.2.2, Virome DB; No refrence or virome decontamination	95% ANI, 85% contig length	Uncharacterized	Undetermined	independent sequence (UViG)	genome fragment	1	2	FALSE	21	1	FALSE	17218	no	No
Fire_Soil_DNA_UViG.454	burned_soil	MEGAHIT_v1.2.9	VirSorter2_v2.2.2, Virome DB; No refrence or virome decontamination	95% ANI, 85% contig length	Uncharacterized	Undetermined	independent sequence (UViG)	genome fragment	1	1	FALSE	42	16	FALSE	28692	no	No
Fire_Soil_DNA_UViG.455	burned_soil	MEGAHIT_v1.2.9	VirSorter2_v2.2.2, Virome DB; No refrence or virome decontamination	95% ANI, 85% contig length	Uncharacterized	Undetermined	independent sequence (UViG)	genome fragment	1	2	FALSE	31	1	FALSE	14801	no	No
Fire_Soil_DNA_UViG.456	burned_soil	MEGAHIT_v1.2.9	VirSorter2_v2.2.2, Virome DB; No refrence or virome decontamination	95% ANI, 85% contig length	Uncharacterized	Undetermined	independent sequence (UViG)	genome fragment	1	1	FALSE	72	6	TRUE	50410	no	Yes
Fire_Soil_DNA_UViG.457	burned_soil	MEGAHIT_v1.2.9	VirSorter2_v2.2.2, Virome DB; No refrence or virome decontamination	95% ANI, 85% contig length	Uncharacterized	Undetermined	independent sequence (UViG)	genome fragment	1	2	FALSE	39	5	FALSE	16886	no	No
Fire_Soil_DNA_UViG.458	burned_soil	MEGAHIT_v1.2.9	VirSorter2_v2.2.2, Virome DB; No refrence or virome decontamination	95% ANI, 85% contig length	Uncharacterized	Undetermined	independent sequence (UViG)	genome fragment	1	1	FALSE	57	17	FALSE	45818	RYN_287.fa	No
Fire_Soil_DNA_UViG.459	burned_soil	MEGAHIT_v1.2.9	VirSorter2_v2.2.2, Virome DB; No refrence or virome decontamination	95% ANI, 85% contig length	Uncharacterized	Undetermined	independent sequence (UViG)	genome fragment	1	1	FALSE	27	2	FALSE	10371	no	Yes
Fire_Soil_DNA_UViG.460	burned_soil	MEGAHIT_v1.2.9	VirSorter2_v2.2.2, Virome DB; No refrence or virome decontamination	95% ANI, 85% contig length	Uncharacterized	Undetermined	independent sequence (UViG)	genome fragment	1	2	FALSE	33	4	FALSE	12600	no	No
Fire_Soil_DNA_UViG.461	burned_soil	MEGAHIT_v1.2.9	VirSorter2_v2.2.2, Virome DB; No refrence or virome decontamination	95% ANI, 85% contig length	Uncharacterized	Undetermined	independent sequence (UViG)	genome fragment	1	2	FALSE	52	4	FALSE	24449	no	No
Fire_Soil_DNA_UViG.462	burned_soil	MEGAHIT_v1.2.9	VirSorter2_v2.2.2, Virome DB; No refrence or virome decontamination	95% ANI, 85% contig length	Uncharacterized	Undetermined	independent sequence (UViG)	genome fragment	1	2	FALSE	5	1	FALSE	12829	no	No
Fire_Soil_DNA_UViG.463	burned_soil	MEGAHIT_v1.2.9	VirSorter2_v2.2.2, Virome DB; No refrence or virome decontamination	95% ANI, 85% contig length	Uncharacterized	Undetermined	independent sequence (UViG)	genome fragment	1	2	FALSE	44	0	FALSE	19619	no	No
Fire_Soil_DNA_UViG.464	burned_soil	MEGAHIT_v1.2.9	VirSorter2_v2.2.2, Virome DB; No refrence or virome decontamination	95% ANI, 85% contig length	dsDNA, Caudovirales_Podoviridae	Undetermined	independent sequence (UViG)	genome fragment	1	1	FALSE	78	7	FALSE	52003	RYN_546.fa	Yes
Fire_Soil_DNA_UViG.465	burned_soil	MEGAHIT_v1.2.9	VirSorter2_v2.2.2, Virome DB; No refrence or virome decontamination	95% ANI, 85% contig length	Uncharacterized	Undetermined	independent sequence (UViG)	genome fragment	1	1	FALSE	18	3	FALSE	14759	no	No
Fire_Soil_DNA_UViG.466	burned_soil	MEGAHIT_v1.2.9	VirSorter2_v2.2.2, Virome DB; No refrence or virome decontamination	95% ANI, 85% contig length	Uncharacterized	Undetermined	independent sequence (UViG)	genome fragment	1	1	FALSE	15	0	FALSE	10907	no	No
Fire_Soil_DNA_UViG.467	burned_soil	MEGAHIT_v1.2.9	VirSorter2_v2.2.2, Virome DB; No refrence or virome decontamination	95% ANI, 85% contig length	Uncharacterized	Undetermined	independent sequence (UViG)	genome fragment	1	2	FALSE	28	5	FALSE	11489	no	No
Fire_Soil_DNA_UViG.468	burned_soil	MEGAHIT_v1.2.9	VirSorter2_v2.2.2, Virome DB; No refrence or virome decontamination	95% ANI, 85% contig length	Uncharacterized	Undetermined	independent sequence (UViG)	genome fragment	1	1	FALSE	21	2	FALSE	10205	no	No
Fire_Soil_DNA_UViG.469	burned_soil	MEGAHIT_v1.2.9	VirSorter2_v2.2.2, Virome DB; No refrence or virome decontamination	95% ANI, 85% contig length	Uncharacterized	Undetermined	independent sequence (UViG)	genome fragment	1	2	FALSE	20	4	FALSE	11225	no	No
Fire_Soil_DNA_UViG.470	burned_soil	MEGAHIT_v1.2.9	VirSorter2_v2.2.2, Virome DB; No refrence or virome decontamination	95% ANI, 85% contig length	Uncharacterized	Undetermined	independent sequence (UViG)	genome fragment	1	1	FALSE	14	0	FALSE	13123	no	No
Fire_Soil_DNA_UViG.471	burned_soil	MEGAHIT_v1.2.9	VirSorter2_v2.2.2, Virome DB; No refrence or virome decontamination	95% ANI, 85% contig length	Uncharacterized	Undetermined	independent sequence (UViG)	genome fragment	1	1	FALSE	31	4	FALSE	27700	no	No
Fire_Soil_DNA_UViG.472	burned_soil	MEGAHIT_v1.2.9	VirSorter2_v2.2.2, Virome DB; No refrence or virome decontamination	95% ANI, 85% contig length	dsDNA, Caudovirales_Podoviridae	Undetermined	independent sequence (UViG)	genome fragment	1	1	FALSE	18	0	FALSE	11686	no	No
Fire_Soil_DNA_UViG.473	burned_soil	MEGAHIT_v1.2.9	VirSorter2_v2.2.2, Virome DB; No refrence or virome decontamination	95% ANI, 85% contig length	Uncharacterized	Undetermined	independent sequence (UViG)	genome fragment	1	2	FALSE	60	4	FALSE	40815	no	No
Fire_Soil_DNA_UViG.474	burned_soil	MEGAHIT_v1.2.9	VirSorter2_v2.2.2, Virome DB; No refrence or virome decontamination	95% ANI, 85% contig length	Uncharacterized	Undetermined	independent sequence (UViG)	genome fragment	1	1	FALSE	14	2	FALSE	13267	no	No
Fire_Soil_DNA_UViG.475	burned_soil	MEGAHIT_v1.2.9	VirSorter2_v2.2.2, Virome DB; No refrence or virome decontamination	95% ANI, 85% contig length	Uncharacterized	Undetermined	independent sequence (UViG)	genome fragment	1	1	FALSE	7	0	FALSE	10127	no	No
Fire_Soil_DNA_UViG.476	burned_soil	MEGAHIT_v1.2.9	VirSorter2_v2.2.2, Virome DB; No refrence or virome decontamination	95% ANI, 85% contig length	Uncharacterized	Undetermined	independent sequence (UViG)	genome fragment	1	2	FALSE	28	8	FALSE	19818	no	No
Fire_Soil_DNA_UViG.477	burned_soil	MEGAHIT_v1.2.9	VirSorter2_v2.2.2, Virome DB; No refrence or virome decontamination	95% ANI, 85% contig length	Uncharacterized	Undetermined	independent sequence (UViG)	genome fragment	1	1	FALSE	63	5	FALSE	46123	no	No
Fire_Soil_DNA_UViG.478	burned_soil	MEGAHIT_v1.2.9	VirSorter2_v2.2.2, Virome DB; No refrence or virome decontamination	95% ANI, 85% contig length	Uncharacterized	Undetermined	independent sequence (UViG)	genome fragment	1	2	FALSE	29	4	FALSE	11251	no	No
Fire_Soil_DNA_UViG.479	burned_soil	MEGAHIT_v1.2.9	VirSorter2_v2.2.2, Virome DB; No refrence or virome decontamination	95% ANI, 85% contig length	Uncharacterized	Undetermined	independent sequence (UViG)	genome fragment	1	2	FALSE	35	0	FALSE	16072	no	No
Fire_Soil_DNA_UViG.480	burned_soil	MEGAHIT_v1.2.9	VirSorter2_v2.2.2, Virome DB; No refrence or virome decontamination	95% ANI, 85% contig length	Uncharacterized	Undetermined	independent sequence (UViG)	genome fragment	1	2	FALSE	14	3	FALSE	10414	no	Yes
Fire_Soil_DNA_UViG.481	burned_soil	MEGAHIT_v1.2.9	VirSorter2_v2.2.2, Virome DB; No refrence or virome decontamination	95% ANI, 85% contig length	Uncharacterized	Undetermined	independent sequence (UViG)	genome fragment	1	1	FALSE	18	0	FALSE	12853	no	No
Fire_Soil_DNA_UViG.482	burned_soil	MEGAHIT_v1.2.9	VirSorter2_v2.2.2, Virome DB; No refrence or virome decontamination	95% ANI, 85% contig length	Uncharacterized	Undetermined	independent sequence (UViG)	genome fragment	1	1	FALSE	13	2	FALSE	11487	no	No
Fire_Soil_DNA_UViG.483	burned_soil	MEGAHIT_v1.2.9	VirSorter2_v2.2.2, Virome DB; No refrence or virome decontamination	95% ANI, 85% contig length	Uncharacterized	Undetermined	independent sequence (UViG)	genome fragment	1	1	FALSE	58	2	FALSE	27634	no	No
Fire_Soil_DNA_UViG.484	burned_soil	MEGAHIT_v1.2.9	VirSorter2_v2.2.2, Virome DB; No refrence or virome decontamination	95% ANI, 85% contig length	Uncharacterized	Undetermined	independent sequence (UViG)	genome fragment	1	2	FALSE	33	0	TRUE	18687	no	Yes
Fire_Soil_DNA_UViG.485	burned_soil	MEGAHIT_v1.2.9	VirSorter2_v2.2.2, Virome DB; No refrence or virome decontamination	95% ANI, 85% contig length	Uncharacterized	Undetermined	independent sequence (UViG)	genome fragment	1	1	FALSE	106	10	TRUE	59246	no	Yes
Fire_Soil_DNA_UViG.486	burned_soil	MEGAHIT_v1.2.9	VirSorter2_v2.2.2, Virome DB; No refrence or virome decontamination	95% ANI, 85% contig length	Uncharacterized	Undetermined	independent sequence (UViG)	genome fragment	1	2	FALSE	25	2	FALSE	38980	no	No
Fire_Soil_DNA_UViG.487	burned_soil	MEGAHIT_v1.2.9	VirSorter2_v2.2.2, Virome DB; No refrence or virome decontamination	95% ANI, 85% contig length	Uncharacterized	Undetermined	independent sequence (UViG)	genome fragment	1	2	FALSE	22	1	FALSE	12195	no	No
Fire_Soil_DNA_UViG.488	burned_soil	MEGAHIT_v1.2.9	VirSorter2_v2.2.2, Virome DB; No refrence or virome decontamination	95% ANI, 85% contig length	Uncharacterized	Undetermined	independent sequence (UViG)	genome fragment	1	2	FALSE	19	0	FALSE	13286	no	Yes
Fire_Soil_DNA_UViG.489	burned_soil	MEGAHIT_v1.2.9	VirSorter2_v2.2.2, Virome DB; No refrence or virome decontamination	95% ANI, 85% contig length	Uncharacterized	Undetermined	independent sequence (UViG)	genome fragment	1	2	FALSE	26	2	FALSE	12981	no	No
Fire_Soil_DNA_UViG.490	burned_soil	MEGAHIT_v1.2.9	VirSorter2_v2.2.2, Virome DB; No refrence or virome decontamination	95% ANI, 85% contig length	Uncharacterized	Undetermined	independent sequence (UViG)	genome fragment	1	2	FALSE	22	1	FALSE	13050	no	No
Fire_Soil_DNA_UViG.491	burned_soil	MEGAHIT_v1.2.9	VirSorter2_v2.2.2, Virome DB; No refrence or virome decontamination	95% ANI, 85% contig length	Uncharacterized	Undetermined	independent sequence (UViG)	genome fragment	1	1	FALSE	23	0	FALSE	22879	no	No
Fire_Soil_DNA_UViG.492	burned_soil	MEGAHIT_v1.2.9	VirSorter2_v2.2.2, Virome DB; No refrence or virome decontamination	95% ANI, 85% contig length	Uncharacterized	Undetermined	independent sequence (UViG)	genome fragment	1	1	FALSE	10	0	FALSE	13338	no	Yes
Fire_Soil_DNA_UViG.493	burned_soil	MEGAHIT_v1.2.9	VirSorter2_v2.2.2, Virome DB; No refrence or virome decontamination	95% ANI, 85% contig length	Uncharacterized	Undetermined	independent sequence (UViG)	genome fragment	1	2	FALSE	19	0	FALSE	13607	no	No
Fire_Soil_DNA_UViG.494	burned_soil	MEGAHIT_v1.2.9	VirSorter2_v2.2.2, Virome DB; No refrence or virome decontamination	95% ANI, 85% contig length	Uncharacterized	Undetermined	independent sequence (UViG)	genome fragment	1	1	FALSE	122	16	FALSE	60128	no	No
Fire_Soil_DNA_UViG.495	burned_soil	MEGAHIT_v1.2.9	VirSorter2_v2.2.2, Virome DB; No refrence or virome decontamination	95% ANI, 85% contig length	Uncharacterized	Undetermined	independent sequence (UViG)	genome fragment	1	2	FALSE	12	0	FALSE	12446	no	No
Fire_Soil_DNA_UViG.496	burned_soil	MEGAHIT_v1.2.9	VirSorter2_v2.2.2, Virome DB; No refrence or virome decontamination	95% ANI, 85% contig length	Uncharacterized	Undetermined	independent sequence (UViG)	genome fragment	1	1	FALSE	26	0	FALSE	20746	no	No
Fire_Soil_DNA_UViG.497	burned_soil	MEGAHIT_v1.2.9	VirSorter2_v2.2.2, Virome DB; No refrence or virome decontamination	95% ANI, 85% contig length	Uncharacterized	Undetermined	independent sequence (UViG)	genome fragment	1	1	FALSE	158	11	TRUE	86387	no	No
Fire_Soil_DNA_UViG.498	burned_soil	MEGAHIT_v1.2.9	VirSorter2_v2.2.2, Virome DB; No refrence or virome decontamination	95% ANI, 85% contig length	Uncharacterized	Undetermined	independent sequence (UViG)	genome fragment	1	2	FALSE	42	5	FALSE	15417	no	No
Fire_Soil_DNA_UViG.499	burned_soil	MEGAHIT_v1.2.9	VirSorter2_v2.2.2, Virome DB; No refrence or virome decontamination	95% ANI, 85% contig length	dsDNA, Caudovirales_Siphoviridae	Undetermined	independent sequence (UViG)	genome fragment	1	1	FALSE	41	0	FALSE	24449	no	No
Fire_Soil_DNA_UViG.500	burned_soil	MEGAHIT_v1.2.9	VirSorter2_v2.2.2, Virome DB; No refrence or virome decontamination	95% ANI, 85% contig length	Uncharacterized	Undetermined	independent sequence (UViG)	genome fragment	1	1	FALSE	36	3	FALSE	25633	no	No
Fire_Soil_DNA_UViG.501	burned_soil	MEGAHIT_v1.2.9	VirSorter2_v2.2.2, Virome DB; No refrence or virome decontamination	95% ANI, 85% contig length	dsDNA, Caudovirales_Podoviridae	Undetermined	independent sequence (UViG)	genome fragment	1	1	FALSE	44	2	FALSE	23906	no	No
Fire_Soil_DNA_UViG.502	burned_soil	MEGAHIT_v1.2.9	VirSorter2_v2.2.2, Virome DB; No refrence or virome decontamination	95% ANI, 85% contig length	Uncharacterized	Undetermined	independent sequence (UViG)	genome fragment	1	1	FALSE	36	0	FALSE	20763	no	No
Fire_Soil_DNA_UViG.503	burned_soil	MEGAHIT_v1.2.9	VirSorter2_v2.2.2, Virome DB; No refrence or virome decontamination	95% ANI, 85% contig length	Uncharacterized	Undetermined	independent sequence (UViG)	genome fragment	1	1	FALSE	12	0	FALSE	11692	no	No
Fire_Soil_DNA_UViG.504	burned_soil	MEGAHIT_v1.2.9	VirSorter2_v2.2.2, Virome DB; No refrence or virome decontamination	95% ANI, 85% contig length	Uncharacterized	Undetermined	independent sequence (UViG)	genome fragment	1	2	FALSE	51	4	FALSE	26436	no	No
Fire_Soil_DNA_UViG.505	burned_soil	MEGAHIT_v1.2.9	VirSorter2_v2.2.2, Virome DB; No refrence or virome decontamination	95% ANI, 85% contig length	Uncharacterized	Undetermined	independent sequence (UViG)	genome fragment	1	2	FALSE	24	1	FALSE	15955	no	Yes
Fire_Soil_DNA_UViG.506	burned_soil	MEGAHIT_v1.2.9	VirSorter2_v2.2.2, Virome DB; No refrence or virome decontamination	95% ANI, 85% contig length	dsDNA, Caudovirales_Myoviridae	Undetermined	independent sequence (UViG)	genome fragment	1	1	FALSE	14	0	FALSE	11103	no	No
Fire_Soil_DNA_UViG.507	burned_soil	MEGAHIT_v1.2.9	VirSorter2_v2.2.2, Virome DB; No refrence or virome decontamination	95% ANI, 85% contig length	Uncharacterized	Undetermined	independent sequence (UViG)	genome fragment	1	1	FALSE	32	0	FALSE	13900	no	No
Fire_Soil_DNA_UViG.508	burned_soil	MEGAHIT_v1.2.9	VirSorter2_v2.2.2, Virome DB; No refrence or virome decontamination	95% ANI, 85% contig length	Uncharacterized	Undetermined	independent sequence (UViG)	genome fragment	1	1	FALSE	7	1	FALSE	12168	no	No
Fire_Soil_DNA_UViG.509	burned_soil	MEGAHIT_v1.2.9	VirSorter2_v2.2.2, Virome DB; No refrence or virome decontamination	95% ANI, 85% contig length	Uncharacterized	Undetermined	independent sequence (UViG)	genome fragment	1	1	FALSE	66	6	FALSE	35560	no	Yes
Fire_Soil_DNA_UViG.510	burned_soil	MEGAHIT_v1.2.9	VirSorter2_v2.2.2, Virome DB; No refrence or virome decontamination	95% ANI, 85% contig length	Uncharacterized	Undetermined	independent sequence (UViG)	genome fragment	1	1	FALSE	38	5	FALSE	23167	no	No
Fire_Soil_DNA_UViG.511	burned_soil	MEGAHIT_v1.2.9	VirSorter2_v2.2.2, Virome DB; No refrence or virome decontamination	95% ANI, 85% contig length	Uncharacterized	Undetermined	independent sequence (UViG)	genome fragment	1	1	FALSE	35	4	FALSE	34380	no	Yes
Fire_Soil_DNA_UViG.512	burned_soil	MEGAHIT_v1.2.9	VirSorter2_v2.2.2, Virome DB; No refrence or virome decontamination	95% ANI, 85% contig length	dsDNA, Caudovirales_Siphoviridae	Undetermined	independent sequence (UViG)	genome fragment	1	1	FALSE	84	0	FALSE	68641	no	No
Fire_Soil_DNA_UViG.513	burned_soil	MEGAHIT_v1.2.9	VirSorter2_v2.2.2, Virome DB; No refrence or virome decontamination	95% ANI, 85% contig length	Uncharacterized	Undetermined	independent sequence (UViG)	genome fragment	1	1	FALSE	65	14	FALSE	41128	no	No
Fire_Soil_DNA_UViG.514	burned_soil	MEGAHIT_v1.2.9	VirSorter2_v2.2.2, Virome DB; No refrence or virome decontamination	95% ANI, 85% contig length	Uncharacterized	Undetermined	independent sequence (UViG)	genome fragment	1	1	FALSE	14	2	FALSE	13813	no	No
Fire_Soil_DNA_UViG.515	burned_soil	MEGAHIT_v1.2.9	VirSorter2_v2.2.2, Virome DB; No refrence or virome decontamination	95% ANI, 85% contig length	Uncharacterized	Undetermined	independent sequence (UViG)	genome fragment	1	1	FALSE	31	9	FALSE	24155	no	No
Fire_Soil_DNA_UViG.516	burned_soil	MEGAHIT_v1.2.9	VirSorter2_v2.2.2, Virome DB; No refrence or virome decontamination	95% ANI, 85% contig length	Uncharacterized	Undetermined	independent sequence (UViG)	genome fragment	1	1	FALSE	34	5	FALSE	25682	no	No
Fire_Soil_DNA_UViG.517	burned_soil	MEGAHIT_v1.2.9	VirSorter2_v2.2.2, Virome DB; No refrence or virome decontamination	95% ANI, 85% contig length	Uncharacterized	Undetermined	independent sequence (UViG)	genome fragment	1	2	FALSE	48	1	FALSE	25682	no	No
Fire_Soil_DNA_UViG.518	burned_soil	MEGAHIT_v1.2.9	VirSorter2_v2.2.2, Virome DB; No refrence or virome decontamination	95% ANI, 85% contig length	Uncharacterized	Undetermined	independent sequence (UViG)	genome fragment	1	1	FALSE	17	3	FALSE	29499	no	No
Fire_Soil_DNA_UViG.519	burned_soil	MEGAHIT_v1.2.9	VirSorter2_v2.2.2, Virome DB; No refrence or virome decontamination	95% ANI, 85% contig length	Uncharacterized	Undetermined	independent sequence (UViG)	genome fragment	1	1	FALSE	70	2	FALSE	57621	no	Yes
Fire_Soil_DNA_UViG.520	burned_soil	MEGAHIT_v1.2.9	VirSorter2_v2.2.2, Virome DB; No refrence or virome decontamination	95% ANI, 85% contig length	Uncharacterized	Undetermined	independent sequence (UViG)	genome fragment	1	2	FALSE	24	0	FALSE	10765	no	Yes
Fire_Soil_DNA_UViG.521	burned_soil	MEGAHIT_v1.2.9	VirSorter2_v2.2.2, Virome DB; No refrence or virome decontamination	95% ANI, 85% contig length	Uncharacterized	Undetermined	independent sequence (UViG)	genome fragment	1	2	FALSE	23	9	FALSE	25832	no	No
Fire_Soil_DNA_UViG.522	burned_soil	MEGAHIT_v1.2.9	VirSorter2_v2.2.2, Virome DB; No refrence or virome decontamination	95% ANI, 85% contig length	Uncharacterized	Undetermined	independent sequence (UViG)	genome fragment	1	2	FALSE	51	4	FALSE	19179	no	No
Fire_Soil_DNA_UViG.523	burned_soil	MEGAHIT_v1.2.9	VirSorter2_v2.2.2, Virome DB; No refrence or virome decontamination	95% ANI, 85% contig length	Uncharacterized	Undetermined	independent sequence (UViG)	genome fragment	1	1	FALSE	48	2	FALSE	24342	no	No
Fire_Soil_DNA_UViG.524	burned_soil	MEGAHIT_v1.2.9	VirSorter2_v2.2.2, Virome DB; No refrence or virome decontamination	95% ANI, 85% contig length	Uncharacterized	Undetermined	independent sequence (UViG)	genome fragment	1	1	FALSE	13	0	FALSE	12539	no	No
Fire_Soil_DNA_UViG.525	burned_soil	MEGAHIT_v1.2.9	VirSorter2_v2.2.2, Virome DB; No refrence or virome decontamination	95% ANI, 85% contig length	Uncharacterized	Undetermined	independent sequence (UViG)	genome fragment	1	2	FALSE	26	0	FALSE	15346	no	No
Fire_Soil_DNA_UViG.526	burned_soil	MEGAHIT_v1.2.9	VirSorter2_v2.2.2, Virome DB; No refrence or virome decontamination	95% ANI, 85% contig length	Uncharacterized	Undetermined	independent sequence (UViG)	genome fragment	1	1	FALSE	128	25	FALSE	109497	no	Yes
Fire_Soil_DNA_UViG.527	burned_soil	MEGAHIT_v1.2.9	VirSorter2_v2.2.2, Virome DB; No refrence or virome decontamination	95% ANI, 85% contig length	Uncharacterized	Undetermined	independent sequence (UViG)	genome fragment	1	1	FALSE	37	3	FALSE	25647	no	Yes
Fire_Soil_DNA_UViG.528	burned_soil	MEGAHIT_v1.2.9	VirSorter2_v2.2.2, Virome DB; No refrence or virome decontamination	95% ANI, 85% contig length	Uncharacterized	Undetermined	independent sequence (UViG)	genome fragment	1	1	FALSE	64	9	FALSE	41428	no	Yes
Fire_Soil_DNA_UViG.529	burned_soil	MEGAHIT_v1.2.9	VirSorter2_v2.2.2, Virome DB; No refrence or virome decontamination	95% ANI, 85% contig length	Uncharacterized	Undetermined	independent sequence (UViG)	genome fragment	1	2	FALSE	22	3	FALSE	10517	no	No
Fire_Soil_DNA_UViG.530	burned_soil	MEGAHIT_v1.2.9	VirSorter2_v2.2.2, Virome DB; No refrence or virome decontamination	95% ANI, 85% contig length	Uncharacterized	Undetermined	independent sequence (UViG)	genome fragment	1	1	FALSE	41	6	FALSE	23505	no	No
Fire_Soil_DNA_UViG.531	burned_soil	MEGAHIT_v1.2.9	VirSorter2_v2.2.2, Virome DB; No refrence or virome decontamination	95% ANI, 85% contig length	Uncharacterized	Undetermined	independent sequence (UViG)	genome fragment	1	2	FALSE	31	4	FALSE	12390	no	No
Fire_Soil_DNA_UViG.532	burned_soil	MEGAHIT_v1.2.9	VirSorter2_v2.2.2, Virome DB; No refrence or virome decontamination	95% ANI, 85% contig length	Uncharacterized	Undetermined	independent sequence (UViG)	genome fragment	1	1	FALSE	19	0	FALSE	20999	no	No
Fire_Soil_DNA_UViG.533	burned_soil	MEGAHIT_v1.2.9	VirSorter2_v2.2.2, Virome DB; No refrence or virome decontamination	95% ANI, 85% contig length	Uncharacterized	Undetermined	independent sequence (UViG)	genome fragment	1	2	FALSE	30	0	FALSE	17846	no	No
Fire_Soil_DNA_UViG.534	burned_soil	MEGAHIT_v1.2.9	VirSorter2_v2.2.2, Virome DB; No refrence or virome decontamination	95% ANI, 85% contig length	Uncharacterized	Undetermined	independent sequence (UViG)	genome fragment	1	1	FALSE	22	0	FALSE	12037	no	No
Fire_Soil_DNA_UViG.535	burned_soil	MEGAHIT_v1.2.9	VirSorter2_v2.2.2, Virome DB; No refrence or virome decontamination	95% ANI, 85% contig length	Uncharacterized	Undetermined	independent sequence (UViG)	genome fragment	1	2	FALSE	19	2	FALSE	11617	no	No
Fire_Soil_DNA_UViG.536	burned_soil	MEGAHIT_v1.2.9	VirSorter2_v2.2.2, Virome DB; No refrence or virome decontamination	95% ANI, 85% contig length	dsDNA, Caudovirales_Siphoviridae	Undetermined	independent sequence (UViG)	genome fragment	1	1	FALSE	43	4	FALSE	30387	no	No
Fire_Soil_DNA_UViG.537	burned_soil	MEGAHIT_v1.2.9	VirSorter2_v2.2.2, Virome DB; No refrence or virome decontamination	95% ANI, 85% contig length	Uncharacterized	Undetermined	independent sequence (UViG)	genome fragment	1	1	FALSE	72	2	FALSE	43286	no	Yes
Fire_Soil_DNA_UViG.538	burned_soil	MEGAHIT_v1.2.9	VirSorter2_v2.2.2, Virome DB; No refrence or virome decontamination	95% ANI, 85% contig length	Uncharacterized	Undetermined	independent sequence (UViG)	genome fragment	1	2	FALSE	14	0	FALSE	11085	no	No
Fire_Soil_DNA_UViG.539	burned_soil	MEGAHIT_v1.2.9	VirSorter2_v2.2.2, Virome DB; No refrence or virome decontamination	95% ANI, 85% contig length	Uncharacterized	Undetermined	independent sequence (UViG)	genome fragment	1	1	FALSE	20	4	FALSE	11411	no	No
Fire_Soil_DNA_UViG.540	burned_soil	MEGAHIT_v1.2.9	VirSorter2_v2.2.2, Virome DB; No refrence or virome decontamination	95% ANI, 85% contig length	Uncharacterized	Undetermined	independent sequence (UViG)	genome fragment	1	1	FALSE	94	6	FALSE	50073	no	No
Fire_Soil_DNA_UViG.541	burned_soil	MEGAHIT_v1.2.9	VirSorter2_v2.2.2, Virome DB; No refrence or virome decontamination	95% ANI, 85% contig length	Uncharacterized	Undetermined	independent sequence (UViG)	genome fragment	1	1	FALSE	25	1	FALSE	12764	no	No
Fire_Soil_DNA_UViG.542	burned_soil	MEGAHIT_v1.2.9	VirSorter2_v2.2.2, Virome DB; No refrence or virome decontamination	95% ANI, 85% contig length	Uncharacterized	Undetermined	independent sequence (UViG)	genome fragment	1	1	FALSE	19	5	FALSE	14897	no	No
Fire_Soil_DNA_UViG.543	burned_soil	MEGAHIT_v1.2.9	VirSorter2_v2.2.2, Virome DB; No refrence or virome decontamination	95% ANI, 85% contig length	Uncharacterized	Undetermined	independent sequence (UViG)	genome fragment	1	2	FALSE	21	0	FALSE	10163	no	No
Fire_Soil_DNA_UViG.544	burned_soil	MEGAHIT_v1.2.9	VirSorter2_v2.2.2, Virome DB; No refrence or virome decontamination	95% ANI, 85% contig length	Uncharacterized	Undetermined	independent sequence (UViG)	genome fragment	1	1	FALSE	67	6	FALSE	46064	no	Yes
Fire_Soil_DNA_UViG.545	burned_soil	MEGAHIT_v1.2.9	VirSorter2_v2.2.2, Virome DB; No refrence or virome decontamination	95% ANI, 85% contig length	Uncharacterized	Undetermined	independent sequence (UViG)	genome fragment	1	1	FALSE	33	1	FALSE	25958	no	No
Fire_Soil_DNA_UViG.546	burned_soil	MEGAHIT_v1.2.9	VirSorter2_v2.2.2, Virome DB; No refrence or virome decontamination	95% ANI, 85% contig length	Uncharacterized	Undetermined	independent sequence (UViG)	genome fragment	1	1	FALSE	21	2	FALSE	12876	no	No
Fire_Soil_DNA_UViG.547	burned_soil	MEGAHIT_v1.2.9	VirSorter2_v2.2.2, Virome DB; No refrence or virome decontamination	95% ANI, 85% contig length	Uncharacterized	Undetermined	independent sequence (UViG)	genome fragment	1	1	FALSE	18	0	FALSE	12121	no	No
Fire_Soil_DNA_UViG.548	burned_soil	MEGAHIT_v1.2.9	VirSorter2_v2.2.2, Virome DB; No refrence or virome decontamination	95% ANI, 85% contig length	Uncharacterized	Undetermined	independent sequence (UViG)	genome fragment	1	1	FALSE	12	2	FALSE	11194	no	No
Fire_Soil_DNA_UViG.549	burned_soil	MEGAHIT_v1.2.9	VirSorter2_v2.2.2, Virome DB; No refrence or virome decontamination	95% ANI, 85% contig length	Uncharacterized	Undetermined	independent sequence (UViG)	genome fragment	1	1	FALSE	41	6	FALSE	39211	no	No
Fire_Soil_DNA_UViG.550	burned_soil	MEGAHIT_v1.2.9	VirSorter2_v2.2.2, Virome DB; No refrence or virome decontamination	95% ANI, 85% contig length	Uncharacterized	Undetermined	independent sequence (UViG)	genome fragment	1	1	FALSE	89	14	FALSE	55916	no	No
Fire_Soil_DNA_UViG.551	burned_soil	MEGAHIT_v1.2.9	VirSorter2_v2.2.2, Virome DB; No refrence or virome decontamination	95% ANI, 85% contig length	Uncharacterized	Undetermined	independent sequence (UViG)	genome fragment	1	2	FALSE	26	0	FALSE	10708	no	No
Fire_Soil_DNA_UViG.552	burned_soil	MEGAHIT_v1.2.9	VirSorter2_v2.2.2, Virome DB; No refrence or virome decontamination	95% ANI, 85% contig length	Uncharacterized	Undetermined	independent sequence (UViG)	genome fragment	1	1	FALSE	33	1	FALSE	30180	no	No
Fire_Soil_DNA_UViG.553	burned_soil	MEGAHIT_v1.2.9	VirSorter2_v2.2.2, Virome DB; No refrence or virome decontamination	95% ANI, 85% contig length	Uncharacterized	Undetermined	independent sequence (UViG)	genome fragment	1	1	FALSE	20	2	FALSE	14766	no	No
Fire_Soil_DNA_UViG.554	burned_soil	MEGAHIT_v1.2.9	VirSorter2_v2.2.2, Virome DB; No refrence or virome decontamination	95% ANI, 85% contig length	Uncharacterized	Undetermined	independent sequence (UViG)	genome fragment	1	2	FALSE	27	2	FALSE	11618	no	No
Fire_Soil_DNA_UViG.555	burned_soil	MEGAHIT_v1.2.9	VirSorter2_v2.2.2, Virome DB; No refrence or virome decontamination	95% ANI, 85% contig length	Uncharacterized	Undetermined	independent sequence (UViG)	genome fragment	1	2	FALSE	40	4	FALSE	18716	no	Yes
Fire_Soil_DNA_UViG.556	burned_soil	MEGAHIT_v1.2.9	VirSorter2_v2.2.2, Virome DB; No refrence or virome decontamination	95% ANI, 85% contig length	Uncharacterized	Undetermined	independent sequence (UViG)	genome fragment	1	2	FALSE	29	2	FALSE	12980	no	No
Fire_Soil_DNA_UViG.557	burned_soil	MEGAHIT_v1.2.9	VirSorter2_v2.2.2, Virome DB; No refrence or virome decontamination	95% ANI, 85% contig length	Uncharacterized	Undetermined	independent sequence (UViG)	genome fragment	1	1	FALSE	11	7	FALSE	17460	no	No
Fire_Soil_DNA_UViG.558	burned_soil	MEGAHIT_v1.2.9	VirSorter2_v2.2.2, Virome DB; No refrence or virome decontamination	95% ANI, 85% contig length	dsDNA, Caudovirales_Siphoviridae	Undetermined	independent sequence (UViG)	genome fragment	1	1	FALSE	38	0	FALSE	14900	no	No
Fire_Soil_DNA_UViG.559	burned_soil	MEGAHIT_v1.2.9	VirSorter2_v2.2.2, Virome DB; No refrence or virome decontamination	95% ANI, 85% contig length	Uncharacterized	Undetermined	independent sequence (UViG)	genome fragment	1	2	FALSE	16	4	FALSE	10021	no	Yes
Fire_Soil_DNA_UViG.560	burned_soil	MEGAHIT_v1.2.9	VirSorter2_v2.2.2, Virome DB; No refrence or virome decontamination	95% ANI, 85% contig length	Uncharacterized	Undetermined	independent sequence (UViG)	genome fragment	1	1	FALSE	11	1	FALSE	11067	no	No
Fire_Soil_DNA_UViG.561	burned_soil	MEGAHIT_v1.2.9	VirSorter2_v2.2.2, Virome DB; No refrence or virome decontamination	95% ANI, 85% contig length	Uncharacterized	Undetermined	independent sequence (UViG)	genome fragment	1	2	FALSE	35	0	FALSE	19802	no	No
Fire_Soil_DNA_UViG.562	burned_soil	MEGAHIT_v1.2.9	VirSorter2_v2.2.2, Virome DB; No refrence or virome decontamination	95% ANI, 85% contig length	Uncharacterized	Undetermined	independent sequence (UViG)	genome fragment	1	2	FALSE	11	0	FALSE	10807	no	No
Fire_Soil_DNA_UViG.563	burned_soil	MEGAHIT_v1.2.9	VirSorter2_v2.2.2, Virome DB; No refrence or virome decontamination	95% ANI, 85% contig length	dsDNA, Caudovirales_Podoviridae	Undetermined	independent sequence (UViG)	genome fragment	1	1	FALSE	23	3	FALSE	17895	no	No
Fire_Soil_DNA_UViG.564	burned_soil	MEGAHIT_v1.2.9	VirSorter2_v2.2.2, Virome DB; No refrence or virome decontamination	95% ANI, 85% contig length	Uncharacterized	Undetermined	independent sequence (UViG)	genome fragment	1	1	FALSE	49	4	FALSE	36324	no	No
Fire_Soil_DNA_UViG.565	burned_soil	MEGAHIT_v1.2.9	VirSorter2_v2.2.2, Virome DB; No refrence or virome decontamination	95% ANI, 85% contig length	Uncharacterized	Undetermined	independent sequence (UViG)	genome fragment	1	1	FALSE	6	0	FALSE	10060	no	No
Fire_Soil_DNA_UViG.566	burned_soil	MEGAHIT_v1.2.9	VirSorter2_v2.2.2, Virome DB; No refrence or virome decontamination	95% ANI, 85% contig length	Uncharacterized	Undetermined	independent sequence (UViG)	genome fragment	1	1	FALSE	18	0	FALSE	10306	no	No
Fire_Soil_DNA_UViG.567	burned_soil	MEGAHIT_v1.2.9	VirSorter2_v2.2.2, Virome DB; No refrence or virome decontamination	95% ANI, 85% contig length	Uncharacterized	Undetermined	independent sequence (UViG)	genome fragment	1	1	FALSE	59	2	FALSE	40665	no	No
Fire_Soil_DNA_UViG.568	burned_soil	MEGAHIT_v1.2.9	VirSorter2_v2.2.2, Virome DB; No refrence or virome decontamination	95% ANI, 85% contig length	Uncharacterized	Undetermined	independent sequence (UViG)	genome fragment	1	1	FALSE	34	5	FALSE	22562	no	Yes
Fire_Soil_DNA_UViG.569	burned_soil	MEGAHIT_v1.2.9	VirSorter2_v2.2.2, Virome DB; No refrence or virome decontamination	95% ANI, 85% contig length	Uncharacterized	Undetermined	independent sequence (UViG)	genome fragment	1	2	FALSE	28	1	FALSE	15085	no	No
Fire_Soil_DNA_UViG.570	burned_soil	MEGAHIT_v1.2.9	VirSorter2_v2.2.2, Virome DB; No refrence or virome decontamination	95% ANI, 85% contig length	Uncharacterized	Undetermined	independent sequence (UViG)	genome fragment	1	2	FALSE	19	3	FALSE	10726	no	No
Fire_Soil_DNA_UViG.571	burned_soil	MEGAHIT_v1.2.9	VirSorter2_v2.2.2, Virome DB; No refrence or virome decontamination	95% ANI, 85% contig length	Uncharacterized	Undetermined	independent sequence (UViG)	genome fragment	1	1	FALSE	28	3	FALSE	27975	no	No
Fire_Soil_DNA_UViG.572	burned_soil	MEGAHIT_v1.2.9	VirSorter2_v2.2.2, Virome DB; No refrence or virome decontamination	95% ANI, 85% contig length	Uncharacterized	Undetermined	independent sequence (UViG)	genome fragment	1	1	FALSE	20	3	FALSE	11620	no	No
Fire_Soil_DNA_UViG.573	burned_soil	MEGAHIT_v1.2.9	VirSorter2_v2.2.2, Virome DB; No refrence or virome decontamination	95% ANI, 85% contig length	Uncharacterized	Undetermined	independent sequence (UViG)	genome fragment	1	1	FALSE	66	4	FALSE	51219	no	No
Fire_Soil_DNA_UViG.574	burned_soil	MEGAHIT_v1.2.9	VirSorter2_v2.2.2, Virome DB; No refrence or virome decontamination	95% ANI, 85% contig length	Uncharacterized	Undetermined	independent sequence (UViG)	genome fragment	1	2	FALSE	13	1	FALSE	13532	no	No
Fire_Soil_DNA_UViG.575	burned_soil	MEGAHIT_v1.2.9	VirSorter2_v2.2.2, Virome DB; No refrence or virome decontamination	95% ANI, 85% contig length	Uncharacterized	Undetermined	independent sequence (UViG)	genome fragment	1	2	FALSE	43	2	FALSE	20193	no	No
Fire_Soil_DNA_UViG.576	burned_soil	MEGAHIT_v1.2.9	VirSorter2_v2.2.2, Virome DB; No refrence or virome decontamination	95% ANI, 85% contig length	Uncharacterized	Undetermined	independent sequence (UViG)	genome fragment	1	1	FALSE	221	9	FALSE	131414	no	Yes
Fire_Soil_DNA_UViG.577	burned_soil	MEGAHIT_v1.2.9	VirSorter2_v2.2.2, Virome DB; No refrence or virome decontamination	95% ANI, 85% contig length	Uncharacterized	Undetermined	independent sequence (UViG)	genome fragment	1	1	FALSE	40	4	FALSE	28746	no	No
Fire_Soil_DNA_UViG.578	burned_soil	MEGAHIT_v1.2.9	VirSorter2_v2.2.2, Virome DB; No refrence or virome decontamination	95% ANI, 85% contig length	Uncharacterized	Undetermined	independent sequence (UViG)	genome fragment	1	1	FALSE	24	5	FALSE	15994	no	No
Fire_Soil_DNA_UViG.579	burned_soil	MEGAHIT_v1.2.9	VirSorter2_v2.2.2, Virome DB; No refrence or virome decontamination	95% ANI, 85% contig length	Uncharacterized	Undetermined	independent sequence (UViG)	genome fragment	1	2	FALSE	33	2	FALSE	18769	no	No
Fire_Soil_DNA_UViG.580	burned_soil	MEGAHIT_v1.2.9	VirSorter2_v2.2.2, Virome DB; No refrence or virome decontamination	95% ANI, 85% contig length	Uncharacterized	Undetermined	independent sequence (UViG)	genome fragment	1	1	FALSE	47	1	TRUE	33713	no	Yes
Fire_Soil_DNA_UViG.581	burned_soil	MEGAHIT_v1.2.9	VirSorter2_v2.2.2, Virome DB; No refrence or virome decontamination	95% ANI, 85% contig length	Uncharacterized	Undetermined	independent sequence (UViG)	genome fragment	1	1	FALSE	15	0	FALSE	21019	no	No
Fire_Soil_DNA_UViG.582	burned_soil	MEGAHIT_v1.2.9	VirSorter2_v2.2.2, Virome DB; No refrence or virome decontamination	95% ANI, 85% contig length	Uncharacterized	Undetermined	independent sequence (UViG)	genome fragment	1	2	FALSE	18	0	FALSE	16126	no	No
Fire_Soil_DNA_UViG.583	burned_soil	MEGAHIT_v1.2.9	VirSorter2_v2.2.2, Virome DB; No refrence or virome decontamination	95% ANI, 85% contig length	Uncharacterized	Undetermined	independent sequence (UViG)	genome fragment	1	1	FALSE	72	6	FALSE	41215	no	Yes
Fire_Soil_DNA_UViG.584	burned_soil	MEGAHIT_v1.2.9	VirSorter2_v2.2.2, Virome DB; No refrence or virome decontamination	95% ANI, 85% contig length	Uncharacterized	Undetermined	independent sequence (UViG)	genome fragment	1	1	FALSE	32	1	FALSE	15903	no	No
Fire_Soil_DNA_UViG.585	burned_soil	MEGAHIT_v1.2.9	VirSorter2_v2.2.2, Virome DB; No refrence or virome decontamination	95% ANI, 85% contig length	Uncharacterized	Undetermined	independent sequence (UViG)	genome fragment	1	1	FALSE	18	0	FALSE	15242	no	No
Fire_Soil_DNA_UViG.586	burned_soil	MEGAHIT_v1.2.9	VirSorter2_v2.2.2, Virome DB; No refrence or virome decontamination	95% ANI, 85% contig length	dsDNA, Caudovirales_Siphoviridae	Undetermined	independent sequence (UViG)	genome fragment	1	1	FALSE	51	1	FALSE	32084	no	No
Fire_Soil_DNA_UViG.587	burned_soil	MEGAHIT_v1.2.9	VirSorter2_v2.2.2, Virome DB; No refrence or virome decontamination	95% ANI, 85% contig length	Uncharacterized	Undetermined	independent sequence (UViG)	genome fragment	1	2	FALSE	34	6	FALSE	11477	no	No
Fire_Soil_DNA_UViG.588	burned_soil	MEGAHIT_v1.2.9	VirSorter2_v2.2.2, Virome DB; No refrence or virome decontamination	95% ANI, 85% contig length	Uncharacterized	Undetermined	independent sequence (UViG)	genome fragment	1	1	FALSE	26	0	FALSE	17554	no	No
Fire_Soil_DNA_UViG.589	burned_soil	MEGAHIT_v1.2.9	VirSorter2_v2.2.2, Virome DB; No refrence or virome decontamination	95% ANI, 85% contig length	Uncharacterized	Undetermined	independent sequence (UViG)	genome fragment	1	1	FALSE	16	2	FALSE	13167	no	No
Fire_Soil_DNA_UViG.590	burned_soil	MEGAHIT_v1.2.9	VirSorter2_v2.2.2, Virome DB; No refrence or virome decontamination	95% ANI, 85% contig length	Uncharacterized	Undetermined	independent sequence (UViG)	genome fragment	1	1	FALSE	41	1	FALSE	39166	no	No
Fire_Soil_DNA_UViG.591	burned_soil	MEGAHIT_v1.2.9	VirSorter2_v2.2.2, Virome DB; No refrence or virome decontamination	95% ANI, 85% contig length	Uncharacterized	Undetermined	independent sequence (UViG)	genome fragment	1	1	FALSE	18	1	FALSE	15904	no	No
Fire_Soil_DNA_UViG.592	burned_soil	MEGAHIT_v1.2.9	VirSorter2_v2.2.2, Virome DB; No refrence or virome decontamination	95% ANI, 85% contig length	Uncharacterized	Undetermined	independent sequence (UViG)	genome fragment	1	1	FALSE	14	0	FALSE	13347	no	No
Fire_Soil_DNA_UViG.593	burned_soil	MEGAHIT_v1.2.9	VirSorter2_v2.2.2, Virome DB; No refrence or virome decontamination	95% ANI, 85% contig length	Uncharacterized	Undetermined	independent sequence (UViG)	genome fragment	1	1	FALSE	14	0	FALSE	14492	no	No
Fire_Soil_DNA_UViG.594	burned_soil	MEGAHIT_v1.2.9	VirSorter2_v2.2.2, Virome DB; No refrence or virome decontamination	95% ANI, 85% contig length	Uncharacterized	Undetermined	independent sequence (UViG)	genome fragment	1	1	FALSE	29	2	FALSE	21215	no	No
Fire_Soil_DNA_UViG.595	burned_soil	MEGAHIT_v1.2.9	VirSorter2_v2.2.2, Virome DB; No refrence or virome decontamination	95% ANI, 85% contig length	Uncharacterized	Undetermined	independent sequence (UViG)	genome fragment	1	1	FALSE	25	5	FALSE	11742	no	No
Fire_Soil_DNA_UViG.596	burned_soil	MEGAHIT_v1.2.9	VirSorter2_v2.2.2, Virome DB; No refrence or virome decontamination	95% ANI, 85% contig length	Uncharacterized	Undetermined	independent sequence (UViG)	genome fragment	1	2	FALSE	31	3	FALSE	11659	no	Yes
Fire_Soil_DNA_UViG.597	burned_soil	MEGAHIT_v1.2.9	VirSorter2_v2.2.2, Virome DB; No refrence or virome decontamination	95% ANI, 85% contig length	Uncharacterized	Undetermined	independent sequence (UViG)	genome fragment	1	1	FALSE	16	0	FALSE	14515	no	No
Fire_Soil_DNA_UViG.598	burned_soil	MEGAHIT_v1.2.9	VirSorter2_v2.2.2, Virome DB; No refrence or virome decontamination	95% ANI, 85% contig length	dsDNA, Caudovirales_Siphoviridae	Undetermined	independent sequence (UViG)	genome fragment	1	1	FALSE	32	0	FALSE	23572	no	No
Fire_Soil_DNA_UViG.599	burned_soil	MEGAHIT_v1.2.9	VirSorter2_v2.2.2, Virome DB; No refrence or virome decontamination	95% ANI, 85% contig length	Uncharacterized	Undetermined	independent sequence (UViG)	genome fragment	1	2	FALSE	30	0	FALSE	17692	no	Yes
Fire_Soil_DNA_UViG.600	burned_soil	MEGAHIT_v1.2.9	VirSorter2_v2.2.2, Virome DB; No refrence or virome decontamination	95% ANI, 85% contig length	Uncharacterized	Undetermined	independent sequence (UViG)	genome fragment	1	1	FALSE	40	1	FALSE	25969	no	No
Fire_Soil_DNA_UViG.601	burned_soil	MEGAHIT_v1.2.9	VirSorter2_v2.2.2, Virome DB; No refrence or virome decontamination	95% ANI, 85% contig length	dsDNA, Caudovirales_Podoviridae	Undetermined	independent sequence (UViG)	genome fragment	1	1	FALSE	61	0	FALSE	44904	no	Yes
Fire_Soil_DNA_UViG.602	burned_soil	MEGAHIT_v1.2.9	VirSorter2_v2.2.2, Virome DB; No refrence or virome decontamination	95% ANI, 85% contig length	Uncharacterized	Undetermined	independent sequence (UViG)	genome fragment	1	1	FALSE	14	0	FALSE	10488	no	No
Fire_Soil_DNA_UViG.603	burned_soil	MEGAHIT_v1.2.9	VirSorter2_v2.2.2, Virome DB; No refrence or virome decontamination	95% ANI, 85% contig length	Uncharacterized	Undetermined	independent sequence (UViG)	genome fragment	1	2	FALSE	21	1	FALSE	14076	no	No
Fire_Soil_DNA_UViG.604	burned_soil	MEGAHIT_v1.2.9	VirSorter2_v2.2.2, Virome DB; No refrence or virome decontamination	95% ANI, 85% contig length	dsDNA, Caudovirales_Podoviridae	Undetermined	independent sequence (UViG)	genome fragment	1	1	FALSE	13	0	FALSE	11965	no	No
Fire_Soil_DNA_UViG.605	burned_soil	MEGAHIT_v1.2.9	VirSorter2_v2.2.2, Virome DB; No refrence or virome decontamination	95% ANI, 85% contig length	Uncharacterized	Undetermined	independent sequence (UViG)	genome fragment	1	2	FALSE	33	3	FALSE	11538	no	Yes
Fire_Soil_DNA_UViG.606	burned_soil	MEGAHIT_v1.2.9	VirSorter2_v2.2.2, Virome DB; No refrence or virome decontamination	95% ANI, 85% contig length	Uncharacterized	Undetermined	independent sequence (UViG)	genome fragment	1	1	FALSE	16	0	FALSE	10374	no	No
Fire_Soil_DNA_UViG.607	burned_soil	MEGAHIT_v1.2.9	VirSorter2_v2.2.2, Virome DB; No refrence or virome decontamination	95% ANI, 85% contig length	Uncharacterized	Undetermined	independent sequence (UViG)	genome fragment	1	1	FALSE	43	2	FALSE	34046	no	No
Fire_Soil_DNA_UViG.608	burned_soil	MEGAHIT_v1.2.9	VirSorter2_v2.2.2, Virome DB; No refrence or virome decontamination	95% ANI, 85% contig length	Uncharacterized	Undetermined	independent sequence (UViG)	genome fragment	1	1	FALSE	21	2	FALSE	12038	no	No
Fire_Soil_DNA_UViG.609	burned_soil	MEGAHIT_v1.2.9	VirSorter2_v2.2.2, Virome DB; No refrence or virome decontamination	95% ANI, 85% contig length	Uncharacterized	Undetermined	independent sequence (UViG)	genome fragment	1	1	FALSE	8	0	FALSE	10552	no	No
Fire_Soil_DNA_UViG.610	burned_soil	MEGAHIT_v1.2.9	VirSorter2_v2.2.2, Virome DB; No refrence or virome decontamination	95% ANI, 85% contig length	Uncharacterized	Undetermined	independent sequence (UViG)	genome fragment	1	1	FALSE	22	1	FALSE	13676	no	No
Fire_Soil_DNA_UViG.611	burned_soil	MEGAHIT_v1.2.9	VirSorter2_v2.2.2, Virome DB; No refrence or virome decontamination	95% ANI, 85% contig length	Uncharacterized	Undetermined	independent sequence (UViG)	genome fragment	1	1	FALSE	32	2	FALSE	16206	no	No
Fire_Soil_DNA_UViG.612	burned_soil	MEGAHIT_v1.2.9	VirSorter2_v2.2.2, Virome DB; No refrence or virome decontamination	95% ANI, 85% contig length	Uncharacterized	Undetermined	independent sequence (UViG)	genome fragment	1	1	FALSE	34	0	FALSE	20648	no	No
Fire_Soil_DNA_UViG.613	burned_soil	MEGAHIT_v1.2.9	VirSorter2_v2.2.2, Virome DB; No refrence or virome decontamination	95% ANI, 85% contig length	Uncharacterized	Undetermined	independent sequence (UViG)	genome fragment	1	1	FALSE	25	3	FALSE	18885	no	Yes
Fire_Soil_DNA_UViG.614	burned_soil	MEGAHIT_v1.2.9	VirSorter2_v2.2.2, Virome DB; No refrence or virome decontamination	95% ANI, 85% contig length	Uncharacterized	Undetermined	independent sequence (UViG)	genome fragment	1	1	FALSE	10	1	FALSE	11123	no	No
Fire_Soil_DNA_UViG.615	burned_soil	MEGAHIT_v1.2.9	VirSorter2_v2.2.2, Virome DB; No refrence or virome decontamination	95% ANI, 85% contig length	Uncharacterized	Undetermined	independent sequence (UViG)	genome fragment	1	1	FALSE	15	0	FALSE	11160	no	No
Fire_Soil_DNA_UViG.616	burned_soil	MEGAHIT_v1.2.9	VirSorter2_v2.2.2, Virome DB; No refrence or virome decontamination	95% ANI, 85% contig length	Uncharacterized	Undetermined	independent sequence (UViG)	genome fragment	1	1	FALSE	115	10	FALSE	63387	no	No
Fire_Soil_DNA_UViG.617	burned_soil	MEGAHIT_v1.2.9	VirSorter2_v2.2.2, Virome DB; No refrence or virome decontamination	95% ANI, 85% contig length	Uncharacterized	Undetermined	independent sequence (UViG)	genome fragment	1	1	FALSE	15	0	FALSE	11973	no	No
Fire_Soil_DNA_UViG.618	burned_soil	MEGAHIT_v1.2.9	VirSorter2_v2.2.2, Virome DB; No refrence or virome decontamination	95% ANI, 85% contig length	Uncharacterized	Undetermined	independent sequence (UViG)	genome fragment	1	1	FALSE	17	5	FALSE	16020	no	No
Fire_Soil_DNA_UViG.619	burned_soil	MEGAHIT_v1.2.9	VirSorter2_v2.2.2, Virome DB; No refrence or virome decontamination	95% ANI, 85% contig length	Uncharacterized	Undetermined	independent sequence (UViG)	genome fragment	1	1	FALSE	20	5	FALSE	12880	no	Yes
Fire_Soil_DNA_UViG.620	burned_soil	MEGAHIT_v1.2.9	VirSorter2_v2.2.2, Virome DB; No refrence or virome decontamination	95% ANI, 85% contig length	Uncharacterized	Undetermined	independent sequence (UViG)	genome fragment	1	1	FALSE	15	4	FALSE	12642	no	No
Fire_Soil_DNA_UViG.621	burned_soil	MEGAHIT_v1.2.9	VirSorter2_v2.2.2, Virome DB; No refrence or virome decontamination	95% ANI, 85% contig length	Uncharacterized	Undetermined	independent sequence (UViG)	genome fragment	1	1	FALSE	22	6	FALSE	10441	no	No
Fire_Soil_DNA_UViG.622	burned_soil	MEGAHIT_v1.2.9	VirSorter2_v2.2.2, Virome DB; No refrence or virome decontamination	95% ANI, 85% contig length	Uncharacterized	Undetermined	independent sequence (UViG)	genome fragment	1	1	FALSE	19	2	FALSE	15838	no	No
Fire_Soil_DNA_UViG.623	burned_soil	MEGAHIT_v1.2.9	VirSorter2_v2.2.2, Virome DB; No refrence or virome decontamination	95% ANI, 85% contig length	Uncharacterized	Undetermined	independent sequence (UViG)	genome fragment	1	2	FALSE	19	3	FALSE	10025	no	No
Fire_Soil_DNA_UViG.624	burned_soil	MEGAHIT_v1.2.9	VirSorter2_v2.2.2, Virome DB; No refrence or virome decontamination	95% ANI, 85% contig length	Uncharacterized	Undetermined	independent sequence (UViG)	genome fragment	1	2	FALSE	24	0	FALSE	10611	no	No
Fire_Soil_DNA_UViG.625	burned_soil	MEGAHIT_v1.2.9	VirSorter2_v2.2.2, Virome DB; No refrence or virome decontamination	95% ANI, 85% contig length	Uncharacterized	Undetermined	independent sequence (UViG)	genome fragment	1	1	FALSE	11	0	FALSE	10258	no	No
Fire_Soil_DNA_UViG.626	burned_soil	MEGAHIT_v1.2.9	VirSorter2_v2.2.2, Virome DB; No refrence or virome decontamination	95% ANI, 85% contig length	Uncharacterized	Undetermined	independent sequence (UViG)	genome fragment	1	2	FALSE	30	0	FALSE	15856	no	No
Fire_Soil_DNA_UViG.627	burned_soil	MEGAHIT_v1.2.9	VirSorter2_v2.2.2, Virome DB; No refrence or virome decontamination	95% ANI, 85% contig length	Uncharacterized	Undetermined	independent sequence (UViG)	genome fragment	1	1	FALSE	13	2	FALSE	11631	no	Yes
Fire_Soil_DNA_UViG.628	burned_soil	MEGAHIT_v1.2.9	VirSorter2_v2.2.2, Virome DB; No refrence or virome decontamination	95% ANI, 85% contig length	Uncharacterized	Undetermined	independent sequence (UViG)	genome fragment	1	2	FALSE	16	0	FALSE	10017	no	No
Fire_Soil_DNA_UViG.629	burned_soil	MEGAHIT_v1.2.9	VirSorter2_v2.2.2, Virome DB; No refrence or virome decontamination	95% ANI, 85% contig length	Uncharacterized	Undetermined	independent sequence (UViG)	genome fragment	1	1	FALSE	37	0	FALSE	18747	no	No
Fire_Soil_DNA_UViG.630	burned_soil	MEGAHIT_v1.2.9	VirSorter2_v2.2.2, Virome DB; No refrence or virome decontamination	95% ANI, 85% contig length	Uncharacterized	Undetermined	independent sequence (UViG)	genome fragment	1	1	FALSE	20	0	FALSE	10411	no	No
Fire_Soil_DNA_UViG.631	burned_soil	MEGAHIT_v1.2.9	VirSorter2_v2.2.2, Virome DB; No refrence or virome decontamination	95% ANI, 85% contig length	Uncharacterized	Undetermined	independent sequence (UViG)	genome fragment	1	2	FALSE	35	0	FALSE	16289	no	No
Fire_Soil_DNA_UViG.632	burned_soil	MEGAHIT_v1.2.9	VirSorter2_v2.2.2, Virome DB; No refrence or virome decontamination	95% ANI, 85% contig length	Uncharacterized	Undetermined	independent sequence (UViG)	genome fragment	1	2	FALSE	29	2	FALSE	17269	no	No
Fire_Soil_DNA_UViG.633	burned_soil	MEGAHIT_v1.2.9	VirSorter2_v2.2.2, Virome DB; No refrence or virome decontamination	95% ANI, 85% contig length	Uncharacterized	Undetermined	independent sequence (UViG)	genome fragment	1	2	FALSE	40	1	FALSE	25494	no	Yes
Fire_Soil_DNA_UViG.634	burned_soil	MEGAHIT_v1.2.9	VirSorter2_v2.2.2, Virome DB; No refrence or virome decontamination	95% ANI, 85% contig length	Uncharacterized	Undetermined	independent sequence (UViG)	genome fragment	1	1	FALSE	32	6	FALSE	27809	no	No
Fire_Soil_DNA_UViG.635	burned_soil	MEGAHIT_v1.2.9	VirSorter2_v2.2.2, Virome DB; No refrence or virome decontamination	95% ANI, 85% contig length	Uncharacterized	Undetermined	independent sequence (UViG)	genome fragment	1	1	FALSE	30	9	FALSE	28729	no	No
Fire_Soil_DNA_UViG.636	burned_soil	MEGAHIT_v1.2.9	VirSorter2_v2.2.2, Virome DB; No refrence or virome decontamination	95% ANI, 85% contig length	Uncharacterized	Undetermined	independent sequence (UViG)	genome fragment	1	1	FALSE	230	6	FALSE	164387	RYN_188.fa	No
Fire_Soil_DNA_UViG.637	burned_soil	MEGAHIT_v1.2.9	VirSorter2_v2.2.2, Virome DB; No refrence or virome decontamination	95% ANI, 85% contig length	Uncharacterized	Undetermined	independent sequence (UViG)	genome fragment	1	1	FALSE	28	4	FALSE	21116	no	No
Fire_Soil_DNA_UViG.638	burned_soil	MEGAHIT_v1.2.9	VirSorter2_v2.2.2, Virome DB; No refrence or virome decontamination	95% ANI, 85% contig length	dsDNA, Tectiviridae	Undetermined	independent sequence (UViG)	genome fragment	1	1	FALSE	36	1	FALSE	16374	no	No
Fire_Soil_DNA_UViG.639	burned_soil	MEGAHIT_v1.2.9	VirSorter2_v2.2.2, Virome DB; No refrence or virome decontamination	95% ANI, 85% contig length	Uncharacterized	Undetermined	independent sequence (UViG)	genome fragment	1	1	FALSE	12	0	FALSE	12542	no	No
Fire_Soil_DNA_UViG.640	burned_soil	MEGAHIT_v1.2.9	VirSorter2_v2.2.2, Virome DB; No refrence or virome decontamination	95% ANI, 85% contig length	Uncharacterized	Undetermined	independent sequence (UViG)	genome fragment	1	2	FALSE	9	5	FALSE	11132	no	No
Fire_Soil_DNA_UViG.641	burned_soil	MEGAHIT_v1.2.9	VirSorter2_v2.2.2, Virome DB; No refrence or virome decontamination	95% ANI, 85% contig length	Uncharacterized	Undetermined	independent sequence (UViG)	genome fragment	1	2	FALSE	16	0	FALSE	12518	no	No
Fire_Soil_DNA_UViG.642	burned_soil	MEGAHIT_v1.2.9	VirSorter2_v2.2.2, Virome DB; No refrence or virome decontamination	95% ANI, 85% contig length	Uncharacterized	Undetermined	independent sequence (UViG)	genome fragment	1	1	FALSE	46	4	FALSE	31258	no	No
Fire_Soil_DNA_UViG.643	burned_soil	MEGAHIT_v1.2.9	VirSorter2_v2.2.2, Virome DB; No refrence or virome decontamination	95% ANI, 85% contig length	Uncharacterized	Undetermined	independent sequence (UViG)	genome fragment	1	1	FALSE	23	4	FALSE	17486	no	No
Fire_Soil_DNA_UViG.644	burned_soil	MEGAHIT_v1.2.9	VirSorter2_v2.2.2, Virome DB; No refrence or virome decontamination	95% ANI, 85% contig length	Uncharacterized	Undetermined	independent sequence (UViG)	genome fragment	1	1	FALSE	18	3	FALSE	21077	no	No
Fire_Soil_DNA_UViG.645	burned_soil	MEGAHIT_v1.2.9	VirSorter2_v2.2.2, Virome DB; No refrence or virome decontamination	95% ANI, 85% contig length	Uncharacterized	Undetermined	independent sequence (UViG)	genome fragment	1	2	FALSE	77	5	FALSE	30009	no	No
Fire_Soil_DNA_UViG.646	burned_soil	MEGAHIT_v1.2.9	VirSorter2_v2.2.2, Virome DB; No refrence or virome decontamination	95% ANI, 85% contig length	Uncharacterized	Undetermined	independent sequence (UViG)	genome fragment	1	2	FALSE	29	0	FALSE	15955	no	No
Fire_Soil_DNA_UViG.647	burned_soil	MEGAHIT_v1.2.9	VirSorter2_v2.2.2, Virome DB; No refrence or virome decontamination	95% ANI, 85% contig length	Uncharacterized	Undetermined	independent sequence (UViG)	genome fragment	1	1	FALSE	17	0	FALSE	16734	no	No
Fire_Soil_DNA_UViG.648	burned_soil	MEGAHIT_v1.2.9	VirSorter2_v2.2.2, Virome DB; No refrence or virome decontamination	95% ANI, 85% contig length	Uncharacterized	Undetermined	independent sequence (UViG)	genome fragment	1	1	FALSE	35	3	FALSE	25381	no	No
Fire_Soil_DNA_UViG.649	burned_soil	MEGAHIT_v1.2.9	VirSorter2_v2.2.2, Virome DB; No refrence or virome decontamination	95% ANI, 85% contig length	Uncharacterized	Undetermined	independent sequence (UViG)	genome fragment	1	1	FALSE	18	0	FALSE	15185	no	No
Fire_Soil_DNA_UViG.650	burned_soil	MEGAHIT_v1.2.9	VirSorter2_v2.2.2, Virome DB; No refrence or virome decontamination	95% ANI, 85% contig length	Uncharacterized	Undetermined	independent sequence (UViG)	genome fragment	1	1	FALSE	71	5	FALSE	53137	no	No
Fire_Soil_DNA_UViG.651	burned_soil	MEGAHIT_v1.2.9	VirSorter2_v2.2.2, Virome DB; No refrence or virome decontamination	95% ANI, 85% contig length	Uncharacterized	Undetermined	independent sequence (UViG)	genome fragment	1	2	FALSE	10	0	FALSE	10299	no	No
Fire_Soil_DNA_UViG.652	burned_soil	MEGAHIT_v1.2.9	VirSorter2_v2.2.2, Virome DB; No refrence or virome decontamination	95% ANI, 85% contig length	Uncharacterized	Undetermined	independent sequence (UViG)	genome fragment	1	1	FALSE	18	1	FALSE	12761	no	No
Fire_Soil_DNA_UViG.653	burned_soil	MEGAHIT_v1.2.9	VirSorter2_v2.2.2, Virome DB; No refrence or virome decontamination	95% ANI, 85% contig length	Uncharacterized	Undetermined	independent sequence (UViG)	genome fragment	1	1	FALSE	20	1	FALSE	13640	no	No
Fire_Soil_DNA_UViG.654	burned_soil	MEGAHIT_v1.2.9	VirSorter2_v2.2.2, Virome DB; No refrence or virome decontamination	95% ANI, 85% contig length	Uncharacterized	Undetermined	independent sequence (UViG)	genome fragment	1	2	FALSE	24	0	TRUE	12154	no	Yes
Fire_Soil_DNA_UViG.655	burned_soil	MEGAHIT_v1.2.9	VirSorter2_v2.2.2, Virome DB; No refrence or virome decontamination	95% ANI, 85% contig length	Uncharacterized	Undetermined	independent sequence (UViG)	genome fragment	1	1	FALSE	10	0	FALSE	11536	no	No
Fire_Soil_DNA_UViG.656	burned_soil	MEGAHIT_v1.2.9	VirSorter2_v2.2.2, Virome DB; No refrence or virome decontamination	95% ANI, 85% contig length	Uncharacterized	Undetermined	independent sequence (UViG)	genome fragment	1	1	FALSE	23	0	FALSE	10456	no	No
Fire_Soil_DNA_UViG.657	burned_soil	MEGAHIT_v1.2.9	VirSorter2_v2.2.2, Virome DB; No refrence or virome decontamination	95% ANI, 85% contig length	Uncharacterized	Undetermined	independent sequence (UViG)	genome fragment	1	2	FALSE	28	0	FALSE	17460	no	No
Fire_Soil_DNA_UViG.658	burned_soil	MEGAHIT_v1.2.9	VirSorter2_v2.2.2, Virome DB; No refrence or virome decontamination	95% ANI, 85% contig length	Uncharacterized	Undetermined	independent sequence (UViG)	genome fragment	1	2	FALSE	22	3	FALSE	10405	no	No
Fire_Soil_DNA_UViG.659	burned_soil	MEGAHIT_v1.2.9	VirSorter2_v2.2.2, Virome DB; No refrence or virome decontamination	95% ANI, 85% contig length	Uncharacterized	Undetermined	independent sequence (UViG)	genome fragment	1	1	FALSE	37	2	FALSE	29129	no	No
Fire_Soil_DNA_UViG.660	burned_soil	MEGAHIT_v1.2.9	VirSorter2_v2.2.2, Virome DB; No refrence or virome decontamination	95% ANI, 85% contig length	Uncharacterized	Undetermined	independent sequence (UViG)	genome fragment	1	1	FALSE	44	2	FALSE	36120	no	Yes
Fire_Soil_DNA_UViG.661	burned_soil	MEGAHIT_v1.2.9	VirSorter2_v2.2.2, Virome DB; No refrence or virome decontamination	95% ANI, 85% contig length	dsDNA, Caudovirales_Podoviridae	Undetermined	independent sequence (UViG)	genome fragment	1	1	FALSE	19	2	FALSE	17081	no	No
Fire_Soil_DNA_UViG.662	burned_soil	MEGAHIT_v1.2.9	VirSorter2_v2.2.2, Virome DB; No refrence or virome decontamination	95% ANI, 85% contig length	Uncharacterized	Undetermined	independent sequence (UViG)	genome fragment	1	1	FALSE	37	0	FALSE	27592	no	No
Fire_Soil_DNA_UViG.663	burned_soil	MEGAHIT_v1.2.9	VirSorter2_v2.2.2, Virome DB; No refrence or virome decontamination	95% ANI, 85% contig length	Uncharacterized	Undetermined	independent sequence (UViG)	genome fragment	1	1	FALSE	15	0	FALSE	18189	no	No
Fire_Soil_DNA_UViG.664	burned_soil	MEGAHIT_v1.2.9	VirSorter2_v2.2.2, Virome DB; No refrence or virome decontamination	95% ANI, 85% contig length	Uncharacterized	Undetermined	independent sequence (UViG)	genome fragment	1	2	FALSE	30	0	FALSE	11105	no	No
Fire_Soil_DNA_UViG.665	burned_soil	MEGAHIT_v1.2.9	VirSorter2_v2.2.2, Virome DB; No refrence or virome decontamination	95% ANI, 85% contig length	Uncharacterized	Undetermined	independent sequence (UViG)	genome fragment	1	1	FALSE	12	2	FALSE	11467	no	No
Fire_Soil_DNA_UViG.666	burned_soil	MEGAHIT_v1.2.9	VirSorter2_v2.2.2, Virome DB; No refrence or virome decontamination	95% ANI, 85% contig length	Uncharacterized	Undetermined	independent sequence (UViG)	genome fragment	1	1	FALSE	28	4	TRUE	12280	no	No
Fire_Soil_DNA_UViG.667	burned_soil	MEGAHIT_v1.2.9	VirSorter2_v2.2.2, Virome DB; No refrence or virome decontamination	95% ANI, 85% contig length	Uncharacterized	Undetermined	independent sequence (UViG)	genome fragment	1	1	FALSE	42	2	FALSE	26840	no	No
Fire_Soil_DNA_UViG.668	burned_soil	MEGAHIT_v1.2.9	VirSorter2_v2.2.2, Virome DB; No refrence or virome decontamination	95% ANI, 85% contig length	Uncharacterized	Undetermined	independent sequence (UViG)	genome fragment	1	2	FALSE	16	1	FALSE	13850	no	Yes
Fire_Soil_DNA_UViG.669	burned_soil	MEGAHIT_v1.2.9	VirSorter2_v2.2.2, Virome DB; No refrence or virome decontamination	95% ANI, 85% contig length	Uncharacterized	Undetermined	independent sequence (UViG)	genome fragment	1	1	FALSE	57	6	FALSE	37519	no	Yes
Fire_Soil_DNA_UViG.670	burned_soil	MEGAHIT_v1.2.9	VirSorter2_v2.2.2, Virome DB; No refrence or virome decontamination	95% ANI, 85% contig length	Uncharacterized	Undetermined	independent sequence (UViG)	genome fragment	1	1	FALSE	36	2	FALSE	33537	no	No
Fire_Soil_DNA_UViG.671	burned_soil	MEGAHIT_v1.2.9	VirSorter2_v2.2.2, Virome DB; No refrence or virome decontamination	95% ANI, 85% contig length	Uncharacterized	Undetermined	independent sequence (UViG)	genome fragment	1	2	FALSE	35	2	TRUE	15101	no	Yes
Fire_Soil_DNA_UViG.672	burned_soil	MEGAHIT_v1.2.9	VirSorter2_v2.2.2, Virome DB; No refrence or virome decontamination	95% ANI, 85% contig length	Uncharacterized	Undetermined	independent sequence (UViG)	genome fragment	1	1	FALSE	21	0	FALSE	11116	no	No
Fire_Soil_DNA_UViG.673	burned_soil	MEGAHIT_v1.2.9	VirSorter2_v2.2.2, Virome DB; No refrence or virome decontamination	95% ANI, 85% contig length	Uncharacterized	Undetermined	independent sequence (UViG)	genome fragment	1	2	FALSE	29	2	FALSE	19977	no	No
Fire_Soil_DNA_UViG.674	burned_soil	MEGAHIT_v1.2.9	VirSorter2_v2.2.2, Virome DB; No refrence or virome decontamination	95% ANI, 85% contig length	Uncharacterized	Undetermined	independent sequence (UViG)	genome fragment	1	1	FALSE	43	0	FALSE	32139	no	No
Fire_Soil_DNA_UViG.675	burned_soil	MEGAHIT_v1.2.9	VirSorter2_v2.2.2, Virome DB; No refrence or virome decontamination	95% ANI, 85% contig length	Uncharacterized	Undetermined	independent sequence (UViG)	genome fragment	1	1	FALSE	43	3	FALSE	30757	no	No
Fire_Soil_DNA_UViG.676	burned_soil	MEGAHIT_v1.2.9	VirSorter2_v2.2.2, Virome DB; No refrence or virome decontamination	95% ANI, 85% contig length	Uncharacterized	Undetermined	independent sequence (UViG)	genome fragment	1	1	FALSE	19	4	FALSE	15148	no	No
Fire_Soil_DNA_UViG.677	burned_soil	MEGAHIT_v1.2.9	VirSorter2_v2.2.2, Virome DB; No refrence or virome decontamination	95% ANI, 85% contig length	Uncharacterized	Undetermined	independent sequence (UViG)	genome fragment	1	1	FALSE	42	4	FALSE	35066	no	No
Fire_Soil_DNA_UViG.678	burned_soil	MEGAHIT_v1.2.9	VirSorter2_v2.2.2, Virome DB; No refrence or virome decontamination	95% ANI, 85% contig length	Uncharacterized	Undetermined	independent sequence (UViG)	genome fragment	1	1	FALSE	4	0	FALSE	11500	no	No
Fire_Soil_DNA_UViG.679	burned_soil	MEGAHIT_v1.2.9	VirSorter2_v2.2.2, Virome DB; No refrence or virome decontamination	95% ANI, 85% contig length	Uncharacterized	Undetermined	independent sequence (UViG)	genome fragment	1	2	FALSE	152	33	FALSE	75177	no	No
Fire_Soil_DNA_UViG.680	burned_soil	MEGAHIT_v1.2.9	VirSorter2_v2.2.2, Virome DB; No refrence or virome decontamination	95% ANI, 85% contig length	Uncharacterized	Undetermined	independent sequence (UViG)	genome fragment	1	2	FALSE	11	2	FALSE	10947	no	No
Fire_Soil_DNA_UViG.681	burned_soil	MEGAHIT_v1.2.9	VirSorter2_v2.2.2, Virome DB; No refrence or virome decontamination	95% ANI, 85% contig length	Uncharacterized	Undetermined	independent sequence (UViG)	genome fragment	1	1	FALSE	43	24	FALSE	52138	no	No
Fire_Soil_DNA_UViG.682	burned_soil	MEGAHIT_v1.2.9	VirSorter2_v2.2.2, Virome DB; No refrence or virome decontamination	95% ANI, 85% contig length	Uncharacterized	Undetermined	independent sequence (UViG)	genome fragment	1	1	FALSE	36	0	FALSE	41178	no	No
Fire_Soil_DNA_UViG.683	burned_soil	MEGAHIT_v1.2.9	VirSorter2_v2.2.2, Virome DB; No refrence or virome decontamination	95% ANI, 85% contig length	Uncharacterized	Undetermined	independent sequence (UViG)	genome fragment	1	1	FALSE	21	1	FALSE	14554	no	No
Fire_Soil_DNA_UViG.684	burned_soil	MEGAHIT_v1.2.9	VirSorter2_v2.2.2, Virome DB; No refrence or virome decontamination	95% ANI, 85% contig length	Uncharacterized	Undetermined	independent sequence (UViG)	genome fragment	1	2	FALSE	34	6	TRUE	38386	no	No
Fire_Soil_DNA_UViG.685	burned_soil	MEGAHIT_v1.2.9	VirSorter2_v2.2.2, Virome DB; No refrence or virome decontamination	95% ANI, 85% contig length	Uncharacterized	Undetermined	independent sequence (UViG)	genome fragment	1	1	FALSE	23	7	FALSE	17825	no	No
Fire_Soil_DNA_UViG.686	burned_soil	MEGAHIT_v1.2.9	VirSorter2_v2.2.2, Virome DB; No refrence or virome decontamination	95% ANI, 85% contig length	Uncharacterized	Undetermined	independent sequence (UViG)	genome fragment	1	1	FALSE	47	1	FALSE	32018	no	No
Fire_Soil_DNA_UViG.687	burned_soil	MEGAHIT_v1.2.9	VirSorter2_v2.2.2, Virome DB; No refrence or virome decontamination	95% ANI, 85% contig length	Uncharacterized	Undetermined	independent sequence (UViG)	genome fragment	1	1	FALSE	32	4	TRUE	47842	RYN_274.fa	No
Fire_Soil_DNA_UViG.688	burned_soil	MEGAHIT_v1.2.9	VirSorter2_v2.2.2, Virome DB; No refrence or virome decontamination	95% ANI, 85% contig length	Uncharacterized	Undetermined	independent sequence (UViG)	genome fragment	1	1	FALSE	43	2	FALSE	17355	no	No
Fire_Soil_DNA_UViG.689	burned_soil	MEGAHIT_v1.2.9	VirSorter2_v2.2.2, Virome DB; No refrence or virome decontamination	95% ANI, 85% contig length	Uncharacterized	Undetermined	independent sequence (UViG)	genome fragment	1	1	FALSE	56	1	FALSE	29836	no	No
Fire_Soil_DNA_UViG.690	burned_soil	MEGAHIT_v1.2.9	VirSorter2_v2.2.2, Virome DB; No refrence or virome decontamination	95% ANI, 85% contig length	Uncharacterized	Undetermined	independent sequence (UViG)	genome fragment	1	1	FALSE	25	0	FALSE	17420	no	No
Fire_Soil_DNA_UViG.691	burned_soil	MEGAHIT_v1.2.9	VirSorter2_v2.2.2, Virome DB; No refrence or virome decontamination	95% ANI, 85% contig length	Uncharacterized	Undetermined	independent sequence (UViG)	genome fragment	1	1	FALSE	10	0	FALSE	12406	no	No
Fire_Soil_DNA_UViG.692	burned_soil	MEGAHIT_v1.2.9	VirSorter2_v2.2.2, Virome DB; No refrence or virome decontamination	95% ANI, 85% contig length	Uncharacterized	Undetermined	independent sequence (UViG)	genome fragment	1	1	FALSE	68	0	FALSE	33501	no	No
Fire_Soil_DNA_UViG.693	burned_soil	MEGAHIT_v1.2.9	VirSorter2_v2.2.2, Virome DB; No refrence or virome decontamination	95% ANI, 85% contig length	Uncharacterized	Undetermined	independent sequence (UViG)	genome fragment	1	2	FALSE	13	0	FALSE	18630	RYN_533.fa	No
Fire_Soil_DNA_UViG.694	burned_soil	MEGAHIT_v1.2.9	VirSorter2_v2.2.2, Virome DB; No refrence or virome decontamination	95% ANI, 85% contig length	Uncharacterized	Undetermined	independent sequence (UViG)	genome fragment	1	1	FALSE	11	5	FALSE	10713	no	No
Fire_Soil_DNA_UViG.695	burned_soil	MEGAHIT_v1.2.9	VirSorter2_v2.2.2, Virome DB; No refrence or virome decontamination	95% ANI, 85% contig length	Uncharacterized	Undetermined	independent sequence (UViG)	genome fragment	1	1	FALSE	21	0	FALSE	13990	no	No
Fire_Soil_DNA_UViG.696	burned_soil	MEGAHIT_v1.2.9	VirSorter2_v2.2.2, Virome DB; No refrence or virome decontamination	95% ANI, 85% contig length	Uncharacterized	Undetermined	independent sequence (UViG)	genome fragment	1	2	FALSE	30	1	FALSE	13409	no	No
Fire_Soil_DNA_UViG.697	burned_soil	MEGAHIT_v1.2.9	VirSorter2_v2.2.2, Virome DB; No refrence or virome decontamination	95% ANI, 85% contig length	Uncharacterized	Undetermined	independent sequence (UViG)	genome fragment	1	1	FALSE	66	6	FALSE	51194	RYN_25.fa	No
Fire_Soil_DNA_UViG.698	burned_soil	MEGAHIT_v1.2.9	VirSorter2_v2.2.2, Virome DB; No refrence or virome decontamination	95% ANI, 85% contig length	Uncharacterized	Undetermined	independent sequence (UViG)	genome fragment	1	2	FALSE	34	2	FALSE	15517	no	No
Fire_Soil_DNA_UViG.699	burned_soil	MEGAHIT_v1.2.9	VirSorter2_v2.2.2, Virome DB; No refrence or virome decontamination	95% ANI, 85% contig length	Uncharacterized	Undetermined	independent sequence (UViG)	genome fragment	1	1	FALSE	27	0	FALSE	18421	no	No
Fire_Soil_DNA_UViG.700	burned_soil	MEGAHIT_v1.2.9	VirSorter2_v2.2.2, Virome DB; No refrence or virome decontamination	95% ANI, 85% contig length	Uncharacterized	Undetermined	independent sequence (UViG)	genome fragment	1	1	FALSE	15	7	TRUE	11710	no	No
Fire_Soil_DNA_UViG.701	burned_soil	MEGAHIT_v1.2.9	VirSorter2_v2.2.2, Virome DB; No refrence or virome decontamination	95% ANI, 85% contig length	Uncharacterized	Undetermined	independent sequence (UViG)	genome fragment	1	2	FALSE	7	0	FALSE	10803	no	No
Fire_Soil_DNA_UViG.702	burned_soil	MEGAHIT_v1.2.9	VirSorter2_v2.2.2, Virome DB; No refrence or virome decontamination	95% ANI, 85% contig length	Uncharacterized	Undetermined	independent sequence (UViG)	genome fragment	1	1	FALSE	13	1	FALSE	13598	no	No
Fire_Soil_DNA_UViG.703	burned_soil	MEGAHIT_v1.2.9	VirSorter2_v2.2.2, Virome DB; No refrence or virome decontamination	95% ANI, 85% contig length	Uncharacterized	Undetermined	independent sequence (UViG)	genome fragment	1	2	FALSE	10	3	TRUE	10477	no	No
Fire_Soil_DNA_UViG.704	burned_soil	MEGAHIT_v1.2.9	VirSorter2_v2.2.2, Virome DB; No refrence or virome decontamination	95% ANI, 85% contig length	Uncharacterized	Undetermined	independent sequence (UViG)	genome fragment	1	1	FALSE	19	6	FALSE	15001	no	No
Fire_Soil_DNA_UViG.705	burned_soil	MEGAHIT_v1.2.9	VirSorter2_v2.2.2, Virome DB; No refrence or virome decontamination	95% ANI, 85% contig length	Uncharacterized	Undetermined	independent sequence (UViG)	genome fragment	1	1	FALSE	21	3	FALSE	12793	no	No
Fire_Soil_DNA_UViG.706	burned_soil	MEGAHIT_v1.2.9	VirSorter2_v2.2.2, Virome DB; No refrence or virome decontamination	95% ANI, 85% contig length	Uncharacterized	Undetermined	independent sequence (UViG)	genome fragment	1	2	FALSE	39	1	FALSE	23141	no	No
Fire_Soil_DNA_UViG.707	burned_soil	MEGAHIT_v1.2.9	VirSorter2_v2.2.2, Virome DB; No refrence or virome decontamination	95% ANI, 85% contig length	Uncharacterized	Undetermined	independent sequence (UViG)	genome fragment	1	2	FALSE	25	3	FALSE	12534	no	No
Fire_Soil_DNA_UViG.708	burned_soil	MEGAHIT_v1.2.9	VirSorter2_v2.2.2, Virome DB; No refrence or virome decontamination	95% ANI, 85% contig length	Uncharacterized	Undetermined	independent sequence (UViG)	genome fragment	1	1	FALSE	18	7	FALSE	15999	no	No
Fire_Soil_DNA_UViG.709	burned_soil	MEGAHIT_v1.2.9	VirSorter2_v2.2.2, Virome DB; No refrence or virome decontamination	95% ANI, 85% contig length	Uncharacterized	Undetermined	independent sequence (UViG)	genome fragment	1	1	FALSE	33	1	FALSE	22463	no	No
Fire_Soil_DNA_UViG.710	burned_soil	MEGAHIT_v1.2.9	VirSorter2_v2.2.2, Virome DB; No refrence or virome decontamination	95% ANI, 85% contig length	Uncharacterized	Undetermined	independent sequence (UViG)	genome fragment	1	1	FALSE	52	30	FALSE	40116	no	No
Fire_Soil_DNA_UViG.711	burned_soil	MEGAHIT_v1.2.9	VirSorter2_v2.2.2, Virome DB; No refrence or virome decontamination	95% ANI, 85% contig length	Uncharacterized	Undetermined	independent sequence (UViG)	genome fragment	1	1	FALSE	39	1	FALSE	20708	no	No
Fire_Soil_DNA_UViG.712	burned_soil	MEGAHIT_v1.2.9	VirSorter2_v2.2.2, Virome DB; No refrence or virome decontamination	95% ANI, 85% contig length	Uncharacterized	Undetermined	independent sequence (UViG)	genome fragment	1	1	FALSE	71	18	FALSE	101973	RYN_273.fa	No
Fire_Soil_DNA_UViG.713	burned_soil	MEGAHIT_v1.2.9	VirSorter2_v2.2.2, Virome DB; No refrence or virome decontamination	95% ANI, 85% contig length	Uncharacterized	Undetermined	independent sequence (UViG)	genome fragment	1	1	FALSE	21	4	FALSE	21142	no	No
Fire_Soil_DNA_UViG.714	burned_soil	MEGAHIT_v1.2.9	VirSorter2_v2.2.2, Virome DB; No refrence or virome decontamination	95% ANI, 85% contig length	Uncharacterized	Undetermined	independent sequence (UViG)	genome fragment	1	1	FALSE	25	1	FALSE	10989	no	No
Fire_Soil_DNA_UViG.715	burned_soil	MEGAHIT_v1.2.9	VirSorter2_v2.2.2, Virome DB; No refrence or virome decontamination	95% ANI, 85% contig length	Uncharacterized	Undetermined	independent sequence (UViG)	genome fragment	1	2	FALSE	20	8	FALSE	11882	no	No
Fire_Soil_DNA_UViG.716	burned_soil	MEGAHIT_v1.2.9	VirSorter2_v2.2.2, Virome DB; No refrence or virome decontamination	95% ANI, 85% contig length	Uncharacterized	Undetermined	independent sequence (UViG)	genome fragment	1	1	FALSE	13	0	FALSE	14516	no	No
Fire_Soil_DNA_UViG.717	burned_soil	MEGAHIT_v1.2.9	VirSorter2_v2.2.2, Virome DB; No refrence or virome decontamination	95% ANI, 85% contig length	Uncharacterized	Undetermined	independent sequence (UViG)	genome fragment	1	1	FALSE	23	4	FALSE	12763	no	No
Fire_Soil_DNA_UViG.718	burned_soil	MEGAHIT_v1.2.9	VirSorter2_v2.2.2, Virome DB; No refrence or virome decontamination	95% ANI, 85% contig length	Uncharacterized	Undetermined	independent sequence (UViG)	genome fragment	1	1	FALSE	53	4	FALSE	23516	no	No
Fire_Soil_DNA_UViG.719	burned_soil	MEGAHIT_v1.2.9	VirSorter2_v2.2.2, Virome DB; No refrence or virome decontamination	95% ANI, 85% contig length	Uncharacterized	Undetermined	independent sequence (UViG)	genome fragment	1	1	FALSE	18	4	FALSE	14876	no	No
Fire_Soil_DNA_UViG.720	burned_soil	MEGAHIT_v1.2.9	VirSorter2_v2.2.2, Virome DB; No refrence or virome decontamination	95% ANI, 85% contig length	Uncharacterized	Undetermined	independent sequence (UViG)	genome fragment	1	1	FALSE	9	0	FALSE	11144	no	No
Fire_Soil_DNA_UViG.721	burned_soil	MEGAHIT_v1.2.9	VirSorter2_v2.2.2, Virome DB; No refrence or virome decontamination	95% ANI, 85% contig length	Uncharacterized	Undetermined	independent sequence (UViG)	genome fragment	1	1	FALSE	51	4	FALSE	37072	no	No
Fire_Soil_DNA_UViG.722	burned_soil	MEGAHIT_v1.2.9	VirSorter2_v2.2.2, Virome DB; No refrence or virome decontamination	95% ANI, 85% contig length	Uncharacterized	Undetermined	independent sequence (UViG)	genome fragment	1	1	FALSE	12	7	FALSE	17181	no	No
Fire_Soil_DNA_UViG.723	burned_soil	MEGAHIT_v1.2.9	VirSorter2_v2.2.2, Virome DB; No refrence or virome decontamination	95% ANI, 85% contig length	Uncharacterized	Undetermined	independent sequence (UViG)	genome fragment	1	2	FALSE	31	5	FALSE	16586	no	No
Fire_Soil_DNA_UViG.724	burned_soil	MEGAHIT_v1.2.9	VirSorter2_v2.2.2, Virome DB; No refrence or virome decontamination	95% ANI, 85% contig length	Uncharacterized	Undetermined	independent sequence (UViG)	genome fragment	1	2	FALSE	27	3	FALSE	12040	no	No
Fire_Soil_DNA_UViG.725	burned_soil	MEGAHIT_v1.2.9	VirSorter2_v2.2.2, Virome DB; No refrence or virome decontamination	95% ANI, 85% contig length	Uncharacterized	Undetermined	independent sequence (UViG)	genome fragment	1	2	FALSE	17	5	FALSE	10009	no	No
Fire_Soil_DNA_UViG.726	burned_soil	MEGAHIT_v1.2.9	VirSorter2_v2.2.2, Virome DB; No refrence or virome decontamination	95% ANI, 85% contig length	Uncharacterized	Undetermined	independent sequence (UViG)	genome fragment	1	1	FALSE	14	0	FALSE	10725	no	No
Fire_Soil_DNA_UViG.727	burned_soil	MEGAHIT_v1.2.9	VirSorter2_v2.2.2, Virome DB; No refrence or virome decontamination	95% ANI, 85% contig length	Uncharacterized	Undetermined	independent sequence (UViG)	genome fragment	1	1	FALSE	33	2	FALSE	24710	no	No
Fire_Soil_DNA_UViG.728	burned_soil	MEGAHIT_v1.2.9	VirSorter2_v2.2.2, Virome DB; No refrence or virome decontamination	95% ANI, 85% contig length	Uncharacterized	Undetermined	independent sequence (UViG)	genome fragment	1	1	FALSE	56	4	FALSE	25830	no	No
Fire_Soil_DNA_UViG.729	burned_soil	MEGAHIT_v1.2.9	VirSorter2_v2.2.2, Virome DB; No refrence or virome decontamination	95% ANI, 85% contig length	Uncharacterized	Undetermined	independent sequence (UViG)	genome fragment	1	2	FALSE	19	0	FALSE	13457	no	No
Fire_Soil_DNA_UViG.730	burned_soil	MEGAHIT_v1.2.9	VirSorter2_v2.2.2, Virome DB; No refrence or virome decontamination	95% ANI, 85% contig length	Uncharacterized	Undetermined	independent sequence (UViG)	genome fragment	1	2	FALSE	18	2	FALSE	11301	no	No
Fire_Soil_DNA_UViG.731	burned_soil	MEGAHIT_v1.2.9	VirSorter2_v2.2.2, Virome DB; No refrence or virome decontamination	95% ANI, 85% contig length	Uncharacterized	Undetermined	independent sequence (UViG)	genome fragment	1	1	FALSE	64	2	FALSE	53855	RYN_528.fa	No
Fire_Soil_DNA_UViG.732	burned_soil	MEGAHIT_v1.2.9	VirSorter2_v2.2.2, Virome DB; No refrence or virome decontamination	95% ANI, 85% contig length	Uncharacterized	Undetermined	independent sequence (UViG)	genome fragment	1	1	FALSE	14	1	FALSE	14232	no	No
Fire_Soil_DNA_UViG.733	burned_soil	MEGAHIT_v1.2.9	VirSorter2_v2.2.2, Virome DB; No refrence or virome decontamination	95% ANI, 85% contig length	dsDNA, Caudovirales_Siphoviridae	Undetermined	independent sequence (UViG)	genome fragment	1	1	FALSE	17	2	FALSE	13765	no	No
Fire_Soil_DNA_UViG.734	burned_soil	MEGAHIT_v1.2.9	VirSorter2_v2.2.2, Virome DB; No refrence or virome decontamination	95% ANI, 85% contig length	Uncharacterized	Undetermined	independent sequence (UViG)	genome fragment	1	1	FALSE	15	6	FALSE	15945	no	No
Fire_Soil_DNA_UViG.735	burned_soil	MEGAHIT_v1.2.9	VirSorter2_v2.2.2, Virome DB; No refrence or virome decontamination	95% ANI, 85% contig length	Uncharacterized	Undetermined	independent sequence (UViG)	genome fragment	1	2	FALSE	30	5	FALSE	13747	no	No
Fire_Soil_DNA_UViG.736	burned_soil	MEGAHIT_v1.2.9	VirSorter2_v2.2.2, Virome DB; No refrence or virome decontamination	95% ANI, 85% contig length	Uncharacterized	Undetermined	independent sequence (UViG)	genome fragment	1	1	FALSE	28	4	FALSE	25029	no	No
Fire_Soil_DNA_UViG.737	burned_soil	MEGAHIT_v1.2.9	VirSorter2_v2.2.2, Virome DB; No refrence or virome decontamination	95% ANI, 85% contig length	Uncharacterized	Undetermined	independent sequence (UViG)	genome fragment	1	2	FALSE	32	2	FALSE	13221	no	No
Fire_Soil_DNA_UViG.738	burned_soil	MEGAHIT_v1.2.9	VirSorter2_v2.2.2, Virome DB; No refrence or virome decontamination	95% ANI, 85% contig length	Uncharacterized	Undetermined	independent sequence (UViG)	genome fragment	1	1	FALSE	27	4	FALSE	14757	no	No
Fire_Soil_DNA_UViG.739	burned_soil	MEGAHIT_v1.2.9	VirSorter2_v2.2.2, Virome DB; No refrence or virome decontamination	95% ANI, 85% contig length	Uncharacterized	Undetermined	independent sequence (UViG)	genome fragment	1	1	FALSE	166	10	FALSE	113649	RYN_481.fa	No
Fire_Soil_DNA_UViG.740	burned_soil	MEGAHIT_v1.2.9	VirSorter2_v2.2.2, Virome DB; No refrence or virome decontamination	95% ANI, 85% contig length	Uncharacterized	Undetermined	independent sequence (UViG)	genome fragment	1	1	FALSE	25	4	FALSE	17836	no	No
Fire_Soil_DNA_UViG.741	burned_soil	MEGAHIT_v1.2.9	VirSorter2_v2.2.2, Virome DB; No refrence or virome decontamination	95% ANI, 85% contig length	Uncharacterized	Undetermined	independent sequence (UViG)	genome fragment	1	1	FALSE	14	1	FALSE	10527	no	No
Fire_Soil_DNA_UViG.742	burned_soil	MEGAHIT_v1.2.9	VirSorter2_v2.2.2, Virome DB; No refrence or virome decontamination	95% ANI, 85% contig length	Uncharacterized	Undetermined	independent sequence (UViG)	genome fragment	1	1	FALSE	16	1	FALSE	11311	no	No
Fire_Soil_DNA_UViG.743	burned_soil	MEGAHIT_v1.2.9	VirSorter2_v2.2.2, Virome DB; No refrence or virome decontamination	95% ANI, 85% contig length	Uncharacterized	Undetermined	independent sequence (UViG)	genome fragment	1	1	FALSE	18	6	FALSE	13909	no	No
Fire_Soil_DNA_UViG.744	burned_soil	MEGAHIT_v1.2.9	VirSorter2_v2.2.2, Virome DB; No refrence or virome decontamination	95% ANI, 85% contig length	Uncharacterized	Undetermined	independent sequence (UViG)	genome fragment	1	1	FALSE	16	1	FALSE	11764	no	No
Fire_Soil_DNA_UViG.745	burned_soil	MEGAHIT_v1.2.9	VirSorter2_v2.2.2, Virome DB; No refrence or virome decontamination	95% ANI, 85% contig length	Uncharacterized	Undetermined	independent sequence (UViG)	genome fragment	1	2	FALSE	6	1	FALSE	14786	RYN_302.fa	No
Fire_Soil_DNA_UViG.746	burned_soil	MEGAHIT_v1.2.9	VirSorter2_v2.2.2, Virome DB; No refrence or virome decontamination	95% ANI, 85% contig length	Uncharacterized	Undetermined	independent sequence (UViG)	genome fragment	1	1	FALSE	66	8	FALSE	37688	no	No
Fire_Soil_DNA_UViG.747	burned_soil	MEGAHIT_v1.2.9	VirSorter2_v2.2.2, Virome DB; No refrence or virome decontamination	95% ANI, 85% contig length	dsDNA, Caudovirales_Siphoviridae	Undetermined	independent sequence (UViG)	genome fragment	1	1	FALSE	18	0	FALSE	11273	no	No
Fire_Soil_DNA_UViG.748	burned_soil	MEGAHIT_v1.2.9	VirSorter2_v2.2.2, Virome DB; No refrence or virome decontamination	95% ANI, 85% contig length	Uncharacterized	Undetermined	independent sequence (UViG)	genome fragment	1	1	FALSE	14	0	FALSE	11507	no	No
Fire_Soil_DNA_UViG.749	burned_soil	MEGAHIT_v1.2.9	VirSorter2_v2.2.2, Virome DB; No refrence or virome decontamination	95% ANI, 85% contig length	Uncharacterized	Undetermined	independent sequence (UViG)	genome fragment	1	1	FALSE	27	1	FALSE	23080	no	No
Fire_Soil_DNA_UViG.750	burned_soil	MEGAHIT_v1.2.9	VirSorter2_v2.2.2, Virome DB; No refrence or virome decontamination	95% ANI, 85% contig length	Uncharacterized	Undetermined	independent sequence (UViG)	genome fragment	1	1	FALSE	33	2	FALSE	18633	no	No
Fire_Soil_DNA_UViG.751	burned_soil	MEGAHIT_v1.2.9	VirSorter2_v2.2.2, Virome DB; No refrence or virome decontamination	95% ANI, 85% contig length	Uncharacterized	Undetermined	independent sequence (UViG)	genome fragment	1	1	FALSE	17	2	FALSE	10914	no	No
Fire_Soil_DNA_UViG.752	burned_soil	MEGAHIT_v1.2.9	VirSorter2_v2.2.2, Virome DB; No refrence or virome decontamination	95% ANI, 85% contig length	dsDNA, Caudovirales_Siphoviridae	Undetermined	independent sequence (UViG)	genome fragment	1	1	FALSE	42	1	FALSE	38650	no	No
Fire_Soil_DNA_UViG.753	burned_soil	MEGAHIT_v1.2.9	VirSorter2_v2.2.2, Virome DB; No refrence or virome decontamination	95% ANI, 85% contig length	Uncharacterized	Undetermined	independent sequence (UViG)	genome fragment	1	1	FALSE	24	0	FALSE	22668	no	No
Fire_Soil_DNA_UViG.754	burned_soil	MEGAHIT_v1.2.9	VirSorter2_v2.2.2, Virome DB; No refrence or virome decontamination	95% ANI, 85% contig length	Uncharacterized	Undetermined	independent sequence (UViG)	genome fragment	1	2	FALSE	27	4	FALSE	20520	no	No
Fire_Soil_DNA_UViG.755	burned_soil	MEGAHIT_v1.2.9	VirSorter2_v2.2.2, Virome DB; No refrence or virome decontamination	95% ANI, 85% contig length	Uncharacterized	Undetermined	independent sequence (UViG)	genome fragment	1	2	FALSE	11	1	FALSE	10689	no	No
Fire_Soil_DNA_UViG.756	burned_soil	MEGAHIT_v1.2.9	VirSorter2_v2.2.2, Virome DB; No refrence or virome decontamination	95% ANI, 85% contig length	Uncharacterized	Undetermined	independent sequence (UViG)	genome fragment	1	2	FALSE	23	1	FALSE	10234	no	No
Fire_Soil_DNA_UViG.757	burned_soil	MEGAHIT_v1.2.9	VirSorter2_v2.2.2, Virome DB; No refrence or virome decontamination	95% ANI, 85% contig length	Uncharacterized	Undetermined	independent sequence (UViG)	genome fragment	1	1	FALSE	76	4	FALSE	51736	no	No
Fire_Soil_DNA_UViG.758	burned_soil	MEGAHIT_v1.2.9	VirSorter2_v2.2.2, Virome DB; No refrence or virome decontamination	95% ANI, 85% contig length	Uncharacterized	Undetermined	independent sequence (UViG)	genome fragment	1	2	FALSE	14	2	FALSE	10008	no	No
Fire_Soil_DNA_UViG.759	burned_soil	MEGAHIT_v1.2.9	VirSorter2_v2.2.2, Virome DB; No refrence or virome decontamination	95% ANI, 85% contig length	Uncharacterized	Undetermined	independent sequence (UViG)	genome fragment	1	1	FALSE	19	1	FALSE	13345	no	No
Fire_Soil_DNA_UViG.760	burned_soil	MEGAHIT_v1.2.9	VirSorter2_v2.2.2, Virome DB; No refrence or virome decontamination	95% ANI, 85% contig length	Uncharacterized	Undetermined	independent sequence (UViG)	genome fragment	1	1	FALSE	15	0	FALSE	10117	no	No
Fire_Soil_DNA_UViG.761	burned_soil	MEGAHIT_v1.2.9	VirSorter2_v2.2.2, Virome DB; No refrence or virome decontamination	95% ANI, 85% contig length	Uncharacterized	Undetermined	independent sequence (UViG)	genome fragment	1	1	FALSE	9	0	FALSE	11533	no	No
Fire_Soil_DNA_UViG.762	burned_soil	MEGAHIT_v1.2.9	VirSorter2_v2.2.2, Virome DB; No refrence or virome decontamination	95% ANI, 85% contig length	Uncharacterized	Undetermined	independent sequence (UViG)	genome fragment	1	1	FALSE	38	4	FALSE	28826	no	No
Fire_Soil_DNA_UViG.763	burned_soil	MEGAHIT_v1.2.9	VirSorter2_v2.2.2, Virome DB; No refrence or virome decontamination	95% ANI, 85% contig length	Uncharacterized	Undetermined	independent sequence (UViG)	genome fragment	1	2	FALSE	19	4	FALSE	12890	no	No
Fire_Soil_DNA_UViG.764	burned_soil	MEGAHIT_v1.2.9	VirSorter2_v2.2.2, Virome DB; No refrence or virome decontamination	95% ANI, 85% contig length	Uncharacterized	Undetermined	independent sequence (UViG)	genome fragment	1	2	FALSE	14	3	FALSE	15162	no	No
Fire_Soil_DNA_UViG.765	burned_soil	MEGAHIT_v1.2.9	VirSorter2_v2.2.2, Virome DB; No refrence or virome decontamination	95% ANI, 85% contig length	Uncharacterized	Undetermined	independent sequence (UViG)	genome fragment	1	1	FALSE	18	10	FALSE	19136	no	No
Fire_Soil_DNA_UViG.766	burned_soil	MEGAHIT_v1.2.9	VirSorter2_v2.2.2, Virome DB; No refrence or virome decontamination	95% ANI, 85% contig length	Uncharacterized	Undetermined	independent sequence (UViG)	genome fragment	1	1	FALSE	42	4	FALSE	27176	no	No
Fire_Soil_DNA_UViG.767	burned_soil	MEGAHIT_v1.2.9	VirSorter2_v2.2.2, Virome DB; No refrence or virome decontamination	95% ANI, 85% contig length	Uncharacterized	Undetermined	independent sequence (UViG)	genome fragment	1	1	FALSE	17	0	FALSE	11566	no	No
Fire_Soil_DNA_UViG.768	burned_soil	MEGAHIT_v1.2.9	VirSorter2_v2.2.2, Virome DB; No refrence or virome decontamination	95% ANI, 85% contig length	Uncharacterized	Undetermined	independent sequence (UViG)	genome fragment	1	1	FALSE	57	4	FALSE	45390	no	No
Fire_Soil_DNA_UViG.769	burned_soil	MEGAHIT_v1.2.9	VirSorter2_v2.2.2, Virome DB; No refrence or virome decontamination	95% ANI, 85% contig length	Uncharacterized	Undetermined	independent sequence (UViG)	genome fragment	1	1	FALSE	14	2	FALSE	11717	no	No
Fire_Soil_DNA_UViG.770	burned_soil	MEGAHIT_v1.2.9	VirSorter2_v2.2.2, Virome DB; No refrence or virome decontamination	95% ANI, 85% contig length	Uncharacterized	Undetermined	independent sequence (UViG)	genome fragment	1	2	FALSE	61	4	FALSE	25836	no	No
Fire_Soil_DNA_UViG.771	burned_soil	MEGAHIT_v1.2.9	VirSorter2_v2.2.2, Virome DB; No refrence or virome decontamination	95% ANI, 85% contig length	Uncharacterized	Undetermined	independent sequence (UViG)	genome fragment	1	1	FALSE	62	6	FALSE	48692	RYN_482.fa	No
Fire_Soil_DNA_UViG.772	burned_soil	MEGAHIT_v1.2.9	VirSorter2_v2.2.2, Virome DB; No refrence or virome decontamination	95% ANI, 85% contig length	Uncharacterized	Undetermined	independent sequence (UViG)	genome fragment	1	2	FALSE	9	0	FALSE	15250	no	No
Fire_Soil_DNA_UViG.773	burned_soil	MEGAHIT_v1.2.9	VirSorter2_v2.2.2, Virome DB; No refrence or virome decontamination	95% ANI, 85% contig length	Uncharacterized	Undetermined	independent sequence (UViG)	genome fragment	1	2	FALSE	22	2	FALSE	13019	no	No
Fire_Soil_DNA_UViG.774	burned_soil	MEGAHIT_v1.2.9	VirSorter2_v2.2.2, Virome DB; No refrence or virome decontamination	95% ANI, 85% contig length	dsDNA, Caudovirales_Podoviridae	Undetermined	independent sequence (UViG)	genome fragment	1	1	FALSE	125	4	FALSE	87725	no	No
Fire_Soil_DNA_UViG.775	burned_soil	MEGAHIT_v1.2.9	VirSorter2_v2.2.2, Virome DB; No refrence or virome decontamination	95% ANI, 85% contig length	Uncharacterized	Undetermined	independent sequence (UViG)	genome fragment	1	1	FALSE	18	8	FALSE	12308	no	No
Fire_Soil_DNA_UViG.776	burned_soil	MEGAHIT_v1.2.9	VirSorter2_v2.2.2, Virome DB; No refrence or virome decontamination	95% ANI, 85% contig length	Uncharacterized	Undetermined	independent sequence (UViG)	genome fragment	1	2	FALSE	39	4	FALSE	14883	no	No
Fire_Soil_DNA_UViG.777	burned_soil	MEGAHIT_v1.2.9	VirSorter2_v2.2.2, Virome DB; No refrence or virome decontamination	95% ANI, 85% contig length	Uncharacterized	Undetermined	independent sequence (UViG)	genome fragment	1	1	FALSE	18	1	FALSE	10035	no	No
Fire_Soil_DNA_UViG.778	burned_soil	MEGAHIT_v1.2.9	VirSorter2_v2.2.2, Virome DB; No refrence or virome decontamination	95% ANI, 85% contig length	Uncharacterized	Undetermined	independent sequence (UViG)	genome fragment	1	1	FALSE	24	1	FALSE	14183	no	No
Fire_Soil_DNA_UViG.779	burned_soil	MEGAHIT_v1.2.9	VirSorter2_v2.2.2, Virome DB; No refrence or virome decontamination	95% ANI, 85% contig length	Uncharacterized	Undetermined	independent sequence (UViG)	genome fragment	1	2	FALSE	23	3	FALSE	12056	no	No
Fire_Soil_DNA_UViG.780	burned_soil	MEGAHIT_v1.2.9	VirSorter2_v2.2.2, Virome DB; No refrence or virome decontamination	95% ANI, 85% contig length	Uncharacterized	Undetermined	independent sequence (UViG)	genome fragment	1	1	FALSE	13	0	FALSE	18631	no	No
Fire_Soil_DNA_UViG.781	burned_soil	MEGAHIT_v1.2.9	VirSorter2_v2.2.2, Virome DB; No refrence or virome decontamination	95% ANI, 85% contig length	Uncharacterized	Undetermined	independent sequence (UViG)	genome fragment	1	1	FALSE	14	7	FALSE	11070	no	No
Fire_Soil_DNA_UViG.782	burned_soil	MEGAHIT_v1.2.9	VirSorter2_v2.2.2, Virome DB; No refrence or virome decontamination	95% ANI, 85% contig length	Uncharacterized	Undetermined	independent sequence (UViG)	genome fragment	1	2	FALSE	30	2	FALSE	18519	no	No
Fire_Soil_DNA_UViG.783	burned_soil	MEGAHIT_v1.2.9	VirSorter2_v2.2.2, Virome DB; No refrence or virome decontamination	95% ANI, 85% contig length	Uncharacterized	Undetermined	independent sequence (UViG)	genome fragment	1	1	FALSE	57	14	FALSE	38112	no	No
Fire_Soil_DNA_UViG.784	burned_soil	MEGAHIT_v1.2.9	VirSorter2_v2.2.2, Virome DB; No refrence or virome decontamination	95% ANI, 85% contig length	Uncharacterized	Undetermined	independent sequence (UViG)	genome fragment	1	1	FALSE	76	12	FALSE	47758	no	No
Fire_Soil_DNA_UViG.785	burned_soil	MEGAHIT_v1.2.9	VirSorter2_v2.2.2, Virome DB; No refrence or virome decontamination	95% ANI, 85% contig length	Uncharacterized	Undetermined	independent sequence (UViG)	genome fragment	1	1	FALSE	28	2	FALSE	18970	no	No
Fire_Soil_DNA_UViG.786	burned_soil	MEGAHIT_v1.2.9	VirSorter2_v2.2.2, Virome DB; No refrence or virome decontamination	95% ANI, 85% contig length	Uncharacterized	Undetermined	independent sequence (UViG)	genome fragment	1	1	FALSE	20	1	FALSE	10757	no	No
Fire_Soil_DNA_UViG.787	burned_soil	MEGAHIT_v1.2.9	VirSorter2_v2.2.2, Virome DB; No refrence or virome decontamination	95% ANI, 85% contig length	Uncharacterized	Undetermined	independent sequence (UViG)	genome fragment	1	2	FALSE	13	4	FALSE	14592	no	No
Fire_Soil_DNA_UViG.788	burned_soil	MEGAHIT_v1.2.9	VirSorter2_v2.2.2, Virome DB; No refrence or virome decontamination	95% ANI, 85% contig length	Uncharacterized	Undetermined	independent sequence (UViG)	genome fragment	1	1	FALSE	3	2	FALSE	11220	no	No
Fire_Soil_DNA_UViG.789	burned_soil	MEGAHIT_v1.2.9	VirSorter2_v2.2.2, Virome DB; No refrence or virome decontamination	95% ANI, 85% contig length	Uncharacterized	Undetermined	independent sequence (UViG)	genome fragment	1	1	FALSE	62	2	FALSE	42602	no	No
Fire_Soil_DNA_UViG.790	burned_soil	MEGAHIT_v1.2.9	VirSorter2_v2.2.2, Virome DB; No refrence or virome decontamination	95% ANI, 85% contig length	Uncharacterized	Undetermined	independent sequence (UViG)	genome fragment	1	1	FALSE	23	2	FALSE	16380	no	No
Fire_Soil_DNA_UViG.791	burned_soil	MEGAHIT_v1.2.9	VirSorter2_v2.2.2, Virome DB; No refrence or virome decontamination	95% ANI, 85% contig length	Uncharacterized	Undetermined	independent sequence (UViG)	genome fragment	1	1	FALSE	18	0	FALSE	13555	no	No
Fire_Soil_DNA_UViG.792	burned_soil	MEGAHIT_v1.2.9	VirSorter2_v2.2.2, Virome DB; No refrence or virome decontamination	95% ANI, 85% contig length	dsDNA, Tectiviridae	Undetermined	independent sequence (UViG)	genome fragment	1	1	FALSE	34	0	FALSE	16709	no	No
Fire_Soil_DNA_UViG.793	burned_soil	MEGAHIT_v1.2.9	VirSorter2_v2.2.2, Virome DB; No refrence or virome decontamination	95% ANI, 85% contig length	dsDNA, Caudovirales_Siphoviridae	Undetermined	independent sequence (UViG)	genome fragment	1	1	FALSE	38	1	FALSE	32421	no	No
Fire_Soil_DNA_UViG.794	burned_soil	MEGAHIT_v1.2.9	VirSorter2_v2.2.2, Virome DB; No refrence or virome decontamination	95% ANI, 85% contig length	Uncharacterized	Undetermined	independent sequence (UViG)	genome fragment	1	1	FALSE	63	6	FALSE	43711	no	No
Fire_Soil_DNA_UViG.795	burned_soil	MEGAHIT_v1.2.9	VirSorter2_v2.2.2, Virome DB; No refrence or virome decontamination	95% ANI, 85% contig length	Uncharacterized	Undetermined	independent sequence (UViG)	genome fragment	1	1	FALSE	16	0	FALSE	12286	no	No
Fire_Soil_DNA_UViG.796	burned_soil	MEGAHIT_v1.2.9	VirSorter2_v2.2.2, Virome DB; No refrence or virome decontamination	95% ANI, 85% contig length	Uncharacterized	Undetermined	independent sequence (UViG)	genome fragment	1	1	FALSE	33	2	FALSE	16212	no	No
Fire_Soil_DNA_UViG.797	burned_soil	MEGAHIT_v1.2.9	VirSorter2_v2.2.2, Virome DB; No refrence or virome decontamination	95% ANI, 85% contig length	Uncharacterized	Undetermined	independent sequence (UViG)	genome fragment	1	1	FALSE	25	3	FALSE	20799	no	No
Fire_Soil_DNA_UViG.798	burned_soil	MEGAHIT_v1.2.9	VirSorter2_v2.2.2, Virome DB; No refrence or virome decontamination	95% ANI, 85% contig length	Uncharacterized	Undetermined	independent sequence (UViG)	genome fragment	1	1	FALSE	59	3	FALSE	35811	no	No
Fire_Soil_DNA_UViG.799	burned_soil	MEGAHIT_v1.2.9	VirSorter2_v2.2.2, Virome DB; No refrence or virome decontamination	95% ANI, 85% contig length	Uncharacterized	Undetermined	independent sequence (UViG)	genome fragment	1	1	FALSE	35	2	FALSE	28910	no	No
Fire_Soil_DNA_UViG.800	burned_soil	MEGAHIT_v1.2.9	VirSorter2_v2.2.2, Virome DB; No refrence or virome decontamination	95% ANI, 85% contig length	Uncharacterized	Undetermined	independent sequence (UViG)	genome fragment	1	2	FALSE	47	1	FALSE	25851	no	No
Fire_Soil_DNA_UViG.801	burned_soil	MEGAHIT_v1.2.9	VirSorter2_v2.2.2, Virome DB; No refrence or virome decontamination	95% ANI, 85% contig length	Uncharacterized	Undetermined	independent sequence (UViG)	genome fragment	1	1	FALSE	45	12	FALSE	33736	no	No
Fire_Soil_DNA_UViG.802	burned_soil	MEGAHIT_v1.2.9	VirSorter2_v2.2.2, Virome DB; No refrence or virome decontamination	95% ANI, 85% contig length	Uncharacterized	Undetermined	independent sequence (UViG)	genome fragment	1	1	FALSE	18	0	FALSE	11534	no	No
Fire_Soil_DNA_UViG.803	burned_soil	MEGAHIT_v1.2.9	VirSorter2_v2.2.2, Virome DB; No refrence or virome decontamination	95% ANI, 85% contig length	Uncharacterized	Undetermined	independent sequence (UViG)	genome fragment	1	2	FALSE	27	11	FALSE	23838	no	No
Fire_Soil_DNA_UViG.804	burned_soil	MEGAHIT_v1.2.9	VirSorter2_v2.2.2, Virome DB; No refrence or virome decontamination	95% ANI, 85% contig length	Uncharacterized	Undetermined	independent sequence (UViG)	genome fragment	1	1	FALSE	26	2	TRUE	15849	no	No
Fire_Soil_DNA_UViG.805	burned_soil	MEGAHIT_v1.2.9	VirSorter2_v2.2.2, Virome DB; No refrence or virome decontamination	95% ANI, 85% contig length	Uncharacterized	Undetermined	independent sequence (UViG)	genome fragment	1	1	FALSE	18	0	FALSE	10037	no	No
Fire_Soil_DNA_UViG.806	burned_soil	MEGAHIT_v1.2.9	VirSorter2_v2.2.2, Virome DB; No refrence or virome decontamination	95% ANI, 85% contig length	Uncharacterized	Undetermined	independent sequence (UViG)	genome fragment	1	2	FALSE	14	0	FALSE	12938	no	No
Fire_Soil_DNA_UViG.807	burned_soil	MEGAHIT_v1.2.9	VirSorter2_v2.2.2, Virome DB; No refrence or virome decontamination	95% ANI, 85% contig length	Uncharacterized	Undetermined	independent sequence (UViG)	genome fragment	1	1	FALSE	13	3	FALSE	12082	no	No
Fire_Soil_DNA_UViG.808	burned_soil	MEGAHIT_v1.2.9	VirSorter2_v2.2.2, Virome DB; No refrence or virome decontamination	95% ANI, 85% contig length	Uncharacterized	Undetermined	independent sequence (UViG)	genome fragment	1	1	FALSE	47	4	TRUE	24624	no	No
Fire_Soil_DNA_UViG.809	burned_soil	MEGAHIT_v1.2.9	VirSorter2_v2.2.2, Virome DB; No refrence or virome decontamination	95% ANI, 85% contig length	Uncharacterized	Undetermined	independent sequence (UViG)	genome fragment	1	2	FALSE	17	2	FALSE	11336	no	No
Fire_Soil_DNA_UViG.810	burned_soil	MEGAHIT_v1.2.9	VirSorter2_v2.2.2, Virome DB; No refrence or virome decontamination	95% ANI, 85% contig length	Uncharacterized	Undetermined	independent sequence (UViG)	genome fragment	1	2	FALSE	49	2	FALSE	18138	no	No
Fire_Soil_DNA_UViG.811	burned_soil	MEGAHIT_v1.2.9	VirSorter2_v2.2.2, Virome DB; No refrence or virome decontamination	95% ANI, 85% contig length	Uncharacterized	Undetermined	independent sequence (UViG)	genome fragment	1	1	FALSE	18	0	FALSE	15303	no	No
Fire_Soil_DNA_UViG.812	burned_soil	MEGAHIT_v1.2.9	VirSorter2_v2.2.2, Virome DB; No refrence or virome decontamination	95% ANI, 85% contig length	Uncharacterized	Undetermined	independent sequence (UViG)	genome fragment	1	1	FALSE	24	2	FALSE	11006	no	No
Fire_Soil_DNA_UViG.813	burned_soil	MEGAHIT_v1.2.9	VirSorter2_v2.2.2, Virome DB; No refrence or virome decontamination	95% ANI, 85% contig length	Uncharacterized	Undetermined	independent sequence (UViG)	genome fragment	1	2	FALSE	29	2	FALSE	23162	no	No
Fire_Soil_DNA_UViG.814	burned_soil	MEGAHIT_v1.2.9	VirSorter2_v2.2.2, Virome DB; No refrence or virome decontamination	95% ANI, 85% contig length	Uncharacterized	Undetermined	independent sequence (UViG)	genome fragment	1	2	FALSE	31	1	FALSE	18554	no	No
Fire_Soil_DNA_UViG.815	burned_soil	MEGAHIT_v1.2.9	VirSorter2_v2.2.2, Virome DB; No refrence or virome decontamination	95% ANI, 85% contig length	Uncharacterized	Undetermined	independent sequence (UViG)	genome fragment	1	1	FALSE	38	1	FALSE	29929	no	No
Fire_Soil_DNA_UViG.816	burned_soil	MEGAHIT_v1.2.9	VirSorter2_v2.2.2, Virome DB; No refrence or virome decontamination	95% ANI, 85% contig length	Uncharacterized	Undetermined	independent sequence (UViG)	genome fragment	1	1	FALSE	20	0	FALSE	14618	no	No
Fire_Soil_DNA_UViG.817	burned_soil	MEGAHIT_v1.2.9	VirSorter2_v2.2.2, Virome DB; No refrence or virome decontamination	95% ANI, 85% contig length	Uncharacterized	Undetermined	independent sequence (UViG)	genome fragment	1	2	FALSE	24	3	FALSE	16939	no	No
Fire_Soil_DNA_UViG.818	burned_soil	MEGAHIT_v1.2.9	VirSorter2_v2.2.2, Virome DB; No refrence or virome decontamination	95% ANI, 85% contig length	Uncharacterized	Undetermined	independent sequence (UViG)	genome fragment	1	1	FALSE	8	0	FALSE	12134	no	No
Fire_Soil_DNA_UViG.819	burned_soil	MEGAHIT_v1.2.9	VirSorter2_v2.2.2, Virome DB; No refrence or virome decontamination	95% ANI, 85% contig length	Uncharacterized	Undetermined	independent sequence (UViG)	genome fragment	1	2	FALSE	33	3	FALSE	14221	no	No
Fire_Soil_DNA_UViG.820	burned_soil	MEGAHIT_v1.2.9	VirSorter2_v2.2.2, Virome DB; No refrence or virome decontamination	95% ANI, 85% contig length	Uncharacterized	Undetermined	independent sequence (UViG)	genome fragment	1	2	FALSE	38	4	FALSE	21302	no	Yes
Fire_Soil_DNA_UViG.821	burned_soil	MEGAHIT_v1.2.9	VirSorter2_v2.2.2, Virome DB; No refrence or virome decontamination	95% ANI, 85% contig length	Uncharacterized	Undetermined	independent sequence (UViG)	genome fragment	1	1	FALSE	309	15	FALSE	166502	no	Yes
Fire_Soil_DNA_UViG.822	burned_soil	MEGAHIT_v1.2.9	VirSorter2_v2.2.2, Virome DB; No refrence or virome decontamination	95% ANI, 85% contig length	Uncharacterized	Undetermined	independent sequence (UViG)	genome fragment	1	1	FALSE	31	4	FALSE	42512	RYN_453.fa	No
Fire_Soil_DNA_UViG.823	burned_soil	MEGAHIT_v1.2.9	VirSorter2_v2.2.2, Virome DB; No refrence or virome decontamination	95% ANI, 85% contig length	Uncharacterized	Undetermined	independent sequence (UViG)	genome fragment	1	1	FALSE	24	10	FALSE	31480	no	No
Fire_Soil_DNA_UViG.824	burned_soil	MEGAHIT_v1.2.9	VirSorter2_v2.2.2, Virome DB; No refrence or virome decontamination	95% ANI, 85% contig length	Uncharacterized	Undetermined	independent sequence (UViG)	genome fragment	1	1	FALSE	66	2	FALSE	43261	no	No
Fire_Soil_DNA_UViG.825	burned_soil	MEGAHIT_v1.2.9	VirSorter2_v2.2.2, Virome DB; No refrence or virome decontamination	95% ANI, 85% contig length	Uncharacterized	Undetermined	independent sequence (UViG)	genome fragment	1	1	FALSE	50	0	FALSE	38199	no	No
Fire_Soil_DNA_UViG.826	burned_soil	MEGAHIT_v1.2.9	VirSorter2_v2.2.2, Virome DB; No refrence or virome decontamination	95% ANI, 85% contig length	Uncharacterized	Undetermined	independent sequence (UViG)	genome fragment	1	1	FALSE	25	3	FALSE	19715	no	No
Fire_Soil_DNA_UViG.827	burned_soil	MEGAHIT_v1.2.9	VirSorter2_v2.2.2, Virome DB; No refrence or virome decontamination	95% ANI, 85% contig length	Uncharacterized	Undetermined	independent sequence (UViG)	genome fragment	1	1	FALSE	75	2	FALSE	58488	no	No
Fire_Soil_DNA_UViG.828	burned_soil	MEGAHIT_v1.2.9	VirSorter2_v2.2.2, Virome DB; No refrence or virome decontamination	95% ANI, 85% contig length	Uncharacterized	Undetermined	independent sequence (UViG)	genome fragment	1	1	FALSE	106	0	FALSE	68438	RYN_127.fa	No
Fire_Soil_DNA_UViG.829	burned_soil	MEGAHIT_v1.2.9	VirSorter2_v2.2.2, Virome DB; No refrence or virome decontamination	95% ANI, 85% contig length	Uncharacterized	Undetermined	independent sequence (UViG)	genome fragment	1	1	FALSE	52	6	FALSE	31594	no	Yes
Fire_Soil_DNA_UViG.830	burned_soil	MEGAHIT_v1.2.9	VirSorter2_v2.2.2, Virome DB; No refrence or virome decontamination	95% ANI, 85% contig length	Uncharacterized	Undetermined	independent sequence (UViG)	genome fragment	1	1	FALSE	15	7	FALSE	12281	no	No
Fire_Soil_DNA_UViG.831	burned_soil	MEGAHIT_v1.2.9	VirSorter2_v2.2.2, Virome DB; No refrence or virome decontamination	95% ANI, 85% contig length	Uncharacterized	Undetermined	independent sequence (UViG)	genome fragment	1	1	FALSE	44	3	FALSE	33356	no	No
Fire_Soil_DNA_UViG.832	burned_soil	MEGAHIT_v1.2.9	VirSorter2_v2.2.2, Virome DB; No refrence or virome decontamination	95% ANI, 85% contig length	Uncharacterized	Undetermined	independent sequence (UViG)	genome fragment	1	1	FALSE	12	3	FALSE	29698	no	No
Fire_Soil_DNA_UViG.833	burned_soil	MEGAHIT_v1.2.9	VirSorter2_v2.2.2, Virome DB; No refrence or virome decontamination	95% ANI, 85% contig length	Uncharacterized	Undetermined	independent sequence (UViG)	genome fragment	1	1	FALSE	12	3	FALSE	11942	no	No
Fire_Soil_DNA_UViG.834	burned_soil	MEGAHIT_v1.2.9	VirSorter2_v2.2.2, Virome DB; No refrence or virome decontamination	95% ANI, 85% contig length	Uncharacterized	Undetermined	independent sequence (UViG)	genome fragment	1	2	FALSE	29	1	FALSE	12388	no	No
Fire_Soil_DNA_UViG.835	burned_soil	MEGAHIT_v1.2.9	VirSorter2_v2.2.2, Virome DB; No refrence or virome decontamination	95% ANI, 85% contig length	Uncharacterized	Undetermined	independent sequence (UViG)	genome fragment	1	2	FALSE	18	1	FALSE	11126	no	No
Fire_Soil_DNA_UViG.836	burned_soil	MEGAHIT_v1.2.9	VirSorter2_v2.2.2, Virome DB; No refrence or virome decontamination	95% ANI, 85% contig length	Uncharacterized	Undetermined	independent sequence (UViG)	genome fragment	1	2	FALSE	36	1	FALSE	17239	no	No
Fire_Soil_DNA_UViG.837	burned_soil	MEGAHIT_v1.2.9	VirSorter2_v2.2.2, Virome DB; No refrence or virome decontamination	95% ANI, 85% contig length	Uncharacterized	Undetermined	independent sequence (UViG)	genome fragment	1	1	FALSE	18	4	FALSE	14225	no	No
Fire_Soil_DNA_UViG.838	burned_soil	MEGAHIT_v1.2.9	VirSorter2_v2.2.2, Virome DB; No refrence or virome decontamination	95% ANI, 85% contig length	Uncharacterized	Undetermined	independent sequence (UViG)	genome fragment	1	1	FALSE	35	7	FALSE	32540	no	No
Fire_Soil_DNA_UViG.839	burned_soil	MEGAHIT_v1.2.9	VirSorter2_v2.2.2, Virome DB; No refrence or virome decontamination	95% ANI, 85% contig length	Uncharacterized	Undetermined	independent sequence (UViG)	genome fragment	1	1	FALSE	31	4	FALSE	17352	no	No
Fire_Soil_DNA_UViG.840	burned_soil	MEGAHIT_v1.2.9	VirSorter2_v2.2.2, Virome DB; No refrence or virome decontamination	95% ANI, 85% contig length	Uncharacterized	Undetermined	independent sequence (UViG)	genome fragment	1	2	FALSE	12	0	FALSE	12313	no	No
Fire_Soil_DNA_UViG.841	burned_soil	MEGAHIT_v1.2.9	VirSorter2_v2.2.2, Virome DB; No refrence or virome decontamination	95% ANI, 85% contig length	Uncharacterized	Undetermined	independent sequence (UViG)	genome fragment	1	1	FALSE	20	7	FALSE	12190	no	No
Fire_Soil_DNA_UViG.842	burned_soil	MEGAHIT_v1.2.9	VirSorter2_v2.2.2, Virome DB; No refrence or virome decontamination	95% ANI, 85% contig length	Uncharacterized	Undetermined	independent sequence (UViG)	genome fragment	1	2	FALSE	20	4	FALSE	11836	no	No
Fire_Soil_DNA_UViG.843	burned_soil	MEGAHIT_v1.2.9	VirSorter2_v2.2.2, Virome DB; No refrence or virome decontamination	95% ANI, 85% contig length	Uncharacterized	Undetermined	independent sequence (UViG)	genome fragment	1	1	FALSE	34	14	FALSE	34912	RYN_384.fa	No
Fire_Soil_DNA_UViG.844	burned_soil	MEGAHIT_v1.2.9	VirSorter2_v2.2.2, Virome DB; No refrence or virome decontamination	95% ANI, 85% contig length	Uncharacterized	Undetermined	independent sequence (UViG)	genome fragment	1	1	FALSE	16	1	FALSE	11485	no	No
Fire_Soil_DNA_UViG.845	burned_soil	MEGAHIT_v1.2.9	VirSorter2_v2.2.2, Virome DB; No refrence or virome decontamination	95% ANI, 85% contig length	Uncharacterized	Undetermined	independent sequence (UViG)	genome fragment	1	1	FALSE	24	2	FALSE	17914	no	No
Fire_Soil_DNA_UViG.846	burned_soil	MEGAHIT_v1.2.9	VirSorter2_v2.2.2, Virome DB; No refrence or virome decontamination	95% ANI, 85% contig length	Uncharacterized	Undetermined	independent sequence (UViG)	genome fragment	1	1	FALSE	13	1	FALSE	11717	no	No
Fire_Soil_DNA_UViG.847	burned_soil	MEGAHIT_v1.2.9	VirSorter2_v2.2.2, Virome DB; No refrence or virome decontamination	95% ANI, 85% contig length	Uncharacterized	Undetermined	independent sequence (UViG)	genome fragment	1	1	FALSE	29	2	FALSE	13857	no	No
Fire_Soil_DNA_UViG.848	burned_soil	MEGAHIT_v1.2.9	VirSorter2_v2.2.2, Virome DB; No refrence or virome decontamination	95% ANI, 85% contig length	Uncharacterized	Undetermined	independent sequence (UViG)	genome fragment	1	1	FALSE	40	4	FALSE	31209	no	No
Fire_Soil_DNA_UViG.849	burned_soil	MEGAHIT_v1.2.9	VirSorter2_v2.2.2, Virome DB; No refrence or virome decontamination	95% ANI, 85% contig length	Uncharacterized	Undetermined	independent sequence (UViG)	genome fragment	1	2	FALSE	21	1	FALSE	18195	no	No
Fire_Soil_DNA_UViG.850	burned_soil	MEGAHIT_v1.2.9	VirSorter2_v2.2.2, Virome DB; No refrence or virome decontamination	95% ANI, 85% contig length	Uncharacterized	Undetermined	independent sequence (UViG)	genome fragment	1	1	FALSE	27	0	FALSE	24249	no	No
Fire_Soil_DNA_UViG.851	burned_soil	MEGAHIT_v1.2.9	VirSorter2_v2.2.2, Virome DB; No refrence or virome decontamination	95% ANI, 85% contig length	Uncharacterized	Undetermined	independent sequence (UViG)	genome fragment	1	1	FALSE	64	6	FALSE	41318	no	No
Fire_Soil_DNA_UViG.852	burned_soil	MEGAHIT_v1.2.9	VirSorter2_v2.2.2, Virome DB; No refrence or virome decontamination	95% ANI, 85% contig length	Uncharacterized	Undetermined	independent sequence (UViG)	genome fragment	1	2	FALSE	42	6	FALSE	18583	no	No
Fire_Soil_DNA_UViG.853	burned_soil	MEGAHIT_v1.2.9	VirSorter2_v2.2.2, Virome DB; No refrence or virome decontamination	95% ANI, 85% contig length	dsDNA, Tectiviridae	Undetermined	independent sequence (UViG)	genome fragment	1	2	FALSE	34	3	FALSE	16468	no	No
Fire_Soil_DNA_UViG.854	burned_soil	MEGAHIT_v1.2.9	VirSorter2_v2.2.2, Virome DB; No refrence or virome decontamination	95% ANI, 85% contig length	Uncharacterized	Undetermined	independent sequence (UViG)	genome fragment	1	2	FALSE	30	6	FALSE	14193	no	No
Fire_Soil_DNA_UViG.855	burned_soil	MEGAHIT_v1.2.9	VirSorter2_v2.2.2, Virome DB; No refrence or virome decontamination	95% ANI, 85% contig length	Uncharacterized	Undetermined	independent sequence (UViG)	genome fragment	1	1	FALSE	11	1	FALSE	10656	no	No
Fire_Soil_DNA_UViG.856	burned_soil	MEGAHIT_v1.2.9	VirSorter2_v2.2.2, Virome DB; No refrence or virome decontamination	95% ANI, 85% contig length	Uncharacterized	Undetermined	independent sequence (UViG)	genome fragment	1	1	FALSE	17	0	FALSE	10888	no	No
Fire_Soil_DNA_UViG.857	burned_soil	MEGAHIT_v1.2.9	VirSorter2_v2.2.2, Virome DB; No refrence or virome decontamination	95% ANI, 85% contig length	Uncharacterized	Undetermined	independent sequence (UViG)	genome fragment	1	1	FALSE	23	4	FALSE	16610	no	No
Fire_Soil_DNA_UViG.858	burned_soil	MEGAHIT_v1.2.9	VirSorter2_v2.2.2, Virome DB; No refrence or virome decontamination	95% ANI, 85% contig length	Uncharacterized	Undetermined	independent sequence (UViG)	genome fragment	1	1	FALSE	14	0	FALSE	10102	no	No
Fire_Soil_DNA_UViG.859	burned_soil	MEGAHIT_v1.2.9	VirSorter2_v2.2.2, Virome DB; No refrence or virome decontamination	95% ANI, 85% contig length	Uncharacterized	Undetermined	independent sequence (UViG)	genome fragment	1	2	FALSE	12	2	FALSE	12415	no	No
Fire_Soil_DNA_UViG.860	burned_soil	MEGAHIT_v1.2.9	VirSorter2_v2.2.2, Virome DB; No refrence or virome decontamination	95% ANI, 85% contig length	Uncharacterized	Undetermined	independent sequence (UViG)	genome fragment	1	1	FALSE	63	6	FALSE	35855	no	Yes
Fire_Soil_DNA_UViG.861	burned_soil	MEGAHIT_v1.2.9	VirSorter2_v2.2.2, Virome DB; No refrence or virome decontamination	95% ANI, 85% contig length	Uncharacterized	Undetermined	independent sequence (UViG)	genome fragment	1	1	FALSE	22	0	FALSE	16094	no	No
Fire_Soil_DNA_UViG.862	burned_soil	MEGAHIT_v1.2.9	VirSorter2_v2.2.2, Virome DB; No refrence or virome decontamination	95% ANI, 85% contig length	Uncharacterized	Undetermined	independent sequence (UViG)	genome fragment	1	1	FALSE	44	5	FALSE	32222	no	No
Fire_Soil_DNA_UViG.863	burned_soil	MEGAHIT_v1.2.9	VirSorter2_v2.2.2, Virome DB; No refrence or virome decontamination	95% ANI, 85% contig length	Uncharacterized	Undetermined	independent sequence (UViG)	genome fragment	1	1	FALSE	25	2	FALSE	17920	no	No
Fire_Soil_DNA_UViG.864	burned_soil	MEGAHIT_v1.2.9	VirSorter2_v2.2.2, Virome DB; No refrence or virome decontamination	95% ANI, 85% contig length	Uncharacterized	Undetermined	independent sequence (UViG)	genome fragment	1	1	FALSE	15	0	FALSE	12100	no	No
Fire_Soil_DNA_UViG.865	burned_soil	MEGAHIT_v1.2.9	VirSorter2_v2.2.2, Virome DB; No refrence or virome decontamination	95% ANI, 85% contig length	Uncharacterized	Undetermined	independent sequence (UViG)	genome fragment	1	2	FALSE	61	8	FALSE	29272	no	No
Fire_Soil_DNA_UViG.866	burned_soil	MEGAHIT_v1.2.9	VirSorter2_v2.2.2, Virome DB; No refrence or virome decontamination	95% ANI, 85% contig length	Uncharacterized	Undetermined	independent sequence (UViG)	genome fragment	1	1	FALSE	24	0	FALSE	15572	no	No
Fire_Soil_DNA_UViG.867	burned_soil	MEGAHIT_v1.2.9	VirSorter2_v2.2.2, Virome DB; No refrence or virome decontamination	95% ANI, 85% contig length	Uncharacterized	Undetermined	independent sequence (UViG)	genome fragment	1	1	FALSE	93	7	FALSE	43586	no	No
Fire_Soil_DNA_UViG.868	burned_soil	MEGAHIT_v1.2.9	VirSorter2_v2.2.2, Virome DB; No refrence or virome decontamination	95% ANI, 85% contig length	Uncharacterized	Undetermined	independent sequence (UViG)	genome fragment	1	1	FALSE	27	0	FALSE	16582	no	No
Fire_Soil_DNA_UViG.869	burned_soil	MEGAHIT_v1.2.9	VirSorter2_v2.2.2, Virome DB; No refrence or virome decontamination	95% ANI, 85% contig length	Uncharacterized	Undetermined	independent sequence (UViG)	genome fragment	1	1	FALSE	21	3	FALSE	17145	no	No
Fire_Soil_DNA_UViG.870	burned_soil	MEGAHIT_v1.2.9	VirSorter2_v2.2.2, Virome DB; No refrence or virome decontamination	95% ANI, 85% contig length	Uncharacterized	Undetermined	independent sequence (UViG)	genome fragment	1	2	FALSE	11	6	FALSE	12029	no	No
Fire_Soil_DNA_UViG.871	burned_soil	MEGAHIT_v1.2.9	VirSorter2_v2.2.2, Virome DB; No refrence or virome decontamination	95% ANI, 85% contig length	Uncharacterized	Undetermined	independent sequence (UViG)	genome fragment	1	1	FALSE	23	1	FALSE	24046	no	No
Fire_Soil_DNA_UViG.872	burned_soil	MEGAHIT_v1.2.9	VirSorter2_v2.2.2, Virome DB; No refrence or virome decontamination	95% ANI, 85% contig length	Uncharacterized	Undetermined	independent sequence (UViG)	genome fragment	1	1	FALSE	23	0	FALSE	13358	no	No
Fire_Soil_DNA_UViG.873	burned_soil	MEGAHIT_v1.2.9	VirSorter2_v2.2.2, Virome DB; No refrence or virome decontamination	95% ANI, 85% contig length	Uncharacterized	Undetermined	independent sequence (UViG)	genome fragment	1	1	FALSE	32	0	TRUE	30690	no	No
Fire_Soil_DNA_UViG.874	burned_soil	MEGAHIT_v1.2.9	VirSorter2_v2.2.2, Virome DB; No refrence or virome decontamination	95% ANI, 85% contig length	Uncharacterized	Undetermined	independent sequence (UViG)	genome fragment	1	1	FALSE	23	5	FALSE	14735	no	No
Fire_Soil_DNA_UViG.875	burned_soil	MEGAHIT_v1.2.9	VirSorter2_v2.2.2, Virome DB; No refrence or virome decontamination	95% ANI, 85% contig length	Uncharacterized	Undetermined	independent sequence (UViG)	genome fragment	1	1	FALSE	28	1	FALSE	20464	no	No
Fire_Soil_DNA_UViG.876	burned_soil	MEGAHIT_v1.2.9	VirSorter2_v2.2.2, Virome DB; No refrence or virome decontamination	95% ANI, 85% contig length	Uncharacterized	Undetermined	independent sequence (UViG)	genome fragment	1	1	FALSE	4	1	FALSE	11566	no	No
Fire_Soil_DNA_UViG.877	burned_soil	MEGAHIT_v1.2.9	VirSorter2_v2.2.2, Virome DB; No refrence or virome decontamination	95% ANI, 85% contig length	Uncharacterized	Undetermined	independent sequence (UViG)	genome fragment	1	1	FALSE	13	2	FALSE	10024	no	No
Fire_Soil_DNA_UViG.878	burned_soil	MEGAHIT_v1.2.9	VirSorter2_v2.2.2, Virome DB; No refrence or virome decontamination	95% ANI, 85% contig length	Uncharacterized	Undetermined	independent sequence (UViG)	genome fragment	1	1	FALSE	17	6	TRUE	13947	no	No
Fire_Soil_DNA_UViG.879	burned_soil	MEGAHIT_v1.2.9	VirSorter2_v2.2.2, Virome DB; No refrence or virome decontamination	95% ANI, 85% contig length	Uncharacterized	Undetermined	independent sequence (UViG)	genome fragment	1	1	FALSE	27	0	FALSE	13714	no	No
Fire_Soil_DNA_UViG.880	burned_soil	MEGAHIT_v1.2.9	VirSorter2_v2.2.2, Virome DB; No refrence or virome decontamination	95% ANI, 85% contig length	Uncharacterized	Undetermined	independent sequence (UViG)	genome fragment	1	1	FALSE	18	4	FALSE	11609	no	No
Fire_Soil_DNA_UViG.881	burned_soil	MEGAHIT_v1.2.9	VirSorter2_v2.2.2, Virome DB; No refrence or virome decontamination	95% ANI, 85% contig length	Uncharacterized	Undetermined	independent sequence (UViG)	genome fragment	1	1	FALSE	21	2	FALSE	19144	no	No
Fire_Soil_DNA_UViG.882	burned_soil	MEGAHIT_v1.2.9	VirSorter2_v2.2.2, Virome DB; No refrence or virome decontamination	95% ANI, 85% contig length	Uncharacterized	Undetermined	independent sequence (UViG)	genome fragment	1	2	FALSE	22	0	FALSE	10407	no	No
Fire_Soil_DNA_UViG.883	burned_soil	MEGAHIT_v1.2.9	VirSorter2_v2.2.2, Virome DB; No refrence or virome decontamination	95% ANI, 85% contig length	Uncharacterized	Undetermined	independent sequence (UViG)	genome fragment	1	1	FALSE	27	4	FALSE	21058	no	No
Fire_Soil_DNA_UViG.884	burned_soil	MEGAHIT_v1.2.9	VirSorter2_v2.2.2, Virome DB; No refrence or virome decontamination	95% ANI, 85% contig length	Uncharacterized	Undetermined	independent sequence (UViG)	genome fragment	1	1	FALSE	26	5	FALSE	13142	no	No
Fire_Soil_DNA_UViG.885	burned_soil	MEGAHIT_v1.2.9	VirSorter2_v2.2.2, Virome DB; No refrence or virome decontamination	95% ANI, 85% contig length	Uncharacterized	Undetermined	independent sequence (UViG)	genome fragment	1	1	FALSE	57	2	FALSE	33888	no	No
Fire_Soil_DNA_UViG.886	burned_soil	MEGAHIT_v1.2.9	VirSorter2_v2.2.2, Virome DB; No refrence or virome decontamination	95% ANI, 85% contig length	Uncharacterized	Undetermined	independent sequence (UViG)	genome fragment	1	1	FALSE	24	5	FALSE	19110	no	No
Fire_Soil_DNA_UViG.887	burned_soil	MEGAHIT_v1.2.9	VirSorter2_v2.2.2, Virome DB; No refrence or virome decontamination	95% ANI, 85% contig length	Uncharacterized	Undetermined	independent sequence (UViG)	genome fragment	1	1	FALSE	20	2	FALSE	13253	no	No
Fire_Soil_DNA_UViG.888	burned_soil	MEGAHIT_v1.2.9	VirSorter2_v2.2.2, Virome DB; No refrence or virome decontamination	95% ANI, 85% contig length	Uncharacterized	Undetermined	independent sequence (UViG)	genome fragment	1	1	FALSE	51	2	FALSE	37763	no	No
Fire_Soil_DNA_UViG.889	burned_soil	MEGAHIT_v1.2.9	VirSorter2_v2.2.2, Virome DB; No refrence or virome decontamination	95% ANI, 85% contig length	Uncharacterized	Undetermined	independent sequence (UViG)	genome fragment	1	1	FALSE	48	5	FALSE	29147	no	No
Fire_Soil_DNA_UViG.890	burned_soil	MEGAHIT_v1.2.9	VirSorter2_v2.2.2, Virome DB; No refrence or virome decontamination	95% ANI, 85% contig length	Uncharacterized	Undetermined	independent sequence (UViG)	genome fragment	1	1	FALSE	45	3	FALSE	29803	no	No
Fire_Soil_DNA_UViG.891	burned_soil	MEGAHIT_v1.2.9	VirSorter2_v2.2.2, Virome DB; No refrence or virome decontamination	95% ANI, 85% contig length	Uncharacterized	Undetermined	independent sequence (UViG)	genome fragment	1	1	FALSE	10	1	FALSE	11386	no	No
Fire_Soil_DNA_UViG.892	burned_soil	MEGAHIT_v1.2.9	VirSorter2_v2.2.2, Virome DB; No refrence or virome decontamination	95% ANI, 85% contig length	Uncharacterized	Undetermined	independent sequence (UViG)	genome fragment	1	1	FALSE	17	5	FALSE	10894	no	No
Fire_Soil_DNA_UViG.893	burned_soil	MEGAHIT_v1.2.9	VirSorter2_v2.2.2, Virome DB; No refrence or virome decontamination	95% ANI, 85% contig length	Uncharacterized	Undetermined	independent sequence (UViG)	genome fragment	1	1	FALSE	14	0	FALSE	14809	no	No
Fire_Soil_DNA_UViG.894	burned_soil	MEGAHIT_v1.2.9	VirSorter2_v2.2.2, Virome DB; No refrence or virome decontamination	95% ANI, 85% contig length	Uncharacterized	Undetermined	independent sequence (UViG)	genome fragment	1	1	FALSE	17	4	FALSE	14462	no	No
Fire_Soil_DNA_UViG.895	burned_soil	MEGAHIT_v1.2.9	VirSorter2_v2.2.2, Virome DB; No refrence or virome decontamination	95% ANI, 85% contig length	Uncharacterized	Undetermined	independent sequence (UViG)	genome fragment	1	1	FALSE	7	0	FALSE	11813	no	No
Fire_Soil_DNA_UViG.896	burned_soil	MEGAHIT_v1.2.9	VirSorter2_v2.2.2, Virome DB; No refrence or virome decontamination	95% ANI, 85% contig length	dsDNA, Caudovirales_Siphoviridae	Undetermined	independent sequence (UViG)	genome fragment	1	1	FALSE	17	1	FALSE	12958	no	No
Fire_Soil_DNA_UViG.897	burned_soil	MEGAHIT_v1.2.9	VirSorter2_v2.2.2, Virome DB; No refrence or virome decontamination	95% ANI, 85% contig length	Uncharacterized	Undetermined	independent sequence (UViG)	genome fragment	1	1	FALSE	9	1	FALSE	18011	no	No
Fire_Soil_DNA_UViG.898	burned_soil	MEGAHIT_v1.2.9	VirSorter2_v2.2.2, Virome DB; No refrence or virome decontamination	95% ANI, 85% contig length	Uncharacterized	Undetermined	independent sequence (UViG)	genome fragment	1	2	FALSE	59	1	FALSE	28730	no	No
Fire_Soil_DNA_UViG.899	burned_soil	MEGAHIT_v1.2.9	VirSorter2_v2.2.2, Virome DB; No refrence or virome decontamination	95% ANI, 85% contig length	dsDNA, Caudovirales_Podoviridae	Undetermined	independent sequence (UViG)	genome fragment	1	1	FALSE	28	0	FALSE	18853	no	No
Fire_Soil_DNA_UViG.900	burned_soil	MEGAHIT_v1.2.9	VirSorter2_v2.2.2, Virome DB; No refrence or virome decontamination	95% ANI, 85% contig length	Uncharacterized	Undetermined	independent sequence (UViG)	genome fragment	1	1	FALSE	26	0	FALSE	11251	no	No
Fire_Soil_DNA_UViG.901	burned_soil	MEGAHIT_v1.2.9	VirSorter2_v2.2.2, Virome DB; No refrence or virome decontamination	95% ANI, 85% contig length	Uncharacterized	Undetermined	independent sequence (UViG)	genome fragment	1	1	FALSE	31	1	FALSE	15880	no	No
Fire_Soil_DNA_UViG.902	burned_soil	MEGAHIT_v1.2.9	VirSorter2_v2.2.2, Virome DB; No refrence or virome decontamination	95% ANI, 85% contig length	Uncharacterized	Undetermined	independent sequence (UViG)	genome fragment	1	2	FALSE	29	4	FALSE	13595	no	No
Fire_Soil_DNA_UViG.903	burned_soil	MEGAHIT_v1.2.9	VirSorter2_v2.2.2, Virome DB; No refrence or virome decontamination	95% ANI, 85% contig length	Uncharacterized	Undetermined	independent sequence (UViG)	genome fragment	1	1	FALSE	15	0	FALSE	16402	no	No
Fire_Soil_DNA_UViG.904	burned_soil	MEGAHIT_v1.2.9	VirSorter2_v2.2.2, Virome DB; No refrence or virome decontamination	95% ANI, 85% contig length	dsDNA, Caudovirales_Myoviridae	Undetermined	independent sequence (UViG)	genome fragment	1	1	FALSE	32	1	FALSE	23244	no	No
Fire_Soil_DNA_UViG.905	burned_soil	MEGAHIT_v1.2.9	VirSorter2_v2.2.2, Virome DB; No refrence or virome decontamination	95% ANI, 85% contig length	Uncharacterized	Undetermined	independent sequence (UViG)	genome fragment	1	1	FALSE	25	1	FALSE	13889	no	No
Fire_Soil_DNA_UViG.906	burned_soil	MEGAHIT_v1.2.9	VirSorter2_v2.2.2, Virome DB; No refrence or virome decontamination	95% ANI, 85% contig length	Uncharacterized	Undetermined	independent sequence (UViG)	genome fragment	1	1	FALSE	25	2	FALSE	15888	no	No
Fire_Soil_DNA_UViG.907	burned_soil	MEGAHIT_v1.2.9	VirSorter2_v2.2.2, Virome DB; No refrence or virome decontamination	95% ANI, 85% contig length	Uncharacterized	Undetermined	independent sequence (UViG)	genome fragment	1	1	FALSE	87	9	FALSE	61601	RYN_10.fa	No
Fire_Soil_DNA_UViG.908	burned_soil	MEGAHIT_v1.2.9	VirSorter2_v2.2.2, Virome DB; No refrence or virome decontamination	95% ANI, 85% contig length	Uncharacterized	Undetermined	independent sequence (UViG)	genome fragment	1	2	FALSE	37	7	FALSE	17269	no	Yes
Fire_Soil_DNA_UViG.909	burned_soil	MEGAHIT_v1.2.9	VirSorter2_v2.2.2, Virome DB; No refrence or virome decontamination	95% ANI, 85% contig length	Uncharacterized	Undetermined	independent sequence (UViG)	genome fragment	1	2	FALSE	20	2	FALSE	11568	no	No
Fire_Soil_DNA_UViG.910	burned_soil	MEGAHIT_v1.2.9	VirSorter2_v2.2.2, Virome DB; No refrence or virome decontamination	95% ANI, 85% contig length	Uncharacterized	Undetermined	independent sequence (UViG)	genome fragment	1	2	FALSE	15	0	FALSE	10548	no	No
Fire_Soil_DNA_UViG.911	burned_soil	MEGAHIT_v1.2.9	VirSorter2_v2.2.2, Virome DB; No refrence or virome decontamination	95% ANI, 85% contig length	Uncharacterized	Undetermined	independent sequence (UViG)	genome fragment	1	1	FALSE	22	0	FALSE	26395	no	No
Fire_Soil_DNA_UViG.912	burned_soil	MEGAHIT_v1.2.9	VirSorter2_v2.2.2, Virome DB; No refrence or virome decontamination	95% ANI, 85% contig length	dsDNA, Caudovirales_Podoviridae	Undetermined	independent sequence (UViG)	genome fragment	1	1	FALSE	43	3	FALSE	37547	no	No
Fire_Soil_DNA_UViG.913	burned_soil	MEGAHIT_v1.2.9	VirSorter2_v2.2.2, Virome DB; No refrence or virome decontamination	95% ANI, 85% contig length	Uncharacterized	Undetermined	independent sequence (UViG)	genome fragment	1	2	FALSE	26	0	FALSE	10937	no	No
Fire_Soil_DNA_UViG.914	burned_soil	MEGAHIT_v1.2.9	VirSorter2_v2.2.2, Virome DB; No refrence or virome decontamination	95% ANI, 85% contig length	Uncharacterized	Undetermined	independent sequence (UViG)	genome fragment	1	1	FALSE	28	0	FALSE	20562	no	No
Fire_Soil_DNA_UViG.915	burned_soil	MEGAHIT_v1.2.9	VirSorter2_v2.2.2, Virome DB; No refrence or virome decontamination	95% ANI, 85% contig length	Uncharacterized	Undetermined	independent sequence (UViG)	genome fragment	1	1	FALSE	12	0	FALSE	13761	no	No
Fire_Soil_DNA_UViG.916	burned_soil	MEGAHIT_v1.2.9	VirSorter2_v2.2.2, Virome DB; No refrence or virome decontamination	95% ANI, 85% contig length	Uncharacterized	Undetermined	independent sequence (UViG)	genome fragment	1	1	FALSE	28	4	FALSE	26930	no	No
Fire_Soil_DNA_UViG.917	burned_soil	MEGAHIT_v1.2.9	VirSorter2_v2.2.2, Virome DB; No refrence or virome decontamination	95% ANI, 85% contig length	Uncharacterized	Undetermined	independent sequence (UViG)	genome fragment	1	1	FALSE	35	4	FALSE	25316	no	No
Fire_Soil_DNA_UViG.918	burned_soil	MEGAHIT_v1.2.9	VirSorter2_v2.2.2, Virome DB; No refrence or virome decontamination	95% ANI, 85% contig length	Uncharacterized	Undetermined	independent sequence (UViG)	genome fragment	1	1	FALSE	19	2	FALSE	11969	no	No
Fire_Soil_DNA_UViG.919	burned_soil	MEGAHIT_v1.2.9	VirSorter2_v2.2.2, Virome DB; No refrence or virome decontamination	95% ANI, 85% contig length	Uncharacterized	Undetermined	independent sequence (UViG)	genome fragment	1	2	FALSE	23	7	TRUE	33047	no	No
Fire_Soil_DNA_UViG.920	burned_soil	MEGAHIT_v1.2.9	VirSorter2_v2.2.2, Virome DB; No refrence or virome decontamination	95% ANI, 85% contig length	Uncharacterized	Undetermined	independent sequence (UViG)	genome fragment	1	1	FALSE	69	8	FALSE	42748	no	Yes
Fire_Soil_DNA_UViG.921	burned_soil	MEGAHIT_v1.2.9	VirSorter2_v2.2.2, Virome DB; No refrence or virome decontamination	95% ANI, 85% contig length	Uncharacterized	Undetermined	independent sequence (UViG)	genome fragment	1	1	FALSE	14	2	FALSE	11815	no	No
Fire_Soil_DNA_UViG.922	burned_soil	MEGAHIT_v1.2.9	VirSorter2_v2.2.2, Virome DB; No refrence or virome decontamination	95% ANI, 85% contig length	Uncharacterized	Undetermined	independent sequence (UViG)	genome fragment	1	1	FALSE	12	5	TRUE	10068	no	No
Fire_Soil_DNA_UViG.923	burned_soil	MEGAHIT_v1.2.9	VirSorter2_v2.2.2, Virome DB; No refrence or virome decontamination	95% ANI, 85% contig length	Uncharacterized	Undetermined	independent sequence (UViG)	genome fragment	1	1	FALSE	25	2	FALSE	22561	no	No
Fire_Soil_DNA_UViG.924	burned_soil	MEGAHIT_v1.2.9	VirSorter2_v2.2.2, Virome DB; No refrence or virome decontamination	95% ANI, 85% contig length	Uncharacterized	Undetermined	independent sequence (UViG)	genome fragment	1	1	FALSE	17	8	FALSE	13353	no	No
Fire_Soil_DNA_UViG.925	burned_soil	MEGAHIT_v1.2.9	VirSorter2_v2.2.2, Virome DB; No refrence or virome decontamination	95% ANI, 85% contig length	Uncharacterized	Undetermined	independent sequence (UViG)	genome fragment	1	2	FALSE	9	0	FALSE	15306	no	No
Fire_Soil_DNA_UViG.926	burned_soil	MEGAHIT_v1.2.9	VirSorter2_v2.2.2, Virome DB; No refrence or virome decontamination	95% ANI, 85% contig length	Uncharacterized	Undetermined	independent sequence (UViG)	genome fragment	1	2	FALSE	14	3	FALSE	16777	no	No
Fire_Soil_DNA_UViG.927	burned_soil	MEGAHIT_v1.2.9	VirSorter2_v2.2.2, Virome DB; No refrence or virome decontamination	95% ANI, 85% contig length	Uncharacterized	Undetermined	independent sequence (UViG)	genome fragment	1	2	FALSE	17	3	FALSE	10634	no	No
Fire_Soil_DNA_UViG.928	burned_soil	MEGAHIT_v1.2.9	VirSorter2_v2.2.2, Virome DB; No refrence or virome decontamination	95% ANI, 85% contig length	Uncharacterized	Undetermined	independent sequence (UViG)	genome fragment	1	1	FALSE	22	2	FALSE	10421	no	No
Fire_Soil_DNA_UViG.929	burned_soil	MEGAHIT_v1.2.9	VirSorter2_v2.2.2, Virome DB; No refrence or virome decontamination	95% ANI, 85% contig length	Uncharacterized	Undetermined	independent sequence (UViG)	genome fragment	1	1	FALSE	32	0	FALSE	24802	no	No
Fire_Soil_DNA_UViG.930	burned_soil	MEGAHIT_v1.2.9	VirSorter2_v2.2.2, Virome DB; No refrence or virome decontamination	95% ANI, 85% contig length	Uncharacterized	Undetermined	independent sequence (UViG)	genome fragment	1	1	FALSE	13	0	FALSE	10839	no	No
Fire_Soil_DNA_UViG.931	burned_soil	MEGAHIT_v1.2.9	VirSorter2_v2.2.2, Virome DB; No refrence or virome decontamination	95% ANI, 85% contig length	Uncharacterized	Undetermined	independent sequence (UViG)	genome fragment	1	2	FALSE	29	1	FALSE	12125	no	No
Fire_Soil_DNA_UViG.932	burned_soil	MEGAHIT_v1.2.9	VirSorter2_v2.2.2, Virome DB; No refrence or virome decontamination	95% ANI, 85% contig length	Uncharacterized	Undetermined	independent sequence (UViG)	genome fragment	1	1	FALSE	19	2	FALSE	15378	no	No
Fire_Soil_DNA_UViG.933	burned_soil	MEGAHIT_v1.2.9	VirSorter2_v2.2.2, Virome DB; No refrence or virome decontamination	95% ANI, 85% contig length	Uncharacterized	Undetermined	independent sequence (UViG)	genome fragment	1	2	FALSE	36	0	FALSE	10532	no	No
Fire_Soil_DNA_UViG.934	burned_soil	MEGAHIT_v1.2.9	VirSorter2_v2.2.2, Virome DB; No refrence or virome decontamination	95% ANI, 85% contig length	Uncharacterized	Undetermined	independent sequence (UViG)	genome fragment	1	1	FALSE	38	1	FALSE	31982	no	No
Fire_Soil_DNA_UViG.935	burned_soil	MEGAHIT_v1.2.9	VirSorter2_v2.2.2, Virome DB; No refrence or virome decontamination	95% ANI, 85% contig length	Uncharacterized	Undetermined	independent sequence (UViG)	genome fragment	1	2	FALSE	34	0	FALSE	14407	no	No
Fire_Soil_DNA_UViG.936	burned_soil	MEGAHIT_v1.2.9	VirSorter2_v2.2.2, Virome DB; No refrence or virome decontamination	95% ANI, 85% contig length	Uncharacterized	Undetermined	independent sequence (UViG)	genome fragment	1	1	FALSE	17	0	FALSE	13311	no	No
Fire_Soil_DNA_UViG.937	burned_soil	MEGAHIT_v1.2.9	VirSorter2_v2.2.2, Virome DB; No refrence or virome decontamination	95% ANI, 85% contig length	Uncharacterized	Undetermined	independent sequence (UViG)	genome fragment	1	1	FALSE	39	3	FALSE	30310	no	No
Fire_Soil_DNA_UViG.938	burned_soil	MEGAHIT_v1.2.9	VirSorter2_v2.2.2, Virome DB; No refrence or virome decontamination	95% ANI, 85% contig length	Uncharacterized	Undetermined	independent sequence (UViG)	genome fragment	1	1	FALSE	78	10	FALSE	48256	no	No
Fire_Soil_DNA_UViG.939	burned_soil	MEGAHIT_v1.2.9	VirSorter2_v2.2.2, Virome DB; No refrence or virome decontamination	95% ANI, 85% contig length	Uncharacterized	Undetermined	independent sequence (UViG)	genome fragment	1	1	FALSE	36	4	FALSE	24099	no	No
Fire_Soil_DNA_UViG.940	burned_soil	MEGAHIT_v1.2.9	VirSorter2_v2.2.2, Virome DB; No refrence or virome decontamination	95% ANI, 85% contig length	Uncharacterized	Undetermined	independent sequence (UViG)	genome fragment	1	1	FALSE	28	3	FALSE	10649	no	No
Fire_Soil_DNA_UViG.941	burned_soil	MEGAHIT_v1.2.9	VirSorter2_v2.2.2, Virome DB; No refrence or virome decontamination	95% ANI, 85% contig length	Uncharacterized	Undetermined	independent sequence (UViG)	genome fragment	1	1	FALSE	29	3	FALSE	19849	no	No
Fire_Soil_DNA_UViG.942	burned_soil	MEGAHIT_v1.2.9	VirSorter2_v2.2.2, Virome DB; No refrence or virome decontamination	95% ANI, 85% contig length	Uncharacterized	Undetermined	independent sequence (UViG)	genome fragment	1	1	FALSE	24	0	FALSE	17935	no	No
Fire_Soil_DNA_UViG.943	burned_soil	MEGAHIT_v1.2.9	VirSorter2_v2.2.2, Virome DB; No refrence or virome decontamination	95% ANI, 85% contig length	Uncharacterized	Undetermined	independent sequence (UViG)	genome fragment	1	1	FALSE	82	7	FALSE	55488	no	No
Fire_Soil_DNA_UViG.944	burned_soil	MEGAHIT_v1.2.9	VirSorter2_v2.2.2, Virome DB; No refrence or virome decontamination	95% ANI, 85% contig length	Uncharacterized	Undetermined	independent sequence (UViG)	genome fragment	1	2	FALSE	17	2	FALSE	12401	no	Yes
Fire_Soil_DNA_UViG.945	burned_soil	MEGAHIT_v1.2.9	VirSorter2_v2.2.2, Virome DB; No refrence or virome decontamination	95% ANI, 85% contig length	Uncharacterized	Undetermined	independent sequence (UViG)	genome fragment	1	2	FALSE	49	1	FALSE	17835	no	No
Fire_Soil_DNA_UViG.946	burned_soil	MEGAHIT_v1.2.9	VirSorter2_v2.2.2, Virome DB; No refrence or virome decontamination	95% ANI, 85% contig length	Uncharacterized	Undetermined	independent sequence (UViG)	genome fragment	1	2	FALSE	13	2	TRUE	11115	no	No
Fire_Soil_DNA_UViG.947	burned_soil	MEGAHIT_v1.2.9	VirSorter2_v2.2.2, Virome DB; No refrence or virome decontamination	95% ANI, 85% contig length	Uncharacterized	Undetermined	independent sequence (UViG)	genome fragment	1	1	FALSE	23	0	FALSE	18835	no	No
Fire_Soil_DNA_UViG.948	burned_soil	MEGAHIT_v1.2.9	VirSorter2_v2.2.2, Virome DB; No refrence or virome decontamination	95% ANI, 85% contig length	Uncharacterized	Undetermined	independent sequence (UViG)	genome fragment	1	2	FALSE	41	2	FALSE	18003	no	No
Fire_Soil_DNA_UViG.949	burned_soil	MEGAHIT_v1.2.9	VirSorter2_v2.2.2, Virome DB; No refrence or virome decontamination	95% ANI, 85% contig length	Uncharacterized	Undetermined	independent sequence (UViG)	genome fragment	1	1	FALSE	21	7	FALSE	17359	no	No
Fire_Soil_DNA_UViG.950	burned_soil	MEGAHIT_v1.2.9	VirSorter2_v2.2.2, Virome DB; No refrence or virome decontamination	95% ANI, 85% contig length	Uncharacterized	Undetermined	independent sequence (UViG)	genome fragment	1	1	FALSE	58	2	FALSE	44591	no	No
Fire_Soil_DNA_UViG.951	burned_soil	MEGAHIT_v1.2.9	VirSorter2_v2.2.2, Virome DB; No refrence or virome decontamination	95% ANI, 85% contig length	Uncharacterized	Undetermined	independent sequence (UViG)	genome fragment	1	1	FALSE	100	4	FALSE	69756	no	No
Fire_Soil_DNA_UViG.952	burned_soil	MEGAHIT_v1.2.9	VirSorter2_v2.2.2, Virome DB; No refrence or virome decontamination	95% ANI, 85% contig length	Uncharacterized	Undetermined	independent sequence (UViG)	genome fragment	1	1	FALSE	60	4	FALSE	40810	no	No
Fire_Soil_DNA_UViG.953	burned_soil	MEGAHIT_v1.2.9	VirSorter2_v2.2.2, Virome DB; No refrence or virome decontamination	95% ANI, 85% contig length	Uncharacterized	Undetermined	independent sequence (UViG)	genome fragment	1	2	FALSE	26	3	FALSE	13899	no	No
Fire_Soil_DNA_UViG.954	burned_soil	MEGAHIT_v1.2.9	VirSorter2_v2.2.2, Virome DB; No refrence or virome decontamination	95% ANI, 85% contig length	Uncharacterized	Undetermined	independent sequence (UViG)	genome fragment	1	2	FALSE	22	2	FALSE	12653	no	No
Fire_Soil_DNA_UViG.955	burned_soil	MEGAHIT_v1.2.9	VirSorter2_v2.2.2, Virome DB; No refrence or virome decontamination	95% ANI, 85% contig length	Uncharacterized	Undetermined	independent sequence (UViG)	genome fragment	1	1	FALSE	20	0	FALSE	14290	no	No
Fire_Soil_DNA_UViG.956	burned_soil	MEGAHIT_v1.2.9	VirSorter2_v2.2.2, Virome DB; No refrence or virome decontamination	95% ANI, 85% contig length	Uncharacterized	Undetermined	independent sequence (UViG)	genome fragment	1	2	FALSE	30	1	FALSE	16739	no	No
Fire_Soil_DNA_UViG.957	burned_soil	MEGAHIT_v1.2.9	VirSorter2_v2.2.2, Virome DB; No refrence or virome decontamination	95% ANI, 85% contig length	Uncharacterized	Undetermined	independent sequence (UViG)	genome fragment	1	2	FALSE	14	3	FALSE	16173	no	No
Fire_Soil_DNA_UViG.958	burned_soil	MEGAHIT_v1.2.9	VirSorter2_v2.2.2, Virome DB; No refrence or virome decontamination	95% ANI, 85% contig length	Uncharacterized	Undetermined	independent sequence (UViG)	genome fragment	1	1	FALSE	83	5	FALSE	45410	no	No
Fire_Soil_DNA_UViG.959	burned_soil	MEGAHIT_v1.2.9	VirSorter2_v2.2.2, Virome DB; No refrence or virome decontamination	95% ANI, 85% contig length	Uncharacterized	Undetermined	independent sequence (UViG)	genome fragment	1	2	FALSE	53	2	FALSE	23280	no	No
Fire_Soil_DNA_UViG.960	burned_soil	MEGAHIT_v1.2.9	VirSorter2_v2.2.2, Virome DB; No refrence or virome decontamination	95% ANI, 85% contig length	Uncharacterized	Undetermined	independent sequence (UViG)	genome fragment	1	2	FALSE	24	5	FALSE	12963	no	No
Fire_Soil_DNA_UViG.961	burned_soil	MEGAHIT_v1.2.9	VirSorter2_v2.2.2, Virome DB; No refrence or virome decontamination	95% ANI, 85% contig length	Uncharacterized	Undetermined	independent sequence (UViG)	genome fragment	1	2	FALSE	23	1	FALSE	10634	no	No
Fire_Soil_DNA_UViG.962	burned_soil	MEGAHIT_v1.2.9	VirSorter2_v2.2.2, Virome DB; No refrence or virome decontamination	95% ANI, 85% contig length	Uncharacterized	Undetermined	independent sequence (UViG)	genome fragment	1	1	FALSE	21	5	FALSE	16282	no	No
Fire_Soil_DNA_UViG.963	burned_soil	MEGAHIT_v1.2.9	VirSorter2_v2.2.2, Virome DB; No refrence or virome decontamination	95% ANI, 85% contig length	Uncharacterized	Undetermined	independent sequence (UViG)	genome fragment	1	1	FALSE	11	0	FALSE	13854	no	No
Fire_Soil_DNA_UViG.964	burned_soil	MEGAHIT_v1.2.9	VirSorter2_v2.2.2, Virome DB; No refrence or virome decontamination	95% ANI, 85% contig length	Uncharacterized	Undetermined	independent sequence (UViG)	genome fragment	1	1	FALSE	21	0	FALSE	10729	no	No
Fire_Soil_DNA_UViG.965	burned_soil	MEGAHIT_v1.2.9	VirSorter2_v2.2.2, Virome DB; No refrence or virome decontamination	95% ANI, 85% contig length	Uncharacterized	Undetermined	independent sequence (UViG)	genome fragment	1	1	FALSE	16	4	FALSE	13737	no	No
Fire_Soil_DNA_UViG.966	burned_soil	MEGAHIT_v1.2.9	VirSorter2_v2.2.2, Virome DB; No refrence or virome decontamination	95% ANI, 85% contig length	Uncharacterized	Undetermined	independent sequence (UViG)	genome fragment	1	2	FALSE	19	0	FALSE	11657	no	No
Fire_Soil_DNA_UViG.967	burned_soil	MEGAHIT_v1.2.9	VirSorter2_v2.2.2, Virome DB; No refrence or virome decontamination	95% ANI, 85% contig length	Uncharacterized	Undetermined	independent sequence (UViG)	genome fragment	1	1	FALSE	31	0	FALSE	16157	no	No
Fire_Soil_DNA_UViG.968	burned_soil	MEGAHIT_v1.2.9	VirSorter2_v2.2.2, Virome DB; No refrence or virome decontamination	95% ANI, 85% contig length	Uncharacterized	Undetermined	independent sequence (UViG)	genome fragment	1	2	FALSE	32	2	FALSE	13012	no	No
Fire_Soil_DNA_UViG.969	burned_soil	MEGAHIT_v1.2.9	VirSorter2_v2.2.2, Virome DB; No refrence or virome decontamination	95% ANI, 85% contig length	Uncharacterized	Undetermined	independent sequence (UViG)	genome fragment	1	2	FALSE	38	2	FALSE	16338	no	No
Fire_Soil_DNA_UViG.970	burned_soil	MEGAHIT_v1.2.9	VirSorter2_v2.2.2, Virome DB; No refrence or virome decontamination	95% ANI, 85% contig length	Uncharacterized	Undetermined	independent sequence (UViG)	genome fragment	1	1	FALSE	8	2	FALSE	11423	no	No
Fire_Soil_DNA_UViG.971	burned_soil	MEGAHIT_v1.2.9	VirSorter2_v2.2.2, Virome DB; No refrence or virome decontamination	95% ANI, 85% contig length	Uncharacterized	Undetermined	independent sequence (UViG)	genome fragment	1	1	FALSE	22	4	FALSE	20414	no	No
Fire_Soil_DNA_UViG.972	burned_soil	MEGAHIT_v1.2.9	VirSorter2_v2.2.2, Virome DB; No refrence or virome decontamination	95% ANI, 85% contig length	Uncharacterized	Undetermined	independent sequence (UViG)	genome fragment	1	1	FALSE	82	30	FALSE	42826	no	No
Fire_Soil_DNA_UViG.973	burned_soil	MEGAHIT_v1.2.9	VirSorter2_v2.2.2, Virome DB; No refrence or virome decontamination	95% ANI, 85% contig length	Uncharacterized	Undetermined	independent sequence (UViG)	genome fragment	1	2	FALSE	14	0	FALSE	10141	no	No
Fire_Soil_DNA_UViG.974	burned_soil	MEGAHIT_v1.2.9	VirSorter2_v2.2.2, Virome DB; No refrence or virome decontamination	95% ANI, 85% contig length	Uncharacterized	Undetermined	independent sequence (UViG)	genome fragment	1	2	FALSE	36	1	FALSE	23214	no	No
Fire_Soil_DNA_UViG.975	burned_soil	MEGAHIT_v1.2.9	VirSorter2_v2.2.2, Virome DB; No refrence or virome decontamination	95% ANI, 85% contig length	Uncharacterized	Undetermined	independent sequence (UViG)	genome fragment	1	1	FALSE	16	2	FALSE	16339	no	No
Fire_Soil_DNA_UViG.976	burned_soil	MEGAHIT_v1.2.9	VirSorter2_v2.2.2, Virome DB; No refrence or virome decontamination	95% ANI, 85% contig length	Uncharacterized	Undetermined	independent sequence (UViG)	genome fragment	1	1	FALSE	18	1	FALSE	14187	no	No
Fire_Soil_DNA_UViG.977	burned_soil	MEGAHIT_v1.2.9	VirSorter2_v2.2.2, Virome DB; No refrence or virome decontamination	95% ANI, 85% contig length	Uncharacterized	Undetermined	independent sequence (UViG)	genome fragment	1	1	FALSE	34	2	FALSE	17238	no	No
Fire_Soil_DNA_UViG.978	burned_soil	MEGAHIT_v1.2.9	VirSorter2_v2.2.2, Virome DB; No refrence or virome decontamination	95% ANI, 85% contig length	Uncharacterized	Undetermined	independent sequence (UViG)	genome fragment	1	1	FALSE	18	0	FALSE	14386	no	No
Fire_Soil_DNA_UViG.979	burned_soil	MEGAHIT_v1.2.9	VirSorter2_v2.2.2, Virome DB; No refrence or virome decontamination	95% ANI, 85% contig length	Uncharacterized	Undetermined	independent sequence (UViG)	genome fragment	1	1	FALSE	15	0	FALSE	11729	no	No
Fire_Soil_DNA_UViG.980	burned_soil	MEGAHIT_v1.2.9	VirSorter2_v2.2.2, Virome DB; No refrence or virome decontamination	95% ANI, 85% contig length	Uncharacterized	Undetermined	independent sequence (UViG)	genome fragment	1	2	FALSE	23	5	FALSE	13312	no	No
Fire_Soil_DNA_UViG.981	burned_soil	MEGAHIT_v1.2.9	VirSorter2_v2.2.2, Virome DB; No refrence or virome decontamination	95% ANI, 85% contig length	Uncharacterized	Undetermined	independent sequence (UViG)	genome fragment	1	1	FALSE	19	3	FALSE	17183	no	No
Fire_Soil_DNA_UViG.982	burned_soil	MEGAHIT_v1.2.9	VirSorter2_v2.2.2, Virome DB; No refrence or virome decontamination	95% ANI, 85% contig length	Uncharacterized	Undetermined	independent sequence (UViG)	genome fragment	1	2	FALSE	33	0	FALSE	13402	no	No
Fire_Soil_DNA_UViG.983	burned_soil	MEGAHIT_v1.2.9	VirSorter2_v2.2.2, Virome DB; No refrence or virome decontamination	95% ANI, 85% contig length	Uncharacterized	Undetermined	independent sequence (UViG)	genome fragment	1	1	FALSE	10	0	FALSE	10875	no	No
Fire_Soil_DNA_UViG.984	burned_soil	MEGAHIT_v1.2.9	VirSorter2_v2.2.2, Virome DB; No refrence or virome decontamination	95% ANI, 85% contig length	Uncharacterized	Undetermined	independent sequence (UViG)	genome fragment	1	1	FALSE	12	1	FALSE	11893	no	No
Fire_Soil_DNA_UViG.985	burned_soil	MEGAHIT_v1.2.9	VirSorter2_v2.2.2, Virome DB; No refrence or virome decontamination	95% ANI, 85% contig length	Uncharacterized	Undetermined	independent sequence (UViG)	genome fragment	1	2	FALSE	23	1	FALSE	11211	no	No
Fire_Soil_DNA_UViG.986	burned_soil	MEGAHIT_v1.2.9	VirSorter2_v2.2.2, Virome DB; No refrence or virome decontamination	95% ANI, 85% contig length	Uncharacterized	Undetermined	independent sequence (UViG)	genome fragment	1	1	FALSE	45	5	FALSE	31866	no	No
Fire_Soil_DNA_UViG.987	burned_soil	MEGAHIT_v1.2.9	VirSorter2_v2.2.2, Virome DB; No refrence or virome decontamination	95% ANI, 85% contig length	Uncharacterized	Undetermined	independent sequence (UViG)	genome fragment	1	1	FALSE	26	7	FALSE	26659	RYN_379.fa	No
Fire_Soil_DNA_UViG.988	burned_soil	MEGAHIT_v1.2.9	VirSorter2_v2.2.2, Virome DB; No refrence or virome decontamination	95% ANI, 85% contig length	Uncharacterized	Undetermined	independent sequence (UViG)	genome fragment	1	1	FALSE	17	2	FALSE	10197	no	No
Fire_Soil_DNA_UViG.989	burned_soil	MEGAHIT_v1.2.9	VirSorter2_v2.2.2, Virome DB; No refrence or virome decontamination	95% ANI, 85% contig length	Uncharacterized	Undetermined	independent sequence (UViG)	genome fragment	1	2	FALSE	36	2	FALSE	15744	no	No
Fire_Soil_DNA_UViG.990	burned_soil	MEGAHIT_v1.2.9	VirSorter2_v2.2.2, Virome DB; No refrence or virome decontamination	95% ANI, 85% contig length	Uncharacterized	Undetermined	independent sequence (UViG)	genome fragment	1	1	FALSE	69	4	FALSE	44601	RYN_536.fa	No
Fire_Soil_DNA_UViG.991	burned_soil	MEGAHIT_v1.2.9	VirSorter2_v2.2.2, Virome DB; No refrence or virome decontamination	95% ANI, 85% contig length	Uncharacterized	Undetermined	independent sequence (UViG)	genome fragment	1	1	FALSE	18	2	FALSE	10126	no	No
Fire_Soil_DNA_UViG.992	burned_soil	MEGAHIT_v1.2.9	VirSorter2_v2.2.2, Virome DB; No refrence or virome decontamination	95% ANI, 85% contig length	Uncharacterized	Undetermined	independent sequence (UViG)	genome fragment	1	1	FALSE	21	3	FALSE	11208	no	No
Fire_Soil_DNA_UViG.993	burned_soil	MEGAHIT_v1.2.9	VirSorter2_v2.2.2, Virome DB; No refrence or virome decontamination	95% ANI, 85% contig length	Uncharacterized	Undetermined	independent sequence (UViG)	genome fragment	1	1	FALSE	26	2	FALSE	14172	no	No
Fire_Soil_DNA_UViG.994	burned_soil	MEGAHIT_v1.2.9	VirSorter2_v2.2.2, Virome DB; No refrence or virome decontamination	95% ANI, 85% contig length	dsDNA, Caudovirales_Myoviridae	Undetermined	independent sequence (UViG)	genome fragment	1	1	FALSE	75	12	FALSE	52045	RYN_473.fa	No
Fire_Soil_DNA_UViG.995	burned_soil	MEGAHIT_v1.2.9	VirSorter2_v2.2.2, Virome DB; No refrence or virome decontamination	95% ANI, 85% contig length	Uncharacterized	Undetermined	independent sequence (UViG)	genome fragment	1	2	FALSE	19	2	FALSE	13428	no	No
Fire_Soil_DNA_UViG.996	burned_soil	MEGAHIT_v1.2.9	VirSorter2_v2.2.2, Virome DB; No refrence or virome decontamination	95% ANI, 85% contig length	Uncharacterized	Undetermined	independent sequence (UViG)	genome fragment	1	1	FALSE	20	4	FALSE	11470	no	No
Fire_Soil_DNA_UViG.997	burned_soil	MEGAHIT_v1.2.9	VirSorter2_v2.2.2, Virome DB; No refrence or virome decontamination	95% ANI, 85% contig length	Uncharacterized	Undetermined	independent sequence (UViG)	genome fragment	1	1	FALSE	23	2	FALSE	18653	no	No
Fire_Soil_DNA_UViG.998	burned_soil	MEGAHIT_v1.2.9	VirSorter2_v2.2.2, Virome DB; No refrence or virome decontamination	95% ANI, 85% contig length	Uncharacterized	Undetermined	independent sequence (UViG)	genome fragment	1	1	FALSE	14	0	FALSE	11624	no	No
Fire_Soil_DNA_UViG.999	burned_soil	MEGAHIT_v1.2.9	VirSorter2_v2.2.2, Virome DB; No refrence or virome decontamination	95% ANI, 85% contig length	Uncharacterized	Undetermined	independent sequence (UViG)	genome fragment	1	2	FALSE	67	0	FALSE	37617	no	No
Fire_Soil_DNA_UViG.1000	burned_soil	MEGAHIT_v1.2.9	VirSorter2_v2.2.2, Virome DB; No refrence or virome decontamination	95% ANI, 85% contig length	Uncharacterized	Undetermined	independent sequence (UViG)	genome fragment	1	1	FALSE	103	1	FALSE	34420	no	No
Fire_Soil_DNA_UViG.1001	burned_soil	MEGAHIT_v1.2.9	VirSorter2_v2.2.2, Virome DB; No refrence or virome decontamination	95% ANI, 85% contig length	Uncharacterized	Undetermined	independent sequence (UViG)	genome fragment	1	1	FALSE	18	8	FALSE	18126	no	No
Fire_Soil_DNA_UViG.1002	burned_soil	MEGAHIT_v1.2.9	VirSorter2_v2.2.2, Virome DB; No refrence or virome decontamination	95% ANI, 85% contig length	Uncharacterized	Undetermined	independent sequence (UViG)	genome fragment	1	2	FALSE	10	0	FALSE	15645	no	No
Fire_Soil_DNA_UViG.1003	burned_soil	MEGAHIT_v1.2.9	VirSorter2_v2.2.2, Virome DB; No refrence or virome decontamination	95% ANI, 85% contig length	Uncharacterized	Undetermined	independent sequence (UViG)	genome fragment	1	2	FALSE	18	1	FALSE	10155	no	No
Fire_Soil_DNA_UViG.1004	burned_soil	MEGAHIT_v1.2.9	VirSorter2_v2.2.2, Virome DB; No refrence or virome decontamination	95% ANI, 85% contig length	Uncharacterized	Undetermined	independent sequence (UViG)	genome fragment	1	1	FALSE	54	0	FALSE	33409	no	No
Fire_Soil_DNA_UViG.1005	burned_soil	MEGAHIT_v1.2.9	VirSorter2_v2.2.2, Virome DB; No refrence or virome decontamination	95% ANI, 85% contig length	Uncharacterized	Undetermined	independent sequence (UViG)	genome fragment	1	2	FALSE	17	0	FALSE	10990	no	No
Fire_Soil_DNA_UViG.1006	burned_soil	MEGAHIT_v1.2.9	VirSorter2_v2.2.2, Virome DB; No refrence or virome decontamination	95% ANI, 85% contig length	Uncharacterized	Undetermined	independent sequence (UViG)	genome fragment	1	1	FALSE	7	0	FALSE	10114	no	No
Fire_Soil_DNA_UViG.1007	burned_soil	MEGAHIT_v1.2.9	VirSorter2_v2.2.2, Virome DB; No refrence or virome decontamination	95% ANI, 85% contig length	Uncharacterized	Undetermined	independent sequence (UViG)	genome fragment	1	2	FALSE	22	9	FALSE	11231	no	No
Fire_Soil_DNA_UViG.1008	burned_soil	MEGAHIT_v1.2.9	VirSorter2_v2.2.2, Virome DB; No refrence or virome decontamination	95% ANI, 85% contig length	Uncharacterized	Undetermined	independent sequence (UViG)	genome fragment	1	1	FALSE	52	1	FALSE	28159	no	No
Fire_Soil_DNA_UViG.1009	burned_soil	MEGAHIT_v1.2.9	VirSorter2_v2.2.2, Virome DB; No refrence or virome decontamination	95% ANI, 85% contig length	Uncharacterized	Undetermined	independent sequence (UViG)	genome fragment	1	2	FALSE	37	12	FALSE	16792	no	Yes
Fire_Soil_DNA_UViG.1010	burned_soil	MEGAHIT_v1.2.9	VirSorter2_v2.2.2, Virome DB; No refrence or virome decontamination	95% ANI, 85% contig length	Uncharacterized	Undetermined	independent sequence (UViG)	genome fragment	1	1	FALSE	7	2	FALSE	14234	no	No
Fire_Soil_DNA_UViG.1011	burned_soil	MEGAHIT_v1.2.9	VirSorter2_v2.2.2, Virome DB; No refrence or virome decontamination	95% ANI, 85% contig length	Uncharacterized	Undetermined	independent sequence (UViG)	genome fragment	1	1	FALSE	12	0	FALSE	10059	no	No
Fire_Soil_DNA_UViG.1012	burned_soil	MEGAHIT_v1.2.9	VirSorter2_v2.2.2, Virome DB; No refrence or virome decontamination	95% ANI, 85% contig length	Uncharacterized	Undetermined	independent sequence (UViG)	genome fragment	1	1	FALSE	19	0	FALSE	14358	no	No
Fire_Soil_DNA_UViG.1013	burned_soil	MEGAHIT_v1.2.9	VirSorter2_v2.2.2, Virome DB; No refrence or virome decontamination	95% ANI, 85% contig length	Uncharacterized	Undetermined	independent sequence (UViG)	genome fragment	1	1	FALSE	25	0	FALSE	24424	no	No
Fire_Soil_DNA_UViG.1014	burned_soil	MEGAHIT_v1.2.9	VirSorter2_v2.2.2, Virome DB; No refrence or virome decontamination	95% ANI, 85% contig length	Uncharacterized	Undetermined	independent sequence (UViG)	genome fragment	1	1	FALSE	14	1	FALSE	10263	no	No
Fire_Soil_DNA_UViG.1015	burned_soil	MEGAHIT_v1.2.9	VirSorter2_v2.2.2, Virome DB; No refrence or virome decontamination	95% ANI, 85% contig length	Uncharacterized	Undetermined	independent sequence (UViG)	genome fragment	1	1	FALSE	20	8	FALSE	13930	no	No
Fire_Soil_DNA_UViG.1016	burned_soil	MEGAHIT_v1.2.9	VirSorter2_v2.2.2, Virome DB; No refrence or virome decontamination	95% ANI, 85% contig length	Uncharacterized	Undetermined	independent sequence (UViG)	genome fragment	1	1	FALSE	11	0	FALSE	13163	no	No
Fire_Soil_DNA_UViG.1017	burned_soil	MEGAHIT_v1.2.9	VirSorter2_v2.2.2, Virome DB; No refrence or virome decontamination	95% ANI, 85% contig length	Uncharacterized	Undetermined	independent sequence (UViG)	genome fragment	1	1	FALSE	9	1	FALSE	11521	no	No
Fire_Soil_DNA_UViG.1018	burned_soil	MEGAHIT_v1.2.9	VirSorter2_v2.2.2, Virome DB; No refrence or virome decontamination	95% ANI, 85% contig length	Uncharacterized	Undetermined	independent sequence (UViG)	genome fragment	1	2	FALSE	41	3	FALSE	16624	no	No
Fire_Soil_DNA_UViG.1019	burned_soil	MEGAHIT_v1.2.9	VirSorter2_v2.2.2, Virome DB; No refrence or virome decontamination	95% ANI, 85% contig length	Uncharacterized	Undetermined	independent sequence (UViG)	genome fragment	1	1	FALSE	25	0	FALSE	16891	no	No
Fire_Soil_DNA_UViG.1020	burned_soil	MEGAHIT_v1.2.9	VirSorter2_v2.2.2, Virome DB; No refrence or virome decontamination	95% ANI, 85% contig length	Uncharacterized	Undetermined	independent sequence (UViG)	genome fragment	1	1	FALSE	45	2	FALSE	36463	no	No
Fire_Soil_DNA_UViG.1021	burned_soil	MEGAHIT_v1.2.9	VirSorter2_v2.2.2, Virome DB; No refrence or virome decontamination	95% ANI, 85% contig length	Uncharacterized	Undetermined	independent sequence (UViG)	genome fragment	1	1	FALSE	13	0	FALSE	11046	no	No
Fire_Soil_DNA_UViG.1022	burned_soil	MEGAHIT_v1.2.9	VirSorter2_v2.2.2, Virome DB; No refrence or virome decontamination	95% ANI, 85% contig length	Uncharacterized	Undetermined	independent sequence (UViG)	genome fragment	1	2	FALSE	14	3	FALSE	10638	no	No
Fire_Soil_DNA_UViG.1023	burned_soil	MEGAHIT_v1.2.9	VirSorter2_v2.2.2, Virome DB; No refrence or virome decontamination	95% ANI, 85% contig length	Uncharacterized	Undetermined	independent sequence (UViG)	genome fragment	1	1	FALSE	54	2	FALSE	22987	no	No
Fire_Soil_DNA_UViG.1024	burned_soil	MEGAHIT_v1.2.9	VirSorter2_v2.2.2, Virome DB; No refrence or virome decontamination	95% ANI, 85% contig length	Uncharacterized	Undetermined	independent sequence (UViG)	genome fragment	1	1	FALSE	33	5	FALSE	21311	no	No
Fire_Soil_DNA_UViG.1025	burned_soil	MEGAHIT_v1.2.9	VirSorter2_v2.2.2, Virome DB; No refrence or virome decontamination	95% ANI, 85% contig length	Uncharacterized	Undetermined	independent sequence (UViG)	genome fragment	1	1	FALSE	27	8	FALSE	18135	no	No
Fire_Soil_DNA_UViG.1026	burned_soil	MEGAHIT_v1.2.9	VirSorter2_v2.2.2, Virome DB; No refrence or virome decontamination	95% ANI, 85% contig length	Uncharacterized	Undetermined	independent sequence (UViG)	genome fragment	1	1	FALSE	26	2	FALSE	20065	no	No
Fire_Soil_DNA_UViG.1027	burned_soil	MEGAHIT_v1.2.9	VirSorter2_v2.2.2, Virome DB; No refrence or virome decontamination	95% ANI, 85% contig length	Uncharacterized	Undetermined	independent sequence (UViG)	genome fragment	1	1	FALSE	52	3	FALSE	39681	no	No
Fire_Soil_DNA_UViG.1028	burned_soil	MEGAHIT_v1.2.9	VirSorter2_v2.2.2, Virome DB; No refrence or virome decontamination	95% ANI, 85% contig length	Uncharacterized	Undetermined	independent sequence (UViG)	genome fragment	1	1	FALSE	10	0	FALSE	11826	no	No
Fire_Soil_DNA_UViG.1029	burned_soil	MEGAHIT_v1.2.9	VirSorter2_v2.2.2, Virome DB; No refrence or virome decontamination	95% ANI, 85% contig length	Uncharacterized	Undetermined	independent sequence (UViG)	genome fragment	1	1	FALSE	31	0	FALSE	24028	no	No
Fire_Soil_DNA_UViG.1030	burned_soil	MEGAHIT_v1.2.9	VirSorter2_v2.2.2, Virome DB; No refrence or virome decontamination	95% ANI, 85% contig length	Uncharacterized	Undetermined	independent sequence (UViG)	genome fragment	1	1	FALSE	64	3	FALSE	43898	no	No
Fire_Soil_DNA_UViG.1031	burned_soil	MEGAHIT_v1.2.9	VirSorter2_v2.2.2, Virome DB; No refrence or virome decontamination	95% ANI, 85% contig length	Uncharacterized	Undetermined	independent sequence (UViG)	genome fragment	1	1	FALSE	65	5	FALSE	45997	RYN_428.fa	No
Fire_Soil_DNA_UViG.1032	burned_soil	MEGAHIT_v1.2.9	VirSorter2_v2.2.2, Virome DB; No refrence or virome decontamination	95% ANI, 85% contig length	Uncharacterized	Undetermined	independent sequence (UViG)	genome fragment	1	1	FALSE	67	6	FALSE	30847	no	No
Fire_Soil_DNA_UViG.1033	burned_soil	MEGAHIT_v1.2.9	VirSorter2_v2.2.2, Virome DB; No refrence or virome decontamination	95% ANI, 85% contig length	Uncharacterized	Undetermined	independent sequence (UViG)	genome fragment	1	1	FALSE	21	1	FALSE	14956	no	No
Fire_Soil_DNA_UViG.1034	burned_soil	MEGAHIT_v1.2.9	VirSorter2_v2.2.2, Virome DB; No refrence or virome decontamination	95% ANI, 85% contig length	Uncharacterized	Undetermined	independent sequence (UViG)	genome fragment	1	1	FALSE	15	2	FALSE	11095	no	No
Fire_Soil_DNA_UViG.1035	burned_soil	MEGAHIT_v1.2.9	VirSorter2_v2.2.2, Virome DB; No refrence or virome decontamination	95% ANI, 85% contig length	Uncharacterized	Undetermined	independent sequence (UViG)	genome fragment	1	1	FALSE	15	0	FALSE	12692	no	No
Fire_Soil_DNA_UViG.1036	burned_soil	MEGAHIT_v1.2.9	VirSorter2_v2.2.2, Virome DB; No refrence or virome decontamination	95% ANI, 85% contig length	Uncharacterized	Undetermined	independent sequence (UViG)	genome fragment	1	1	FALSE	12	1	FALSE	10480	no	No
Fire_Soil_DNA_UViG.1037	burned_soil	MEGAHIT_v1.2.9	VirSorter2_v2.2.2, Virome DB; No refrence or virome decontamination	95% ANI, 85% contig length	Uncharacterized	Undetermined	independent sequence (UViG)	genome fragment	1	1	FALSE	22	0	FALSE	18443	no	No
Fire_Soil_DNA_UViG.1038	burned_soil	MEGAHIT_v1.2.9	VirSorter2_v2.2.2, Virome DB; No refrence or virome decontamination	95% ANI, 85% contig length	Uncharacterized	Undetermined	independent sequence (UViG)	genome fragment	1	1	FALSE	4	2	FALSE	18772	RYN_284.fa	No
Fire_Soil_DNA_UViG.1039	burned_soil	MEGAHIT_v1.2.9	VirSorter2_v2.2.2, Virome DB; No refrence or virome decontamination	95% ANI, 85% contig length	Uncharacterized	Undetermined	independent sequence (UViG)	genome fragment	1	1	FALSE	36	1	FALSE	33955	no	No
Fire_Soil_DNA_UViG.1040	burned_soil	MEGAHIT_v1.2.9	VirSorter2_v2.2.2, Virome DB; No refrence or virome decontamination	95% ANI, 85% contig length	Uncharacterized	Undetermined	independent sequence (UViG)	genome fragment	1	2	FALSE	19	0	FALSE	13547	no	No
Fire_Soil_DNA_UViG.1041	burned_soil	MEGAHIT_v1.2.9	VirSorter2_v2.2.2, Virome DB; No refrence or virome decontamination	95% ANI, 85% contig length	Uncharacterized	Undetermined	independent sequence (UViG)	genome fragment	1	2	FALSE	13	2	FALSE	12958	no	No
Fire_Soil_DNA_UViG.1042	burned_soil	MEGAHIT_v1.2.9	VirSorter2_v2.2.2, Virome DB; No refrence or virome decontamination	95% ANI, 85% contig length	Uncharacterized	Undetermined	independent sequence (UViG)	genome fragment	1	2	FALSE	22	4	FALSE	24893	no	No
Fire_Soil_DNA_UViG.1043	burned_soil	MEGAHIT_v1.2.9	VirSorter2_v2.2.2, Virome DB; No refrence or virome decontamination	95% ANI, 85% contig length	Uncharacterized	Undetermined	independent sequence (UViG)	genome fragment	1	1	FALSE	14	0	FALSE	11716	no	No
Fire_Soil_DNA_UViG.1044	burned_soil	MEGAHIT_v1.2.9	VirSorter2_v2.2.2, Virome DB; No refrence or virome decontamination	95% ANI, 85% contig length	Uncharacterized	Undetermined	independent sequence (UViG)	genome fragment	1	2	FALSE	36	1	FALSE	15275	no	No
Fire_Soil_DNA_UViG.1045	burned_soil	MEGAHIT_v1.2.9	VirSorter2_v2.2.2, Virome DB; No refrence or virome decontamination	95% ANI, 85% contig length	Uncharacterized	Undetermined	independent sequence (UViG)	genome fragment	1	1	FALSE	57	4	FALSE	39251	no	No
Fire_Soil_DNA_UViG.1046	burned_soil	MEGAHIT_v1.2.9	VirSorter2_v2.2.2, Virome DB; No refrence or virome decontamination	95% ANI, 85% contig length	Uncharacterized	Undetermined	independent sequence (UViG)	genome fragment	1	1	FALSE	22	0	FALSE	16149	no	No
Fire_Soil_DNA_UViG.1047	burned_soil	MEGAHIT_v1.2.9	VirSorter2_v2.2.2, Virome DB; No refrence or virome decontamination	95% ANI, 85% contig length	Uncharacterized	Undetermined	independent sequence (UViG)	genome fragment	1	1	FALSE	50	2	FALSE	32728	no	No
Fire_Soil_DNA_UViG.1048	burned_soil	MEGAHIT_v1.2.9	VirSorter2_v2.2.2, Virome DB; No refrence or virome decontamination	95% ANI, 85% contig length	dsDNA, Caudovirales_Podoviridae	Undetermined	independent sequence (UViG)	genome fragment	1	1	FALSE	91	4	FALSE	50047	no	No
Fire_Soil_DNA_UViG.1049	burned_soil	MEGAHIT_v1.2.9	VirSorter2_v2.2.2, Virome DB; No refrence or virome decontamination	95% ANI, 85% contig length	Uncharacterized	Undetermined	independent sequence (UViG)	genome fragment	1	1	FALSE	22	1	FALSE	15767	no	No
Fire_Soil_DNA_UViG.1050	burned_soil	MEGAHIT_v1.2.9	VirSorter2_v2.2.2, Virome DB; No refrence or virome decontamination	95% ANI, 85% contig length	Uncharacterized	Undetermined	independent sequence (UViG)	genome fragment	1	2	FALSE	18	2	FALSE	11344	no	No
Fire_Soil_DNA_UViG.1051	burned_soil	MEGAHIT_v1.2.9	VirSorter2_v2.2.2, Virome DB; No refrence or virome decontamination	95% ANI, 85% contig length	Uncharacterized	Undetermined	independent sequence (UViG)	genome fragment	1	1	FALSE	21	2	FALSE	10687	no	No
Fire_Soil_DNA_UViG.1052	burned_soil	MEGAHIT_v1.2.9	VirSorter2_v2.2.2, Virome DB; No refrence or virome decontamination	95% ANI, 85% contig length	Uncharacterized	Undetermined	independent sequence (UViG)	genome fragment	1	1	FALSE	70	9	FALSE	44465	no	No
Fire_Soil_DNA_UViG.1053	burned_soil	MEGAHIT_v1.2.9	VirSorter2_v2.2.2, Virome DB; No refrence or virome decontamination	95% ANI, 85% contig length	Uncharacterized	Undetermined	independent sequence (UViG)	genome fragment	1	1	FALSE	66	2	FALSE	38190	no	No
Fire_Soil_DNA_UViG.1054	burned_soil	MEGAHIT_v1.2.9	VirSorter2_v2.2.2, Virome DB; No refrence or virome decontamination	95% ANI, 85% contig length	Uncharacterized	Undetermined	independent sequence (UViG)	genome fragment	1	2	FALSE	13	5	FALSE	16623	no	No
Fire_Soil_DNA_UViG.1055	burned_soil	MEGAHIT_v1.2.9	VirSorter2_v2.2.2, Virome DB; No refrence or virome decontamination	95% ANI, 85% contig length	Uncharacterized	Undetermined	independent sequence (UViG)	genome fragment	1	1	FALSE	16	2	FALSE	13267	no	No
Fire_Soil_DNA_UViG.1056	burned_soil	MEGAHIT_v1.2.9	VirSorter2_v2.2.2, Virome DB; No refrence or virome decontamination	95% ANI, 85% contig length	Uncharacterized	Undetermined	independent sequence (UViG)	genome fragment	1	2	FALSE	19	3	FALSE	12764	no	No
Fire_Soil_DNA_UViG.1057	burned_soil	MEGAHIT_v1.2.9	VirSorter2_v2.2.2, Virome DB; No refrence or virome decontamination	95% ANI, 85% contig length	Uncharacterized	Undetermined	independent sequence (UViG)	genome fragment	1	1	FALSE	27	4	FALSE	15064	no	No
Fire_Soil_DNA_UViG.1058	burned_soil	MEGAHIT_v1.2.9	VirSorter2_v2.2.2, Virome DB; No refrence or virome decontamination	95% ANI, 85% contig length	Uncharacterized	Undetermined	independent sequence (UViG)	genome fragment	1	1	FALSE	38	6	FALSE	23651	no	No
Fire_Soil_DNA_UViG.1059	burned_soil	MEGAHIT_v1.2.9	VirSorter2_v2.2.2, Virome DB; No refrence or virome decontamination	95% ANI, 85% contig length	Uncharacterized	Undetermined	independent sequence (UViG)	genome fragment	1	2	FALSE	24	0	FALSE	11009	no	No
Fire_Soil_DNA_UViG.1060	burned_soil	MEGAHIT_v1.2.9	VirSorter2_v2.2.2, Virome DB; No refrence or virome decontamination	95% ANI, 85% contig length	dsDNA, Caudovirales_Siphoviridae	Undetermined	independent sequence (UViG)	genome fragment	1	1	FALSE	21	0	FALSE	18547	no	No
Fire_Soil_DNA_UViG.1061	burned_soil	MEGAHIT_v1.2.9	VirSorter2_v2.2.2, Virome DB; No refrence or virome decontamination	95% ANI, 85% contig length	Uncharacterized	Undetermined	independent sequence (UViG)	genome fragment	1	1	FALSE	11	5	FALSE	20024	no	No
Fire_Soil_DNA_UViG.1062	burned_soil	MEGAHIT_v1.2.9	VirSorter2_v2.2.2, Virome DB; No refrence or virome decontamination	95% ANI, 85% contig length	Uncharacterized	Undetermined	independent sequence (UViG)	genome fragment	1	2	FALSE	34	1	FALSE	24002	no	No
Fire_Soil_DNA_UViG.1063	burned_soil	MEGAHIT_v1.2.9	VirSorter2_v2.2.2, Virome DB; No refrence or virome decontamination	95% ANI, 85% contig length	Uncharacterized	Undetermined	independent sequence (UViG)	genome fragment	1	1	FALSE	33	0	FALSE	22094	no	No
Fire_Soil_DNA_UViG.1064	burned_soil	MEGAHIT_v1.2.9	VirSorter2_v2.2.2, Virome DB; No refrence or virome decontamination	95% ANI, 85% contig length	Uncharacterized	Undetermined	independent sequence (UViG)	genome fragment	1	2	FALSE	28	5	FALSE	14628	no	No
Fire_Soil_DNA_UViG.1065	burned_soil	MEGAHIT_v1.2.9	VirSorter2_v2.2.2, Virome DB; No refrence or virome decontamination	95% ANI, 85% contig length	Uncharacterized	Undetermined	independent sequence (UViG)	genome fragment	1	1	FALSE	8	0	FALSE	11256	no	No
Fire_Soil_DNA_UViG.1066	burned_soil	MEGAHIT_v1.2.9	VirSorter2_v2.2.2, Virome DB; No refrence or virome decontamination	95% ANI, 85% contig length	Uncharacterized	Undetermined	independent sequence (UViG)	genome fragment	1	1	FALSE	24	0	FALSE	16569	no	No
Fire_Soil_DNA_UViG.1067	burned_soil	MEGAHIT_v1.2.9	VirSorter2_v2.2.2, Virome DB; No refrence or virome decontamination	95% ANI, 85% contig length	Uncharacterized	Undetermined	independent sequence (UViG)	genome fragment	1	2	FALSE	40	1	FALSE	24463	no	No
Fire_Soil_DNA_UViG.1068	burned_soil	MEGAHIT_v1.2.9	VirSorter2_v2.2.2, Virome DB; No refrence or virome decontamination	95% ANI, 85% contig length	Uncharacterized	Undetermined	independent sequence (UViG)	genome fragment	1	1	FALSE	45	4	FALSE	31427	no	No
Fire_Soil_DNA_UViG.1069	burned_soil	MEGAHIT_v1.2.9	VirSorter2_v2.2.2, Virome DB; No refrence or virome decontamination	95% ANI, 85% contig length	Uncharacterized	Undetermined	independent sequence (UViG)	genome fragment	1	1	FALSE	19	0	FALSE	16587	no	No
Fire_Soil_DNA_UViG.1070	burned_soil	MEGAHIT_v1.2.9	VirSorter2_v2.2.2, Virome DB; No refrence or virome decontamination	95% ANI, 85% contig length	Uncharacterized	Undetermined	independent sequence (UViG)	genome fragment	1	1	FALSE	19	1	FALSE	12562	no	No
Fire_Soil_DNA_UViG.1071	burned_soil	MEGAHIT_v1.2.9	VirSorter2_v2.2.2, Virome DB; No refrence or virome decontamination	95% ANI, 85% contig length	Uncharacterized	Undetermined	independent sequence (UViG)	genome fragment	1	1	FALSE	25	2	FALSE	22882	no	No
Fire_Soil_DNA_UViG.1072	burned_soil	MEGAHIT_v1.2.9	VirSorter2_v2.2.2, Virome DB; No refrence or virome decontamination	95% ANI, 85% contig length	Uncharacterized	Undetermined	independent sequence (UViG)	genome fragment	1	1	FALSE	17	0	FALSE	15305	no	No
Fire_Soil_DNA_UViG.1073	burned_soil	MEGAHIT_v1.2.9	VirSorter2_v2.2.2, Virome DB; No refrence or virome decontamination	95% ANI, 85% contig length	Uncharacterized	Undetermined	independent sequence (UViG)	genome fragment	1	2	FALSE	40	0	FALSE	10426	no	No
Fire_Soil_DNA_UViG.1074	burned_soil	MEGAHIT_v1.2.9	VirSorter2_v2.2.2, Virome DB; No refrence or virome decontamination	95% ANI, 85% contig length	Uncharacterized	Undetermined	independent sequence (UViG)	genome fragment	1	1	FALSE	17	4	FALSE	13594	no	No
Fire_Soil_DNA_UViG.1075	burned_soil	MEGAHIT_v1.2.9	VirSorter2_v2.2.2, Virome DB; No refrence or virome decontamination	95% ANI, 85% contig length	Uncharacterized	Undetermined	independent sequence (UViG)	genome fragment	1	1	FALSE	29	0	FALSE	12375	no	No
Fire_Soil_DNA_UViG.1076	burned_soil	MEGAHIT_v1.2.9	VirSorter2_v2.2.2, Virome DB; No refrence or virome decontamination	95% ANI, 85% contig length	Uncharacterized	Undetermined	independent sequence (UViG)	genome fragment	1	1	FALSE	11	0	FALSE	10101	no	No
Fire_Soil_DNA_UViG.1077	burned_soil	MEGAHIT_v1.2.9	VirSorter2_v2.2.2, Virome DB; No refrence or virome decontamination	95% ANI, 85% contig length	Uncharacterized	Undetermined	independent sequence (UViG)	genome fragment	1	1	FALSE	59	2	FALSE	38858	no	No
Fire_Soil_DNA_UViG.1078	burned_soil	MEGAHIT_v1.2.9	VirSorter2_v2.2.2, Virome DB; No refrence or virome decontamination	95% ANI, 85% contig length	Uncharacterized	Undetermined	independent sequence (UViG)	genome fragment	1	1	FALSE	42	2	TRUE	27080	no	No
Fire_Soil_DNA_UViG.1079	burned_soil	MEGAHIT_v1.2.9	VirSorter2_v2.2.2, Virome DB; No refrence or virome decontamination	95% ANI, 85% contig length	Uncharacterized	Undetermined	independent sequence (UViG)	genome fragment	1	1	FALSE	27	1	FALSE	18807	no	No
Fire_Soil_DNA_UViG.1080	burned_soil	MEGAHIT_v1.2.9	VirSorter2_v2.2.2, Virome DB; No refrence or virome decontamination	95% ANI, 85% contig length	Uncharacterized	Undetermined	independent sequence (UViG)	genome fragment	1	2	FALSE	59	5	FALSE	24208	no	No
Fire_Soil_DNA_UViG.1081	burned_soil	MEGAHIT_v1.2.9	VirSorter2_v2.2.2, Virome DB; No refrence or virome decontamination	95% ANI, 85% contig length	Uncharacterized	Undetermined	independent sequence (UViG)	genome fragment	1	2	FALSE	29	6	FALSE	59118	RYN_387.fa	No
Fire_Soil_DNA_UViG.1082	burned_soil	MEGAHIT_v1.2.9	VirSorter2_v2.2.2, Virome DB; No refrence or virome decontamination	95% ANI, 85% contig length	Uncharacterized	Undetermined	independent sequence (UViG)	genome fragment	1	1	FALSE	18	1	FALSE	11169	no	No
Fire_Soil_DNA_UViG.1083	burned_soil	MEGAHIT_v1.2.9	VirSorter2_v2.2.2, Virome DB; No refrence or virome decontamination	95% ANI, 85% contig length	Uncharacterized	Undetermined	independent sequence (UViG)	genome fragment	1	1	FALSE	46	1	FALSE	27202	no	No
Fire_Soil_DNA_UViG.1084	burned_soil	MEGAHIT_v1.2.9	VirSorter2_v2.2.2, Virome DB; No refrence or virome decontamination	95% ANI, 85% contig length	Uncharacterized	Undetermined	independent sequence (UViG)	genome fragment	1	1	FALSE	11	0	FALSE	12433	no	No
Fire_Soil_DNA_UViG.1085	burned_soil	MEGAHIT_v1.2.9	VirSorter2_v2.2.2, Virome DB; No refrence or virome decontamination	95% ANI, 85% contig length	Uncharacterized	Undetermined	independent sequence (UViG)	genome fragment	1	1	FALSE	30	1	FALSE	14468	no	No
Fire_Soil_DNA_UViG.1086	burned_soil	MEGAHIT_v1.2.9	VirSorter2_v2.2.2, Virome DB; No refrence or virome decontamination	95% ANI, 85% contig length	Uncharacterized	Undetermined	independent sequence (UViG)	genome fragment	1	1	FALSE	9	0	FALSE	12859	no	No
Fire_Soil_DNA_UViG.1087	burned_soil	MEGAHIT_v1.2.9	VirSorter2_v2.2.2, Virome DB; No refrence or virome decontamination	95% ANI, 85% contig length	Uncharacterized	Undetermined	independent sequence (UViG)	genome fragment	1	1	FALSE	68	10	FALSE	40195	no	No
Fire_Soil_DNA_UViG.1088	burned_soil	MEGAHIT_v1.2.9	VirSorter2_v2.2.2, Virome DB; No refrence or virome decontamination	95% ANI, 85% contig length	Uncharacterized	Undetermined	independent sequence (UViG)	genome fragment	1	2	FALSE	17	2	FALSE	17462	no	No
Fire_Soil_DNA_UViG.1089	burned_soil	MEGAHIT_v1.2.9	VirSorter2_v2.2.2, Virome DB; No refrence or virome decontamination	95% ANI, 85% contig length	Uncharacterized	Undetermined	independent sequence (UViG)	genome fragment	1	2	FALSE	7	0	FALSE	11011	no	No
Fire_Soil_DNA_UViG.1090	burned_soil	MEGAHIT_v1.2.9	VirSorter2_v2.2.2, Virome DB; No refrence or virome decontamination	95% ANI, 85% contig length	Uncharacterized	Undetermined	independent sequence (UViG)	genome fragment	1	1	FALSE	15	0	FALSE	15896	no	No
Fire_Soil_DNA_UViG.1091	burned_soil	MEGAHIT_v1.2.9	VirSorter2_v2.2.2, Virome DB; No refrence or virome decontamination	95% ANI, 85% contig length	Uncharacterized	Undetermined	independent sequence (UViG)	genome fragment	1	1	FALSE	15	5	FALSE	15072	no	No
Fire_Soil_DNA_UViG.1092	burned_soil	MEGAHIT_v1.2.9	VirSorter2_v2.2.2, Virome DB; No refrence or virome decontamination	95% ANI, 85% contig length	Uncharacterized	Undetermined	independent sequence (UViG)	genome fragment	1	1	FALSE	31	0	FALSE	22912	no	No
Fire_Soil_DNA_UViG.1093	burned_soil	MEGAHIT_v1.2.9	VirSorter2_v2.2.2, Virome DB; No refrence or virome decontamination	95% ANI, 85% contig length	Uncharacterized	Undetermined	independent sequence (UViG)	genome fragment	1	2	FALSE	18	2	FALSE	14677	no	No
Fire_Soil_DNA_UViG.1094	burned_soil	MEGAHIT_v1.2.9	VirSorter2_v2.2.2, Virome DB; No refrence or virome decontamination	95% ANI, 85% contig length	Uncharacterized	Undetermined	independent sequence (UViG)	genome fragment	1	1	FALSE	57	5	FALSE	37392	no	No
Fire_Soil_DNA_UViG.1095	burned_soil	MEGAHIT_v1.2.9	VirSorter2_v2.2.2, Virome DB; No refrence or virome decontamination	95% ANI, 85% contig length	Uncharacterized	Undetermined	independent sequence (UViG)	genome fragment	1	1	FALSE	87	6	FALSE	44229	no	Yes
Fire_Soil_DNA_UViG.1096	burned_soil	MEGAHIT_v1.2.9	VirSorter2_v2.2.2, Virome DB; No refrence or virome decontamination	95% ANI, 85% contig length	dsDNA, Caudovirales_Siphoviridae	Undetermined	independent sequence (UViG)	genome fragment	1	1	FALSE	35	0	FALSE	29256	no	No
Fire_Soil_DNA_UViG.1097	burned_soil	MEGAHIT_v1.2.9	VirSorter2_v2.2.2, Virome DB; No refrence or virome decontamination	95% ANI, 85% contig length	Uncharacterized	Undetermined	independent sequence (UViG)	genome fragment	1	1	FALSE	67	1	FALSE	44561	no	No
Fire_Soil_DNA_UViG.1098	burned_soil	MEGAHIT_v1.2.9	VirSorter2_v2.2.2, Virome DB; No refrence or virome decontamination	95% ANI, 85% contig length	Uncharacterized	Undetermined	independent sequence (UViG)	genome fragment	1	1	FALSE	15	2	FALSE	10425	no	No
Fire_Soil_DNA_UViG.1099	burned_soil	MEGAHIT_v1.2.9	VirSorter2_v2.2.2, Virome DB; No refrence or virome decontamination	95% ANI, 85% contig length	Uncharacterized	Undetermined	independent sequence (UViG)	genome fragment	1	1	FALSE	25	2	FALSE	12425	no	No
Fire_Soil_DNA_UViG.1100	burned_soil	MEGAHIT_v1.2.9	VirSorter2_v2.2.2, Virome DB; No refrence or virome decontamination	95% ANI, 85% contig length	Uncharacterized	Undetermined	independent sequence (UViG)	genome fragment	1	1	FALSE	14	0	FALSE	12526	no	No
Fire_Soil_DNA_UViG.1101	burned_soil	MEGAHIT_v1.2.9	VirSorter2_v2.2.2, Virome DB; No refrence or virome decontamination	95% ANI, 85% contig length	dsDNA, Caudovirales_Podoviridae	Undetermined	independent sequence (UViG)	genome fragment	1	1	FALSE	40	1	FALSE	30214	no	No
Fire_Soil_DNA_UViG.1102	burned_soil	MEGAHIT_v1.2.9	VirSorter2_v2.2.2, Virome DB; No refrence or virome decontamination	95% ANI, 85% contig length	Uncharacterized	Undetermined	independent sequence (UViG)	genome fragment	1	1	FALSE	16	0	FALSE	10489	no	No
Fire_Soil_DNA_UViG.1103	burned_soil	MEGAHIT_v1.2.9	VirSorter2_v2.2.2, Virome DB; No refrence or virome decontamination	95% ANI, 85% contig length	Uncharacterized	Undetermined	independent sequence (UViG)	genome fragment	1	1	FALSE	9	4	FALSE	13689	no	No
Fire_Soil_DNA_UViG.1104	burned_soil	MEGAHIT_v1.2.9	VirSorter2_v2.2.2, Virome DB; No refrence or virome decontamination	95% ANI, 85% contig length	Uncharacterized	Undetermined	independent sequence (UViG)	genome fragment	1	1	FALSE	12	2	FALSE	10138	no	No
Fire_Soil_DNA_UViG.1105	burned_soil	MEGAHIT_v1.2.9	VirSorter2_v2.2.2, Virome DB; No refrence or virome decontamination	95% ANI, 85% contig length	dsDNA, Caudovirales_Podoviridae	Undetermined	independent sequence (UViG)	genome fragment	1	1	FALSE	38	3	FALSE	22773	no	No
Fire_Soil_DNA_UViG.1106	burned_soil	MEGAHIT_v1.2.9	VirSorter2_v2.2.2, Virome DB; No refrence or virome decontamination	95% ANI, 85% contig length	Uncharacterized	Undetermined	independent sequence (UViG)	genome fragment	1	2	FALSE	25	3	TRUE	10737	no	No
Fire_Soil_DNA_UViG.1107	burned_soil	MEGAHIT_v1.2.9	VirSorter2_v2.2.2, Virome DB; No refrence or virome decontamination	95% ANI, 85% contig length	Uncharacterized	Undetermined	independent sequence (UViG)	genome fragment	1	1	FALSE	38	4	FALSE	27131	no	No
Fire_Soil_DNA_UViG.1108	burned_soil	MEGAHIT_v1.2.9	VirSorter2_v2.2.2, Virome DB; No refrence or virome decontamination	95% ANI, 85% contig length	Uncharacterized	Undetermined	independent sequence (UViG)	genome fragment	1	1	FALSE	12	2	FALSE	10442	no	No
Fire_Soil_DNA_UViG.1109	burned_soil	MEGAHIT_v1.2.9	VirSorter2_v2.2.2, Virome DB; No refrence or virome decontamination	95% ANI, 85% contig length	Uncharacterized	Undetermined	independent sequence (UViG)	genome fragment	1	2	FALSE	42	4	FALSE	18237	no	No
Fire_Soil_DNA_UViG.1110	burned_soil	MEGAHIT_v1.2.9	VirSorter2_v2.2.2, Virome DB; No refrence or virome decontamination	95% ANI, 85% contig length	Uncharacterized	Undetermined	independent sequence (UViG)	genome fragment	1	1	FALSE	58	7	FALSE	40280	RYN_516.fa	No
Fire_Soil_DNA_UViG.1111	burned_soil	MEGAHIT_v1.2.9	VirSorter2_v2.2.2, Virome DB; No refrence or virome decontamination	95% ANI, 85% contig length	Uncharacterized	Undetermined	independent sequence (UViG)	genome fragment	1	1	FALSE	27	1	FALSE	15497	no	No
Fire_Soil_DNA_UViG.1112	burned_soil	MEGAHIT_v1.2.9	VirSorter2_v2.2.2, Virome DB; No refrence or virome decontamination	95% ANI, 85% contig length	Uncharacterized	Undetermined	independent sequence (UViG)	genome fragment	1	1	FALSE	59	4	FALSE	31014	no	No
Fire_Soil_DNA_UViG.1113	burned_soil	MEGAHIT_v1.2.9	VirSorter2_v2.2.2, Virome DB; No refrence or virome decontamination	95% ANI, 85% contig length	Uncharacterized	Undetermined	independent sequence (UViG)	genome fragment	1	2	FALSE	33	0	FALSE	10082	no	No
Fire_Soil_DNA_UViG.1114	burned_soil	MEGAHIT_v1.2.9	VirSorter2_v2.2.2, Virome DB; No refrence or virome decontamination	95% ANI, 85% contig length	Uncharacterized	Undetermined	independent sequence (UViG)	genome fragment	1	1	FALSE	17	0	FALSE	15268	no	No
Fire_Soil_DNA_UViG.1115	burned_soil	MEGAHIT_v1.2.9	VirSorter2_v2.2.2, Virome DB; No refrence or virome decontamination	95% ANI, 85% contig length	Uncharacterized	Undetermined	independent sequence (UViG)	genome fragment	1	1	FALSE	84	3	FALSE	53051	no	No
Fire_Soil_DNA_UViG.1116	burned_soil	MEGAHIT_v1.2.9	VirSorter2_v2.2.2, Virome DB; No refrence or virome decontamination	95% ANI, 85% contig length	Uncharacterized	Undetermined	independent sequence (UViG)	genome fragment	1	2	FALSE	32	2	FALSE	14198	no	No
Fire_Soil_DNA_UViG.1117	burned_soil	MEGAHIT_v1.2.9	VirSorter2_v2.2.2, Virome DB; No refrence or virome decontamination	95% ANI, 85% contig length	Uncharacterized	Undetermined	independent sequence (UViG)	genome fragment	1	1	FALSE	21	0	FALSE	15861	no	No
Fire_Soil_DNA_UViG.1118	burned_soil	MEGAHIT_v1.2.9	VirSorter2_v2.2.2, Virome DB; No refrence or virome decontamination	95% ANI, 85% contig length	Uncharacterized	Undetermined	independent sequence (UViG)	genome fragment	1	2	FALSE	17	4	FALSE	11355	no	No
Fire_Soil_DNA_UViG.1119	burned_soil	MEGAHIT_v1.2.9	VirSorter2_v2.2.2, Virome DB; No refrence or virome decontamination	95% ANI, 85% contig length	Uncharacterized	Undetermined	independent sequence (UViG)	genome fragment	1	1	FALSE	25	0	FALSE	18920	no	No
Fire_Soil_DNA_UViG.1120	burned_soil	MEGAHIT_v1.2.9	VirSorter2_v2.2.2, Virome DB; No refrence or virome decontamination	95% ANI, 85% contig length	Uncharacterized	Undetermined	independent sequence (UViG)	genome fragment	1	1	FALSE	19	6	FALSE	13938	no	No
Fire_Soil_DNA_UViG.1121	burned_soil	MEGAHIT_v1.2.9	VirSorter2_v2.2.2, Virome DB; No refrence or virome decontamination	95% ANI, 85% contig length	Uncharacterized	Undetermined	independent sequence (UViG)	genome fragment	1	1	FALSE	17	0	FALSE	11609	no	No
Fire_Soil_DNA_UViG.1122	burned_soil	MEGAHIT_v1.2.9	VirSorter2_v2.2.2, Virome DB; No refrence or virome decontamination	95% ANI, 85% contig length	Uncharacterized	Undetermined	independent sequence (UViG)	genome fragment	1	2	FALSE	30	2	FALSE	18705	no	No
Fire_Soil_DNA_UViG.1123	burned_soil	MEGAHIT_v1.2.9	VirSorter2_v2.2.2, Virome DB; No refrence or virome decontamination	95% ANI, 85% contig length	Uncharacterized	Undetermined	independent sequence (UViG)	genome fragment	1	1	FALSE	24	4	FALSE	19920	no	No
Fire_Soil_DNA_UViG.1124	burned_soil	MEGAHIT_v1.2.9	VirSorter2_v2.2.2, Virome DB; No refrence or virome decontamination	95% ANI, 85% contig length	Uncharacterized	Undetermined	independent sequence (UViG)	genome fragment	1	1	FALSE	16	2	FALSE	14108	no	No
Fire_Soil_DNA_UViG.1125	burned_soil	MEGAHIT_v1.2.9	VirSorter2_v2.2.2, Virome DB; No refrence or virome decontamination	95% ANI, 85% contig length	Uncharacterized	Undetermined	independent sequence (UViG)	genome fragment	1	1	FALSE	24	2	FALSE	15329	no	No
Fire_Soil_DNA_UViG.1126	burned_soil	MEGAHIT_v1.2.9	VirSorter2_v2.2.2, Virome DB; No refrence or virome decontamination	95% ANI, 85% contig length	Uncharacterized	Undetermined	independent sequence (UViG)	genome fragment	1	1	FALSE	58	4	FALSE	44751	no	No
Fire_Soil_DNA_UViG.1127	burned_soil	MEGAHIT_v1.2.9	VirSorter2_v2.2.2, Virome DB; No refrence or virome decontamination	95% ANI, 85% contig length	dsDNA, Caudovirales_Siphoviridae	Undetermined	independent sequence (UViG)	genome fragment	1	1	FALSE	29	0	FALSE	27548	no	No
Fire_Soil_DNA_UViG.1128	burned_soil	MEGAHIT_v1.2.9	VirSorter2_v2.2.2, Virome DB; No refrence or virome decontamination	95% ANI, 85% contig length	Uncharacterized	Undetermined	independent sequence (UViG)	genome fragment	1	1	FALSE	105	1	FALSE	49162	no	No
Fire_Soil_DNA_UViG.1129	burned_soil	MEGAHIT_v1.2.9	VirSorter2_v2.2.2, Virome DB; No refrence or virome decontamination	95% ANI, 85% contig length	Uncharacterized	Undetermined	independent sequence (UViG)	genome fragment	1	1	FALSE	63	6	FALSE	39260	no	No
Fire_Soil_DNA_UViG.1130	burned_soil	MEGAHIT_v1.2.9	VirSorter2_v2.2.2, Virome DB; No refrence or virome decontamination	95% ANI, 85% contig length	Uncharacterized	Undetermined	independent sequence (UViG)	genome fragment	1	1	FALSE	15	0	FALSE	21450	no	No
Fire_Soil_DNA_UViG.1131	burned_soil	MEGAHIT_v1.2.9	VirSorter2_v2.2.2, Virome DB; No refrence or virome decontamination	95% ANI, 85% contig length	Uncharacterized	Undetermined	independent sequence (UViG)	genome fragment	1	1	FALSE	51	6	FALSE	30813	no	No
Fire_Soil_DNA_UViG.1132	burned_soil	MEGAHIT_v1.2.9	VirSorter2_v2.2.2, Virome DB; No refrence or virome decontamination	95% ANI, 85% contig length	Uncharacterized	Undetermined	independent sequence (UViG)	genome fragment	1	1	FALSE	11	2	FALSE	11053	no	No
Fire_Soil_DNA_UViG.1133	burned_soil	MEGAHIT_v1.2.9	VirSorter2_v2.2.2, Virome DB; No refrence or virome decontamination	95% ANI, 85% contig length	Uncharacterized	Undetermined	independent sequence (UViG)	genome fragment	1	2	FALSE	22	3	FALSE	17223	no	No
Fire_Soil_DNA_UViG.1134	burned_soil	MEGAHIT_v1.2.9	VirSorter2_v2.2.2, Virome DB; No refrence or virome decontamination	95% ANI, 85% contig length	Uncharacterized	Undetermined	independent sequence (UViG)	genome fragment	1	2	FALSE	23	0	FALSE	14320	no	No
Fire_Soil_DNA_UViG.1135	burned_soil	MEGAHIT_v1.2.9	VirSorter2_v2.2.2, Virome DB; No refrence or virome decontamination	95% ANI, 85% contig length	Uncharacterized	Undetermined	independent sequence (UViG)	genome fragment	1	1	FALSE	22	1	FALSE	13218	no	No
Fire_Soil_DNA_UViG.1136	burned_soil	MEGAHIT_v1.2.9	VirSorter2_v2.2.2, Virome DB; No refrence or virome decontamination	95% ANI, 85% contig length	Uncharacterized	Undetermined	independent sequence (UViG)	genome fragment	1	1	FALSE	28	4	FALSE	14084	no	No
Fire_Soil_DNA_UViG.1137	burned_soil	MEGAHIT_v1.2.9	VirSorter2_v2.2.2, Virome DB; No refrence or virome decontamination	95% ANI, 85% contig length	Uncharacterized	Undetermined	independent sequence (UViG)	genome fragment	1	1	FALSE	17	0	FALSE	11001	no	No
Fire_Soil_DNA_UViG.1138	burned_soil	MEGAHIT_v1.2.9	VirSorter2_v2.2.2, Virome DB; No refrence or virome decontamination	95% ANI, 85% contig length	Uncharacterized	Undetermined	independent sequence (UViG)	genome fragment	1	2	FALSE	3	2	FALSE	11238	no	No
Fire_Soil_DNA_UViG.1139	burned_soil	MEGAHIT_v1.2.9	VirSorter2_v2.2.2, Virome DB; No refrence or virome decontamination	95% ANI, 85% contig length	Uncharacterized	Undetermined	independent sequence (UViG)	genome fragment	1	1	FALSE	12	0	FALSE	11054	no	No
Fire_Soil_DNA_UViG.1140	burned_soil	MEGAHIT_v1.2.9	VirSorter2_v2.2.2, Virome DB; No refrence or virome decontamination	95% ANI, 85% contig length	Uncharacterized	Undetermined	independent sequence (UViG)	genome fragment	1	1	FALSE	7	2	FALSE	11743	no	No
Fire_Soil_DNA_UViG.1141	burned_soil	MEGAHIT_v1.2.9	VirSorter2_v2.2.2, Virome DB; No refrence or virome decontamination	95% ANI, 85% contig length	Uncharacterized	Undetermined	independent sequence (UViG)	genome fragment	1	1	FALSE	50	10	FALSE	31876	no	No
Fire_Soil_DNA_UViG.1142	burned_soil	MEGAHIT_v1.2.9	VirSorter2_v2.2.2, Virome DB; No refrence or virome decontamination	95% ANI, 85% contig length	Uncharacterized	Undetermined	independent sequence (UViG)	genome fragment	1	1	FALSE	23	4	FALSE	14612	no	No
Fire_Soil_DNA_UViG.1143	burned_soil	MEGAHIT_v1.2.9	VirSorter2_v2.2.2, Virome DB; No refrence or virome decontamination	95% ANI, 85% contig length	Uncharacterized	Undetermined	independent sequence (UViG)	genome fragment	1	1	FALSE	17	0	FALSE	14915	no	No
Fire_Soil_DNA_UViG.1144	burned_soil	MEGAHIT_v1.2.9	VirSorter2_v2.2.2, Virome DB; No refrence or virome decontamination	95% ANI, 85% contig length	Uncharacterized	Undetermined	independent sequence (UViG)	genome fragment	1	1	FALSE	61	6	FALSE	43367	no	No
Fire_Soil_DNA_UViG.1145	burned_soil	MEGAHIT_v1.2.9	VirSorter2_v2.2.2, Virome DB; No refrence or virome decontamination	95% ANI, 85% contig length	Uncharacterized	Undetermined	independent sequence (UViG)	genome fragment	1	1	FALSE	42	3	FALSE	30127	no	No
Fire_Soil_DNA_UViG.1146	burned_soil	MEGAHIT_v1.2.9	VirSorter2_v2.2.2, Virome DB; No refrence or virome decontamination	95% ANI, 85% contig length	Uncharacterized	Undetermined	independent sequence (UViG)	genome fragment	1	2	FALSE	23	4	FALSE	10914	no	No
Fire_Soil_DNA_UViG.1147	burned_soil	MEGAHIT_v1.2.9	VirSorter2_v2.2.2, Virome DB; No refrence or virome decontamination	95% ANI, 85% contig length	Uncharacterized	Undetermined	independent sequence (UViG)	genome fragment	1	1	FALSE	26	6	FALSE	18655	no	No
Fire_Soil_DNA_UViG.1148	burned_soil	MEGAHIT_v1.2.9	VirSorter2_v2.2.2, Virome DB; No refrence or virome decontamination	95% ANI, 85% contig length	Uncharacterized	Undetermined	independent sequence (UViG)	genome fragment	1	1	FALSE	12	1	FALSE	11309	no	No
Fire_Soil_DNA_UViG.1149	burned_soil	MEGAHIT_v1.2.9	VirSorter2_v2.2.2, Virome DB; No refrence or virome decontamination	95% ANI, 85% contig length	Uncharacterized	Undetermined	independent sequence (UViG)	genome fragment	1	2	FALSE	13	2	FALSE	10784	no	No
Fire_Soil_DNA_UViG.1150	burned_soil	MEGAHIT_v1.2.9	VirSorter2_v2.2.2, Virome DB; No refrence or virome decontamination	95% ANI, 85% contig length	Uncharacterized	Undetermined	independent sequence (UViG)	genome fragment	1	1	FALSE	16	3	FALSE	10924	no	No
Fire_Soil_DNA_UViG.1151	burned_soil	MEGAHIT_v1.2.9	VirSorter2_v2.2.2, Virome DB; No refrence or virome decontamination	95% ANI, 85% contig length	Uncharacterized	Undetermined	independent sequence (UViG)	genome fragment	1	1	FALSE	25	0	FALSE	24154	no	No
Fire_Soil_DNA_UViG.1152	burned_soil	MEGAHIT_v1.2.9	VirSorter2_v2.2.2, Virome DB; No refrence or virome decontamination	95% ANI, 85% contig length	Uncharacterized	Undetermined	independent sequence (UViG)	genome fragment	1	2	FALSE	50	3	FALSE	14841	no	No
Fire_Soil_DNA_UViG.1153	burned_soil	MEGAHIT_v1.2.9	VirSorter2_v2.2.2, Virome DB; No refrence or virome decontamination	95% ANI, 85% contig length	Uncharacterized	Undetermined	independent sequence (UViG)	genome fragment	1	1	FALSE	30	3	FALSE	14497	no	No
Fire_Soil_DNA_UViG.1154	burned_soil	MEGAHIT_v1.2.9	VirSorter2_v2.2.2, Virome DB; No refrence or virome decontamination	95% ANI, 85% contig length	Uncharacterized	Undetermined	independent sequence (UViG)	genome fragment	1	2	FALSE	24	7	TRUE	14392	no	No
Fire_Soil_DNA_UViG.1155	burned_soil	MEGAHIT_v1.2.9	VirSorter2_v2.2.2, Virome DB; No refrence or virome decontamination	95% ANI, 85% contig length	Uncharacterized	Undetermined	independent sequence (UViG)	genome fragment	1	2	FALSE	28	8	FALSE	14253	no	No
Fire_Soil_DNA_UViG.1156	burned_soil	MEGAHIT_v1.2.9	VirSorter2_v2.2.2, Virome DB; No refrence or virome decontamination	95% ANI, 85% contig length	Uncharacterized	Undetermined	independent sequence (UViG)	genome fragment	1	1	FALSE	19	0	FALSE	24982	RYN_517.fa	No
Fire_Soil_DNA_UViG.1157	burned_soil	MEGAHIT_v1.2.9	VirSorter2_v2.2.2, Virome DB; No refrence or virome decontamination	95% ANI, 85% contig length	Uncharacterized	Undetermined	independent sequence (UViG)	genome fragment	1	1	FALSE	10	5	FALSE	11806	no	No
Fire_Soil_DNA_UViG.1158	burned_soil	MEGAHIT_v1.2.9	VirSorter2_v2.2.2, Virome DB; No refrence or virome decontamination	95% ANI, 85% contig length	Uncharacterized	Undetermined	independent sequence (UViG)	genome fragment	1	1	FALSE	13	0	FALSE	12429	no	No
Fire_Soil_DNA_UViG.1159	burned_soil	MEGAHIT_v1.2.9	VirSorter2_v2.2.2, Virome DB; No refrence or virome decontamination	95% ANI, 85% contig length	Uncharacterized	Undetermined	independent sequence (UViG)	genome fragment	1	1	FALSE	23	1	FALSE	12156	no	No
Fire_Soil_DNA_UViG.1160	burned_soil	MEGAHIT_v1.2.9	VirSorter2_v2.2.2, Virome DB; No refrence or virome decontamination	95% ANI, 85% contig length	Uncharacterized	Undetermined	independent sequence (UViG)	genome fragment	1	1	FALSE	31	1	FALSE	19654	RYN_300.fa	No
Fire_Soil_DNA_UViG.1161	burned_soil	MEGAHIT_v1.2.9	VirSorter2_v2.2.2, Virome DB; No refrence or virome decontamination	95% ANI, 85% contig length	Uncharacterized	Undetermined	independent sequence (UViG)	genome fragment	1	1	FALSE	24	0	FALSE	20104	no	No
Fire_Soil_DNA_UViG.1162	burned_soil	MEGAHIT_v1.2.9	VirSorter2_v2.2.2, Virome DB; No refrence or virome decontamination	95% ANI, 85% contig length	Uncharacterized	Undetermined	independent sequence (UViG)	genome fragment	1	2	FALSE	19	1	FALSE	12187	no	No
Fire_Soil_DNA_UViG.1163	burned_soil	MEGAHIT_v1.2.9	VirSorter2_v2.2.2, Virome DB; No refrence or virome decontamination	95% ANI, 85% contig length	Uncharacterized	Undetermined	independent sequence (UViG)	genome fragment	1	1	FALSE	23	0	FALSE	16392	no	No
Fire_Soil_DNA_UViG.1164	burned_soil	MEGAHIT_v1.2.9	VirSorter2_v2.2.2, Virome DB; No refrence or virome decontamination	95% ANI, 85% contig length	Uncharacterized	Undetermined	independent sequence (UViG)	genome fragment	1	1	FALSE	34	4	FALSE	16502	no	No
Fire_Soil_DNA_UViG.1165	burned_soil	MEGAHIT_v1.2.9	VirSorter2_v2.2.2, Virome DB; No refrence or virome decontamination	95% ANI, 85% contig length	Uncharacterized	Undetermined	independent sequence (UViG)	genome fragment	1	2	FALSE	7	0	FALSE	10722	no	No
Fire_Soil_DNA_UViG.1166	burned_soil	MEGAHIT_v1.2.9	VirSorter2_v2.2.2, Virome DB; No refrence or virome decontamination	95% ANI, 85% contig length	Uncharacterized	Undetermined	independent sequence (UViG)	genome fragment	1	1	FALSE	69	10	FALSE	43674	no	No
Fire_Soil_DNA_UViG.1167	burned_soil	MEGAHIT_v1.2.9	VirSorter2_v2.2.2, Virome DB; No refrence or virome decontamination	95% ANI, 85% contig length	dsDNA, Caudovirales_Siphoviridae	Undetermined	independent sequence (UViG)	genome fragment	1	2	FALSE	30	0	FALSE	17723	no	No
Fire_Soil_DNA_UViG.1168	burned_soil	MEGAHIT_v1.2.9	VirSorter2_v2.2.2, Virome DB; No refrence or virome decontamination	95% ANI, 85% contig length	Uncharacterized	Undetermined	independent sequence (UViG)	genome fragment	1	1	FALSE	7	0	FALSE	10154	no	No
Fire_Soil_DNA_UViG.1169	burned_soil	MEGAHIT_v1.2.9	VirSorter2_v2.2.2, Virome DB; No refrence or virome decontamination	95% ANI, 85% contig length	Uncharacterized	Undetermined	independent sequence (UViG)	genome fragment	1	1	FALSE	13	0	FALSE	15870	no	No
Fire_Soil_DNA_UViG.1170	burned_soil	MEGAHIT_v1.2.9	VirSorter2_v2.2.2, Virome DB; No refrence or virome decontamination	95% ANI, 85% contig length	Uncharacterized	Undetermined	independent sequence (UViG)	genome fragment	1	1	FALSE	37	2	FALSE	16802	no	Yes
Fire_Soil_DNA_UViG.1171	burned_soil	MEGAHIT_v1.2.9	VirSorter2_v2.2.2, Virome DB; No refrence or virome decontamination	95% ANI, 85% contig length	Uncharacterized	Undetermined	independent sequence (UViG)	genome fragment	1	1	FALSE	14	3	FALSE	15409	no	No
Fire_Soil_DNA_UViG.1172	burned_soil	MEGAHIT_v1.2.9	VirSorter2_v2.2.2, Virome DB; No refrence or virome decontamination	95% ANI, 85% contig length	Uncharacterized	Undetermined	independent sequence (UViG)	genome fragment	1	1	FALSE	12	0	FALSE	10991	no	No
Fire_Soil_DNA_UViG.1173	burned_soil	MEGAHIT_v1.2.9	VirSorter2_v2.2.2, Virome DB; No refrence or virome decontamination	95% ANI, 85% contig length	Uncharacterized	Undetermined	independent sequence (UViG)	genome fragment	1	1	FALSE	31	3	FALSE	23512	no	No
Fire_Soil_DNA_UViG.1174	burned_soil	MEGAHIT_v1.2.9	VirSorter2_v2.2.2, Virome DB; No refrence or virome decontamination	95% ANI, 85% contig length	Uncharacterized	Undetermined	independent sequence (UViG)	genome fragment	1	1	FALSE	31	10	FALSE	16588	no	No
Fire_Soil_DNA_UViG.1175	burned_soil	MEGAHIT_v1.2.9	VirSorter2_v2.2.2, Virome DB; No refrence or virome decontamination	95% ANI, 85% contig length	Uncharacterized	Undetermined	independent sequence (UViG)	genome fragment	1	2	FALSE	24	1	FALSE	13064	no	No
Fire_Soil_DNA_UViG.1176	burned_soil	MEGAHIT_v1.2.9	VirSorter2_v2.2.2, Virome DB; No refrence or virome decontamination	95% ANI, 85% contig length	Uncharacterized	Undetermined	independent sequence (UViG)	genome fragment	1	1	FALSE	66	12	FALSE	46262	no	No
Fire_Soil_DNA_UViG.1177	burned_soil	MEGAHIT_v1.2.9	VirSorter2_v2.2.2, Virome DB; No refrence or virome decontamination	95% ANI, 85% contig length	Uncharacterized	Undetermined	independent sequence (UViG)	genome fragment	1	2	FALSE	29	5	FALSE	12036	no	No
Fire_Soil_DNA_UViG.1178	burned_soil	MEGAHIT_v1.2.9	VirSorter2_v2.2.2, Virome DB; No refrence or virome decontamination	95% ANI, 85% contig length	Uncharacterized	Undetermined	independent sequence (UViG)	genome fragment	1	2	FALSE	20	2	FALSE	12840	no	No
Fire_Soil_DNA_UViG.1179	burned_soil	MEGAHIT_v1.2.9	VirSorter2_v2.2.2, Virome DB; No refrence or virome decontamination	95% ANI, 85% contig length	Uncharacterized	Undetermined	independent sequence (UViG)	genome fragment	1	1	FALSE	51	7	FALSE	31247	no	No
Fire_Soil_DNA_UViG.1180	burned_soil	MEGAHIT_v1.2.9	VirSorter2_v2.2.2, Virome DB; No refrence or virome decontamination	95% ANI, 85% contig length	Uncharacterized	Undetermined	independent sequence (UViG)	genome fragment	1	1	FALSE	23	2	FALSE	15868	no	No
Fire_Soil_DNA_UViG.1181	burned_soil	MEGAHIT_v1.2.9	VirSorter2_v2.2.2, Virome DB; No refrence or virome decontamination	95% ANI, 85% contig length	Uncharacterized	Undetermined	independent sequence (UViG)	genome fragment	1	1	FALSE	13	1	FALSE	10781	no	No
Fire_Soil_DNA_UViG.1182	burned_soil	MEGAHIT_v1.2.9	VirSorter2_v2.2.2, Virome DB; No refrence or virome decontamination	95% ANI, 85% contig length	Uncharacterized	Undetermined	independent sequence (UViG)	genome fragment	1	2	FALSE	13	0	FALSE	10663	no	No
Fire_Soil_DNA_UViG.1183	burned_soil	MEGAHIT_v1.2.9	VirSorter2_v2.2.2, Virome DB; No refrence or virome decontamination	95% ANI, 85% contig length	Uncharacterized	Undetermined	independent sequence (UViG)	genome fragment	1	1	FALSE	38	1	FALSE	30582	no	Yes
Fire_Soil_DNA_UViG.1184	burned_soil	MEGAHIT_v1.2.9	VirSorter2_v2.2.2, Virome DB; No refrence or virome decontamination	95% ANI, 85% contig length	Uncharacterized	Undetermined	independent sequence (UViG)	genome fragment	1	1	FALSE	7	0	FALSE	20438	no	No
Fire_Soil_DNA_UViG.1185	burned_soil	MEGAHIT_v1.2.9	VirSorter2_v2.2.2, Virome DB; No refrence or virome decontamination	95% ANI, 85% contig length	Uncharacterized	Undetermined	independent sequence (UViG)	genome fragment	1	1	FALSE	13	1	FALSE	13363	no	No
Fire_Soil_DNA_UViG.1186	burned_soil	MEGAHIT_v1.2.9	VirSorter2_v2.2.2, Virome DB; No refrence or virome decontamination	95% ANI, 85% contig length	dsDNA, Caudovirales_Podoviridae	Undetermined	independent sequence (UViG)	genome fragment	1	1	FALSE	38	4	FALSE	31621	no	No
Fire_Soil_DNA_UViG.1187	burned_soil	MEGAHIT_v1.2.9	VirSorter2_v2.2.2, Virome DB; No refrence or virome decontamination	95% ANI, 85% contig length	Uncharacterized	Undetermined	independent sequence (UViG)	genome fragment	1	2	FALSE	26	0	FALSE	13243	no	No
Fire_Soil_DNA_UViG.1188	burned_soil	MEGAHIT_v1.2.9	VirSorter2_v2.2.2, Virome DB; No refrence or virome decontamination	95% ANI, 85% contig length	Uncharacterized	Undetermined	independent sequence (UViG)	genome fragment	1	2	FALSE	16	0	FALSE	10220	no	No
Fire_Soil_DNA_UViG.1189	burned_soil	MEGAHIT_v1.2.9	VirSorter2_v2.2.2, Virome DB; No refrence or virome decontamination	95% ANI, 85% contig length	dsDNA, Caudovirales_Podoviridae	Undetermined	independent sequence (UViG)	genome fragment	1	1	FALSE	21	0	FALSE	21765	no	No
Fire_Soil_DNA_UViG.1190	burned_soil	MEGAHIT_v1.2.9	VirSorter2_v2.2.2, Virome DB; No refrence or virome decontamination	95% ANI, 85% contig length	Uncharacterized	Undetermined	independent sequence (UViG)	genome fragment	1	2	FALSE	9	0	FALSE	16253	no	No
Fire_Soil_DNA_UViG.1191	burned_soil	MEGAHIT_v1.2.9	VirSorter2_v2.2.2, Virome DB; No refrence or virome decontamination	95% ANI, 85% contig length	Uncharacterized	Undetermined	independent sequence (UViG)	genome fragment	1	2	FALSE	22	3	FALSE	13001	no	No
Fire_Soil_DNA_UViG.1192	burned_soil	MEGAHIT_v1.2.9	VirSorter2_v2.2.2, Virome DB; No refrence or virome decontamination	95% ANI, 85% contig length	Uncharacterized	Undetermined	independent sequence (UViG)	genome fragment	1	1	FALSE	25	0	FALSE	11187	no	No
Fire_Soil_DNA_UViG.1193	burned_soil	MEGAHIT_v1.2.9	VirSorter2_v2.2.2, Virome DB; No refrence or virome decontamination	95% ANI, 85% contig length	Uncharacterized	Undetermined	independent sequence (UViG)	genome fragment	1	2	FALSE	26	1	FALSE	12204	no	No
Fire_Soil_DNA_UViG.1194	burned_soil	MEGAHIT_v1.2.9	VirSorter2_v2.2.2, Virome DB; No refrence or virome decontamination	95% ANI, 85% contig length	Uncharacterized	Undetermined	independent sequence (UViG)	genome fragment	1	1	FALSE	70	4	FALSE	42472	no	No
Fire_Soil_DNA_UViG.1195	burned_soil	MEGAHIT_v1.2.9	VirSorter2_v2.2.2, Virome DB; No refrence or virome decontamination	95% ANI, 85% contig length	Uncharacterized	Undetermined	independent sequence (UViG)	genome fragment	1	1	FALSE	6	0	FALSE	13284	no	No
Fire_Soil_DNA_UViG.1196	burned_soil	MEGAHIT_v1.2.9	VirSorter2_v2.2.2, Virome DB; No refrence or virome decontamination	95% ANI, 85% contig length	Uncharacterized	Undetermined	independent sequence (UViG)	genome fragment	1	2	FALSE	31	0	FALSE	20209	no	No
Fire_Soil_DNA_UViG.1197	burned_soil	MEGAHIT_v1.2.9	VirSorter2_v2.2.2, Virome DB; No refrence or virome decontamination	95% ANI, 85% contig length	Uncharacterized	Undetermined	independent sequence (UViG)	genome fragment	1	1	FALSE	19	0	FALSE	23686	no	No
Fire_Soil_DNA_UViG.1198	burned_soil	MEGAHIT_v1.2.9	VirSorter2_v2.2.2, Virome DB; No refrence or virome decontamination	95% ANI, 85% contig length	Uncharacterized	Undetermined	independent sequence (UViG)	genome fragment	1	1	FALSE	33	1	FALSE	19079	no	No
Fire_Soil_DNA_UViG.1199	burned_soil	MEGAHIT_v1.2.9	VirSorter2_v2.2.2, Virome DB; No refrence or virome decontamination	95% ANI, 85% contig length	Uncharacterized	Undetermined	independent sequence (UViG)	genome fragment	1	2	FALSE	14	1	FALSE	11029	no	No
Fire_Soil_DNA_UViG.1200	burned_soil	MEGAHIT_v1.2.9	VirSorter2_v2.2.2, Virome DB; No refrence or virome decontamination	95% ANI, 85% contig length	Uncharacterized	Undetermined	independent sequence (UViG)	genome fragment	1	1	FALSE	9	0	FALSE	13495	no	No
Fire_Soil_DNA_UViG.1201	burned_soil	MEGAHIT_v1.2.9	VirSorter2_v2.2.2, Virome DB; No refrence or virome decontamination	95% ANI, 85% contig length	Uncharacterized	Undetermined	independent sequence (UViG)	genome fragment	1	1	FALSE	23	2	FALSE	18700	no	No
Fire_Soil_DNA_UViG.1202	burned_soil	MEGAHIT_v1.2.9	VirSorter2_v2.2.2, Virome DB; No refrence or virome decontamination	95% ANI, 85% contig length	Uncharacterized	Undetermined	independent sequence (UViG)	genome fragment	1	1	FALSE	82	2	FALSE	48601	no	No
Fire_Soil_DNA_UViG.1203	burned_soil	MEGAHIT_v1.2.9	VirSorter2_v2.2.2, Virome DB; No refrence or virome decontamination	95% ANI, 85% contig length	Uncharacterized	Undetermined	independent sequence (UViG)	genome fragment	1	1	FALSE	188	30	FALSE	101754	no	No
Fire_Soil_DNA_UViG.1204	burned_soil	MEGAHIT_v1.2.9	VirSorter2_v2.2.2, Virome DB; No refrence or virome decontamination	95% ANI, 85% contig length	Uncharacterized	Undetermined	independent sequence (UViG)	genome fragment	1	1	FALSE	30	4	FALSE	20647	no	No
Fire_Soil_DNA_UViG.1205	burned_soil	MEGAHIT_v1.2.9	VirSorter2_v2.2.2, Virome DB; No refrence or virome decontamination	95% ANI, 85% contig length	Uncharacterized	Undetermined	independent sequence (UViG)	genome fragment	1	1	FALSE	9	0	FALSE	12980	no	No
Fire_Soil_DNA_UViG.1206	burned_soil	MEGAHIT_v1.2.9	VirSorter2_v2.2.2, Virome DB; No refrence or virome decontamination	95% ANI, 85% contig length	Uncharacterized	Undetermined	independent sequence (UViG)	genome fragment	1	2	FALSE	19	0	FALSE	13903	no	No
Fire_Soil_DNA_UViG.1207	burned_soil	MEGAHIT_v1.2.9	VirSorter2_v2.2.2, Virome DB; No refrence or virome decontamination	95% ANI, 85% contig length	Uncharacterized	Undetermined	independent sequence (UViG)	genome fragment	1	2	FALSE	26	6	FALSE	19090	no	No
Fire_Soil_DNA_UViG.1208	burned_soil	MEGAHIT_v1.2.9	VirSorter2_v2.2.2, Virome DB; No refrence or virome decontamination	95% ANI, 85% contig length	Uncharacterized	Undetermined	independent sequence (UViG)	genome fragment	1	1	FALSE	11	2	FALSE	11868	no	No
Fire_Soil_DNA_UViG.1209	burned_soil	MEGAHIT_v1.2.9	VirSorter2_v2.2.2, Virome DB; No refrence or virome decontamination	95% ANI, 85% contig length	Uncharacterized	Undetermined	independent sequence (UViG)	genome fragment	1	1	FALSE	11	0	FALSE	12991	no	No
Fire_Soil_DNA_UViG.1210	burned_soil	MEGAHIT_v1.2.9	VirSorter2_v2.2.2, Virome DB; No refrence or virome decontamination	95% ANI, 85% contig length	Uncharacterized	Undetermined	independent sequence (UViG)	genome fragment	1	1	FALSE	12	0	FALSE	11549	no	No
Fire_Soil_DNA_UViG.1211	burned_soil	MEGAHIT_v1.2.9	VirSorter2_v2.2.2, Virome DB; No refrence or virome decontamination	95% ANI, 85% contig length	Uncharacterized	Undetermined	independent sequence (UViG)	genome fragment	1	1	FALSE	15	2	FALSE	18855	no	No
Fire_Soil_DNA_UViG.1212	burned_soil	MEGAHIT_v1.2.9	VirSorter2_v2.2.2, Virome DB; No refrence or virome decontamination	95% ANI, 85% contig length	Uncharacterized	Undetermined	independent sequence (UViG)	genome fragment	1	1	FALSE	66	1	FALSE	36548	no	No
Fire_Soil_DNA_UViG.1213	burned_soil	MEGAHIT_v1.2.9	VirSorter2_v2.2.2, Virome DB; No refrence or virome decontamination	95% ANI, 85% contig length	Uncharacterized	Undetermined	independent sequence (UViG)	genome fragment	1	1	FALSE	17	2	FALSE	10449	no	No
Fire_Soil_DNA_UViG.1214	burned_soil	MEGAHIT_v1.2.9	VirSorter2_v2.2.2, Virome DB; No refrence or virome decontamination	95% ANI, 85% contig length	Uncharacterized	Undetermined	independent sequence (UViG)	genome fragment	1	1	FALSE	29	3	TRUE	18505	no	No
Fire_Soil_DNA_UViG.1215	burned_soil	MEGAHIT_v1.2.9	VirSorter2_v2.2.2, Virome DB; No refrence or virome decontamination	95% ANI, 85% contig length	Uncharacterized	Undetermined	independent sequence (UViG)	genome fragment	1	2	FALSE	41	2	FALSE	13907	no	No
Fire_Soil_DNA_UViG.1216	burned_soil	MEGAHIT_v1.2.9	VirSorter2_v2.2.2, Virome DB; No refrence or virome decontamination	95% ANI, 85% contig length	Uncharacterized	Undetermined	independent sequence (UViG)	genome fragment	1	1	FALSE	41	1	FALSE	30065	no	No
Fire_Soil_DNA_UViG.1217	burned_soil	MEGAHIT_v1.2.9	VirSorter2_v2.2.2, Virome DB; No refrence or virome decontamination	95% ANI, 85% contig length	Uncharacterized	Undetermined	independent sequence (UViG)	genome fragment	1	1	FALSE	35	4	FALSE	22856	no	No
Fire_Soil_DNA_UViG.1218	burned_soil	MEGAHIT_v1.2.9	VirSorter2_v2.2.2, Virome DB; No refrence or virome decontamination	95% ANI, 85% contig length	Uncharacterized	Undetermined	independent sequence (UViG)	genome fragment	1	1	FALSE	17	0	FALSE	12270	no	No
Fire_Soil_DNA_UViG.1219	burned_soil	MEGAHIT_v1.2.9	VirSorter2_v2.2.2, Virome DB; No refrence or virome decontamination	95% ANI, 85% contig length	Uncharacterized	Undetermined	independent sequence (UViG)	genome fragment	1	1	FALSE	19	3	FALSE	15388	no	No
Fire_Soil_DNA_UViG.1220	burned_soil	MEGAHIT_v1.2.9	VirSorter2_v2.2.2, Virome DB; No refrence or virome decontamination	95% ANI, 85% contig length	Uncharacterized	Undetermined	independent sequence (UViG)	genome fragment	1	1	FALSE	31	4	FALSE	18508	no	No
Fire_Soil_DNA_UViG.1221	burned_soil	MEGAHIT_v1.2.9	VirSorter2_v2.2.2, Virome DB; No refrence or virome decontamination	95% ANI, 85% contig length	Uncharacterized	Undetermined	independent sequence (UViG)	genome fragment	1	1	FALSE	12	0	FALSE	10448	no	No
Fire_Soil_DNA_UViG.1222	burned_soil	MEGAHIT_v1.2.9	VirSorter2_v2.2.2, Virome DB; No refrence or virome decontamination	95% ANI, 85% contig length	Uncharacterized	Undetermined	independent sequence (UViG)	genome fragment	1	1	FALSE	23	4	TRUE	11195	no	No
Fire_Soil_DNA_UViG.1223	burned_soil	MEGAHIT_v1.2.9	VirSorter2_v2.2.2, Virome DB; No refrence or virome decontamination	95% ANI, 85% contig length	Uncharacterized	Undetermined	independent sequence (UViG)	genome fragment	1	2	FALSE	38	4	FALSE	20712	no	No
Fire_Soil_DNA_UViG.1224	burned_soil	MEGAHIT_v1.2.9	VirSorter2_v2.2.2, Virome DB; No refrence or virome decontamination	95% ANI, 85% contig length	Uncharacterized	Undetermined	independent sequence (UViG)	genome fragment	1	1	FALSE	12	6	TRUE	14138	no	No
Fire_Soil_DNA_UViG.1225	burned_soil	MEGAHIT_v1.2.9	VirSorter2_v2.2.2, Virome DB; No refrence or virome decontamination	95% ANI, 85% contig length	Uncharacterized	Undetermined	independent sequence (UViG)	genome fragment	1	1	FALSE	15	2	FALSE	12430	no	No
Fire_Soil_DNA_UViG.1226	burned_soil	MEGAHIT_v1.2.9	VirSorter2_v2.2.2, Virome DB; No refrence or virome decontamination	95% ANI, 85% contig length	Uncharacterized	Undetermined	independent sequence (UViG)	genome fragment	1	1	FALSE	18	2	FALSE	18174	no	No
Fire_Soil_DNA_UViG.1227	burned_soil	MEGAHIT_v1.2.9	VirSorter2_v2.2.2, Virome DB; No refrence or virome decontamination	95% ANI, 85% contig length	Uncharacterized	Undetermined	independent sequence (UViG)	genome fragment	1	1	FALSE	20	6	FALSE	11570	no	No
Fire_Soil_DNA_UViG.1228	burned_soil	MEGAHIT_v1.2.9	VirSorter2_v2.2.2, Virome DB; No refrence or virome decontamination	95% ANI, 85% contig length	Uncharacterized	Undetermined	independent sequence (UViG)	genome fragment	1	1	FALSE	35	4	TRUE	37415	RYN_334.fa	No
Fire_Soil_DNA_UViG.1229	burned_soil	MEGAHIT_v1.2.9	VirSorter2_v2.2.2, Virome DB; No refrence or virome decontamination	95% ANI, 85% contig length	Uncharacterized	Undetermined	independent sequence (UViG)	genome fragment	1	1	FALSE	44	2	FALSE	31800	no	No
Fire_Soil_DNA_UViG.1230	burned_soil	MEGAHIT_v1.2.9	VirSorter2_v2.2.2, Virome DB; No refrence or virome decontamination	95% ANI, 85% contig length	Uncharacterized	Undetermined	independent sequence (UViG)	genome fragment	1	1	FALSE	33	1	FALSE	24465	no	No
Fire_Soil_DNA_UViG.1231	burned_soil	MEGAHIT_v1.2.9	VirSorter2_v2.2.2, Virome DB; No refrence or virome decontamination	95% ANI, 85% contig length	Uncharacterized	Undetermined	independent sequence (UViG)	genome fragment	1	1	FALSE	15	0	FALSE	14762	no	No
Fire_Soil_DNA_UViG.1232	burned_soil	MEGAHIT_v1.2.9	VirSorter2_v2.2.2, Virome DB; No refrence or virome decontamination	95% ANI, 85% contig length	Uncharacterized	Undetermined	independent sequence (UViG)	genome fragment	1	2	FALSE	15	0	FALSE	11371	no	No
Fire_Soil_DNA_UViG.1233	burned_soil	MEGAHIT_v1.2.9	VirSorter2_v2.2.2, Virome DB; No refrence or virome decontamination	95% ANI, 85% contig length	Uncharacterized	Undetermined	independent sequence (UViG)	genome fragment	1	2	FALSE	34	2	FALSE	13219	no	No
Fire_Soil_DNA_UViG.1234	burned_soil	MEGAHIT_v1.2.9	VirSorter2_v2.2.2, Virome DB; No refrence or virome decontamination	95% ANI, 85% contig length	Uncharacterized	Undetermined	independent sequence (UViG)	genome fragment	1	1	FALSE	11	1	FALSE	12669	no	No
Fire_Soil_DNA_UViG.1235	burned_soil	MEGAHIT_v1.2.9	VirSorter2_v2.2.2, Virome DB; No refrence or virome decontamination	95% ANI, 85% contig length	Uncharacterized	Undetermined	independent sequence (UViG)	genome fragment	1	2	FALSE	20	3	FALSE	12023	no	No
Fire_Soil_DNA_UViG.1236	burned_soil	MEGAHIT_v1.2.9	VirSorter2_v2.2.2, Virome DB; No refrence or virome decontamination	95% ANI, 85% contig length	Uncharacterized	Undetermined	independent sequence (UViG)	genome fragment	1	2	FALSE	19	1	FALSE	17371	no	No
Fire_Soil_DNA_UViG.1237	burned_soil	MEGAHIT_v1.2.9	VirSorter2_v2.2.2, Virome DB; No refrence or virome decontamination	95% ANI, 85% contig length	Uncharacterized	Undetermined	independent sequence (UViG)	genome fragment	1	2	FALSE	19	1	FALSE	10463	no	No
Fire_Soil_DNA_UViG.1238	burned_soil	MEGAHIT_v1.2.9	VirSorter2_v2.2.2, Virome DB; No refrence or virome decontamination	95% ANI, 85% contig length	Uncharacterized	Undetermined	independent sequence (UViG)	genome fragment	1	2	FALSE	29	0	FALSE	15457	no	No
Fire_Soil_DNA_UViG.1239	burned_soil	MEGAHIT_v1.2.9	VirSorter2_v2.2.2, Virome DB; No refrence or virome decontamination	95% ANI, 85% contig length	Uncharacterized	Undetermined	independent sequence (UViG)	genome fragment	1	1	FALSE	34	2	FALSE	18483	no	No
Fire_Soil_DNA_UViG.1240	burned_soil	MEGAHIT_v1.2.9	VirSorter2_v2.2.2, Virome DB; No refrence or virome decontamination	95% ANI, 85% contig length	Uncharacterized	Undetermined	independent sequence (UViG)	genome fragment	1	2	FALSE	27	11	FALSE	25485	no	No
Fire_Soil_DNA_UViG.1241	burned_soil	MEGAHIT_v1.2.9	VirSorter2_v2.2.2, Virome DB; No refrence or virome decontamination	95% ANI, 85% contig length	Uncharacterized	Undetermined	independent sequence (UViG)	genome fragment	1	1	FALSE	11	0	FALSE	14034	no	No
Fire_Soil_DNA_UViG.1242	burned_soil	MEGAHIT_v1.2.9	VirSorter2_v2.2.2, Virome DB; No refrence or virome decontamination	95% ANI, 85% contig length	Uncharacterized	Undetermined	independent sequence (UViG)	genome fragment	1	1	FALSE	55	3	FALSE	38286	no	No
Fire_Soil_DNA_UViG.1243	burned_soil	MEGAHIT_v1.2.9	VirSorter2_v2.2.2, Virome DB; No refrence or virome decontamination	95% ANI, 85% contig length	Uncharacterized	Undetermined	independent sequence (UViG)	genome fragment	1	1	FALSE	29	15	FALSE	30629	no	No
Fire_Soil_DNA_UViG.1244	burned_soil	MEGAHIT_v1.2.9	VirSorter2_v2.2.2, Virome DB; No refrence or virome decontamination	95% ANI, 85% contig length	Uncharacterized	Undetermined	independent sequence (UViG)	genome fragment	1	1	FALSE	19	4	FALSE	14516	no	No
Fire_Soil_DNA_UViG.1245	burned_soil	MEGAHIT_v1.2.9	VirSorter2_v2.2.2, Virome DB; No refrence or virome decontamination	95% ANI, 85% contig length	Uncharacterized	Undetermined	independent sequence (UViG)	genome fragment	1	2	FALSE	79	10	TRUE	45534	no	No
Fire_Soil_DNA_UViG.1246	burned_soil	MEGAHIT_v1.2.9	VirSorter2_v2.2.2, Virome DB; No refrence or virome decontamination	95% ANI, 85% contig length	Uncharacterized	Undetermined	independent sequence (UViG)	genome fragment	1	1	FALSE	17	4	FALSE	12439	no	No
Fire_Soil_DNA_UViG.1247	burned_soil	MEGAHIT_v1.2.9	VirSorter2_v2.2.2, Virome DB; No refrence or virome decontamination	95% ANI, 85% contig length	Uncharacterized	Undetermined	independent sequence (UViG)	genome fragment	1	1	FALSE	15	0	FALSE	11800	no	No
Fire_Soil_DNA_UViG.1248	burned_soil	MEGAHIT_v1.2.9	VirSorter2_v2.2.2, Virome DB; No refrence or virome decontamination	95% ANI, 85% contig length	Uncharacterized	Undetermined	independent sequence (UViG)	genome fragment	1	2	FALSE	11	2	FALSE	10536	no	No
Fire_Soil_DNA_UViG.1249	burned_soil	MEGAHIT_v1.2.9	VirSorter2_v2.2.2, Virome DB; No refrence or virome decontamination	95% ANI, 85% contig length	Uncharacterized	Undetermined	independent sequence (UViG)	genome fragment	1	2	FALSE	49	4	FALSE	25203	no	No
Fire_Soil_DNA_UViG.1250	burned_soil	MEGAHIT_v1.2.9	VirSorter2_v2.2.2, Virome DB; No refrence or virome decontamination	95% ANI, 85% contig length	Uncharacterized	Undetermined	independent sequence (UViG)	genome fragment	1	2	FALSE	8	1	FALSE	15524	no	No
Fire_Soil_DNA_UViG.1251	burned_soil	MEGAHIT_v1.2.9	VirSorter2_v2.2.2, Virome DB; No refrence or virome decontamination	95% ANI, 85% contig length	Uncharacterized	Undetermined	independent sequence (UViG)	genome fragment	1	1	FALSE	57	2	TRUE	38050	no	No
Fire_Soil_DNA_UViG.1252	burned_soil	MEGAHIT_v1.2.9	VirSorter2_v2.2.2, Virome DB; No refrence or virome decontamination	95% ANI, 85% contig length	Uncharacterized	Undetermined	independent sequence (UViG)	genome fragment	1	1	FALSE	12	0	TRUE	23848	no	No
Fire_Soil_DNA_UViG.1253	burned_soil	MEGAHIT_v1.2.9	VirSorter2_v2.2.2, Virome DB; No refrence or virome decontamination	95% ANI, 85% contig length	Uncharacterized	Undetermined	independent sequence (UViG)	genome fragment	1	1	FALSE	34	3	FALSE	22357	no	No
Fire_Soil_DNA_UViG.1254	burned_soil	MEGAHIT_v1.2.9	VirSorter2_v2.2.2, Virome DB; No refrence or virome decontamination	95% ANI, 85% contig length	Uncharacterized	Undetermined	independent sequence (UViG)	genome fragment	1	1	FALSE	53	6	FALSE	30660	no	No
Fire_Soil_DNA_UViG.1255	burned_soil	MEGAHIT_v1.2.9	VirSorter2_v2.2.2, Virome DB; No refrence or virome decontamination	95% ANI, 85% contig length	Uncharacterized	Undetermined	independent sequence (UViG)	genome fragment	1	1	FALSE	34	6	FALSE	16417	no	No
Fire_Soil_DNA_UViG.1256	burned_soil	MEGAHIT_v1.2.9	VirSorter2_v2.2.2, Virome DB; No refrence or virome decontamination	95% ANI, 85% contig length	Uncharacterized	Undetermined	independent sequence (UViG)	genome fragment	1	1	FALSE	32	2	FALSE	22765	no	No
Fire_Soil_DNA_UViG.1257	burned_soil	MEGAHIT_v1.2.9	VirSorter2_v2.2.2, Virome DB; No refrence or virome decontamination	95% ANI, 85% contig length	Uncharacterized	Undetermined	independent sequence (UViG)	genome fragment	1	2	FALSE	19	0	FALSE	13380	no	No
Fire_Soil_DNA_UViG.1258	burned_soil	MEGAHIT_v1.2.9	VirSorter2_v2.2.2, Virome DB; No refrence or virome decontamination	95% ANI, 85% contig length	Uncharacterized	Undetermined	independent sequence (UViG)	genome fragment	1	1	FALSE	83	8	FALSE	44353	no	No
Fire_Soil_DNA_UViG.1259	burned_soil	MEGAHIT_v1.2.9	VirSorter2_v2.2.2, Virome DB; No refrence or virome decontamination	95% ANI, 85% contig length	Uncharacterized	Undetermined	independent sequence (UViG)	genome fragment	1	1	FALSE	31	0	FALSE	19094	no	No
Fire_Soil_DNA_UViG.1260	burned_soil	MEGAHIT_v1.2.9	VirSorter2_v2.2.2, Virome DB; No refrence or virome decontamination	95% ANI, 85% contig length	Uncharacterized	Undetermined	independent sequence (UViG)	genome fragment	1	1	FALSE	29	2	FALSE	22223	no	No
Fire_Soil_DNA_UViG.1261	burned_soil	MEGAHIT_v1.2.9	VirSorter2_v2.2.2, Virome DB; No refrence or virome decontamination	95% ANI, 85% contig length	Uncharacterized	Undetermined	independent sequence (UViG)	genome fragment	1	1	FALSE	18	2	FALSE	19684	no	No
Fire_Soil_DNA_UViG.1262	burned_soil	MEGAHIT_v1.2.9	VirSorter2_v2.2.2, Virome DB; No refrence or virome decontamination	95% ANI, 85% contig length	Uncharacterized	Undetermined	independent sequence (UViG)	genome fragment	1	1	FALSE	15	0	FALSE	12654	no	No
Fire_Soil_DNA_UViG.1263	burned_soil	MEGAHIT_v1.2.9	VirSorter2_v2.2.2, Virome DB; No refrence or virome decontamination	95% ANI, 85% contig length	Uncharacterized	Undetermined	independent sequence (UViG)	genome fragment	1	1	FALSE	42	2	FALSE	18158	no	No
Fire_Soil_DNA_UViG.1264	burned_soil	MEGAHIT_v1.2.9	VirSorter2_v2.2.2, Virome DB; No refrence or virome decontamination	95% ANI, 85% contig length	Uncharacterized	Undetermined	independent sequence (UViG)	genome fragment	1	1	FALSE	18	0	FALSE	13845	no	No
Fire_Soil_DNA_UViG.1265	burned_soil	MEGAHIT_v1.2.9	VirSorter2_v2.2.2, Virome DB; No refrence or virome decontamination	95% ANI, 85% contig length	Uncharacterized	Undetermined	independent sequence (UViG)	genome fragment	1	1	FALSE	20	2	FALSE	18016	no	No
Fire_Soil_DNA_UViG.1266	burned_soil	MEGAHIT_v1.2.9	VirSorter2_v2.2.2, Virome DB; No refrence or virome decontamination	95% ANI, 85% contig length	Uncharacterized	Undetermined	independent sequence (UViG)	genome fragment	1	2	FALSE	22	3	FALSE	13519	no	No
Fire_Soil_DNA_UViG.1267	burned_soil	MEGAHIT_v1.2.9	VirSorter2_v2.2.2, Virome DB; No refrence or virome decontamination	95% ANI, 85% contig length	Uncharacterized	Undetermined	independent sequence (UViG)	genome fragment	1	2	FALSE	20	1	FALSE	13164	no	No
Fire_Soil_DNA_UViG.1268	burned_soil	MEGAHIT_v1.2.9	VirSorter2_v2.2.2, Virome DB; No refrence or virome decontamination	95% ANI, 85% contig length	Uncharacterized	Undetermined	independent sequence (UViG)	genome fragment	1	1	FALSE	17	2	FALSE	16384	no	No
Fire_Soil_DNA_UViG.1269	burned_soil	MEGAHIT_v1.2.9	VirSorter2_v2.2.2, Virome DB; No refrence or virome decontamination	95% ANI, 85% contig length	Uncharacterized	Undetermined	independent sequence (UViG)	genome fragment	1	1	FALSE	8	1	FALSE	11486	no	No
Fire_Soil_DNA_UViG.1270	burned_soil	MEGAHIT_v1.2.9	VirSorter2_v2.2.2, Virome DB; No refrence or virome decontamination	95% ANI, 85% contig length	Uncharacterized	Undetermined	independent sequence (UViG)	genome fragment	1	2	FALSE	10	1	FALSE	10671	no	No
Fire_Soil_DNA_UViG.1271	burned_soil	MEGAHIT_v1.2.9	VirSorter2_v2.2.2, Virome DB; No refrence or virome decontamination	95% ANI, 85% contig length	Uncharacterized	Undetermined	independent sequence (UViG)	genome fragment	1	2	FALSE	13	0	FALSE	11471	no	No
Fire_Soil_DNA_UViG.1272	burned_soil	MEGAHIT_v1.2.9	VirSorter2_v2.2.2, Virome DB; No refrence or virome decontamination	95% ANI, 85% contig length	Uncharacterized	Undetermined	independent sequence (UViG)	genome fragment	1	1	FALSE	21	4	FALSE	13180	no	No
Fire_Soil_DNA_UViG.1273	burned_soil	MEGAHIT_v1.2.9	VirSorter2_v2.2.2, Virome DB; No refrence or virome decontamination	95% ANI, 85% contig length	Uncharacterized	Undetermined	independent sequence (UViG)	genome fragment	1	2	FALSE	7	1	FALSE	10587	no	No
Fire_Soil_DNA_UViG.1274	burned_soil	MEGAHIT_v1.2.9	VirSorter2_v2.2.2, Virome DB; No refrence or virome decontamination	95% ANI, 85% contig length	Uncharacterized	Undetermined	independent sequence (UViG)	genome fragment	1	1	FALSE	12	3	FALSE	11705	no	No
Fire_Soil_DNA_UViG.1275	burned_soil	MEGAHIT_v1.2.9	VirSorter2_v2.2.2, Virome DB; No refrence or virome decontamination	95% ANI, 85% contig length	Uncharacterized	Undetermined	independent sequence (UViG)	genome fragment	1	2	FALSE	61	10	TRUE	29450	no	No
Fire_Soil_DNA_UViG.1276	burned_soil	MEGAHIT_v1.2.9	VirSorter2_v2.2.2, Virome DB; No refrence or virome decontamination	95% ANI, 85% contig length	Uncharacterized	Undetermined	independent sequence (UViG)	genome fragment	1	1	FALSE	39	0	FALSE	33007	no	No
Fire_Soil_DNA_UViG.1277	burned_soil	MEGAHIT_v1.2.9	VirSorter2_v2.2.2, Virome DB; No refrence or virome decontamination	95% ANI, 85% contig length	Uncharacterized	Undetermined	independent sequence (UViG)	genome fragment	1	1	FALSE	31	0	FALSE	23822	no	No
Fire_Soil_DNA_UViG.1278	burned_soil	MEGAHIT_v1.2.9	VirSorter2_v2.2.2, Virome DB; No refrence or virome decontamination	95% ANI, 85% contig length	Uncharacterized	Undetermined	independent sequence (UViG)	genome fragment	1	1	FALSE	48	3	FALSE	27804	no	No
Fire_Soil_DNA_UViG.1279	burned_soil	MEGAHIT_v1.2.9	VirSorter2_v2.2.2, Virome DB; No refrence or virome decontamination	95% ANI, 85% contig length	Uncharacterized	Undetermined	independent sequence (UViG)	genome fragment	1	1	FALSE	21	1	FALSE	16425	no	No
Fire_Soil_DNA_UViG.1280	burned_soil	MEGAHIT_v1.2.9	VirSorter2_v2.2.2, Virome DB; No refrence or virome decontamination	95% ANI, 85% contig length	Uncharacterized	Undetermined	independent sequence (UViG)	genome fragment	1	1	FALSE	37	9	FALSE	33938	no	No
Fire_Soil_DNA_UViG.1281	burned_soil	MEGAHIT_v1.2.9	VirSorter2_v2.2.2, Virome DB; No refrence or virome decontamination	95% ANI, 85% contig length	Uncharacterized	Undetermined	independent sequence (UViG)	genome fragment	1	1	FALSE	119	12	TRUE	69341	no	No
Fire_Soil_DNA_UViG.1282	burned_soil	MEGAHIT_v1.2.9	VirSorter2_v2.2.2, Virome DB; No refrence or virome decontamination	95% ANI, 85% contig length	Uncharacterized	Undetermined	independent sequence (UViG)	genome fragment	1	1	FALSE	39	8	FALSE	23288	no	No
Fire_Soil_DNA_UViG.1283	burned_soil	MEGAHIT_v1.2.9	VirSorter2_v2.2.2, Virome DB; No refrence or virome decontamination	95% ANI, 85% contig length	Uncharacterized	Undetermined	independent sequence (UViG)	genome fragment	1	1	FALSE	12	0	FALSE	12532	no	No
Fire_Soil_DNA_UViG.1284	burned_soil	MEGAHIT_v1.2.9	VirSorter2_v2.2.2, Virome DB; No refrence or virome decontamination	95% ANI, 85% contig length	Uncharacterized	Undetermined	independent sequence (UViG)	genome fragment	1	1	FALSE	7	0	FALSE	10127	no	No
Fire_Soil_DNA_UViG.1285	burned_soil	MEGAHIT_v1.2.9	VirSorter2_v2.2.2, Virome DB; No refrence or virome decontamination	95% ANI, 85% contig length	Uncharacterized	Undetermined	independent sequence (UViG)	genome fragment	1	1	FALSE	11	3	FALSE	11480	no	No
Fire_Soil_DNA_UViG.1286	burned_soil	MEGAHIT_v1.2.9	VirSorter2_v2.2.2, Virome DB; No refrence or virome decontamination	95% ANI, 85% contig length	Uncharacterized	Undetermined	independent sequence (UViG)	genome fragment	1	1	FALSE	63	3	FALSE	49219	no	No
Fire_Soil_DNA_UViG.1287	burned_soil	MEGAHIT_v1.2.9	VirSorter2_v2.2.2, Virome DB; No refrence or virome decontamination	95% ANI, 85% contig length	Uncharacterized	Undetermined	independent sequence (UViG)	genome fragment	1	2	FALSE	26	4	FALSE	18242	no	No
Fire_Soil_DNA_UViG.1288	burned_soil	MEGAHIT_v1.2.9	VirSorter2_v2.2.2, Virome DB; No refrence or virome decontamination	95% ANI, 85% contig length	Uncharacterized	Undetermined	independent sequence (UViG)	genome fragment	1	1	FALSE	36	5	FALSE	29446	no	No
Fire_Soil_DNA_UViG.1289	burned_soil	MEGAHIT_v1.2.9	VirSorter2_v2.2.2, Virome DB; No refrence or virome decontamination	95% ANI, 85% contig length	Uncharacterized	Undetermined	independent sequence (UViG)	genome fragment	1	1	FALSE	71	5	FALSE	36895	no	Yes
Fire_Soil_DNA_UViG.1290	burned_soil	MEGAHIT_v1.2.9	VirSorter2_v2.2.2, Virome DB; No refrence or virome decontamination	95% ANI, 85% contig length	Uncharacterized	Undetermined	independent sequence (UViG)	genome fragment	1	2	FALSE	155	3	FALSE	58240	no	No
Fire_Soil_DNA_UViG.1291	burned_soil	MEGAHIT_v1.2.9	VirSorter2_v2.2.2, Virome DB; No refrence or virome decontamination	95% ANI, 85% contig length	Uncharacterized	Undetermined	independent sequence (UViG)	genome fragment	1	1	FALSE	15	0	FALSE	13260	no	No
Fire_Soil_DNA_UViG.1292	burned_soil	MEGAHIT_v1.2.9	VirSorter2_v2.2.2, Virome DB; No refrence or virome decontamination	95% ANI, 85% contig length	Uncharacterized	Undetermined	independent sequence (UViG)	genome fragment	1	1	FALSE	18	0	FALSE	14564	no	No
Fire_Soil_DNA_UViG.1293	burned_soil	MEGAHIT_v1.2.9	VirSorter2_v2.2.2, Virome DB; No refrence or virome decontamination	95% ANI, 85% contig length	Uncharacterized	Undetermined	independent sequence (UViG)	genome fragment	1	1	FALSE	25	6	FALSE	22931	RYN_398.fa	No
Fire_Soil_DNA_UViG.1294	burned_soil	MEGAHIT_v1.2.9	VirSorter2_v2.2.2, Virome DB; No refrence or virome decontamination	95% ANI, 85% contig length	Uncharacterized	Undetermined	independent sequence (UViG)	genome fragment	1	1	FALSE	18	1	FALSE	14323	no	No
Fire_Soil_DNA_UViG.1295	burned_soil	MEGAHIT_v1.2.9	VirSorter2_v2.2.2, Virome DB; No refrence or virome decontamination	95% ANI, 85% contig length	Uncharacterized	Undetermined	independent sequence (UViG)	genome fragment	1	1	FALSE	27	0	FALSE	31774	no	No
Fire_Soil_DNA_UViG.1296	burned_soil	MEGAHIT_v1.2.9	VirSorter2_v2.2.2, Virome DB; No refrence or virome decontamination	95% ANI, 85% contig length	Uncharacterized	Undetermined	independent sequence (UViG)	genome fragment	1	2	FALSE	60	6	FALSE	28047	no	No
Fire_Soil_DNA_UViG.1297	burned_soil	MEGAHIT_v1.2.9	VirSorter2_v2.2.2, Virome DB; No refrence or virome decontamination	95% ANI, 85% contig length	Uncharacterized	Undetermined	independent sequence (UViG)	genome fragment	1	1	FALSE	33	0	FALSE	18464	no	No
Fire_Soil_DNA_UViG.1298	burned_soil	MEGAHIT_v1.2.9	VirSorter2_v2.2.2, Virome DB; No refrence or virome decontamination	95% ANI, 85% contig length	Uncharacterized	Undetermined	independent sequence (UViG)	genome fragment	1	1	FALSE	20	3	FALSE	11740	no	No
Fire_Soil_DNA_UViG.1299	burned_soil	MEGAHIT_v1.2.9	VirSorter2_v2.2.2, Virome DB; No refrence or virome decontamination	95% ANI, 85% contig length	Uncharacterized	Undetermined	independent sequence (UViG)	genome fragment	1	2	FALSE	21	0	FALSE	7879	no	No
Fire_Soil_DNA_UViG.1300	burned_soil	MEGAHIT_v1.2.9	VirSorter2_v2.2.2, Virome DB; No refrence or virome decontamination	95% ANI, 85% contig length	Uncharacterized	Undetermined	independent sequence (UViG)	genome fragment	1	1	FALSE	38	1	FALSE	31675	no	No
Fire_Soil_DNA_UViG.1301	burned_soil	MEGAHIT_v1.2.9	VirSorter2_v2.2.2, Virome DB; No refrence or virome decontamination	95% ANI, 85% contig length	Uncharacterized	Undetermined	independent sequence (UViG)	genome fragment	1	2	FALSE	36	0	FALSE	12307	no	No
Fire_Soil_DNA_UViG.1302	burned_soil	MEGAHIT_v1.2.9	VirSorter2_v2.2.2, Virome DB; No refrence or virome decontamination	95% ANI, 85% contig length	Uncharacterized	Undetermined	independent sequence (UViG)	genome fragment	1	2	FALSE	15	0	FALSE	11292	no	No
Fire_Soil_DNA_UViG.1303	burned_soil	MEGAHIT_v1.2.9	VirSorter2_v2.2.2, Virome DB; No refrence or virome decontamination	95% ANI, 85% contig length	Uncharacterized	Undetermined	independent sequence (UViG)	genome fragment	1	2	FALSE	34	0	FALSE	17710	no	No
Fire_Soil_DNA_UViG.1304	burned_soil	MEGAHIT_v1.2.9	VirSorter2_v2.2.2, Virome DB; No refrence or virome decontamination	95% ANI, 85% contig length	Uncharacterized	Undetermined	independent sequence (UViG)	genome fragment	1	1	FALSE	15	1	FALSE	12494	no	No
Fire_Soil_DNA_UViG.1305	burned_soil	MEGAHIT_v1.2.9	VirSorter2_v2.2.2, Virome DB; No refrence or virome decontamination	95% ANI, 85% contig length	Uncharacterized	Undetermined	independent sequence (UViG)	genome fragment	1	1	FALSE	16	0	FALSE	10288	no	No
Fire_Soil_DNA_UViG.1306	burned_soil	MEGAHIT_v1.2.9	VirSorter2_v2.2.2, Virome DB; No refrence or virome decontamination	95% ANI, 85% contig length	Uncharacterized	Undetermined	independent sequence (UViG)	genome fragment	1	2	FALSE	31	2	FALSE	17443	no	No
Fire_Soil_DNA_UViG.1307	burned_soil	MEGAHIT_v1.2.9	VirSorter2_v2.2.2, Virome DB; No refrence or virome decontamination	95% ANI, 85% contig length	Uncharacterized	Undetermined	independent sequence (UViG)	genome fragment	1	1	FALSE	14	3	FALSE	11497	no	No
Fire_Soil_DNA_UViG.1308	burned_soil	MEGAHIT_v1.2.9	VirSorter2_v2.2.2, Virome DB; No refrence or virome decontamination	95% ANI, 85% contig length	Uncharacterized	Undetermined	independent sequence (UViG)	genome fragment	1	1	FALSE	27	2	FALSE	19564	no	No
Fire_Soil_DNA_UViG.1309	burned_soil	MEGAHIT_v1.2.9	VirSorter2_v2.2.2, Virome DB; No refrence or virome decontamination	95% ANI, 85% contig length	Uncharacterized	Undetermined	independent sequence (UViG)	genome fragment	1	1	FALSE	44	0	FALSE	27671	no	No
Fire_Soil_DNA_UViG.1310	burned_soil	MEGAHIT_v1.2.9	VirSorter2_v2.2.2, Virome DB; No refrence or virome decontamination	95% ANI, 85% contig length	Uncharacterized	Undetermined	independent sequence (UViG)	genome fragment	1	1	FALSE	17	2	FALSE	16464	no	No
Fire_Soil_DNA_UViG.1311	burned_soil	MEGAHIT_v1.2.9	VirSorter2_v2.2.2, Virome DB; No refrence or virome decontamination	95% ANI, 85% contig length	Uncharacterized	Undetermined	independent sequence (UViG)	genome fragment	1	1	FALSE	19	3	FALSE	19173	no	No
Fire_Soil_DNA_UViG.1312	burned_soil	MEGAHIT_v1.2.9	VirSorter2_v2.2.2, Virome DB; No refrence or virome decontamination	95% ANI, 85% contig length	Uncharacterized	Undetermined	independent sequence (UViG)	genome fragment	1	2	FALSE	18	3	FALSE	10843	no	No
Fire_Soil_DNA_UViG.1313	burned_soil	MEGAHIT_v1.2.9	VirSorter2_v2.2.2, Virome DB; No refrence or virome decontamination	95% ANI, 85% contig length	Uncharacterized	Undetermined	independent sequence (UViG)	genome fragment	1	2	FALSE	20	0	FALSE	10215	no	No
Fire_Soil_DNA_UViG.1314	burned_soil	MEGAHIT_v1.2.9	VirSorter2_v2.2.2, Virome DB; No refrence or virome decontamination	95% ANI, 85% contig length	Uncharacterized	Undetermined	independent sequence (UViG)	genome fragment	1	2	FALSE	22	2	FALSE	12693	no	No
Fire_Soil_DNA_UViG.1315	burned_soil	MEGAHIT_v1.2.9	VirSorter2_v2.2.2, Virome DB; No refrence or virome decontamination	95% ANI, 85% contig length	Uncharacterized	Undetermined	independent sequence (UViG)	genome fragment	1	2	FALSE	35	0	FALSE	10889	no	No
Fire_Soil_DNA_UViG.1316	burned_soil	MEGAHIT_v1.2.9	VirSorter2_v2.2.2, Virome DB; No refrence or virome decontamination	95% ANI, 85% contig length	Uncharacterized	Undetermined	independent sequence (UViG)	genome fragment	1	2	FALSE	11	7	FALSE	10169	no	No
Fire_Soil_DNA_UViG.1317	burned_soil	MEGAHIT_v1.2.9	VirSorter2_v2.2.2, Virome DB; No refrence or virome decontamination	95% ANI, 85% contig length	Uncharacterized	Undetermined	independent sequence (UViG)	genome fragment	1	1	FALSE	3	0	FALSE	10461	no	No
Fire_Soil_DNA_UViG.1318	burned_soil	MEGAHIT_v1.2.9	VirSorter2_v2.2.2, Virome DB; No refrence or virome decontamination	95% ANI, 85% contig length	Uncharacterized	Undetermined	independent sequence (UViG)	genome fragment	1	2	FALSE	5	3	FALSE	10139	no	No
Fire_Soil_DNA_UViG.1319	burned_soil	MEGAHIT_v1.2.9	VirSorter2_v2.2.2, Virome DB; No refrence or virome decontamination	95% ANI, 85% contig length	Uncharacterized	Undetermined	independent sequence (UViG)	genome fragment	1	1	FALSE	11	0	FALSE	10690	no	No
Fire_Soil_DNA_UViG.1320	burned_soil	MEGAHIT_v1.2.9	VirSorter2_v2.2.2, Virome DB; No refrence or virome decontamination	95% ANI, 85% contig length	Uncharacterized	Undetermined	independent sequence (UViG)	genome fragment	1	1	FALSE	6	0	FALSE	10207	no	No
Fire_Soil_DNA_UViG.1321	burned_soil	MEGAHIT_v1.2.9	VirSorter2_v2.2.2, Virome DB; No refrence or virome decontamination	95% ANI, 85% contig length	Uncharacterized	Undetermined	independent sequence (UViG)	genome fragment	1	1	FALSE	11	1	FALSE	11730	no	No
Fire_Soil_DNA_UViG.1322	burned_soil	MEGAHIT_v1.2.9	VirSorter2_v2.2.2, Virome DB; No refrence or virome decontamination	95% ANI, 85% contig length	Uncharacterized	Undetermined	independent sequence (UViG)	genome fragment	1	1	FALSE	49	0	FALSE	30592	no	No
Fire_Soil_DNA_UViG.1323	burned_soil	MEGAHIT_v1.2.9	VirSorter2_v2.2.2, Virome DB; No refrence or virome decontamination	95% ANI, 85% contig length	Uncharacterized	Undetermined	independent sequence (UViG)	genome fragment	1	2	FALSE	33	4	FALSE	12744	no	No
Fire_Soil_DNA_UViG.1324	burned_soil	MEGAHIT_v1.2.9	VirSorter2_v2.2.2, Virome DB; No refrence or virome decontamination	95% ANI, 85% contig length	Uncharacterized	Undetermined	independent sequence (UViG)	genome fragment	1	2	FALSE	17	4	FALSE	10245	no	No
Fire_Soil_DNA_UViG.1325	burned_soil	MEGAHIT_v1.2.9	VirSorter2_v2.2.2, Virome DB; No refrence or virome decontamination	95% ANI, 85% contig length	Uncharacterized	Undetermined	independent sequence (UViG)	genome fragment	1	1	FALSE	19	0	FALSE	14018	no	No
Fire_Soil_DNA_UViG.1326	burned_soil	MEGAHIT_v1.2.9	VirSorter2_v2.2.2, Virome DB; No refrence or virome decontamination	95% ANI, 85% contig length	Uncharacterized	Undetermined	independent sequence (UViG)	genome fragment	1	1	FALSE	80	10	FALSE	45045	no	No
Fire_Soil_DNA_UViG.1327	burned_soil	MEGAHIT_v1.2.9	VirSorter2_v2.2.2, Virome DB; No refrence or virome decontamination	95% ANI, 85% contig length	Uncharacterized	Undetermined	independent sequence (UViG)	genome fragment	1	1	FALSE	16	0	FALSE	11402	no	No
Fire_Soil_DNA_UViG.1328	burned_soil	MEGAHIT_v1.2.9	VirSorter2_v2.2.2, Virome DB; No refrence or virome decontamination	95% ANI, 85% contig length	Uncharacterized	Undetermined	independent sequence (UViG)	genome fragment	1	1	FALSE	53	2	FALSE	28893	no	No
Fire_Soil_DNA_UViG.1329	burned_soil	MEGAHIT_v1.2.9	VirSorter2_v2.2.2, Virome DB; No refrence or virome decontamination	95% ANI, 85% contig length	Uncharacterized	Undetermined	independent sequence (UViG)	genome fragment	1	2	FALSE	46	0	FALSE	22745	no	No
Fire_Soil_DNA_UViG.1330	burned_soil	MEGAHIT_v1.2.9	VirSorter2_v2.2.2, Virome DB; No refrence or virome decontamination	95% ANI, 85% contig length	Uncharacterized	Undetermined	independent sequence (UViG)	genome fragment	1	1	FALSE	5	1	FALSE	12387	no	No
Fire_Soil_DNA_UViG.1331	burned_soil	MEGAHIT_v1.2.9	VirSorter2_v2.2.2, Virome DB; No refrence or virome decontamination	95% ANI, 85% contig length	Uncharacterized	Undetermined	independent sequence (UViG)	genome fragment	1	1	FALSE	13	2	FALSE	10951	no	No
Fire_Soil_DNA_UViG.1332	burned_soil	MEGAHIT_v1.2.9	VirSorter2_v2.2.2, Virome DB; No refrence or virome decontamination	95% ANI, 85% contig length	Uncharacterized	Undetermined	independent sequence (UViG)	genome fragment	1	2	FALSE	35	5	FALSE	15245	no	No
Fire_Soil_DNA_UViG.1333	burned_soil	MEGAHIT_v1.2.9	VirSorter2_v2.2.2, Virome DB; No refrence or virome decontamination	95% ANI, 85% contig length	Uncharacterized	Undetermined	independent sequence (UViG)	genome fragment	1	1	FALSE	14	1	FALSE	11821	no	No
Fire_Soil_DNA_UViG.1334	burned_soil	MEGAHIT_v1.2.9	VirSorter2_v2.2.2, Virome DB; No refrence or virome decontamination	95% ANI, 85% contig length	Uncharacterized	Undetermined	independent sequence (UViG)	genome fragment	1	2	FALSE	19	2	FALSE	11860	no	No
Fire_Soil_DNA_UViG.1335	burned_soil	MEGAHIT_v1.2.9	VirSorter2_v2.2.2, Virome DB; No refrence or virome decontamination	95% ANI, 85% contig length	Uncharacterized	Undetermined	independent sequence (UViG)	genome fragment	1	1	FALSE	20	0	FALSE	14086	no	No
Fire_Soil_DNA_UViG.1336	burned_soil	MEGAHIT_v1.2.9	VirSorter2_v2.2.2, Virome DB; No refrence or virome decontamination	95% ANI, 85% contig length	Uncharacterized	Undetermined	independent sequence (UViG)	genome fragment	1	1	FALSE	61	6	FALSE	60345	no	No
Fire_Soil_DNA_UViG.1337	burned_soil	MEGAHIT_v1.2.9	VirSorter2_v2.2.2, Virome DB; No refrence or virome decontamination	95% ANI, 85% contig length	Uncharacterized	Undetermined	independent sequence (UViG)	genome fragment	1	1	FALSE	27	2	FALSE	16645	no	No
Fire_Soil_DNA_UViG.1338	burned_soil	MEGAHIT_v1.2.9	VirSorter2_v2.2.2, Virome DB; No refrence or virome decontamination	95% ANI, 85% contig length	Uncharacterized	Undetermined	independent sequence (UViG)	genome fragment	1	2	FALSE	17	1	FALSE	10689	no	No
Fire_Soil_DNA_UViG.1339	burned_soil	MEGAHIT_v1.2.9	VirSorter2_v2.2.2, Virome DB; No refrence or virome decontamination	95% ANI, 85% contig length	Uncharacterized	Undetermined	independent sequence (UViG)	genome fragment	1	1	FALSE	15	0	FALSE	13228	no	No
Fire_Soil_DNA_UViG.1340	burned_soil	MEGAHIT_v1.2.9	VirSorter2_v2.2.2, Virome DB; No refrence or virome decontamination	95% ANI, 85% contig length	Uncharacterized	Undetermined	independent sequence (UViG)	genome fragment	1	1	FALSE	16	2	FALSE	12436	no	No
Fire_Soil_DNA_UViG.1341	burned_soil	MEGAHIT_v1.2.9	VirSorter2_v2.2.2, Virome DB; No refrence or virome decontamination	95% ANI, 85% contig length	Uncharacterized	Undetermined	independent sequence (UViG)	genome fragment	1	1	FALSE	32	2	FALSE	15899	no	No
Fire_Soil_DNA_UViG.1342	burned_soil	MEGAHIT_v1.2.9	VirSorter2_v2.2.2, Virome DB; No refrence or virome decontamination	95% ANI, 85% contig length	Uncharacterized	Undetermined	independent sequence (UViG)	genome fragment	1	2	FALSE	14	0	FALSE	10884	no	No
Fire_Soil_DNA_UViG.1343	burned_soil	MEGAHIT_v1.2.9	VirSorter2_v2.2.2, Virome DB; No refrence or virome decontamination	95% ANI, 85% contig length	Uncharacterized	Undetermined	independent sequence (UViG)	genome fragment	1	1	FALSE	28	1	FALSE	11405	no	No
Fire_Soil_DNA_UViG.1344	burned_soil	MEGAHIT_v1.2.9	VirSorter2_v2.2.2, Virome DB; No refrence or virome decontamination	95% ANI, 85% contig length	Uncharacterized	Undetermined	independent sequence (UViG)	genome fragment	1	1	FALSE	34	0	FALSE	27613	no	No
Fire_Soil_DNA_UViG.1345	burned_soil	MEGAHIT_v1.2.9	VirSorter2_v2.2.2, Virome DB; No refrence or virome decontamination	95% ANI, 85% contig length	Uncharacterized	Undetermined	independent sequence (UViG)	genome fragment	1	2	FALSE	30	2	FALSE	19017	no	No
Fire_Soil_DNA_UViG.1346	burned_soil	MEGAHIT_v1.2.9	VirSorter2_v2.2.2, Virome DB; No refrence or virome decontamination	95% ANI, 85% contig length	Uncharacterized	Undetermined	independent sequence (UViG)	genome fragment	1	2	FALSE	8	0	FALSE	10540	no	No
Fire_Soil_DNA_UViG.1347	burned_soil	MEGAHIT_v1.2.9	VirSorter2_v2.2.2, Virome DB; No refrence or virome decontamination	95% ANI, 85% contig length	Uncharacterized	Undetermined	independent sequence (UViG)	genome fragment	1	1	FALSE	13	0	FALSE	10367	no	No
Fire_Soil_DNA_UViG.1348	burned_soil	MEGAHIT_v1.2.9	VirSorter2_v2.2.2, Virome DB; No refrence or virome decontamination	95% ANI, 85% contig length	Uncharacterized	Undetermined	independent sequence (UViG)	genome fragment	1	1	FALSE	8	0	FALSE	10658	no	No
Fire_Soil_DNA_UViG.1349	burned_soil	MEGAHIT_v1.2.9	VirSorter2_v2.2.2, Virome DB; No refrence or virome decontamination	95% ANI, 85% contig length	Uncharacterized	Undetermined	independent sequence (UViG)	genome fragment	1	1	FALSE	12	1	FALSE	11203	no	No
Fire_Soil_DNA_UViG.1350	burned_soil	MEGAHIT_v1.2.9	VirSorter2_v2.2.2, Virome DB; No refrence or virome decontamination	95% ANI, 85% contig length	Uncharacterized	Undetermined	independent sequence (UViG)	genome fragment	1	1	FALSE	88	3	FALSE	56493	no	No
Fire_Soil_DNA_UViG.1351	burned_soil	MEGAHIT_v1.2.9	VirSorter2_v2.2.2, Virome DB; No refrence or virome decontamination	95% ANI, 85% contig length	Uncharacterized	Undetermined	independent sequence (UViG)	genome fragment	1	2	FALSE	52	6	FALSE	27511	no	No
Fire_Soil_DNA_UViG.1352	burned_soil	MEGAHIT_v1.2.9	VirSorter2_v2.2.2, Virome DB; No refrence or virome decontamination	95% ANI, 85% contig length	Uncharacterized	Undetermined	independent sequence (UViG)	genome fragment	1	1	FALSE	12	6	FALSE	10721	no	No
Fire_Soil_DNA_UViG.1353	burned_soil	MEGAHIT_v1.2.9	VirSorter2_v2.2.2, Virome DB; No refrence or virome decontamination	95% ANI, 85% contig length	Uncharacterized	Undetermined	independent sequence (UViG)	genome fragment	1	2	FALSE	32	3	FALSE	46050	RYN_277.fa	No
Fire_Soil_DNA_UViG.1354	burned_soil	MEGAHIT_v1.2.9	VirSorter2_v2.2.2, Virome DB; No refrence or virome decontamination	95% ANI, 85% contig length	Uncharacterized	Undetermined	independent sequence (UViG)	genome fragment	1	1	FALSE	98	10	FALSE	50193	no	No
Fire_Soil_DNA_UViG.1355	burned_soil	MEGAHIT_v1.2.9	VirSorter2_v2.2.2, Virome DB; No refrence or virome decontamination	95% ANI, 85% contig length	Uncharacterized	Undetermined	independent sequence (UViG)	genome fragment	1	1	FALSE	61	9	FALSE	31979	no	No
Fire_Soil_DNA_UViG.1356	burned_soil	MEGAHIT_v1.2.9	VirSorter2_v2.2.2, Virome DB; No refrence or virome decontamination	95% ANI, 85% contig length	Uncharacterized	Undetermined	independent sequence (UViG)	genome fragment	1	2	FALSE	23	1	FALSE	10320	no	No
Fire_Soil_DNA_UViG.1357	burned_soil	MEGAHIT_v1.2.9	VirSorter2_v2.2.2, Virome DB; No refrence or virome decontamination	95% ANI, 85% contig length	Uncharacterized	Undetermined	independent sequence (UViG)	genome fragment	1	2	FALSE	17	5	FALSE	10377	no	No
Fire_Soil_DNA_UViG.1358	burned_soil	MEGAHIT_v1.2.9	VirSorter2_v2.2.2, Virome DB; No refrence or virome decontamination	95% ANI, 85% contig length	Uncharacterized	Undetermined	independent sequence (UViG)	genome fragment	1	1	FALSE	31	2	FALSE	14410	no	No
Fire_Soil_DNA_UViG.1359	burned_soil	MEGAHIT_v1.2.9	VirSorter2_v2.2.2, Virome DB; No refrence or virome decontamination	95% ANI, 85% contig length	Uncharacterized	Undetermined	independent sequence (UViG)	genome fragment	1	1	FALSE	25	2	FALSE	18457	no	No
Fire_Soil_DNA_UViG.1360	burned_soil	MEGAHIT_v1.2.9	VirSorter2_v2.2.2, Virome DB; No refrence or virome decontamination	95% ANI, 85% contig length	Uncharacterized	Undetermined	independent sequence (UViG)	genome fragment	1	2	FALSE	26	4	FALSE	12541	no	No
Fire_Soil_DNA_UViG.1361	burned_soil	MEGAHIT_v1.2.9	VirSorter2_v2.2.2, Virome DB; No refrence or virome decontamination	95% ANI, 85% contig length	Uncharacterized	Undetermined	independent sequence (UViG)	genome fragment	1	1	FALSE	25	0	FALSE	19345	no	No
Fire_Soil_DNA_UViG.1362	burned_soil	MEGAHIT_v1.2.9	VirSorter2_v2.2.2, Virome DB; No refrence or virome decontamination	95% ANI, 85% contig length	Uncharacterized	Undetermined	independent sequence (UViG)	genome fragment	1	1	FALSE	13	0	FALSE	12898	no	No
Fire_Soil_DNA_UViG.1363	burned_soil	MEGAHIT_v1.2.9	VirSorter2_v2.2.2, Virome DB; No refrence or virome decontamination	95% ANI, 85% contig length	Uncharacterized	Undetermined	independent sequence (UViG)	genome fragment	1	2	FALSE	27	1	FALSE	14504	no	No
Fire_Soil_DNA_UViG.1364	burned_soil	MEGAHIT_v1.2.9	VirSorter2_v2.2.2, Virome DB; No refrence or virome decontamination	95% ANI, 85% contig length	Uncharacterized	Undetermined	independent sequence (UViG)	genome fragment	1	1	FALSE	27	2	FALSE	10288	no	No
Fire_Soil_DNA_UViG.1365	burned_soil	MEGAHIT_v1.2.9	VirSorter2_v2.2.2, Virome DB; No refrence or virome decontamination	95% ANI, 85% contig length	Uncharacterized	Undetermined	independent sequence (UViG)	genome fragment	1	1	FALSE	26	2	FALSE	19050	no	No
Fire_Soil_DNA_UViG.1366	burned_soil	MEGAHIT_v1.2.9	VirSorter2_v2.2.2, Virome DB; No refrence or virome decontamination	95% ANI, 85% contig length	Uncharacterized	Undetermined	independent sequence (UViG)	genome fragment	1	1	FALSE	17	0	FALSE	13037	no	No
Fire_Soil_DNA_UViG.1367	burned_soil	MEGAHIT_v1.2.9	VirSorter2_v2.2.2, Virome DB; No refrence or virome decontamination	95% ANI, 85% contig length	Uncharacterized	Undetermined	independent sequence (UViG)	genome fragment	1	1	FALSE	52	1	FALSE	39330	no	No
Fire_Soil_DNA_UViG.1368	burned_soil	MEGAHIT_v1.2.9	VirSorter2_v2.2.2, Virome DB; No refrence or virome decontamination	95% ANI, 85% contig length	Uncharacterized	Undetermined	independent sequence (UViG)	genome fragment	1	1	FALSE	32	3	FALSE	40869	no	No
Fire_Soil_DNA_UViG.1369	burned_soil	MEGAHIT_v1.2.9	VirSorter2_v2.2.2, Virome DB; No refrence or virome decontamination	95% ANI, 85% contig length	Uncharacterized	Undetermined	independent sequence (UViG)	genome fragment	1	1	FALSE	23	0	FALSE	31879	no	No
Fire_Soil_DNA_UViG.1370	burned_soil	MEGAHIT_v1.2.9	VirSorter2_v2.2.2, Virome DB; No refrence or virome decontamination	95% ANI, 85% contig length	dsDNA, Caudovirales_Siphoviridae	Undetermined	independent sequence (UViG)	genome fragment	1	1	FALSE	109	2	FALSE	64780	no	No
Fire_Soil_DNA_UViG.1371	burned_soil	MEGAHIT_v1.2.9	VirSorter2_v2.2.2, Virome DB; No refrence or virome decontamination	95% ANI, 85% contig length	Uncharacterized	Undetermined	independent sequence (UViG)	genome fragment	1	2	FALSE	3	0	FALSE	10481	no	No
Fire_Soil_DNA_UViG.1372	burned_soil	MEGAHIT_v1.2.9	VirSorter2_v2.2.2, Virome DB; No refrence or virome decontamination	95% ANI, 85% contig length	dsDNA, Caudovirales_Myoviridae	Undetermined	independent sequence (UViG)	genome fragment	1	1	FALSE	13	0	FALSE	10007	no	No
Fire_Soil_DNA_UViG.1373	burned_soil	MEGAHIT_v1.2.9	VirSorter2_v2.2.2, Virome DB; No refrence or virome decontamination	95% ANI, 85% contig length	Uncharacterized	Undetermined	independent sequence (UViG)	genome fragment	1	1	FALSE	114	9	FALSE	100936	no	No
Fire_Soil_DNA_UViG.1374	burned_soil	MEGAHIT_v1.2.9	VirSorter2_v2.2.2, Virome DB; No refrence or virome decontamination	95% ANI, 85% contig length	Uncharacterized	Undetermined	independent sequence (UViG)	genome fragment	1	2	FALSE	97	5	FALSE	45017	no	No
Fire_Soil_DNA_UViG.1375	burned_soil	MEGAHIT_v1.2.9	VirSorter2_v2.2.2, Virome DB; No refrence or virome decontamination	95% ANI, 85% contig length	Uncharacterized	Undetermined	independent sequence (UViG)	genome fragment	1	1	FALSE	16	1	FALSE	18651	no	No
Fire_Soil_DNA_UViG.1376	burned_soil	MEGAHIT_v1.2.9	VirSorter2_v2.2.2, Virome DB; No refrence or virome decontamination	95% ANI, 85% contig length	Uncharacterized	Undetermined	independent sequence (UViG)	genome fragment	1	1	FALSE	15	4	FALSE	11205	no	No
Fire_Soil_DNA_UViG.1377	burned_soil	MEGAHIT_v1.2.9	VirSorter2_v2.2.2, Virome DB; No refrence or virome decontamination	95% ANI, 85% contig length	Uncharacterized	Undetermined	independent sequence (UViG)	genome fragment	1	1	FALSE	26	1	FALSE	12875	no	No
Fire_Soil_DNA_UViG.1378	burned_soil	MEGAHIT_v1.2.9	VirSorter2_v2.2.2, Virome DB; No refrence or virome decontamination	95% ANI, 85% contig length	Uncharacterized	Undetermined	independent sequence (UViG)	genome fragment	1	1	FALSE	61	11	FALSE	31240	no	No
Fire_Soil_DNA_UViG.1379	burned_soil	MEGAHIT_v1.2.9	VirSorter2_v2.2.2, Virome DB; No refrence or virome decontamination	95% ANI, 85% contig length	Uncharacterized	Undetermined	independent sequence (UViG)	genome fragment	1	2	FALSE	36	1	FALSE	17796	no	Yes
Fire_Soil_DNA_UViG.1380	burned_soil	MEGAHIT_v1.2.9	VirSorter2_v2.2.2, Virome DB; No refrence or virome decontamination	95% ANI, 85% contig length	dsDNA, Caudovirales_Siphoviridae	Undetermined	independent sequence (UViG)	genome fragment	1	1	FALSE	12	0	FALSE	10970	no	No
Fire_Soil_DNA_UViG.1381	burned_soil	MEGAHIT_v1.2.9	VirSorter2_v2.2.2, Virome DB; No refrence or virome decontamination	95% ANI, 85% contig length	Uncharacterized	Undetermined	independent sequence (UViG)	genome fragment	1	1	FALSE	44	3	FALSE	23970	no	No
Fire_Soil_DNA_UViG.1382	burned_soil	MEGAHIT_v1.2.9	VirSorter2_v2.2.2, Virome DB; No refrence or virome decontamination	95% ANI, 85% contig length	Uncharacterized	Undetermined	independent sequence (UViG)	genome fragment	1	2	FALSE	13	0	FALSE	11914	no	No
Fire_Soil_DNA_UViG.1383	burned_soil	MEGAHIT_v1.2.9	VirSorter2_v2.2.2, Virome DB; No refrence or virome decontamination	95% ANI, 85% contig length	Uncharacterized	Undetermined	independent sequence (UViG)	genome fragment	1	1	FALSE	33	3	FALSE	14665	no	No
Fire_Soil_DNA_UViG.1384	burned_soil	MEGAHIT_v1.2.9	VirSorter2_v2.2.2, Virome DB; No refrence or virome decontamination	95% ANI, 85% contig length	dsDNA, Caudovirales_Podoviridae	Undetermined	independent sequence (UViG)	genome fragment	1	1	FALSE	76	7	FALSE	45462	no	No
Fire_Soil_DNA_UViG.1385	burned_soil	MEGAHIT_v1.2.9	VirSorter2_v2.2.2, Virome DB; No refrence or virome decontamination	95% ANI, 85% contig length	Uncharacterized	Undetermined	independent sequence (UViG)	genome fragment	1	2	FALSE	16	1	FALSE	12027	no	No
Fire_Soil_DNA_UViG.1386	burned_soil	MEGAHIT_v1.2.9	VirSorter2_v2.2.2, Virome DB; No refrence or virome decontamination	95% ANI, 85% contig length	dsDNA, Caudovirales_Podoviridae	Undetermined	independent sequence (UViG)	genome fragment	1	1	FALSE	16	0	FALSE	14472	no	No
Fire_Soil_DNA_UViG.1387	burned_soil	MEGAHIT_v1.2.9	VirSorter2_v2.2.2, Virome DB; No refrence or virome decontamination	95% ANI, 85% contig length	Uncharacterized	Undetermined	independent sequence (UViG)	genome fragment	1	2	FALSE	29	0	FALSE	12590	no	No
Fire_Soil_DNA_UViG.1388	burned_soil	MEGAHIT_v1.2.9	VirSorter2_v2.2.2, Virome DB; No refrence or virome decontamination	95% ANI, 85% contig length	Uncharacterized	Undetermined	independent sequence (UViG)	genome fragment	1	1	FALSE	11	0	FALSE	10034	no	No
Fire_Soil_DNA_UViG.1389	burned_soil	MEGAHIT_v1.2.9	VirSorter2_v2.2.2, Virome DB; No refrence or virome decontamination	95% ANI, 85% contig length	Uncharacterized	Undetermined	independent sequence (UViG)	genome fragment	1	1	FALSE	26	7	FALSE	12509	no	No
Fire_Soil_DNA_UViG.1390	burned_soil	MEGAHIT_v1.2.9	VirSorter2_v2.2.2, Virome DB; No refrence or virome decontamination	95% ANI, 85% contig length	Uncharacterized	Undetermined	independent sequence (UViG)	genome fragment	1	2	FALSE	20	4	FALSE	14107	no	No
Fire_Soil_DNA_UViG.1391	burned_soil	MEGAHIT_v1.2.9	VirSorter2_v2.2.2, Virome DB; No refrence or virome decontamination	95% ANI, 85% contig length	Uncharacterized	Undetermined	independent sequence (UViG)	genome fragment	1	2	FALSE	60	0	TRUE	23506	no	No
Fire_Soil_DNA_UViG.1392	burned_soil	MEGAHIT_v1.2.9	VirSorter2_v2.2.2, Virome DB; No refrence or virome decontamination	95% ANI, 85% contig length	Uncharacterized	Undetermined	independent sequence (UViG)	genome fragment	1	1	FALSE	66	9	FALSE	33172	no	No
Fire_Soil_DNA_UViG.1393	burned_soil	MEGAHIT_v1.2.9	VirSorter2_v2.2.2, Virome DB; No refrence or virome decontamination	95% ANI, 85% contig length	Uncharacterized	Undetermined	independent sequence (UViG)	genome fragment	1	2	FALSE	24	4	FALSE	11930	no	No
Fire_Soil_DNA_UViG.1394	burned_soil	MEGAHIT_v1.2.9	VirSorter2_v2.2.2, Virome DB; No refrence or virome decontamination	95% ANI, 85% contig length	Uncharacterized	Undetermined	independent sequence (UViG)	genome fragment	1	1	FALSE	6	0	FALSE	11540	no	No
Fire_Soil_DNA_UViG.1395	burned_soil	MEGAHIT_v1.2.9	VirSorter2_v2.2.2, Virome DB; No refrence or virome decontamination	95% ANI, 85% contig length	Uncharacterized	Undetermined	independent sequence (UViG)	genome fragment	1	1	FALSE	30	1	FALSE	11348	no	No
Fire_Soil_DNA_UViG.1396	burned_soil	MEGAHIT_v1.2.9	VirSorter2_v2.2.2, Virome DB; No refrence or virome decontamination	95% ANI, 85% contig length	Uncharacterized	Undetermined	independent sequence (UViG)	genome fragment	1	2	FALSE	35	6	FALSE	16203	no	No
Fire_Soil_DNA_UViG.1397	burned_soil	MEGAHIT_v1.2.9	VirSorter2_v2.2.2, Virome DB; No refrence or virome decontamination	95% ANI, 85% contig length	Uncharacterized	Undetermined	independent sequence (UViG)	genome fragment	1	2	FALSE	22	3	FALSE	15062	no	No
Fire_Soil_DNA_UViG.1398	burned_soil	MEGAHIT_v1.2.9	VirSorter2_v2.2.2, Virome DB; No refrence or virome decontamination	95% ANI, 85% contig length	Uncharacterized	Undetermined	independent sequence (UViG)	genome fragment	1	1	FALSE	20	0	FALSE	10940	no	No
Fire_Soil_DNA_UViG.1399	burned_soil	MEGAHIT_v1.2.9	VirSorter2_v2.2.2, Virome DB; No refrence or virome decontamination	95% ANI, 85% contig length	Uncharacterized	Undetermined	independent sequence (UViG)	genome fragment	1	1	FALSE	22	0	FALSE	19986	no	No
Fire_Soil_DNA_UViG.1400	burned_soil	MEGAHIT_v1.2.9	VirSorter2_v2.2.2, Virome DB; No refrence or virome decontamination	95% ANI, 85% contig length	Uncharacterized	Undetermined	independent sequence (UViG)	genome fragment	1	1	FALSE	16	0	FALSE	11157	no	No
Fire_Soil_DNA_UViG.1401	burned_soil	MEGAHIT_v1.2.9	VirSorter2_v2.2.2, Virome DB; No refrence or virome decontamination	95% ANI, 85% contig length	Uncharacterized	Undetermined	independent sequence (UViG)	genome fragment	1	1	FALSE	25	2	FALSE	17509	no	No
Fire_Soil_DNA_UViG.1402	burned_soil	MEGAHIT_v1.2.9	VirSorter2_v2.2.2, Virome DB; No refrence or virome decontamination	95% ANI, 85% contig length	Uncharacterized	Undetermined	independent sequence (UViG)	genome fragment	1	1	FALSE	38	6	TRUE	33811	no	No
Fire_Soil_DNA_UViG.1403	burned_soil	MEGAHIT_v1.2.9	VirSorter2_v2.2.2, Virome DB; No refrence or virome decontamination	95% ANI, 85% contig length	Uncharacterized	Undetermined	independent sequence (UViG)	genome fragment	1	1	FALSE	36	2	FALSE	27785	no	No
Fire_Soil_DNA_UViG.1404	burned_soil	MEGAHIT_v1.2.9	VirSorter2_v2.2.2, Virome DB; No refrence or virome decontamination	95% ANI, 85% contig length	Uncharacterized	Undetermined	independent sequence (UViG)	genome fragment	1	1	FALSE	25	1	FALSE	13022	no	No
Fire_Soil_DNA_UViG.1405	burned_soil	MEGAHIT_v1.2.9	VirSorter2_v2.2.2, Virome DB; No refrence or virome decontamination	95% ANI, 85% contig length	Uncharacterized	Undetermined	independent sequence (UViG)	genome fragment	1	1	FALSE	24	0	FALSE	10568	no	No
Fire_Soil_DNA_UViG.1406	burned_soil	MEGAHIT_v1.2.9	VirSorter2_v2.2.2, Virome DB; No refrence or virome decontamination	95% ANI, 85% contig length	Uncharacterized	Undetermined	independent sequence (UViG)	genome fragment	1	1	FALSE	13	0	FALSE	11952	no	No
Fire_Soil_DNA_UViG.1407	burned_soil	MEGAHIT_v1.2.9	VirSorter2_v2.2.2, Virome DB; No refrence or virome decontamination	95% ANI, 85% contig length	Uncharacterized	Undetermined	independent sequence (UViG)	genome fragment	1	2	FALSE	44	0	FALSE	19409	no	No
Fire_Soil_DNA_UViG.1408	burned_soil	MEGAHIT_v1.2.9	VirSorter2_v2.2.2, Virome DB; No refrence or virome decontamination	95% ANI, 85% contig length	Uncharacterized	Undetermined	independent sequence (UViG)	genome fragment	1	2	FALSE	16	0	FALSE	12342	no	No
Fire_Soil_DNA_UViG.1409	burned_soil	MEGAHIT_v1.2.9	VirSorter2_v2.2.2, Virome DB; No refrence or virome decontamination	95% ANI, 85% contig length	Uncharacterized	Undetermined	independent sequence (UViG)	genome fragment	1	1	FALSE	12	2	FALSE	10838	no	No
Fire_Soil_DNA_UViG.1410	burned_soil	MEGAHIT_v1.2.9	VirSorter2_v2.2.2, Virome DB; No refrence or virome decontamination	95% ANI, 85% contig length	Uncharacterized	Undetermined	independent sequence (UViG)	genome fragment	1	2	FALSE	20	2	FALSE	10040	no	Yes
Fire_Soil_DNA_UViG.1411	burned_soil	MEGAHIT_v1.2.9	VirSorter2_v2.2.2, Virome DB; No refrence or virome decontamination	95% ANI, 85% contig length	Uncharacterized	Undetermined	independent sequence (UViG)	genome fragment	1	2	FALSE	27	3	FALSE	12873	no	No
Fire_Soil_DNA_UViG.1412	burned_soil	MEGAHIT_v1.2.9	VirSorter2_v2.2.2, Virome DB; No refrence or virome decontamination	95% ANI, 85% contig length	Uncharacterized	Undetermined	independent sequence (UViG)	genome fragment	1	1	FALSE	58	5	FALSE	33811	no	No
Fire_Soil_DNA_UViG.1413	burned_soil	MEGAHIT_v1.2.9	VirSorter2_v2.2.2, Virome DB; No refrence or virome decontamination	95% ANI, 85% contig length	Uncharacterized	Undetermined	independent sequence (UViG)	genome fragment	1	1	FALSE	34	5	FALSE	32236	no	No
Fire_Soil_DNA_UViG.1414	burned_soil	MEGAHIT_v1.2.9	VirSorter2_v2.2.2, Virome DB; No refrence or virome decontamination	95% ANI, 85% contig length	Uncharacterized	Undetermined	independent sequence (UViG)	genome fragment	1	2	FALSE	58	4	FALSE	25212	no	No
Fire_Soil_DNA_UViG.1415	burned_soil	MEGAHIT_v1.2.9	VirSorter2_v2.2.2, Virome DB; No refrence or virome decontamination	95% ANI, 85% contig length	Uncharacterized	Undetermined	independent sequence (UViG)	genome fragment	1	2	FALSE	23	2	FALSE	10231	no	No
Fire_Soil_DNA_UViG.1416	burned_soil	MEGAHIT_v1.2.9	VirSorter2_v2.2.2, Virome DB; No refrence or virome decontamination	95% ANI, 85% contig length	Uncharacterized	Undetermined	independent sequence (UViG)	genome fragment	1	1	FALSE	23	2	FALSE	20034	no	No
Fire_Soil_DNA_UViG.1417	burned_soil	MEGAHIT_v1.2.9	VirSorter2_v2.2.2, Virome DB; No refrence or virome decontamination	95% ANI, 85% contig length	Uncharacterized	Undetermined	independent sequence (UViG)	genome fragment	1	1	FALSE	13	1	FALSE	11475	no	No
Fire_Soil_DNA_UViG.1418	burned_soil	MEGAHIT_v1.2.9	VirSorter2_v2.2.2, Virome DB; No refrence or virome decontamination	95% ANI, 85% contig length	Uncharacterized	Undetermined	independent sequence (UViG)	genome fragment	1	1	FALSE	73	3	FALSE	41385	no	No
Fire_Soil_DNA_UViG.1419	burned_soil	MEGAHIT_v1.2.9	VirSorter2_v2.2.2, Virome DB; No refrence or virome decontamination	95% ANI, 85% contig length	Uncharacterized	Undetermined	independent sequence (UViG)	genome fragment	1	2	FALSE	15	0	FALSE	13574	no	No
Fire_Soil_DNA_UViG.1420	burned_soil	MEGAHIT_v1.2.9	VirSorter2_v2.2.2, Virome DB; No refrence or virome decontamination	95% ANI, 85% contig length	Uncharacterized	Undetermined	independent sequence (UViG)	genome fragment	1	2	FALSE	39	0	FALSE	18986	no	No
Fire_Soil_DNA_UViG.1421	burned_soil	MEGAHIT_v1.2.9	VirSorter2_v2.2.2, Virome DB; No refrence or virome decontamination	95% ANI, 85% contig length	Uncharacterized	Undetermined	independent sequence (UViG)	genome fragment	1	2	FALSE	32	2	FALSE	15831	no	No
Fire_Soil_DNA_UViG.1422	burned_soil	MEGAHIT_v1.2.9	VirSorter2_v2.2.2, Virome DB; No refrence or virome decontamination	95% ANI, 85% contig length	Uncharacterized	Undetermined	independent sequence (UViG)	genome fragment	1	1	FALSE	45	4	FALSE	26173	no	No
Fire_Soil_DNA_UViG.1423	burned_soil	MEGAHIT_v1.2.9	VirSorter2_v2.2.2, Virome DB; No refrence or virome decontamination	95% ANI, 85% contig length	Uncharacterized	Undetermined	independent sequence (UViG)	genome fragment	1	1	FALSE	60	20	FALSE	54283	no	No
Fire_Soil_DNA_UViG.1424	burned_soil	MEGAHIT_v1.2.9	VirSorter2_v2.2.2, Virome DB; No refrence or virome decontamination	95% ANI, 85% contig length	Uncharacterized	Undetermined	independent sequence (UViG)	genome fragment	1	2	FALSE	34	0	FALSE	14906	no	No
Fire_Soil_DNA_UViG.1425	burned_soil	MEGAHIT_v1.2.9	VirSorter2_v2.2.2, Virome DB; No refrence or virome decontamination	95% ANI, 85% contig length	Uncharacterized	Undetermined	independent sequence (UViG)	genome fragment	1	1	FALSE	34	2	FALSE	30897	no	No
Fire_Soil_DNA_UViG.1426	burned_soil	MEGAHIT_v1.2.9	VirSorter2_v2.2.2, Virome DB; No refrence or virome decontamination	95% ANI, 85% contig length	Uncharacterized	Undetermined	independent sequence (UViG)	genome fragment	1	1	FALSE	18	0	FALSE	12539	no	No
Fire_Soil_DNA_UViG.1427	burned_soil	MEGAHIT_v1.2.9	VirSorter2_v2.2.2, Virome DB; No refrence or virome decontamination	95% ANI, 85% contig length	Uncharacterized	Undetermined	independent sequence (UViG)	genome fragment	1	1	FALSE	12	0	FALSE	12558	no	No
Fire_Soil_DNA_UViG.1428	burned_soil	MEGAHIT_v1.2.9	VirSorter2_v2.2.2, Virome DB; No refrence or virome decontamination	95% ANI, 85% contig length	Uncharacterized	Undetermined	independent sequence (UViG)	genome fragment	1	1	FALSE	25	7	FALSE	18142	no	No
Fire_Soil_DNA_UViG.1429	burned_soil	MEGAHIT_v1.2.9	VirSorter2_v2.2.2, Virome DB; No refrence or virome decontamination	95% ANI, 85% contig length	Uncharacterized	Undetermined	independent sequence (UViG)	genome fragment	1	2	FALSE	28	2	FALSE	17660	no	No
Fire_Soil_DNA_UViG.1430	burned_soil	MEGAHIT_v1.2.9	VirSorter2_v2.2.2, Virome DB; No refrence or virome decontamination	95% ANI, 85% contig length	Uncharacterized	Undetermined	independent sequence (UViG)	genome fragment	1	2	FALSE	39	6	FALSE	14348	no	Yes
Fire_Soil_DNA_UViG.1431	burned_soil	MEGAHIT_v1.2.9	VirSorter2_v2.2.2, Virome DB; No refrence or virome decontamination	95% ANI, 85% contig length	Uncharacterized	Undetermined	independent sequence (UViG)	genome fragment	1	1	FALSE	26	5	FALSE	16813	no	No
Fire_Soil_DNA_UViG.1432	burned_soil	MEGAHIT_v1.2.9	VirSorter2_v2.2.2, Virome DB; No refrence or virome decontamination	95% ANI, 85% contig length	Uncharacterized	Undetermined	independent sequence (UViG)	genome fragment	1	1	FALSE	15	0	FALSE	12850	no	No
Fire_Soil_DNA_UViG.1433	burned_soil	MEGAHIT_v1.2.9	VirSorter2_v2.2.2, Virome DB; No refrence or virome decontamination	95% ANI, 85% contig length	Uncharacterized	Undetermined	independent sequence (UViG)	genome fragment	1	2	FALSE	99	16	FALSE	76186	no	No
Fire_Soil_DNA_UViG.1434	burned_soil	MEGAHIT_v1.2.9	VirSorter2_v2.2.2, Virome DB; No refrence or virome decontamination	95% ANI, 85% contig length	Uncharacterized	Undetermined	independent sequence (UViG)	genome fragment	1	2	FALSE	15	0	FALSE	10010	no	No
Fire_Soil_DNA_UViG.1435	burned_soil	MEGAHIT_v1.2.9	VirSorter2_v2.2.2, Virome DB; No refrence or virome decontamination	95% ANI, 85% contig length	Uncharacterized	Undetermined	independent sequence (UViG)	genome fragment	1	1	FALSE	106	2	FALSE	73405	no	No
Fire_Soil_DNA_UViG.1436	burned_soil	MEGAHIT_v1.2.9	VirSorter2_v2.2.2, Virome DB; No refrence or virome decontamination	95% ANI, 85% contig length	Uncharacterized	Undetermined	independent sequence (UViG)	genome fragment	1	2	FALSE	53	4	FALSE	27109	no	No
Fire_Soil_DNA_UViG.1437	burned_soil	MEGAHIT_v1.2.9	VirSorter2_v2.2.2, Virome DB; No refrence or virome decontamination	95% ANI, 85% contig length	Uncharacterized	Undetermined	independent sequence (UViG)	genome fragment	1	2	FALSE	31	0	FALSE	16890	no	No
Fire_Soil_DNA_UViG.1438	burned_soil	MEGAHIT_v1.2.9	VirSorter2_v2.2.2, Virome DB; No refrence or virome decontamination	95% ANI, 85% contig length	Uncharacterized	Undetermined	independent sequence (UViG)	genome fragment	1	2	FALSE	6	1	FALSE	11088	no	No
Fire_Soil_DNA_UViG.1439	burned_soil	MEGAHIT_v1.2.9	VirSorter2_v2.2.2, Virome DB; No refrence or virome decontamination	95% ANI, 85% contig length	Uncharacterized	Undetermined	independent sequence (UViG)	genome fragment	1	1	FALSE	14	6	FALSE	11956	no	No
Fire_Soil_DNA_UViG.1440	burned_soil	MEGAHIT_v1.2.9	VirSorter2_v2.2.2, Virome DB; No refrence or virome decontamination	95% ANI, 85% contig length	Uncharacterized	Undetermined	independent sequence (UViG)	genome fragment	1	1	FALSE	13	0	FALSE	10171	no	No
Fire_Soil_DNA_UViG.1441	burned_soil	MEGAHIT_v1.2.9	VirSorter2_v2.2.2, Virome DB; No refrence or virome decontamination	95% ANI, 85% contig length	Uncharacterized	Undetermined	independent sequence (UViG)	genome fragment	1	1	FALSE	16	0	FALSE	12663	no	No
Fire_Soil_DNA_UViG.1442	burned_soil	MEGAHIT_v1.2.9	VirSorter2_v2.2.2, Virome DB; No refrence or virome decontamination	95% ANI, 85% contig length	Uncharacterized	Undetermined	independent sequence (UViG)	genome fragment	1	1	FALSE	12	0	FALSE	12771	no	No
Fire_Soil_DNA_UViG.1443	burned_soil	MEGAHIT_v1.2.9	VirSorter2_v2.2.2, Virome DB; No refrence or virome decontamination	95% ANI, 85% contig length	Uncharacterized	Undetermined	independent sequence (UViG)	genome fragment	1	2	FALSE	22	0	FALSE	10976	no	No
Fire_Soil_DNA_UViG.1444	burned_soil	MEGAHIT_v1.2.9	VirSorter2_v2.2.2, Virome DB; No refrence or virome decontamination	95% ANI, 85% contig length	Uncharacterized	Undetermined	independent sequence (UViG)	genome fragment	1	2	FALSE	30	4	FALSE	14575	no	No
Fire_Soil_DNA_UViG.1445	burned_soil	MEGAHIT_v1.2.9	VirSorter2_v2.2.2, Virome DB; No refrence or virome decontamination	95% ANI, 85% contig length	Uncharacterized	Undetermined	independent sequence (UViG)	genome fragment	1	1	FALSE	21	6	FALSE	14701	no	No
Fire_Soil_DNA_UViG.1446	burned_soil	MEGAHIT_v1.2.9	VirSorter2_v2.2.2, Virome DB; No refrence or virome decontamination	95% ANI, 85% contig length	Uncharacterized	Undetermined	independent sequence (UViG)	genome fragment	1	1	FALSE	16	0	FALSE	11267	no	No
Fire_Soil_DNA_UViG.1447	burned_soil	MEGAHIT_v1.2.9	VirSorter2_v2.2.2, Virome DB; No refrence or virome decontamination	95% ANI, 85% contig length	Uncharacterized	Undetermined	independent sequence (UViG)	genome fragment	1	2	FALSE	15	1	FALSE	10625	no	No
Fire_Soil_DNA_UViG.1448	burned_soil	MEGAHIT_v1.2.9	VirSorter2_v2.2.2, Virome DB; No refrence or virome decontamination	95% ANI, 85% contig length	Uncharacterized	Undetermined	independent sequence (UViG)	genome fragment	1	1	FALSE	19	0	FALSE	15079	no	No
Fire_Soil_DNA_UViG.1449	burned_soil	MEGAHIT_v1.2.9	VirSorter2_v2.2.2, Virome DB; No refrence or virome decontamination	95% ANI, 85% contig length	Uncharacterized	Undetermined	independent sequence (UViG)	genome fragment	1	2	FALSE	26	2	FALSE	14571	no	No
Fire_Soil_DNA_UViG.1450	burned_soil	MEGAHIT_v1.2.9	VirSorter2_v2.2.2, Virome DB; No refrence or virome decontamination	95% ANI, 85% contig length	Uncharacterized	Undetermined	independent sequence (UViG)	genome fragment	1	1	FALSE	22	10	FALSE	17421	no	No
Fire_Soil_DNA_UViG.1451	burned_soil	MEGAHIT_v1.2.9	VirSorter2_v2.2.2, Virome DB; No refrence or virome decontamination	95% ANI, 85% contig length	Uncharacterized	Undetermined	independent sequence (UViG)	genome fragment	1	1	FALSE	61	4	FALSE	44606	no	No
Fire_Soil_DNA_UViG.1452	burned_soil	MEGAHIT_v1.2.9	VirSorter2_v2.2.2, Virome DB; No refrence or virome decontamination	95% ANI, 85% contig length	Uncharacterized	Undetermined	independent sequence (UViG)	genome fragment	1	2	FALSE	25	1	FALSE	13279	no	Yes
Fire_Soil_DNA_UViG.1453	burned_soil	MEGAHIT_v1.2.9	VirSorter2_v2.2.2, Virome DB; No refrence or virome decontamination	95% ANI, 85% contig length	Uncharacterized	Undetermined	independent sequence (UViG)	genome fragment	1	2	FALSE	26	0	FALSE	10958	no	No
Fire_Soil_DNA_UViG.1454	burned_soil	MEGAHIT_v1.2.9	VirSorter2_v2.2.2, Virome DB; No refrence or virome decontamination	95% ANI, 85% contig length	Uncharacterized	Undetermined	independent sequence (UViG)	genome fragment	1	2	FALSE	16	1	FALSE	12151	no	No
Fire_Soil_DNA_UViG.1455	burned_soil	MEGAHIT_v1.2.9	VirSorter2_v2.2.2, Virome DB; No refrence or virome decontamination	95% ANI, 85% contig length	Uncharacterized	Undetermined	independent sequence (UViG)	genome fragment	1	1	FALSE	23	1	FALSE	11818	no	No
Fire_Soil_DNA_UViG.1456	burned_soil	MEGAHIT_v1.2.9	VirSorter2_v2.2.2, Virome DB; No refrence or virome decontamination	95% ANI, 85% contig length	Uncharacterized	Undetermined	independent sequence (UViG)	genome fragment	1	2	FALSE	29	0	FALSE	12909	no	No
Fire_Soil_DNA_UViG.1457	burned_soil	MEGAHIT_v1.2.9	VirSorter2_v2.2.2, Virome DB; No refrence or virome decontamination	95% ANI, 85% contig length	Uncharacterized	Undetermined	independent sequence (UViG)	genome fragment	1	2	FALSE	20	1	FALSE	15883	no	No
Fire_Soil_DNA_UViG.1458	burned_soil	MEGAHIT_v1.2.9	VirSorter2_v2.2.2, Virome DB; No refrence or virome decontamination	95% ANI, 85% contig length	Uncharacterized	Undetermined	independent sequence (UViG)	genome fragment	1	1	FALSE	8	0	FALSE	16347	no	No
Fire_Soil_DNA_UViG.1459	burned_soil	MEGAHIT_v1.2.9	VirSorter2_v2.2.2, Virome DB; No refrence or virome decontamination	95% ANI, 85% contig length	Uncharacterized	Undetermined	independent sequence (UViG)	genome fragment	1	1	FALSE	27	1	FALSE	16052	no	No
Fire_Soil_DNA_UViG.1460	burned_soil	MEGAHIT_v1.2.9	VirSorter2_v2.2.2, Virome DB; No refrence or virome decontamination	95% ANI, 85% contig length	Uncharacterized	Undetermined	independent sequence (UViG)	genome fragment	1	1	FALSE	30	2	FALSE	14939	no	No
Fire_Soil_DNA_UViG.1461	burned_soil	MEGAHIT_v1.2.9	VirSorter2_v2.2.2, Virome DB; No refrence or virome decontamination	95% ANI, 85% contig length	Uncharacterized	Undetermined	independent sequence (UViG)	genome fragment	1	1	FALSE	18	1	FALSE	12431	no	No
Fire_Soil_DNA_UViG.1462	burned_soil	MEGAHIT_v1.2.9	VirSorter2_v2.2.2, Virome DB; No refrence or virome decontamination	95% ANI, 85% contig length	Uncharacterized	Undetermined	independent sequence (UViG)	genome fragment	1	1	FALSE	25	0	FALSE	14198	no	No
Fire_Soil_DNA_UViG.1463	burned_soil	MEGAHIT_v1.2.9	VirSorter2_v2.2.2, Virome DB; No refrence or virome decontamination	95% ANI, 85% contig length	Uncharacterized	Undetermined	independent sequence (UViG)	genome fragment	1	1	FALSE	12	2	FALSE	15019	no	No
Fire_Soil_DNA_UViG.1464	burned_soil	MEGAHIT_v1.2.9	VirSorter2_v2.2.2, Virome DB; No refrence or virome decontamination	95% ANI, 85% contig length	Uncharacterized	Undetermined	independent sequence (UViG)	genome fragment	1	1	FALSE	14	4	FALSE	13545	no	No
Fire_Soil_DNA_UViG.1465	burned_soil	MEGAHIT_v1.2.9	VirSorter2_v2.2.2, Virome DB; No refrence or virome decontamination	95% ANI, 85% contig length	Uncharacterized	Undetermined	independent sequence (UViG)	genome fragment	1	1	FALSE	296	32	FALSE	178918	no	No
Fire_Soil_DNA_UViG.1466	burned_soil	MEGAHIT_v1.2.9	VirSorter2_v2.2.2, Virome DB; No refrence or virome decontamination	95% ANI, 85% contig length	Uncharacterized	Undetermined	independent sequence (UViG)	genome fragment	1	1	FALSE	43	2	FALSE	35983	no	No
Fire_Soil_DNA_UViG.1467	burned_soil	MEGAHIT_v1.2.9	VirSorter2_v2.2.2, Virome DB; No refrence or virome decontamination	95% ANI, 85% contig length	Uncharacterized	Undetermined	independent sequence (UViG)	genome fragment	1	2	FALSE	29	0	FALSE	14179	no	No
Fire_Soil_DNA_UViG.1468	burned_soil	MEGAHIT_v1.2.9	VirSorter2_v2.2.2, Virome DB; No refrence or virome decontamination	95% ANI, 85% contig length	Uncharacterized	Undetermined	independent sequence (UViG)	genome fragment	1	1	FALSE	20	0	FALSE	15577	no	No
Fire_Soil_DNA_UViG.1469	burned_soil	MEGAHIT_v1.2.9	VirSorter2_v2.2.2, Virome DB; No refrence or virome decontamination	95% ANI, 85% contig length	Uncharacterized	Undetermined	independent sequence (UViG)	genome fragment	1	1	FALSE	24	0	FALSE	11276	no	No
Fire_Soil_DNA_UViG.1470	burned_soil	MEGAHIT_v1.2.9	VirSorter2_v2.2.2, Virome DB; No refrence or virome decontamination	95% ANI, 85% contig length	Uncharacterized	Undetermined	independent sequence (UViG)	genome fragment	1	1	FALSE	58	3	FALSE	35470	no	No
Fire_Soil_DNA_UViG.1471	burned_soil	MEGAHIT_v1.2.9	VirSorter2_v2.2.2, Virome DB; No refrence or virome decontamination	95% ANI, 85% contig length	Uncharacterized	Undetermined	independent sequence (UViG)	genome fragment	1	1	FALSE	41	0	FALSE	18995	no	No
Fire_Soil_DNA_UViG.1472	burned_soil	MEGAHIT_v1.2.9	VirSorter2_v2.2.2, Virome DB; No refrence or virome decontamination	95% ANI, 85% contig length	Uncharacterized	Undetermined	independent sequence (UViG)	genome fragment	1	1	FALSE	20	1	FALSE	14422	no	No
Fire_Soil_DNA_UViG.1473	burned_soil	MEGAHIT_v1.2.9	VirSorter2_v2.2.2, Virome DB; No refrence or virome decontamination	95% ANI, 85% contig length	Uncharacterized	Undetermined	independent sequence (UViG)	genome fragment	1	1	FALSE	60	4	FALSE	37688	no	No
Fire_Soil_DNA_UViG.1474	burned_soil	MEGAHIT_v1.2.9	VirSorter2_v2.2.2, Virome DB; No refrence or virome decontamination	95% ANI, 85% contig length	Uncharacterized	Undetermined	independent sequence (UViG)	genome fragment	1	2	FALSE	13	0	FALSE	13180	no	No
Fire_Soil_DNA_UViG.1475	burned_soil	MEGAHIT_v1.2.9	VirSorter2_v2.2.2, Virome DB; No refrence or virome decontamination	95% ANI, 85% contig length	Uncharacterized	Undetermined	independent sequence (UViG)	genome fragment	1	1	FALSE	13	1	FALSE	11829	no	No
Fire_Soil_DNA_UViG.1476	burned_soil	MEGAHIT_v1.2.9	VirSorter2_v2.2.2, Virome DB; No refrence or virome decontamination	95% ANI, 85% contig length	Uncharacterized	Undetermined	independent sequence (UViG)	genome fragment	1	1	FALSE	31	2	FALSE	21638	no	No
Fire_Soil_DNA_UViG.1477	burned_soil	MEGAHIT_v1.2.9	VirSorter2_v2.2.2, Virome DB; No refrence or virome decontamination	95% ANI, 85% contig length	Uncharacterized	Undetermined	independent sequence (UViG)	genome fragment	1	2	FALSE	15	0	FALSE	10411	no	No
Fire_Soil_DNA_UViG.1478	burned_soil	MEGAHIT_v1.2.9	VirSorter2_v2.2.2, Virome DB; No refrence or virome decontamination	95% ANI, 85% contig length	Uncharacterized	Undetermined	independent sequence (UViG)	genome fragment	1	2	FALSE	11	2	TRUE	10180	no	No
Fire_Soil_DNA_UViG.1479	burned_soil	MEGAHIT_v1.2.9	VirSorter2_v2.2.2, Virome DB; No refrence or virome decontamination	95% ANI, 85% contig length	Uncharacterized	Undetermined	independent sequence (UViG)	genome fragment	1	1	FALSE	25	2	FALSE	12977	no	No
Fire_Soil_DNA_UViG.1480	burned_soil	MEGAHIT_v1.2.9	VirSorter2_v2.2.2, Virome DB; No refrence or virome decontamination	95% ANI, 85% contig length	Uncharacterized	Undetermined	independent sequence (UViG)	genome fragment	1	1	FALSE	16	2	FALSE	10791	no	No
Fire_Soil_DNA_UViG.1481	burned_soil	MEGAHIT_v1.2.9	VirSorter2_v2.2.2, Virome DB; No refrence or virome decontamination	95% ANI, 85% contig length	Uncharacterized	Undetermined	independent sequence (UViG)	genome fragment	1	1	FALSE	58	2	FALSE	33562	no	No
Fire_Soil_DNA_UViG.1482	burned_soil	MEGAHIT_v1.2.9	VirSorter2_v2.2.2, Virome DB; No refrence or virome decontamination	95% ANI, 85% contig length	Uncharacterized	Undetermined	independent sequence (UViG)	genome fragment	1	2	FALSE	39	1	FALSE	19099	no	No
Fire_Soil_DNA_UViG.1483	burned_soil	MEGAHIT_v1.2.9	VirSorter2_v2.2.2, Virome DB; No refrence or virome decontamination	95% ANI, 85% contig length	Uncharacterized	Undetermined	independent sequence (UViG)	genome fragment	1	2	FALSE	36	4	FALSE	16029	no	No
Fire_Soil_DNA_UViG.1484	burned_soil	MEGAHIT_v1.2.9	VirSorter2_v2.2.2, Virome DB; No refrence or virome decontamination	95% ANI, 85% contig length	Uncharacterized	Undetermined	independent sequence (UViG)	genome fragment	1	1	FALSE	16	0	FALSE	13889	no	No
Fire_Soil_DNA_UViG.1485	burned_soil	MEGAHIT_v1.2.9	VirSorter2_v2.2.2, Virome DB; No refrence or virome decontamination	95% ANI, 85% contig length	Uncharacterized	Undetermined	independent sequence (UViG)	genome fragment	1	1	FALSE	102	5	FALSE	61743	no	No
Fire_Soil_DNA_UViG.1486	burned_soil	MEGAHIT_v1.2.9	VirSorter2_v2.2.2, Virome DB; No refrence or virome decontamination	95% ANI, 85% contig length	Uncharacterized	Undetermined	independent sequence (UViG)	genome fragment	1	1	FALSE	41	3	FALSE	17943	no	No
Fire_Soil_DNA_UViG.1487	burned_soil	MEGAHIT_v1.2.9	VirSorter2_v2.2.2, Virome DB; No refrence or virome decontamination	95% ANI, 85% contig length	Uncharacterized	Undetermined	independent sequence (UViG)	genome fragment	1	1	FALSE	14	0	FALSE	12541	no	No
Fire_Soil_DNA_UViG.1488	burned_soil	MEGAHIT_v1.2.9	VirSorter2_v2.2.2, Virome DB; No refrence or virome decontamination	95% ANI, 85% contig length	Uncharacterized	Undetermined	independent sequence (UViG)	genome fragment	1	1	FALSE	57	1	FALSE	50719	no	No
Fire_Soil_DNA_UViG.1489	burned_soil	MEGAHIT_v1.2.9	VirSorter2_v2.2.2, Virome DB; No refrence or virome decontamination	95% ANI, 85% contig length	Uncharacterized	Undetermined	independent sequence (UViG)	genome fragment	1	1	FALSE	15	0	FALSE	12348	no	No
Fire_Soil_DNA_UViG.1490	burned_soil	MEGAHIT_v1.2.9	VirSorter2_v2.2.2, Virome DB; No refrence or virome decontamination	95% ANI, 85% contig length	Uncharacterized	Undetermined	independent sequence (UViG)	genome fragment	1	1	FALSE	24	2	FALSE	18114	no	No
Fire_Soil_DNA_UViG.1491	burned_soil	MEGAHIT_v1.2.9	VirSorter2_v2.2.2, Virome DB; No refrence or virome decontamination	95% ANI, 85% contig length	Uncharacterized	Undetermined	independent sequence (UViG)	genome fragment	1	1	FALSE	37	1	FALSE	30677	no	No
Fire_Soil_DNA_UViG.1492	burned_soil	MEGAHIT_v1.2.9	VirSorter2_v2.2.2, Virome DB; No refrence or virome decontamination	95% ANI, 85% contig length	Uncharacterized	Undetermined	independent sequence (UViG)	genome fragment	1	1	FALSE	13	5	FALSE	10458	no	No
Fire_Soil_DNA_UViG.1493	burned_soil	MEGAHIT_v1.2.9	VirSorter2_v2.2.2, Virome DB; No refrence or virome decontamination	95% ANI, 85% contig length	Uncharacterized	Undetermined	independent sequence (UViG)	genome fragment	1	1	FALSE	35	3	TRUE	19274	no	Yes
Fire_Soil_DNA_UViG.1494	burned_soil	MEGAHIT_v1.2.9	VirSorter2_v2.2.2, Virome DB; No refrence or virome decontamination	95% ANI, 85% contig length	Uncharacterized	Undetermined	independent sequence (UViG)	genome fragment	1	2	FALSE	3	0	FALSE	10169	no	No
Fire_Soil_DNA_UViG.1495	burned_soil	MEGAHIT_v1.2.9	VirSorter2_v2.2.2, Virome DB; No refrence or virome decontamination	95% ANI, 85% contig length	Uncharacterized	Undetermined	independent sequence (UViG)	genome fragment	1	1	FALSE	29	2	FALSE	18308	no	No
Fire_Soil_DNA_UViG.1496	burned_soil	MEGAHIT_v1.2.9	VirSorter2_v2.2.2, Virome DB; No refrence or virome decontamination	95% ANI, 85% contig length	Uncharacterized	Undetermined	independent sequence (UViG)	genome fragment	1	1	FALSE	93	11	FALSE	43127	no	No
Fire_Soil_DNA_UViG.1497	burned_soil	MEGAHIT_v1.2.9	VirSorter2_v2.2.2, Virome DB; No refrence or virome decontamination	95% ANI, 85% contig length	Uncharacterized	Undetermined	independent sequence (UViG)	genome fragment	1	1	FALSE	29	3	FALSE	14341	no	No
Fire_Soil_DNA_UViG.1498	burned_soil	MEGAHIT_v1.2.9	VirSorter2_v2.2.2, Virome DB; No refrence or virome decontamination	95% ANI, 85% contig length	Uncharacterized	Undetermined	independent sequence (UViG)	genome fragment	1	1	FALSE	30	7	FALSE	29625	no	No
Fire_Soil_DNA_UViG.1499	burned_soil	MEGAHIT_v1.2.9	VirSorter2_v2.2.2, Virome DB; No refrence or virome decontamination	95% ANI, 85% contig length	Uncharacterized	Undetermined	independent sequence (UViG)	genome fragment	1	1	FALSE	37	16	FALSE	24069	no	No
Fire_Soil_DNA_UViG.1500	burned_soil	MEGAHIT_v1.2.9	VirSorter2_v2.2.2, Virome DB; No refrence or virome decontamination	95% ANI, 85% contig length	Uncharacterized	Undetermined	independent sequence (UViG)	genome fragment	1	1	FALSE	71	6	FALSE	38151	no	No
Fire_Soil_DNA_UViG.1501	burned_soil	MEGAHIT_v1.2.9	VirSorter2_v2.2.2, Virome DB; No refrence or virome decontamination	95% ANI, 85% contig length	Uncharacterized	Undetermined	independent sequence (UViG)	genome fragment	1	1	FALSE	61	8	FALSE	38907	no	No
Fire_Soil_DNA_UViG.1502	burned_soil	MEGAHIT_v1.2.9	VirSorter2_v2.2.2, Virome DB; No refrence or virome decontamination	95% ANI, 85% contig length	Uncharacterized	Undetermined	independent sequence (UViG)	genome fragment	1	1	FALSE	22	0	FALSE	10719	no	No
Fire_Soil_DNA_UViG.1503	burned_soil	MEGAHIT_v1.2.9	VirSorter2_v2.2.2, Virome DB; No refrence or virome decontamination	95% ANI, 85% contig length	Uncharacterized	Undetermined	independent sequence (UViG)	genome fragment	1	1	FALSE	64	8	FALSE	40300	no	No
Fire_Soil_DNA_UViG.1504	burned_soil	MEGAHIT_v1.2.9	VirSorter2_v2.2.2, Virome DB; No refrence or virome decontamination	95% ANI, 85% contig length	Uncharacterized	Undetermined	independent sequence (UViG)	genome fragment	1	2	FALSE	9	0	FALSE	15920	no	No
Fire_Soil_DNA_UViG.1505	burned_soil	MEGAHIT_v1.2.9	VirSorter2_v2.2.2, Virome DB; No refrence or virome decontamination	95% ANI, 85% contig length	Uncharacterized	Undetermined	independent sequence (UViG)	genome fragment	1	2	FALSE	24	1	FALSE	17279	no	No
Fire_Soil_DNA_UViG.1506	burned_soil	MEGAHIT_v1.2.9	VirSorter2_v2.2.2, Virome DB; No refrence or virome decontamination	95% ANI, 85% contig length	Uncharacterized	Undetermined	independent sequence (UViG)	genome fragment	1	2	FALSE	34	7	FALSE	16581	no	No
Fire_Soil_DNA_UViG.1507	burned_soil	MEGAHIT_v1.2.9	VirSorter2_v2.2.2, Virome DB; No refrence or virome decontamination	95% ANI, 85% contig length	Uncharacterized	Undetermined	independent sequence (UViG)	genome fragment	1	2	FALSE	51	3	FALSE	18668	no	No
Fire_Soil_DNA_UViG.1508	burned_soil	MEGAHIT_v1.2.9	VirSorter2_v2.2.2, Virome DB; No refrence or virome decontamination	95% ANI, 85% contig length	Uncharacterized	Undetermined	independent sequence (UViG)	genome fragment	1	1	FALSE	13	0	FALSE	10426	no	No
Fire_Soil_DNA_UViG.1509	burned_soil	MEGAHIT_v1.2.9	VirSorter2_v2.2.2, Virome DB; No refrence or virome decontamination	95% ANI, 85% contig length	Uncharacterized	Undetermined	independent sequence (UViG)	genome fragment	1	2	FALSE	17	2	FALSE	11253	no	No
Fire_Soil_DNA_UViG.1510	burned_soil	MEGAHIT_v1.2.9	VirSorter2_v2.2.2, Virome DB; No refrence or virome decontamination	95% ANI, 85% contig length	Uncharacterized	Undetermined	independent sequence (UViG)	genome fragment	1	1	FALSE	24	1	FALSE	18368	no	No
Fire_Soil_DNA_UViG.1511	burned_soil	MEGAHIT_v1.2.9	VirSorter2_v2.2.2, Virome DB; No refrence or virome decontamination	95% ANI, 85% contig length	Uncharacterized	Undetermined	independent sequence (UViG)	genome fragment	1	2	FALSE	33	3	FALSE	13915	no	Yes
Fire_Soil_DNA_UViG.1512	burned_soil	MEGAHIT_v1.2.9	VirSorter2_v2.2.2, Virome DB; No refrence or virome decontamination	95% ANI, 85% contig length	Uncharacterized	Undetermined	independent sequence (UViG)	genome fragment	1	2	FALSE	17	4	FALSE	12786	no	No
Fire_Soil_DNA_UViG.1513	burned_soil	MEGAHIT_v1.2.9	VirSorter2_v2.2.2, Virome DB; No refrence or virome decontamination	95% ANI, 85% contig length	Uncharacterized	Undetermined	independent sequence (UViG)	genome fragment	1	1	FALSE	34	0	FALSE	20115	no	No
Fire_Soil_DNA_UViG.1514	burned_soil	MEGAHIT_v1.2.9	VirSorter2_v2.2.2, Virome DB; No refrence or virome decontamination	95% ANI, 85% contig length	dsDNA, Caudovirales_Siphoviridae	Undetermined	independent sequence (UViG)	genome fragment	1	1	FALSE	51	2	FALSE	38634	no	No
Fire_Soil_DNA_UViG.1515	burned_soil	MEGAHIT_v1.2.9	VirSorter2_v2.2.2, Virome DB; No refrence or virome decontamination	95% ANI, 85% contig length	Uncharacterized	Undetermined	independent sequence (UViG)	genome fragment	1	1	FALSE	17	0	FALSE	15652	no	No
Fire_Soil_DNA_UViG.1516	burned_soil	MEGAHIT_v1.2.9	VirSorter2_v2.2.2, Virome DB; No refrence or virome decontamination	95% ANI, 85% contig length	Uncharacterized	Undetermined	independent sequence (UViG)	genome fragment	1	2	FALSE	18	0	FALSE	13157	no	No
Fire_Soil_DNA_UViG.1517	burned_soil	MEGAHIT_v1.2.9	VirSorter2_v2.2.2, Virome DB; No refrence or virome decontamination	95% ANI, 85% contig length	Uncharacterized	Undetermined	independent sequence (UViG)	genome fragment	1	1	FALSE	30	3	FALSE	23141	no	No
Fire_Soil_DNA_UViG.1518	burned_soil	MEGAHIT_v1.2.9	VirSorter2_v2.2.2, Virome DB; No refrence or virome decontamination	95% ANI, 85% contig length	Uncharacterized	Undetermined	independent sequence (UViG)	genome fragment	1	2	FALSE	45	2	TRUE	24505	no	No
Fire_Soil_DNA_UViG.1519	burned_soil	MEGAHIT_v1.2.9	VirSorter2_v2.2.2, Virome DB; No refrence or virome decontamination	95% ANI, 85% contig length	Uncharacterized	Undetermined	independent sequence (UViG)	genome fragment	1	1	FALSE	60	10	FALSE	43033	no	No
Fire_Soil_DNA_UViG.1520	burned_soil	MEGAHIT_v1.2.9	VirSorter2_v2.2.2, Virome DB; No refrence or virome decontamination	95% ANI, 85% contig length	Uncharacterized	Undetermined	independent sequence (UViG)	genome fragment	1	2	FALSE	31	3	FALSE	16745	no	No
Fire_Soil_DNA_UViG.1521	burned_soil	MEGAHIT_v1.2.9	VirSorter2_v2.2.2, Virome DB; No refrence or virome decontamination	95% ANI, 85% contig length	Uncharacterized	Undetermined	independent sequence (UViG)	genome fragment	1	2	FALSE	21	2	FALSE	13974	no	No
Fire_Soil_DNA_UViG.1522	burned_soil	MEGAHIT_v1.2.9	VirSorter2_v2.2.2, Virome DB; No refrence or virome decontamination	95% ANI, 85% contig length	Uncharacterized	Undetermined	independent sequence (UViG)	genome fragment	1	2	FALSE	14	1	FALSE	13520	no	No
Fire_Soil_DNA_UViG.1523	burned_soil	MEGAHIT_v1.2.9	VirSorter2_v2.2.2, Virome DB; No refrence or virome decontamination	95% ANI, 85% contig length	Uncharacterized	Undetermined	independent sequence (UViG)	genome fragment	1	2	FALSE	37	4	TRUE	19596	no	No
Fire_Soil_DNA_UViG.1524	burned_soil	MEGAHIT_v1.2.9	VirSorter2_v2.2.2, Virome DB; No refrence or virome decontamination	95% ANI, 85% contig length	dsDNA, Caudovirales_Myoviridae	Undetermined	independent sequence (UViG)	genome fragment	1	1	FALSE	74	6	FALSE	54722	no	No
Fire_Soil_DNA_UViG.1525	burned_soil	MEGAHIT_v1.2.9	VirSorter2_v2.2.2, Virome DB; No refrence or virome decontamination	95% ANI, 85% contig length	Uncharacterized	Undetermined	independent sequence (UViG)	genome fragment	1	1	FALSE	40	2	FALSE	24996	no	No
Fire_Soil_DNA_UViG.1526	burned_soil	MEGAHIT_v1.2.9	VirSorter2_v2.2.2, Virome DB; No refrence or virome decontamination	95% ANI, 85% contig length	Uncharacterized	Undetermined	independent sequence (UViG)	genome fragment	1	1	FALSE	57	2	FALSE	33418	no	No
Fire_Soil_DNA_UViG.1527	burned_soil	MEGAHIT_v1.2.9	VirSorter2_v2.2.2, Virome DB; No refrence or virome decontamination	95% ANI, 85% contig length	dsDNA, Caudovirales_Podoviridae	Undetermined	independent sequence (UViG)	genome fragment	1	1	FALSE	46	4	FALSE	29690	no	Yes
Fire_Soil_DNA_UViG.1528	burned_soil	MEGAHIT_v1.2.9	VirSorter2_v2.2.2, Virome DB; No refrence or virome decontamination	95% ANI, 85% contig length	Uncharacterized	Undetermined	independent sequence (UViG)	genome fragment	1	1	FALSE	18	0	FALSE	12846	no	No
Fire_Soil_DNA_UViG.1529	burned_soil	MEGAHIT_v1.2.9	VirSorter2_v2.2.2, Virome DB; No refrence or virome decontamination	95% ANI, 85% contig length	Uncharacterized	Undetermined	independent sequence (UViG)	genome fragment	1	1	FALSE	30	4	FALSE	15211	no	No
Fire_Soil_DNA_UViG.1530	burned_soil	MEGAHIT_v1.2.9	VirSorter2_v2.2.2, Virome DB; No refrence or virome decontamination	95% ANI, 85% contig length	Uncharacterized	Undetermined	independent sequence (UViG)	genome fragment	1	2	FALSE	27	2	TRUE	17014	no	Yes
Fire_Soil_DNA_UViG.1531	burned_soil	MEGAHIT_v1.2.9	VirSorter2_v2.2.2, Virome DB; No refrence or virome decontamination	95% ANI, 85% contig length	Uncharacterized	Undetermined	independent sequence (UViG)	genome fragment	1	1	FALSE	29	3	FALSE	11882	no	No
Fire_Soil_DNA_UViG.1532	burned_soil	MEGAHIT_v1.2.9	VirSorter2_v2.2.2, Virome DB; No refrence or virome decontamination	95% ANI, 85% contig length	Uncharacterized	Undetermined	independent sequence (UViG)	genome fragment	1	2	FALSE	34	0	FALSE	12050	no	No
Fire_Soil_DNA_UViG.1533	burned_soil	MEGAHIT_v1.2.9	VirSorter2_v2.2.2, Virome DB; No refrence or virome decontamination	95% ANI, 85% contig length	Uncharacterized	Undetermined	independent sequence (UViG)	genome fragment	1	1	FALSE	32	2	FALSE	20322	no	No
Fire_Soil_DNA_UViG.1534	burned_soil	MEGAHIT_v1.2.9	VirSorter2_v2.2.2, Virome DB; No refrence or virome decontamination	95% ANI, 85% contig length	Uncharacterized	Undetermined	independent sequence (UViG)	genome fragment	1	1	FALSE	37	6	FALSE	21535	no	No
Fire_Soil_DNA_UViG.1535	burned_soil	MEGAHIT_v1.2.9	VirSorter2_v2.2.2, Virome DB; No refrence or virome decontamination	95% ANI, 85% contig length	Uncharacterized	Undetermined	independent sequence (UViG)	genome fragment	1	1	FALSE	37	4	TRUE	22349	no	No
Fire_Soil_DNA_UViG.1536	burned_soil	MEGAHIT_v1.2.9	VirSorter2_v2.2.2, Virome DB; No refrence or virome decontamination	95% ANI, 85% contig length	Uncharacterized	Undetermined	independent sequence (UViG)	genome fragment	1	1	FALSE	61	6	FALSE	44305	no	No
Fire_Soil_DNA_UViG.1537	burned_soil	MEGAHIT_v1.2.9	VirSorter2_v2.2.2, Virome DB; No refrence or virome decontamination	95% ANI, 85% contig length	Uncharacterized	Undetermined	independent sequence (UViG)	genome fragment	1	2	FALSE	45	4	FALSE	24552	no	No
Fire_Soil_DNA_UViG.1538	burned_soil	MEGAHIT_v1.2.9	VirSorter2_v2.2.2, Virome DB; No refrence or virome decontamination	95% ANI, 85% contig length	Uncharacterized	Undetermined	independent sequence (UViG)	genome fragment	1	1	FALSE	7	2	FALSE	14273	no	No
Fire_Soil_DNA_UViG.1539	burned_soil	MEGAHIT_v1.2.9	VirSorter2_v2.2.2, Virome DB; No refrence or virome decontamination	95% ANI, 85% contig length	Uncharacterized	Undetermined	independent sequence (UViG)	genome fragment	1	1	FALSE	57	1	FALSE	33755	no	No
Fire_Soil_DNA_UViG.1540	burned_soil	MEGAHIT_v1.2.9	VirSorter2_v2.2.2, Virome DB; No refrence or virome decontamination	95% ANI, 85% contig length	Uncharacterized	Undetermined	independent sequence (UViG)	genome fragment	1	2	FALSE	28	3	FALSE	14785	no	No
Fire_Soil_DNA_UViG.1541	burned_soil	MEGAHIT_v1.2.9	VirSorter2_v2.2.2, Virome DB; No refrence or virome decontamination	95% ANI, 85% contig length	Uncharacterized	Undetermined	independent sequence (UViG)	genome fragment	1	1	FALSE	13	0	FALSE	11419	no	No
Fire_Soil_DNA_UViG.1542	burned_soil	MEGAHIT_v1.2.9	VirSorter2_v2.2.2, Virome DB; No refrence or virome decontamination	95% ANI, 85% contig length	Uncharacterized	Undetermined	independent sequence (UViG)	genome fragment	1	1	FALSE	45	4	FALSE	26045	no	No
Fire_Soil_DNA_UViG.1543	burned_soil	MEGAHIT_v1.2.9	VirSorter2_v2.2.2, Virome DB; No refrence or virome decontamination	95% ANI, 85% contig length	Uncharacterized	Undetermined	independent sequence (UViG)	genome fragment	1	1	FALSE	27	5	FALSE	21870	no	No
Fire_Soil_DNA_UViG.1544	burned_soil	MEGAHIT_v1.2.9	VirSorter2_v2.2.2, Virome DB; No refrence or virome decontamination	95% ANI, 85% contig length	Uncharacterized	Undetermined	independent sequence (UViG)	genome fragment	1	1	FALSE	81	2	FALSE	50216	no	No
Fire_Soil_DNA_UViG.1545	burned_soil	MEGAHIT_v1.2.9	VirSorter2_v2.2.2, Virome DB; No refrence or virome decontamination	95% ANI, 85% contig length	dsDNA, Caudovirales_Podoviridae	Undetermined	independent sequence (UViG)	genome fragment	1	1	FALSE	57	2	FALSE	37224	no	Yes
Fire_Soil_DNA_UViG.1546	burned_soil	MEGAHIT_v1.2.9	VirSorter2_v2.2.2, Virome DB; No refrence or virome decontamination	95% ANI, 85% contig length	Uncharacterized	Undetermined	independent sequence (UViG)	genome fragment	1	2	FALSE	165	5	FALSE	104894	no	No
Fire_Soil_DNA_UViG.1547	burned_soil	MEGAHIT_v1.2.9	VirSorter2_v2.2.2, Virome DB; No refrence or virome decontamination	95% ANI, 85% contig length	Uncharacterized	Undetermined	independent sequence (UViG)	genome fragment	1	2	FALSE	41	14	FALSE	30515	RYN_619.fa	No
Fire_Soil_DNA_UViG.1548	burned_soil	MEGAHIT_v1.2.9	VirSorter2_v2.2.2, Virome DB; No refrence or virome decontamination	95% ANI, 85% contig length	Uncharacterized	Undetermined	independent sequence (UViG)	genome fragment	1	1	FALSE	8	0	FALSE	13972	no	No
Fire_Soil_DNA_UViG.1549	burned_soil	MEGAHIT_v1.2.9	VirSorter2_v2.2.2, Virome DB; No refrence or virome decontamination	95% ANI, 85% contig length	Uncharacterized	Undetermined	independent sequence (UViG)	genome fragment	1	1	FALSE	22	2	FALSE	12918	no	No
Fire_Soil_DNA_UViG.1550	burned_soil	MEGAHIT_v1.2.9	VirSorter2_v2.2.2, Virome DB; No refrence or virome decontamination	95% ANI, 85% contig length	Uncharacterized	Undetermined	independent sequence (UViG)	genome fragment	1	1	FALSE	56	4	FALSE	38395	no	No
Fire_Soil_DNA_UViG.1551	burned_soil	MEGAHIT_v1.2.9	VirSorter2_v2.2.2, Virome DB; No refrence or virome decontamination	95% ANI, 85% contig length	Uncharacterized	Undetermined	independent sequence (UViG)	genome fragment	1	1	FALSE	18	4	FALSE	12222	no	No
Fire_Soil_DNA_UViG.1552	burned_soil	MEGAHIT_v1.2.9	VirSorter2_v2.2.2, Virome DB; No refrence or virome decontamination	95% ANI, 85% contig length	Uncharacterized	Undetermined	independent sequence (UViG)	genome fragment	1	2	FALSE	26	3	FALSE	13425	no	No
Fire_Soil_DNA_UViG.1553	burned_soil	MEGAHIT_v1.2.9	VirSorter2_v2.2.2, Virome DB; No refrence or virome decontamination	95% ANI, 85% contig length	Uncharacterized	Undetermined	independent sequence (UViG)	genome fragment	1	1	FALSE	13	0	FALSE	11020	no	No
Fire_Soil_DNA_UViG.1554	burned_soil	MEGAHIT_v1.2.9	VirSorter2_v2.2.2, Virome DB; No refrence or virome decontamination	95% ANI, 85% contig length	Uncharacterized	Undetermined	independent sequence (UViG)	genome fragment	1	1	FALSE	37	4	FALSE	21027	no	No
Fire_Soil_DNA_UViG.1555	burned_soil	MEGAHIT_v1.2.9	VirSorter2_v2.2.2, Virome DB; No refrence or virome decontamination	95% ANI, 85% contig length	Uncharacterized	Undetermined	independent sequence (UViG)	genome fragment	1	1	FALSE	32	0	FALSE	27747	no	No
Fire_Soil_DNA_UViG.1556	burned_soil	MEGAHIT_v1.2.9	VirSorter2_v2.2.2, Virome DB; No refrence or virome decontamination	95% ANI, 85% contig length	Uncharacterized	Undetermined	independent sequence (UViG)	genome fragment	1	2	FALSE	27	1	FALSE	14809	no	No
Fire_Soil_DNA_UViG.1557	burned_soil	MEGAHIT_v1.2.9	VirSorter2_v2.2.2, Virome DB; No refrence or virome decontamination	95% ANI, 85% contig length	Uncharacterized	Undetermined	independent sequence (UViG)	genome fragment	1	2	FALSE	63	2	FALSE	38581	no	No
Fire_Soil_DNA_UViG.1558	burned_soil	MEGAHIT_v1.2.9	VirSorter2_v2.2.2, Virome DB; No refrence or virome decontamination	95% ANI, 85% contig length	Uncharacterized	Undetermined	independent sequence (UViG)	genome fragment	1	3	FALSE	31	3	FALSE	10963	no	No
Fire_Soil_DNA_UViG.1559	burned_soil	MEGAHIT_v1.2.9	VirSorter2_v2.2.2, Virome DB; No refrence or virome decontamination	95% ANI, 85% contig length	Uncharacterized	Undetermined	independent sequence (UViG)	genome fragment	1	1	FALSE	4	0	FALSE	17591	no	No
Fire_Soil_DNA_UViG.1560	burned_soil	MEGAHIT_v1.2.9	VirSorter2_v2.2.2, Virome DB; No refrence or virome decontamination	95% ANI, 85% contig length	Uncharacterized	Undetermined	independent sequence (UViG)	genome fragment	1	2	FALSE	26	0	FALSE	14248	no	No
Fire_Soil_DNA_UViG.1561	burned_soil	MEGAHIT_v1.2.9	VirSorter2_v2.2.2, Virome DB; No refrence or virome decontamination	95% ANI, 85% contig length	Uncharacterized	Undetermined	independent sequence (UViG)	genome fragment	1	1	FALSE	55	5	FALSE	40869	no	No
Fire_Soil_DNA_UViG.1562	burned_soil	MEGAHIT_v1.2.9	VirSorter2_v2.2.2, Virome DB; No refrence or virome decontamination	95% ANI, 85% contig length	dsDNA, Caudovirales_Podoviridae	Undetermined	independent sequence (UViG)	genome fragment	1	1	FALSE	27	3	FALSE	22503	no	No
Fire_Soil_DNA_UViG.1563	burned_soil	MEGAHIT_v1.2.9	VirSorter2_v2.2.2, Virome DB; No refrence or virome decontamination	95% ANI, 85% contig length	Uncharacterized	Undetermined	independent sequence (UViG)	genome fragment	1	1	FALSE	39	4	FALSE	20283	no	No
Fire_Soil_DNA_UViG.1564	burned_soil	MEGAHIT_v1.2.9	VirSorter2_v2.2.2, Virome DB; No refrence or virome decontamination	95% ANI, 85% contig length	Uncharacterized	Undetermined	independent sequence (UViG)	genome fragment	1	1	FALSE	29	3	FALSE	21473	no	No
Fire_Soil_DNA_UViG.1565	burned_soil	MEGAHIT_v1.2.9	VirSorter2_v2.2.2, Virome DB; No refrence or virome decontamination	95% ANI, 85% contig length	Uncharacterized	Undetermined	independent sequence (UViG)	genome fragment	1	1	FALSE	74	4	FALSE	53764	no	No
Fire_Soil_DNA_UViG.1566	burned_soil	MEGAHIT_v1.2.9	VirSorter2_v2.2.2, Virome DB; No refrence or virome decontamination	95% ANI, 85% contig length	Uncharacterized	Undetermined	independent sequence (UViG)	genome fragment	1	1	FALSE	20	4	FALSE	15908	no	No
Fire_Soil_DNA_UViG.1567	burned_soil	MEGAHIT_v1.2.9	VirSorter2_v2.2.2, Virome DB; No refrence or virome decontamination	95% ANI, 85% contig length	Uncharacterized	Undetermined	independent sequence (UViG)	genome fragment	1	1	FALSE	38	4	FALSE	25020	no	No
Fire_Soil_DNA_UViG.1568	burned_soil	MEGAHIT_v1.2.9	VirSorter2_v2.2.2, Virome DB; No refrence or virome decontamination	95% ANI, 85% contig length	Uncharacterized	Undetermined	independent sequence (UViG)	genome fragment	1	1	FALSE	266	9	FALSE	165927	no	No
[truncated: 922 more rows]

## Sheet: SheetB
vMAG_with_AMG	gene_id	gene_description	category	header	subheader	module	DRAM_auxiliary_score	DRAM_amg_flags	Transcripts mapped to AMG (yes/no)
[truncated: 773 more rows]

[truncated: 1 more sheets: SheetC]
